# Supplementary material for: Comprehensive Analysis of Tumor Microenvironment Identified Prognostic Immune-Related Gene Signature in Ovarian Cancer
Source: Front Genet. 2021 Feb 10;12:616073. doi: 10.3389/fgene.2021.616073 (PMC7928403; doi:10.3389/fgene.2021.616073)
Supplement: Supplementary file 2 [file Table_2.XLSX]

## Sheet: Sheet1
Supplementary Table 1 (part 2).The gene expression data of 308 ovarian cancers extracted from TCGA database.
ID	TCGA-61-1910-01	TCGA-61-1728-01	TCGA-09-1666-01	TCGA-24-1469-01	TCGA-04-1348-01	TCGA-61-1917-01	TCGA-61-2009-01	TCGA-31-1950-01	TCGA-31-1951-01	TCGA-61-1995-01	TCGA-24-2297-01	TCGA-24-1555-01	TCGA-25-1322-01	TCGA-24-1427-01	TCGA-29-1698-01	TCGA-23-1023-01	TCGA-13-0924-01	TCGA-24-1847-01	TCGA-24-1843-01	TCGA-25-1321-01	TCGA-30-1891-01	TCGA-25-1326-01	TCGA-29-2414-01	TCGA-09-1670-01	TCGA-24-2033-01	TCGA-29-2414-02	TCGA-61-1741-01	TCGA-31-1953-01	TCGA-30-1855-01	TCGA-25-1324-01	TCGA-09-2056-01	TCGA-29-1701-01	TCGA-25-1633-01	TCGA-25-2396-01	TCGA-61-1914-01	TCGA-61-2094-01	TCGA-29-1705-01	TCGA-36-1580-01	TCGA-25-2401-01	TCGA-5X-AA5U-01	TCGA-13-0916-01	TCGA-23-2084-01	TCGA-36-1577-01	TCGA-24-1551-01	TCGA-61-1998-01	TCGA-20-1684-01	TCGA-24-1556-01	TCGA-57-1582-01	TCGA-04-1362-01
OR10AD1	3.5408	0.634	1.0923	2.13	1.2292	2.3011	0	0.4382	1.865	2.8113	3.637	1.5221	2.0229	1.0517	0.8576	0	0	1.5807	0	1.7529	1.056	1.712	0.6217	1.9815	1.4222	1.3915	0.5217	0.7497	1.2133	1.5916	0	1.0144	0.4919	0	1.1894	1.3755	1.0445	0.4617	0	0.361	0.7856	0.8142	0	1.6129	0.8456	1.7763	2.263	0	2.4067
MSN	12.136	13.2716	13.3279	13.9835	13.4734	12.7703	12.0736	12.6148	13.4728	12.5083	12.6335	13.1198	13.5243	13.332	12.8552	13.1163	14.252	14.791	12.8825	12.177	13.1632	13.3068	13.2472	13.4409	12.6172	12.7849	11.9738	13.9689	14.2347	11.7316	12.8444	12.1837	13.2298	13.1722	13.105	13.7696	13.6745	13.4037	13.5775	11.857	13.6474	14.3052	12.6418	13.6174	12.7404	12.6805	13.6526	11.3252	13.6222
LENEP	1.964	1.073	1.3273	1.7011	1.5272	0.9054	2.0711	2.2939	0.4621	2.2407	1.7173	1.5221	0.8763	0.7785	0	0.8872	0	2.7171	1.546	1.6202	0	2.0125	2.548	0.4089	1.696	3.8062	0.904	1.4349	1.5089	3.4013	1.0755	0.5945	0	2.7786	1.6481	1.7621	0.7727	1.8641	0.5963	1.58	3.4767	0.3252	0	1.3471	1.7617	2.5486	3.3922	0.4944	0.7328
LEPREL2	4.2189	7.8548	4.6307	7.9645	8.1505	7.9358	10.046	5.2172	8.427	7.5293	8.2708	5.89	7.8098	9.3806	8.7972	10.2427	8.1364	7.7526	7.1048	6.6645	9.8491	8.7045	9.5326	6.7214	8.5161	8.0056	9.3636	8.3609	8.41	10.9241	8.9533	8.3115	9.4784	7.4738	6.8451	7.5182	8.5163	9.7455	9.2767	8.4326	11.4559	8.4526	9.5099	6.0745	8.9928	9.2624	8.9543	8.2509	5.5848
LEPREL1	5.7855	8.4447	7.1434	8.7827	7.3041	8.4858	7.199	6.0354	6.915	8.2519	8.191	6.6586	7.4358	8.0975	6.9622	11.1817	6.686	8.7612	7.8681	8.6728	8.132	7.1587	7.3309	7.994	5.7602	6.3124	9.8456	8.0464	7.2389	9.4177	7.9368	6.3857	9.2927	6.4598	7.5144	8.2249	7.563	6.7716	7.1626	9.8645	6.3394	8.7624	9.7406	7.2703	8.7844	7.091	6.4698	7.5652	8.1646
TIGD2	5.8833	7.1215	5.7902	7.5186	5.6343	5.5892	5.7069	7.8736	6.7679	5.9621	5.863	5.9158	5.5362	6.9124	6.5055	6.534	6.2877	6.6914	7.0535	6.7425	6.8094	5.9648	5.3903	5.4132	6.4925	5.7267	6.2214	6.0007	6.6461	6.4693	6.6161	7.3947	7.2837	7.7524	7.8388	6.3159	6.3966	5.9828	6.4844	5.9436	6.8248	5.681	6.1576	6.2506	5.9627	5.7836	5.8871	5.9517	7.6432
NECAB3	9.6848	11.8533	9.1241	10.3736	10.7254	10.1852	11.9567	10.2192	9.9674	9.4454	9.6294	9.4727	11.2928	9.6902	11.0007	10.0291	9.6886	9.852	9.0714	10.9936	9.4091	10.1953	9.9204	9.6617	10.573	10.1141	10.9694	10.629	9.8154	11.6504	10.5413	8.9548	10.1372	10.5759	9.7087	10.0291	11.1527	9.63	9.9768	9.6993	10.6246	9.9084	9.2718	10.8973	9.705	11.4604	10.2911	10.5197	9.9031
COL20A1	0	0	0	0.8078	0	1.4573	0	0	0.4621	2.0541	0.7257	0	0.8763	0.4412	0	0.2483	0	0.8452	0	0.3744	0	0.464	0	0	0.6415	0.6241	0	0	0	0.3239	0	0	0	0	0	0	0.4374	1.3271	0	0.361	0.6256	0	0.8834	0.599	0	0.3132	0	0	1.4086
LOC100268168	3.7626	3.8042	3.9033	2.955	4.0759	3.1468	4.6838	2.9529	3.0309	3.4256	4.0609	4.0454	3.091	3.8312	3.914	3.8627	3.9429	4.0472	2.3674	3.6839	3.4922	2.9687	3.4191	3.0936	2.4541	3.3506	3.343	2.6113	3.9789	3.2943	1.8417	2.3448	5.6011	4.6116	4.5358	2.1554	3.352	3.8281	3.1171	3.3358	4.3087	2.4053	4.2494	2.4936	2.0662	3.5746	4.0799	4.183	5.6241
OPLAH	12.0629	10.5866	9.4855	8.7326	9.0807	9.6738	8.5638	9.3175	8.039	9.421	10.5209	9.1572	10.084	10.2987	9.5018	10.754	9.4261	10.2784	9.2419	9.7679	8.4782	9.0709	9.0143	9.5745	9.765	8.5465	9.1199	10.2632	12.0646	8.9303	9.0519	6.9109	9.637	9.1377	9.3646	8.655	9.2178	8.2295	10.4598	9.5148	10.9703	11.2544	8.9541	10.1984	9.5587	9.0332	10.9733	11.9614	10.2658
SEC31A	11.9731	12.2101	11.5182	12.33	11.8278	12.1451	12.0682	12.0115	12.4209	11.4798	11.737	13.4456	12.0283	12.6365	12.1485	12.0794	11.4641	12.3811	12.3099	12.3234	12.6757	11.7236	12.0218	11.8314	12.3175	11.5548	11.8926	12.2342	12.1547	11.9993	11.496	11.7691	12.4333	12.737	12.0447	12.1404	12.0696	12.3816	12.5308	12.1618	11.2266	12.3007	11.7407	11.999	11.9719	12.2805	11.3838	12.3422	12.019
XBP1	11.8903	12.649	11.5295	13.9774	12.4804	12.9045	14.3052	12.9105	12.2971	11.0474	12.8218	11.7587	12.9435	11.9736	12.4948	13.7771	12.4834	14.3835	13.1306	12.9803	12.4493	13.8294	12.8175	12.1852	12.2601	13.1036	12.2235	12.3528	12.1862	11.3299	13.1256	14.3082	11.2631	12.7635	14.5613	14.384	11.8672	12.4977	12.892	11.5861	11.4514	12.4758	11.9613	12.8856	11.606	12.0239	12.8349	12.4991	12.2983
UBOX5	8.92	9.0462	9.1508	9.6747	8.3641	8.529	9.2977	9.1356	9.6007	8.4755	8.7887	9.774	8.9455	8.5176	9.815	8.8722	9.0403	8.6237	8.7402	9.7858	8.9657	9.0395	8.903	9.0639	9.2753	8.7708	9.0842	9.1682	8.5698	10.0007	8.3014	8.0074	9.1606	8.9997	7.9723	8.7004	9.0776	8.4384	9.0416	9.139	9.2877	9.3439	7.6154	9.3847	9.5037	8.9951	8.4874	9.3192	8.6428
ANKRD5	7.7135	7.9967	8.36	8.8298	8.164	8.0335	8.3005	9.0884	8.7222	8.2464	8.1182	8.2881	8.0102	6.5708	9.0339	7.19415	7.8724	8.5643	8.4894	9.258	8.6392	8.2875	8.6523	8.6884	7.921	8.8638	8.0986	8.1812	7.5982	9.444	7.7465	7.8549	8.0147	8.4897	7.7529	8.3664	7.8578	7.7296	7.6664	8.3306	8.5062	8.1387	7.3774	8.4552	7.0499	8.864	8.8664	7.7326	8.7678
ANKRD6	9.4793	8.9751	10.6268	9.007	7.3984	9.7781	7.8079	10.5137	9.1655	10.3015	9.0439	11.1313	10.5762	8.2926	9.1853	7.64715	9.7172	9.8347	9.6443	9.8888	8.3111	9.8407	10.4456	10.6114	10.4307	11.0204	9.4498	10.9504	10.371	9.6798	10.1161	10.2126	8.1534	10.012	9.7082	11.1135	9.7876	9.4178	9.3864	7.2024	9.1123	10.1391	9.2112	9.7011	8.138	8.6856	10.6015	8.4594	9.9149
ANKRD7	1.964	3.2972	3.1578	2.2486	2.6731	3.6263	0	2.7395	1.0926	3.1275	3.3437	1.2248	4.1006	0.4412	3.1007	2.02805	4.1694	1.134	2.9486	4.7107	2.0833	3.1022	4.4601	3.1479	3.7355	4.8916	0	3.2506	2.3091	4.8551	2.5359	3.8339	2.0877	2.7786	5.2038	2.3929	2.6585	3.217	2.7289	2.1411	3.0736	2.4725	1.9319	1.021	2.7178	5.0869	2.8429	2.4582	2.9296
ZNF846	5.3105	6.3403	6.7007	4.7888	5.6575	5.1841	6.2995	4.9117	7.4169	7.3278	6.9416	4.2418	5.7151	6.0542	6.2678	5.2233	5.6254	5.2188	4.6253	6.2472	4.9643	5.1506	6.541	6.9829	5.847	7.743	5.3135	6.3411	5.3135	5.2191	5.5015	5.1977	6.1309	6.3604	7.0402	6.6534	5.6199	6.6577	5.4251	7.1264	6.2114	5.9757	5.1551	5.8612	5.3238	5.7645	5.5713	4.2151	4.4926
ANKRD1	2.7661	5.2781	3.2175	2.955	1.0535	2.1673	4.0491	0	2.5627	0.6538	0.7257	1.3811	1.4175	6.1805	0.8576	3.26005	3.1446	3.0987	1.189	2.1876	4.9643	2.5684	1.6575	1.8565	2.4541	1.8899	0.904	0.423	2.3839	1.8145	3.837	2.0214	8.8229	2.2039	3.7419	0	1.799	7.8524	5.4591	1.9421	1.8209	1.4696	3.993	0	4.3871	1.1458	2.3327	3.8153	1.867
ANKRD2	2.7661	5.1154	0	4.4103	7.6456	6.6823	5.2672	2.0683	3.096	4.7896	2.9141	4.0219	3.9266	5.2553	3.6903	4.4336	4.2706	5.6998	5.6702	4.3821	2.0833	4.5706	3.2659	4.8174	1.4222	2.9058	4.169	6.4178	5.4503	4.2189	3.1893	4.4195	3.3132	5.4979	5.8416	4.3692	5.8588	4.2272	2.613	0.6494	0	2.8717	2.0346	2.9431	5.0037	2.4238	1.1292	4.394	3.5349
AQR	10.1466	9.4137	10.4224	9.8483	10.6239	8.6022	9.6175	10.3746	9.3138	10.5472	9.4374	10.8998	9.8935	10.3706	9.5301	9.66165	9.9252	9.6826	10.0028	10.1903	9.9887	10.0848	9.5358	9.8123	9.8611	9.8615	9.32	9.9349	8.8056	9.8233	8.6939	9.1782	9.976	9.5739	9.1165	10.2764	9.4342	10.1797	10.1896	10.1331	9.2887	9.6994	9.6001	10.292	9.9089	9.9479	9.3653	9.9854	9.682
ANKRD9	9.0098	8.5819	7.9705	7.143	8.2301	8.5032	7.6239	7.2597	9.2328	9.1187	7.9338	7.2182	9.0551	8.9458	7.5937	9.7277	9.0241	8.0105	8.4648	6.805	8.536	8.7699	7.0375	7.1115	7.3767	6.3796	7.3946	8.2131	8.6833	6.5057	6.3871	8.1731	8.1611	7.0219	8.2663	8.5058	9.1707	8.691	8.5746	7.7954	9.5826	8.2008	8.7588	8.268	7.7347	5.9112	8.4369	8.3482	8.3734
BCMO1	1.964	3.4139	5.1277	1.5242	3.9052	3.3457	1.5007	4.0233	3.867	5.2361	1.7173	0.6181	3.1374	2.0769	3.9897	1.9357	1.2061	1.3746	0.7137	4.2535	3.857	2.5684	1.3874	6.1979	3.0496	4.1074	2.9945	3.8707	3.4963	3.8919	6.4123	4.3125	1.9428	5.3621	8.6762	2.9343	4.8034	2.89	1.6074	1.4359	5.2853	2.5983	3.2398	3.4301	1.3751	3.545	4.6969	0	3.7274
AHDC1	11.3947	11.5631	10.9988	11.6989	11.1705	11.5155	10.0399	12.5549	12.1057	12.5916	12.3275	12.0799	11.5329	11.4606	12.6032	11.3216	10.5661	10.3248	11.7626	12.2434	10.5082	11.1054	11.8153	11.0848	12.2209	11.4202	12.7256	11.7346	11.4904	11.8944	9.1823	9.2764	11.2636	10.5432	9.5236	11.7342	11.6041	10.7342	11.0112	12.6607	10.3126	10.5088	9.791	11.6713	10.7734	11.4793	11.4975	11.5229	10.9398
GLI3	9.4296	8.1972	7.4099	8.6243	6.6118	7.8327	8.8874	7.9707	9.7455	8.9042	9.0786	8.3426	8.686	9.7308	11.2827	8.97925	9.3631	9.4987	6.9227	8.9953	8.759	8.604	9.5284	7.8922	7.8351	6.9077	9.5009	9.6951	9.4525	10.7291	7.8285	7.1263	9.2413	7.1917	6.7793	8.1687	9.7273	9.4308	9.4301	9.109	7.0083	8.3833	9.0299	9.2128	9.9892	10.5307	9.4299	8.658	8.2797
GLI1	1.553	3.8324	2.1363	4.0008	1.8832	2.3011	3.207	3.4511	1.7072	2.4059	5.527	1.9789	4.932	2.4981	2.9572	5.65805	3.7461	5.4467	1.696	5.2716	2.0833	2.371	5.3717	2.9783	1.696	5.3968	3.8583	2.5286	2.8736	5.0865	3.2466	1.0144	4.3862	1.4873	3.9554	2.7183	1.4705	3.6225	1.8314	4.8509	2.8744	3.372	7.083	3.2853	4.0128	2.6072	1.7548	2.7487	3.8649
TFIP11	8.5835	8.9004	9.7723	10.4467	8.9213	9.1654	8.9057	9.4846	8.9297	9.0655	9.7808	9.093	9.0183	9.0222	9.5747	9.9509	9.0801	9.6676	9.2532	9.3364	8.7679	9.6266	9.8992	9.3232	8.949	9.5272	9.1445	9.0285	9.4227	8.8164	8.4668	8.4976	8.7061	9.7187	9.6306	9.8256	9.7855	8.8133	9.8522	9.0155	9.3892	8.9365	9.0561	9.5524	8.5747	9.2213	9.7237	9.1571	9.1149
AQP12B	5.8106	5.4151	1.0923	2.7287	2.6731	3.3457	4.2358	4.5013	1.865	2.2407	3.9432	0.6181	5.9148	1.8088	1.9918	4.613	1.8538	0	1.189	0	0	0	2.2543	3.0936	5.8885	2.9058	1.4554	0	2.5228	2.7634	5.2863	3.7268	1.1499	4.5847	0.8904	2.4641	0.7727	0.4617	1.0169	1.8312	0.4456	1.5956	7.2228	2.4936	1.7617	0.5706	2.263	0	1.867
AQP12A	2.5449	2.7046	0	0.8078	0.8534	1.8556	0	1.9408	0	0	0.4081	0	2.6536	0	0.6241	1.3196	0	0	0	0	0	0.464	0	0	0.6415	1.0582	0.5217	0	0.8408	0.3239	0.4533	0	0	1.2343	0.5128	0.6149	0.4374	0	0.5963	1.0956	0	0	2.6666	0	0	0.7888	1.1292	0	0
FSHR	0	0.3515	0	0.8078	0.6209	1.2076	0	0	0	0.3636	0.4081	0.6181	2.6536	0	0	1.1765	0	1.3746	1.696	1.4739	0	1.8701	0	1.3996	0.6415	0	0	0.423	0	0.8116	0.4533	0	1.3925	0.9274	0.8904	0.34	0	0	0	0.361	0	1.5956	0	1.3471	3.1651	0.5706	0	0	0.4125
DISP1	8.0812	7.8457	8.1169	7.4303	6.9528	7.9697	8.057	8.4782	8.139	8.8198	7.7598	7.8383	7.6788	8.1745	7.8937	7.2083	7.0906	7.5031	7.4571	7.9058	7.3855	7.6174	8.5585	8.5464	7.9474	8.536	8.7293	7.9818	7.7978	7.1823	7.4982	7.2082	9.0322	8.1017	6.6565	7.6423	7.471	8.5457	7.3553	8.6524	8.3842	7.2803	8.0882	7.721	6.5825	8.6612	8.256	8.2567	7.1087
MPPE1	9.1441	8.7214	8.5506	8.3081	8.7487	9.3386	8.5105	9.0704	9.265	8.2801	8.553	8.5596	8.2627	8.453	8.8658	8.5688	8.0031	9.1909	9.1732	9.5215	8.5589	9.5498	8.5564	9.0724	8.566	8.8248	8.6857	9.4793	8.5797	8.2387	10.5413	8.9577	9.5149	9.1943	9.3711	8.8994	8.3307	8.7402	8.9404	9.2218	10.259	8.2375	9.4072	8.421	8.8507	9.2755	9.4854	7.6674	9.0139
DISP2	3.656	3.8042	3.5781	4.5555	3.3035	4.765	4.6579	6.1335	5.4974	6.125	3.7811	2.7832	5.2177	3.3134	5.5959	4.63065	4.6164	3.7807	6.1898	3.6839	5.567	5.7578	4.804	4.3222	5.5348	4.4664	6.0984	5.266	5.9827	4.4358	4.0449	3.2735	4.8395	4.7143	3.2535	5.3898	4.5433	6.153	4.6761	4.443	3.5454	3.5996	5.7226	3.8969	4.0823	3.4837	5.5713	2.3467	6.5134
YME1L1	11.1041	11.7674	11.7774	12.192	11.6644	11.7681	11.4026	12.4352	11.5669	11.5589	11.6251	11.7405	12.248	11.8102	11.4485	11.2585	11.3189	11.5918	12.1823	11.9193	11.4864	12.2225	12.4224	11.7891	10.9828	12.359	11.922	11.9264	11.0844	12.359	11.4892	12.4536	11.5863	11.4036	11.2055	11.6775	11.4633	12.3166	11.0895	11.2855	10.8251	11.4668	12.1965	10.9999	11.4639	12.1945	11.5024	12.7626	11.084
TMEM145	0.9761	0.8701	2.0068	1.8586	2.1685	0.9054	3.207	0	2.0073	2.0541	1.2063	0.8498	2.2083	1.0517	1.2347	1.08605	3.0338	2.7171	2.0704	0.9175	1.056	1.0963	1.6575	0.9877	3.395	3.4961	4.3338	1.0159	1.0391	2.0951	1.0755	4.5509	0.4919	1.4873	0.5128	1.0448	1.9389	1.5291	2.936	1.7111	2.1498	1.8188	4.2279	3.9933	0.8456	0.3132	0.5607	0.4944	1.5781
PEF1	10.8647	11.1555	10.7455	10.69	11.282	10.8324	10.8376	10.9432	10.6082	10.7378	11.0134	10.9568	10.6128	10.4903	11.147	10.5516	11.3721	10.6445	10.853	10.4529	11.1585	10.8777	10.074	10.5069	10.6487	10.1071	10.3715	10.8279	10.3157	11.0574	10.3776	11.194	10.4221	10.3212	11.5471	10.5649	10.9535	10.9808	11.1147	10.5096	11.6714	11.3239	12.1063	10.1218	10.2985	10.6172	10.8771	10.6648	10.4177
GDNF	0	3.9401	2.3648	0.4596	0.6209	0.9054	1.9049	0	2.0073	1.588	1.2063	0	2.5199	1.949	1.3917	1.3196	0.7256	2.0656	0	0.3744	0	1.0963	3.0946	6.1654	1.696	0	2.8275	1.0159	0	1.1755	0.7977	1.0144	0.4919	0	4.1414	1.3755	2.1835	3.095	2.1961	0.361	0.2399	0	2.0346	0.599	1.3751	0	0.5607	0	0.4125
LONP2	9.7134	9.8909	10.5875	9.6791	9.0836	10.7411	9.7892	9.1328	9.926	9.8104	10.7331	10.968	9.7738	10.0019	9.6222	10.2105	10.1148	9.7642	9.8146	11.245	10.3182	10.7481	10.0769	10.2164	9.7265	10.2897	9.627	11.2465	11.0136	9.8664	9.5523	9.2573	10.5147	9.7184	10.2293	10.7994	9.543	10.7479	9.9223	10.6803	9.4905	10.7623	9.8083	9.4383	10.3104	11.3293	10.2956	9.6635	8.7028
COL8A2	9.2326	7.7154	9.4961	8.8167	7.3829	7.4417	9.1734	7.1701	9.3052	8.1738	7.1115	7.13	7.9691	9.6139	10.0134	8.6364	9.2359	8.0172	8.2018	8.2013	9.792	9.4985	10.653	8.3314	10.0421	8.5815	9.2276	9.2999	8.9395	8.6402	8.423	8.0057	9.5583	9.4219	6.4815	9.0774	9.2092	11.2339	9.6917	9.0843	7.9135	8.2411	8.9777	7.4844	9.2543	6.2237	10.1781	7.9698	7.4546
COL8A1	5.0824	6.7147	6.1382	6.1833	6.8184	8.5776	9.3827	4.3337	10.6114	6.7576	8.0126	4.8753	8.7868	11.2488	11.033	8.79195	8.7949	8.2539	8.1717	7.2657	10.8017	10.5103	10.3894	7.2328	9.7548	5.7267	6.9724	9.6536	9.777	5.6608	6.7358	8.4776	10.9131	8.6746	7.2408	7.3068	10.2505	11.2026	10.0538	7.7	2.9439	9.1946	6.3885	6.8095	9.9017	7.0441	7.7288	8.7138	4.9442
HNRNPA1L2	10.5016	10.1881	10.611	11.2505	10.8212	10.2346	9.7522	10.558	10.2714	10.7163	10.462	11.2937	10.2203	10.922	10.5749	9.32575	10.1894	10.3832	10.6136	10.8597	10.4537	10.1637	11.2995	10.5403	9.9835	11.4217	11.2219	10.0046	10.193	11.2107	9.8785	10.6064	10.896	10.6332	9.7006	10.2181	10.3486	10.2057	10.4243	11.3407	10.3499	10.4912	10.4665	11.006	10.537	11.319	9.9853	10.5691	10.7264
PDGFD	5.4764	7.6554	8.5794	7.4583	7.486	7.666	8.0792	7.1084	8.683	9.7602	7.2999	5.3617	8.8448	8.9216	8.5225	7.85475	7.8522	6.025	8.3293	6.8427	10.2929	8.711	8.032	6.4512	8.2073	6.2624	8.0473	6.9817	7.9001	7.8554	5.0814	8.7254	11.077	8.1437	8.3686	8.0082	7.5684	9.2051	7.5687	7.6458	7.0365	7.8184	6.4686	8.1605	7.9453	6.6744	7.7464	8.1023	6.5495
TSGA14	9.489	9.8471	9.2139	8.7288	9.0929	9.645	8.7531	8.2432	8.1601	8.5454	9.3897	8.7669	8.6928	8.4734	9.1811	8.5013	8.8633	8.8158	8.7825	9.3121	8.7698	9.3687	8.8387	9.016	8.5117	8.91	9.667	8.8802	8.8599	9.6524	8.4882	8.3926	8.4796	9.3549	8.8821	8.199	9.2955	8.9307	8.5433	9.4836	9.2027	9.8067	8.8532	8.0887	8.9928	9.9076	8.7471	9.0493	9.2697
HCCS	9.4813	9.283	9.4274	8.9573	9.9983	8.6687	8.9805	7.6109	9.065	9.2053	8.9812	9.4613	9.0376	8.5065	8.4485	8.76725	9.4613	8.9519	9.9621	8.3645	9.4795	9.3113	7.9495	9.2232	8.3379	8.0267	7.9025	9.7297	8.8517	7.5117	9.6343	9.7975	8.6128	8.5655	9.2976	9.0136	9.7255	7.9524	9.0983	7.5549	9.6022	9.7194	9.3672	9.4307	8.9792	8.3074	8.4672	9.1801	8.9906
MTMR8	3.656	4.6913	3.1578	3.7423	3.8791	4.8764	3.9683	4.4786	4.0003	4.3569	4.9269	4.5554	4.3961	3.8067	5.5796	4.18965	4.2209	4.6832	3.4489	4.6267	3.5538	4.1756	3.7431	5.0295	4.2839	3.9646	4.6414	5.4232	4.0496	4.2189	3.503	5.4176	3.3132	4.3175	4.7106	4.8533	3.8317	3.0298	3.1171	2.801	4.2413	1.8188	5.396	5.8739	2.7178	4.9235	5.2777	3.0628	4.9749
GTF2E2	8.5812	8.4029	8.6407	9.4544	8.6613	9.4508	9.6968	8.6255	8.3507	9.4626	9.475	9.06	8.1198	8.6687	8.7876	9.3445	9.1322	8.9508	9.9079	8.1779	9.7374	8.1575	9.7395	8.421	8.5809	9.8386	8.7248	9.0558	8.6457	9.1501	9.2274	9.4981	9.1348	9.0186	8.9258	8.9829	8.6937	8.5457	9.4096	8.723	8.6201	9.5038	9.1362	8.857	8.522	8.7337	8.3712	9.2897	8.5315
SPATA3	0	0	0	0	0	0	0	0	0	0	0	0	0	0	0	0	0	0	0	0	0	0	0	0	0	0	0	0	0	0	0	0	0	0	0	0	0	0	0	0	0	0	0	0	0	0	0	0	0
DMKN	9.705	9.9979	8.3162	11.4127	12.2925	11.8693	11.032	10.6308	9.3741	10.9019	9.996	10.8126	11.6361	9.7217	10.1721	9.4749	12.0322	10.0951	8.4358	11.598	10.0979	10.0675	11.2797	11.0246	10.9772	11.1011	11.8981	9.0967	9.143	10.3378	9.6004	10.3689	9.937	9.9912	10.2482	9.3613	9.3591	10.6295	10.6665	9.8226	7.8126	7.9917	11.7444	9.6077	10.063	11.2215	8.7042	9.5665	10.6341
UBA7	11.2033	9.7597	11.5156	9.8288	10.802	9.3855	9.6549	11.4456	11.4989	10.9114	12.0268	11.3121	9.7595	9.6682	10.0813	10.9092	10.4556	11.3354	8.7182	9.9146	10.1482	9.4725	9.5638	10.8028	10.7375	10.2486	11.2055	10.7493	10.0409	10.5672	10.6799	9.5802	9.8678	10.8496	9.1494	11.131	9.2492	10.1479	10.5219	8.5942	12.0518	10.5922	8.0941	10.408	9.8048	9.9124	10.9223	7.4753	10.509
SPATA2	8.7267	9.3364	8.9412	9.713	9.7279	9.0344	9.4188	10.1989	8.933	9.2817	9.0397	8.9559	9.4755	9.729	9.7478	9.486	9.2202	9.031	9.591	10.001	9.5754	9.512	9.3338	9.0645	10.0911	9.4416	9.5603	9.258	8.5586	10.4691	8.7219	8.7665	10.0111	9.5057	8.7807	9.1365	9.5444	9.3228	9.0094	9.6879	9.5637	9.1983	9.3292	8.5274	8.6246	8.9711	8.3472	9.5851	9.8414
SPATA1	3.3155	2.7796	1.7397	1.093	2.4154	3.0057	2.8999	2.7532	0.466	1.4435	3.4653	1.6555	2.3879	1.8191	2.3468	1.8632	0.7256	2.082	2.6419	2.2812	1.389	2.1483	2.0924	3.5429	2.5999	2.9089	1.6799	4.0967	2.3962	3.3327	2.7169	2.4959	1.1605	1.8896	2.9005	3.2126	1.8252	2.3749	0.6108	2.947	0.9309	2.725	2.3107	3.2997	2.3267	3.8717	2.9228	1.7959	2.4999
SNORD114-7	0	0	0	0	0	0	0	0	0	0	0	0	0	0	0	0	0	0	0	0	0	0	0	0	0	0	0	0	0	0	0	0	0	0	0	0	0	0	0	0	0	0	0	0	0	0	0	0	0
RCC1	9.6192	9.3284	8.3372	10.6217	11.1143	9.5159	8.851	11.4644	9.2362	10.3598	9.9601	10.3423	10.811	10.226	10.8873	9.51	10.4123	10.0432	11.3591	10.1256	9.1476	10.6395	9.5605	10.3555	9.7396	9.0908	10.5082	10.4782	9.508	9.8866	9.2127	11.0164	9.5387	9.0705	10.1598	9.6263	10.5181	8.4333	10.7824	9.3534	8.7613	11.7805	9.7148	10.9154	9.9046	10.5409	10.2675	10.8841	10.3284
RCC2	12.7352	12.7128	11.9022	12.6381	12.9264	12.1318	11.5543	13.3053	12.6006	12.8001	12.9805	12.8948	12.6114	12.3365	13.6351	12.0579	12.0466	12.0886	12.8373	12.9009	12.1058	12.2778	12.1885	12.389	12.0601	12.2799	12.7932	12.1439	12.5446	13.0018	11.3164	11.6078	12.6435	12.4365	12.397	12.1725	12.544	11.9766	12.4208	13.262	11.9468	12.3264	12.4805	11.9384	12.9028	12.6625	12.6195	12.7322	12.78
TLR9	6.8278	6.3204	4.1078	6.0675	5.2358	5.9578	5.5452	5.8994	6.2465	7.0231	7.4524	6.4706	6.9471	5.6373	4.8251	5.54865	6.2391	7.0537	5.2888	6.524	5.7262	6.5755	7.2545	6.6263	6.1979	7.469	7.8781	6.1439	6.247	8.0334	5.614	3.7749	6.2311	5.4511	4.5887	8.3677	4.4256	6.96	5.3982	6.5884	6.0925	4.2738	5.1085	6.3731	6.6822	6.0698	5.5334	4.8057	7.7751
LPHN1	6.8591	11.6148	6.7521	11.1878	12.5016	9.9627	10.7401	10.1595	12.2323	9.2955	11.0286	11.1591	10.0353	11.9534	13.1348	12.4565	10.1609	11.2738	11.7455	10.4047	11.2063	11.43	12.6588	11.2569	13.5848	12.4037	12.3641	10.5201	12.5467	10.5308	10.9387	9.4859	9.5838	11.2657	9.7167	11.2907	10.579	11.3613	10.931	12.5407	12.3812	10.3746	11.2282	10.6667	11.1011	7.7521	11.7304	10.9008	11.1428
SPATA7	7.2919	7.8543	7.3775	6.8881	5.7826	7.2357	7.5448	6.6441	7.8677	7.4629	8.0308	7.9948	7.0855	7.1561	6.8277	6.50515	6.9297	7.1292	7.151	7.2741	7.8577	7.991	8.0643	7.1783	7.4617	8.3233	6.9215	6.5231	7.1209	7.2363	7.0611	8.0057	8.262	7.6428	8.348	7.1155	7.3757	6.8819	6.9402	6.2434	7.1548	6.8392	8.9897	7.1962	7.3954	7.5092	7.2118	6.959	6.2314
ATPBD4	7.283	7.8353	8.2154	6.774	8.2443	6.9399	8.0694	7.8493	6.2996	7.5382	6.506	9.4793	6.9327	7.0315	6.4077	7.44935	7.8643	7.4482	7.7764	8.1496	7.2385	7.2333	7.4243	7.8782	7.983	7.5357	7.1016	7.7411	6.3192	8.9583	8.5147	7.9532	7.1824	7.2006	7.7923	7.4364	7.164	6.6469	7.7916	7.5936	7.3434	7.0299	6.3036	7.2798	7.5008	8.2314	7.1862	8.098	6.5444
SPATA6	5.201	7.1442	6.787	6.5669	5.878	6.6638	6.7184	6.6644	6.4254	7.019	7.4504	5.89	6.6502	5.6438	6.7788	5.82735	6.1616	5.7217	6.7829	7.0949	7.3994	6.6765	5.581	6.5803	6.4561	6.2926	6.937	6.5284	5.7899	7.2507	6.9274	5.9349	7.0248	5.8192	6.1498	6.4666	6.1951	7.0637	5.5247	7.2119	6.9313	4.8858	8.4793	5.5327	5.5119	6.6502	6.6681	6.2044	6.1993
CWH43	0.9761	1.8005	2.0068	0	0.6209	1.8556	0	0.4382	1.0926	0.8952	5.9108	0	1.2587	0.7785	0	3.5091	4.0606	4.4135	0.9709	1.7529	1.056	0.464	1.6575	1.7197	0.6415	1.3915	3.0712	0.423	3.4273	0.3239	0	3.2735	0	3.6694	5.3768	0.34	4.3312	0	2.613	0	4.2274	0.5903	6.0078	0	0	0.3132	5.0366	3.589	2.8656
RDBP	10.8	10.6155	10.8566	11.8247	11.8438	12.352	11.9377	10.6962	9.9464	9.744	10.2532	11.0559	9.1585	10.2598	10.8076	11.3909	12.0691	10.4206	11.2101	10.8392	10.1696	10.4455	11.6189	9.9761	11.3546	11.6409	11.3629	10.87	10.8673	11.1283	10.1839	11.5433	10.5051	10.8807	11.7334	10.0949	10.9018	10.9391	10.9494	11.0814	11.5447	10.5628	11.2958	10.2654	11.229	10.9976	11.717	11.0206	10.467
SIGLEC8	4.3464	4.1339	5.6671	3.5707	3.8524	5.2183	5.5885	4.4786	6.0347	5.0736	2.0938	3.5808	4.8646	5.5913	4.1076	2.2211	3.1446	6.5079	3.269	3.0717	5.4293	6.7995	4.804	7.4989	2.4541	5.4152	4.7388	5.1462	3.9047	1.8145	4.7464	4.349	6.6104	5.3934	2.7113	7.6933	4.5865	5.2891	6.8081	0.8897	5.4376	4.7568	0.6444	2.7358	3.9397	0.7888	5.9044	3.0628	5.3357
CD5L	0	0	0.4619	0.4596	0.3436	0.9054	0.5435	0	0.4621	0.3636	1.2063	0	0	0	0.6241	1.1204	0	2.0656	0	0	0	0.464	0	0.4089	0	0	0	2.0238	0	0	0	1.3391	0	0	0	1.3755	0	0	0	0.8897	0.4456	0.5903	0	0	0	0	0.5607	0	0
NBL1	8.2465	10.8579	9.3469	9.7767	9.6909	11.1227	11.7386	10.82	11.8325	11.5175	10.5324	9.5355	10.9181	12.5979	11.2729	12.1655	11.6861	11.6317	10.5481	8.5527	13.2443	11.9579	12.0519	9.3973	11.8892	9.4894	9.6758	11.796	11.9925	10.491	11.2841	11.7073	12.8937	10.3504	10.5159	10.3787	12.4471	12.3501	12.0665	10.7803	10.3578	10.8832	9.9469	11.0713	11.8557	8.5985	10.6255	9.8047	9.6556
FOLR4	0	0.634	0	0.8078	0	0	0	0	0	0.3636	1.2063	0	0	0	0	0	0	0	0	0	0	0	0	0	0.6415	0.6241	0	0	0	1.4658	1.5089	0	0	0	0.8904	0	0	0.4617	0	0	0	0	1.5709	0	0	0	0	0	0
DNM1L	10.5198	10.585	10.9153	10.8101	11.4914	11.035	10.754	10.4592	10.3049	10.8363	11.0139	10.3576	11.4577	10.9478	11.0606	9.2224	9.9906	10.2247	11.6137	10.8558	10.8353	11.3764	10.5984	10.9962	9.9771	10.8081	11.1805	10.8705	10.7757	10.8693	10.2382	10.6102	10.844	10.5401	10.9983	10.6261	10.2421	10.9798	10.5527	11.2489	10.6558	10.5165	11.2231	10.2932	10.0381	11.9958	11.4421	10.9036	11.4184
LETMD1	10.5179	10.3472	10.3128	9.886	10.3111	9.6204	10.9787	10.1685	9.4976	10.486	10.2217	9.9564	9.2695	9.9018	9.0822	8.5224	8.8346	9.8803	9.0515	9.9164	10.4893	10.0792	10.7167	10.7563	10.2803	11.0401	9.9954	8.977	9.2113	10.7617	10.2133	8.9812	9.6473	10.2412	9.4051	10.1298	10.1619	10.1134	9.5264	10.2779	10.1816	9.5463	9.3934	9.9182	9.4362	10.5148	9.789	9.5135	9.5165
SIGLEC7	5.0407	5.6941	5.7093	5.3363	6.5634	6.6068	6.8153	5.5803	6.469	6.5917	3.9735	5.2546	6.5806	6.1947	5.0768	5.46555	6.7661	6.5267	6.4809	5.606	5.8084	6.7647	3.6839	6.063	5.7897	5.521	5.2323	7.3075	6.0416	3.8919	5.4537	6.4794	6.425	6.0429	6.8558	7.0417	5.5777	5.9999	7.7715	3.3358	5.4316	6.0269	4.9204	7.0582	6.9511	3.9364	5.9495	5.7906	5.5342
FOLR1	13.8437	13.3461	12.5159	10.2948	12.7356	16.06	12.3973	13.3596	11.6774	11.6037	14.533	14.0691	12.0956	8.8383	9.8329	10.7829	12.3099	11.6502	9.8939	14.085	11.9359	11.7846	11.3149	12.6822	10.4083	10.4941	10.7553	11.9596	12.148	9.1898	10.247	10.3231	7.0112	12.7417	12.9603	13.2233	10.8432	12.5695	11.6886	8.2235	13.3725	11.56	9.9827	13.0553	12.4479	11.8231	11.5558	12.0944	13.8068
FOLR2	6.6387	7.468	7.7327	5.4018	7.752	8.2783	9.482	7.7742	7.8394	9.1863	6.572	6.5392	8.4854	7.8977	7.5957	7.5645	9.5035	7.9812	8.1012	7.3754	8.1784	8.8645	6.5493	6.9679	7.6383	7.3943	6.9874	8.7308	7.8382	5.0971	7.2859	8.8692	8.4243	8.1437	8.1925	8.1364	7.7574	9.1649	9.7486	3.6288	7.1214	6.3908	7.095	7.8097	8.8753	6.3011	7.8361	7.0903	6.4976
FOLR3	7.3529	6.146	3.3301	6.075	6.3984	9.6244	4.2704	5.8789	5.9667	5.1455	6.1751	5.9286	7.0065	3.6375	3.1455	1.0661	8.2305	4.6607	7.0255	6.5866	4.39	6.9576	5.3336	5.4461	5.8329	5.301	3.6737	5.9697	7.7313	4.4018	5.0655	6.4711	5.8653	6.2104	8.1904	6.3303	6.0171	3.666	5.6911	0	2.6432	6.3689	1.4272	5.0849	6.2157	3.7923	0.9634	4.9841	9.8626
DUOXA1	2.9579	2.0127	4.7317	4.4603	2.5259	2.8113	5.3342	1.8009	4.313	4.6049	3.4233	3.2966	1.8102	5.5547	5.3013	3.12505	3.7461	1.3746	6.3567	3.5072	2.7251	3.9678	6.7241	4.3457	5.9125	6.5774	6.236	3.9894	6.0403	3.5941	3.6224	5.1276	5.247	5.8646	2.5098	1.5162	3.8183	3.1573	4.3538	4.3256	3.6966	1.9186	2.0346	4.8216	3.401	3.9489	5.2167	1.9488	6.4019
RANGRF	8.7427	8.7631	8.0545	8.1376	9.1112	8.5822	9.3913	7.302	7.1947	7.9258	7.6675	7.8238	7.8403	8.2751	7.5419	7.731	8.898	8.014	9.1062	8.4704	8.3669	8.1512	8.2279	8.9371	8.1161	8.4413	8.0895	8.0012	8.1709	8.4829	8.8824	9.3083	8.3441	7.5472	8.7663	7.7023	8.0559	9.3563	8.2069	8.0845	8.652	8.0712	10.2868	8.7477	8.115	8.313	8.43	8.3207	7.6243
DUOXA2	0.9761	1.073	2.8336	2.3583	1.278	1.5047	2.8884	1.2748	1.865	1.7917	1.4398	1.7685	1.2587	2.9203	2.6188	4.23875	2.639	0.4836	3.8206	1.3112	1.8	1.1928	4.2961	1.3996	2.3343	3.8278	4.544	4.4747	3.3998	1.3279	2.4749	2.2567	2.6513	3.1153	0.8904	1.2196	1.0445	1.3271	2.1961	3.2937	2.3612	0.3252	0.6444	3.3595	0.8456	1.8215	1.9998	0	2.8338
SFRS2IP	10.9405	10.8132	11.1861	11.5178	11.1059	10.9596	10.9737	10.8783	11.0339	11.2019	11.4827	11.0758	11.2868	11.4464	10.9254	10.3866	10.5238	11.2025	11.192	11.346	10.7543	12.0658	10.9593	11.4805	10.8849	11.4764	10.7756	11.036	10.8874	11.3173	10.675	12.8675	10.9642	11.4643	11.0269	11.4556	11.0726	10.8207	10.8198	11.371	10.7561	10.9672	10.8636	10.7508	10.9454	11.3348	10.6638	11.4427	11.486
FHIT	8.5179	7.0572	6.1148	7.5245	7.0081	8.3895	7.6003	7.2053	6.2787	6.9471	6.8007	7.7886	5.419	5.8277	5.7047	6.2213	8.0991	6.7777	8.1196	5.606	6.9733	8.0145	8.3288	7.9256	8.274	8.5148	7.1422	7.0574	5.3605	8.6365	5.9608	5.8482	5.4618	7.4178	6.6504	7.7778	7.2934	7.9915	6.6107	7.3838	7.4987	6.0546	6.0514	6.8029	6.017	8.1659	7.7528	8.3662	6.5996
KRTAP1-1	0	0	0	0	0	0	0	0	0.4621	0	0	0.3419	0	0	0	0.60605	0	0	0	0	0	0	0	0	0	0.6241	0	0.423	0	0	0	0	0	0	0.5128	0	0.4374	0	0	0	0	0	0	0	0.8456	0	0	0	0
HSPA2	6.567	6.2226	7.7327	8.9928	9.4138	9.7328	6.5595	8.5038	8.0076	9.1157	9.7548	6.6509	9.0626	10.1057	8.7518	10.3008	9.0222	8.6483	8.5743	9.9757	7.202	7.9295	8.9513	8.6143	8.5139	7.8314	7.8103	8.421	8.4788	7.363	7.4194	9.222	11.2919	9.5892	9.6308	6.9012	8.3943	8.1222	8.5511	7.737	8.8036	8.7233	8.8453	8.219	9.0525	7.8129	8.9119	9.8647	9.2565
ZNF70	6.2743	6.7741	6.9805	8.2128	6.2226	7.2231	6.9968	7.2362	7.5362	7.2126	7.9377	6.0958	7.2047	7.0197	7.5105	8.10325	6.6394	7.36	7.0325	7.5429	7.4448	7.8175	8.0787	7.2546	7.6302	7.5607	7.4816	6.8083	6.9219	7.0014	5.6145	6.0505	7.1743	7.0856	7.0726	8.2262	7.4152	6.9757	6.7475	8.0378	6.9462	6.7972	7.074	7.2213	6.6978	6.597	8.2231	7.1118	6.5847
PROCA1	5.8106	5.4967	4.4925	5.3228	4.9596	5.6022	2.0711	6.7334	4.8549	5.3004	6.1083	4.8883	5.3318	3.7945	4.3375	4.00545	2.479	3.9759	4.5484	4.9369	3.2681	4.4998	6.1613	4.1196	5.3089	7.0142	6.5712	4.7308	4.5656	6.8771	5.9085	3.8339	3.1901	5.5818	2.5098	4.5272	4.2795	2.9616	4.3895	5.6733	6.6091	3.6585	5.3765	6.2891	4.3871	6.4843	7.7093	5.4565	4.5549
FTMT	0	0	0	0	0	0	0	0	0	0	0	0	0	0	0	0	0	0	0	0	0	0	0	0	0	0	0	0	0	0	0	0	0	0	0	0	0	0	0	0	0	0	0	0	0	0	0	0	0
TRAM1L1	7.5143	8.3318	7.9984	8.2665	5.9171	8.7659	4.8302	6.1188	8.322	6.889	7.4981	7.3159	6.2728	5.8636	6.4077	7.7535	6.4795	6.463	7.8994	7.9531	5.2363	5.5748	8.5124	7.4348	7.5846	8.5672	7.372	6.6895	7.5705	8.4108	7.0769	8.7289	7.2494	9.1308	7.5245	5.5862	6.0328	6.6897	6.7612	6.3924	5.5252	5.8166	6.5619	6.0745	7.0324	7.2257	7.0402	6.9732	5.5239
LAPTM5	11.464	11.7629	12.6277	11.4299	13.0154	12.7229	12.6048	12.046	12.945	12.8532	9.9328	11.3849	12.5056	12.6081	11.8865	11.2657	12.626	13.6019	13.3941	11.5037	12.73	13.0633	10.5918	12.65	12.0237	11.8826	11.7645	13.776	12.7901	9.8772	12.1588	12.7393	13.0272	12.2142	12.6209	13.5607	12.4273	12.5215	14.1193	9.7901	11.1467	12.6334	11.0756	13.2867	12.8682	9.7753	12.2825	11.6497	11.595
B2M	14.5262	14.4146	16.5983	14.5927	16.1158	15.6182	16.0491	15.7925	16.1598	15.7627	14.5083	14.3605	14.8765	14.5492	14.4453	15.8206	16.155	16.0213	15.7066	14.8688	15.6897	14.8073	13.9762	14.9653	14.07	15.1784	14.9809	15.7538	15.8857	14.6981	15.6225	16.2583	15.5631	15.9383	15.7486	16.3673	14.3383	15.3723	16.3453	12.5332	15.7033	15.7495	13.5228	15.3956	14.895	13.8943	14.992	13.3536	13.9957
HSPA7	4.4775	5.2985	6.3127	5.2817	7.2181	5.1667	5.6685	6.2524	7.7486	7.5404	5.7882	4.5525	6.8056	7.1989	5.9263	4.79695	5.6254	6.9221	6.5367	5.534	5.1067	7.1852	5.9638	7.3847	6.6932	7.5607	6.0706	7.4605	6.515	4.3845	6.3484	3.5496	6.5111	4.472	4.7569	8.1089	6.5571	7.7037	4.8397	5.2353	5.6758	5.7368	6.732	7.3543	6.7198	3.1706	6.2169	5.039	7.1395
WHSC1L1	10.0459	10.7651	10.4188	10.356	10.0238	9.7283	9.574	11.0092	9.6189	10.682	10.1342	9.8761	9.5465	9.8037	9.345	9.4844	8.8449	9.7185	9.8856	9.1916	9.692	8.8633	10.3929	10.4767	9.8331	10.3897	9.7044	9.4508	9.3629	11.6352	9.2132	8.7496	10.555	9.8009	8.796	10.209	8.9383	8.5148	9.6989	10.6494	10.3566	10.3206	9.3184	10.2203	9.0547	9.7932	10.5891	10.5566	10.6867
FLJ42393	5.3105	2.0127	2.8151	4.4103	4.2893	2.1673	2.6981	3.7841	4.2854	4.7745	3.2965	2.8912	4.1006	4.4186	3.5966	3.2688	2.0936	4.2419	2.6135	3.6503	3.3468	5.7064	2.2543	2.8531	2.7224	3.8062	4.6414	4.352	2.7088	3.5637	2.1119	1.3391	1.9428	2.0553	2.3974	5.6177	1.0445	3.1573	2.1961	5.5208	3.0422	2.4053	4.5732	3.8461	4.5917	4.0464	4.8473	3.6372	5.1864
HSPA6	6.7977	6.0105	6.5403	5.7624	6.9466	6.1641	7.702	6.6235	8.6576	7.3201	5.7272	5.8166	7.9883	6.6136	7.2275	6.8459	6.5815	7.6704	6.4548	5.7872	7.4268	6.9532	7.6731	7.0051	7.3423	7.5145	6.3112	7.7952	6.5315	5.1995	7.9433	5.3316	8.758	5.9824	6.3964	7.7226	7.4182	10.6973	7.2954	5.7666	6.0033	6.5156	8.7256	8.3859	6.7088	4.434	6.3697	5.208	6.1993
HSFX2	5.4123	5.1827	4.3923	5.8211	5.9298	7.2146	3.5824	5.7229	5.1284	3.8263	6.9262	4.989	5.1626	5.1135	3.8341	6.25105	4.6913	6.3757	4.8176	4.2758	3.8023	5.365	6.6456	4.4999	5.3291	6.5138	4.537	6.6751	4.8291	5.5254	4.533	4.0712	4.0744	5.2975	3.4353	5.13	5.768	3.5313	4.6469	5.3403	5.5081	4.0594	4.0916	5.5644	4.441	6.2143	6.3277	4.183	6.1053
HSPA5	12.9392	13.1135	13.6717	13.4254	14.1299	13.3782	13.0306	13.4978	14.2748	12.7682	14.4144	13.5621	13.6514	13.1628	13.3794	14.3812	13.7763	13.366	13.4497	13.6095	13.0403	13.7557	12.9584	13.0407	13.1434	12.783	13.7178	12.9382	14.1786	12.7382	13.4244	13.4051	14.3508	13.3034	13.2791	13.2878	13.4159	14.6165	13.9545	13.0497	14.1398	13.9342	14.5165	12.8054	13.5888	13.801	13.2851	14.0768	13.3162
NR0B2	0	1.2508	0	0	1.0535	0.5226	0	1.8009	0.8116	1.2829	1.3975	0.6181	0.6389	0	0.3456	0.2625	0	0.8452	1.546	0	0	1.5345	0	1.2083	1.4222	0	1.4554	0.7497	1.2133	3.2183	0	0.5945	1.3925	0	0.8904	0	0.4374	0.811	1.3422	1.7111	0.6256	0.3252	2.9555	0.599	0	0.9783	1.1292	1.1545	1.5781
NR0B1	0	3.6222	1.8645	4.4603	4.5266	3.1468	0.9373	1.2748	0.8116	3.7361	6.0596	2.9916	5.0937	0.4412	4.9687	3.731	0	1.3746	1.696	0	2.7941	3.5851	0	0	3.395	0	5.1102	1.6061	4.4829	7.8585	0	1.604	0.4919	0.9274	3.1875	7.2995	1.0445	2.2547	0	0.361	5.1595	0.3252	1.2677	1.021	0.8456	2.2135	2.0311	0.4944	2.6543
HSPA4	10.8043	10.6292	11.348	10.579	11.334	10.8492	11.3337	10.8349	11.6799	11.7253	11.2193	11.7814	10.5916	10.8924	11.3605	11.3239	10.9575	10.621	11.3712	11.15	11.2182	11.7634	11.0212	11.8879	11.2003	10.8732	11.4234	10.5542	11.0754	10.6482	9.6556	10.4506	11.1652	10.5861	10.8437	10.8775	10.3812	11.6837	11.5937	11.3593	10.7845	11.4021	10.7343	11.0966	10.1905	11.5756	10.9821	10.2459	10.4233
PTPLA	6.1022	6.0945	6.7215	7.6348	3.3035	9.318	5.1789	1.8009	4.7373	5.4779	7.5644	3.1737	3.6667	4.8349	5.9391	6.27825	6.7042	4.8115	2.8237	0.6714	6.9035	4.2637	3.4191	2.4821	5.3882	2.6808	5.881	5.6748	7.3221	5.6822	6.2256	7.089	4.3862	3.6174	5.4631	5.0513	6.8684	6.319	7.4343	6.5884	5.5081	3.2237	8.5504	6.5331	5.2652	5.7319	4.3888	2.4582	5.8806
NT5DC3	8.7463	8.0076	7.4258	7.9924	7.4082	6.9141	7.3482	7.8179	8.7287	8.6956	7.5544	8.4122	9.3561	8.0651	7.9101	6.90185	7.8522	7.1001	7.1671	7.9872	6.9918	7.8102	6.888	8.2972	7.9798	6.66	8.2652	8.4381	7.6579	8.871	7.6223	6.188	7.9379	7.7614	7.1087	9.1173	7.9903	7.8477	7.2573	8.4608	7.6725	8.6205	7.231	7.9664	7.7614	8.369	8.3142	7.9341	8.0504
TBC1D22A	8.6065	9.1471	8.7547	9.8705	9.9067	9.5724	9.692	9.4905	9.0164	9.3152	8.8142	8.7283	9.0059	9.4902	8.87	9.09205	9.2265	9.9009	9.3364	9.2726	10.1433	8.7188	9.0975	8.9401	8.453	8.3111	8.8836	9.384	9.2537	8.8205	9.1433	9.0494	8.961	9.4351	8.3555	9.9418	10.3463	9.3547	9.1858	8.5963	8.9111	9.2242	8.5931	9.5633	9.2637	8.9815	8.0084	9.623	9.2201
HRSP12	7.122	8.4216	8.4776	7.143	8.2145	7.8048	7.5658	8.3157	7.7127	7.8092	9.4305	8.1871	8.2588	8.1727	8.1434	9.2432	9.0686	7.9583	8.2034	8.4305	8.1676	8.7873	8.3118	7.8782	8.5028	8.6838	7.7849	8.133	7.8182	8.3137	8.6809	8.6849	7.5064	8.0063	10.4297	6.4315	8.5914	7.8453	8.2084	7.4673	6.8431	9.0216	8.5208	8.3545	8.0225	7.7346	8.1344	9.1082	8.6443
RPSA	11.9408	12.7654	12.4177	12.1177	11.6105	11.3445	13.0448	10.1654	11.3957	12.5873	10.9282	13.6618	11.435	11.651	11.0049	11.7896	12.8352	11.9251	11.1595	11.5935	13.3734	12.0603	12.5139	12.1596	13.1973	13.0347	11.3938	11.8183	11.3941	11.916	13.9161	12.9184	10.9213	12.2231	12.547	11.579	12.2579	11.8514	12.0953	11.8082	12.2887	11.945	12.4476	12.638	12.4468	12.2424	11.9579	11.2735	11.6849
SPTLC2	10.4576	10.2128	9.7353	9.4459	9.7457	9.3846	9.7399	9.903	12.0856	11.334	10.8292	10.7002	10.9081	9.8558	10.3579	10.2075	9.6362	10.1553	9.3278	9.8769	9.114	11.2733	10.0544	10.7448	9.7935	10.2428	9.9369	10.0488	10.79	9.1673	8.8896	9.7683	10.3303	9.7877	9.093	10.8959	10.4739	10.6136	10.7405	10.2106	10.5581	10.4983	10.3841	9.8353	9.988	11.3233	10.7843	10.3299	9.3458
SPTLC3	8.4236	8.3441	8.9189	8.6622	8.4097	7.3636	9.3637	9.0846	8.9173	9.2764	8.461	9.0808	7.8153	7.6402	9.2031	8.34175	8.5502	9.2656	5.9718	9.2822	9.6432	7.4616	9.0128	9.1301	7.7737	9.8119	8.2132	7.7226	7.3527	8.7327	8.6023	7.7866	8.8763	8.2501	7.7124	9.3815	7.8378	8.4179	8.1129	8.7838	7.565	8.5463	5.1204	8.5788	8.1166	7.8315	8.3825	8.1775	9.2056
DRAP1	10.4948	10.7538	10.7212	10.9323	10.9648	12.8369	10.692	10.8999	9.9276	10.1509	10.5871	10.3564	10.7697	10.9502	10.0917	11.0894	11.4611	10.5388	11.4398	10.5626	11.2386	10.4387	10.6602	10.6043	10.4284	10.6697	10.1147	10.9002	11.6042	9.7823	11.4979	11.5874	10.3848	11.2572	11.3868	10.9236	10.8351	10.6004	11.0905	9.4582	11.2762	10.9873	11.1332	10.3882	10.4302	10.3865	10.7557	10.8232	11.7658
ABCD1	9.5349	9.3462	10.3179	9.4026	9.7279	10.6477	10.0813	10.6005	9.9136	8.7359	10.1354	8.9189	9.8423	9.8801	9.1594	9.92015	10.3352	10.8292	8.7688	9.4234	8.8846	10.6571	10.0404	9.3474	9.6103	9.3513	8.5976	9.8206	9.6958	9.531	8.7848	8.9739	9.456	9.3349	9.456	9.546	9.399	9.1235	10.3789	8.0854	9.7855	9.8614	10.2188	9.3748	9.5723	8.3764	10.1238	9.7317	9.6227
ABCD3	8.7332	9.6266	9.3586	9.4782	9.296	9.6723	9.4188	9.3841	9.3667	10.0508	9.9704	9.9939	9.848	8.5149	8.9535	9.59615	9.2881	9.4851	9.9714	9.7605	9.8301	8.9533	9.3601	9.9333	9.2212	9.5878	9.3882	9.1651	9.1537	9.5242	9.0266	9.6524	9.3305	8.6762	10.548	9.4788	8.4841	9.3313	9.2034	9.9718	8.7163	9.719	10.7319	9.9342	9.3115	9.5157	9.1585	9.1781	9.6154
ABCD2	0	1.4091	2.8151	2.13	3.3423	1.4573	2.8884	2.8142	2.0073	3.4256	2.0938	0.8498	1.6908	3.4137	0.6241	1.9994	1.566	4.4402	3.1177	0.3744	1.8868	3.2243	1.885	2.3949	0	3.1887	3.0712	3.3978	2.9739	2.3299	1.6848	3.025	2.8268	2.3386	1.6481	5.5041	1.2732	2.7351	2.7289	1.2758	2.2629	0.8142	1.8213	2.2025	1.7617	0.7888	1.6496	1.9488	0.9949
RARS2	8.05	9.4776	9.7327	10.1058	8.4142	9.8534	9.8949	9.4205	8.2161	8.6531	10.7941	9.5658	8.6344	9.091	9.8009	8.5028	10.1805	9.0975	9.5299	8.2442	10.0663	9.6389	10.3369	8.8249	9.2989	10.7426	10.1021	9.7441	9.3153	9.5774	8.9052	10.277	10.0105	9.2087	9.7685	9.4072	9.7219	9.0423	9.497	8.3191	10.0974	8.7849	10.2458	9.4307	8.7204	9.6762	9.9044	8.743	10.0741
ABCD4	9.572	9.9819	8.3846	8.5882	8.7214	9.07	9.0179	8.89	8.6249	9.6472	9.6371	9.5412	8.6109	8.6725	8.5488	9.4863	9.0982	8.5869	8.7411	9.0504	7.9519	9.5217	9.0037	8.9295	9.1883	9.7534	8.5647	9.0456	10.2958	8.5315	8.4058	9.2633	9.1431	8.321	9.6669	9.1277	8.3131	9.8483	9.2563	8.9162	9.2677	8.8361	10.2585	8.209	9.5541	9.1984	8.6959	8.9043	8.7345
C2CD3	9.4397	9.6575	10.068	10.6739	9.631	10.1557	8.8663	10.3264	10.0874	10.6794	10.1768	9.6831	9.7669	10.2131	10.082	9.72395	9.4865	9.3304	9.1844	10.4298	9.1569	9.6776	9.7486	10.0512	9.8533	9.9101	10.3384	9.1048	9.9906	9.9492	8.4853	8.6468	10.0531	9.6422	9.0611	10.2442	9.8481	10.029	9.4981	10.4551	10.2561	10.0695	9.2025	10.1548	8.823	10.1032	10.8381	9.284	10.8797
C2CD2	9.1342	8.6509	9.3544	8.8639	8.6907	8.0831	8.1552	10.2248	9.8239	10.2955	9.4829	8.9574	10.4314	9.5677	9.8714	8.6675	8.5751	9.011	9.8837	8.7403	8.4473	10.2413	7.872	10.4285	8.2045	8.3594	9.816	10.268	8.9042	8.1861	7.8072	8.7883	9.3522	8.8722	8.4866	8.771	8.4155	8.3841	9.9047	9.1082	7.9791	9.3083	10.5073	10.2487	8.5922	9.0164	9.9666	9.0041	9.7884
KRTAP1-3	0	0	0	0	0	0	0	0	0	0	0	0	0	0	0	0	0	0	0	0	0	0	0	0	0	0	0	0	0	0	0	0.5945	0	0	0	0	0	0	0	0	0	0	0	0	0	0	0	0	0
HSPA8	13.6057	14.0355	14.6804	14.216	14.5934	14.5229	15.3456	14.5564	14.6678	15.0507	14.3278	14.8821	14.7927	14.3641	14.4149	14.5468	15.4865	15.3303	15.0744	14.2869	15.0876	14.8303	14.8931	14.8169	14.7764	14.5955	14.9111	14.6102	15.2598	14.7301	15.0766	15.2202	14.9063	14.5704	15.6365	14.7651	14.7981	14.4582	15.6221	13.343	14.2776	15.1801	14.7927	15.7513	13.9974	14.8488	15.2529	14.9652	14.382
ZNF43	9.7973	10.5982	9.901	8.5882	8.8234	9.0629	8.5409	9.1804	8.3169	9.2791	9.609	9.0389	8.3552	8.5744	9.7708	8.10095	7.3379	8.0886	7.2664	8.9751	8.104	8.5626	8.5749	9.8039	10.1	9.2317	10.9707	9.1453	9.0274	9.7186	9.0338	7.6758	10.6786	9.1308	8.7638	8.2678	8.7972	9.1677	8.2885	11.2131	9.3351	8.6056	8.9459	9.7662	9.0804	8.6698	8.5242	8.4746	8.63
SIRPA	12.2212	9.2888	10.7187	8.5755	9.8998	9.3949	10.1333	8.8573	11.5803	12.1798	9.1918	10.6843	10.3874	10.9525	10.1581	9.76175	10.7748	10.7791	10.2791	9.9444	10.5325	10.6442	10.1124	10.9962	9.9422	9.8429	9.275	11.3172	10.3615	7.8333	10.3288	9.3871	10.8975	10.5648	9.4906	11.0512	10.4059	10.7271	11.4861	8.4326	10.9426	10.5459	8.257	10.4867	10.0833	7.3119	10.3116	9.2349	9.6069
LOC100131496	4.2023	3.3372	2.3648	4.5555	4.7303	3.4646	5.1605	4.5676	4.1072	5.247	4.7972	3.1303	5.2914	2.5867	4.2581	2.80925	0	3.5549	2.757	4.0875	2.6772	4.235	3.7431	4.0921	3.6088	5.301	3.4619	3.5313	4.0723	4.8923	4.0122	3.6701	2.6513	4.8781	3.4353	6.676	2.8829	3.7892	2.4869	5.3403	3.2208	3.0584	2.8468	4.3973	3.0308	3.7409	4.0799	3.3206	3.6535
TOM1	8.6065	9.0217	8.5963	9.6497	8.6963	9.4589	9.9619	10.4089	9.0812	8.6966	9.6635	7.875	9.0361	9.59	9.689	10.289	9.4506	9.93	9.1772	9.4645	9.386	9.4586	10.2245	8.6406	8.8284	9.6503	8.3054	9.5759	9.6699	7.6681	9.4577	9.0972	9.3387	9.6863	9.256	9.8571	10.0238	9.8142	9.5929	8.2222	8.7812	8.557	8.7616	9.0246	9.3787	7.3617	9.0372	8.801	9.8125
SIGLEC5	2.7661	4.8377	3.6665	3.9666	4.7303	4.7416	2.5926	5.0104	4.9283	4.598	2.2994	4.5525	5.8041	5.2821	3.6903	4.19465	4.4962	6.2071	5.8084	4.6777	4.5314	4.9528	2.2543	5.6291	2.2986	2.5536	3.9828	6.9894	5.6902	3.0087	3.3546	4.3125	5.3075	4.5574	4.7569	6.8119	4.6285	5.1272	5.077	2.8587	4.4705	5.9987	3.4771	6.4249	5.6783	2.7178	5.3286	4.2772	5.0915
TUBD1	7.3184	6.129	7.4602	7.4209	7.7339	6.7482	7.144	7.8157	7.0891	6.3342	7.4121	6.0902	6.5806	6.6551	7.5856	6.9604	6.6582	6.6347	8.5959	6.9675	6.648	6.7495	8.3167	6.8499	6.6775	8.2559	7.5266	6.7995	7.5685	7.7814	7.3591	8.3138	5.9244	7.0951	8.167	7.2399	7.0257	7.7398	6.6182	6.9975	5.8534	7.369	8.74	6.1704	7.4622	6.3747	7.7811	7.7843	7.7949
TMEM19	8.6696	10.4301	9.9442	9.4744	10.0186	9.5774	10.1699	10.328	9.6175	9.5424	9.2339	8.9972	10.916	8.9173	9.7806	7.6127	9.0756	9.9638	9.6759	10.6011	9.6948	10.0506	10.0204	9.8558	9.6114	10.1323	10.0312	10.0927	10.6335	10.1037	9.9159	10.1311	9.5583	9.8362	9.979	10.3179	9.8099	9.3868	9.4837	9.3026	9.1351	9.5473	10.0657	10.073	9.7077	9.912	9.0062	10.259	9.9395
RRBP1	12.8357	11.3385	11.7581	12.6226	12.1661	11.5663	11.7777	13.2787	13.0262	12.8169	13.0684	12.6499	12.7176	12.5264	13.2313	12.939	12.2319	12.4722	11.8022	12.6841	11.3063	12.76	12.9913	12.7304	11.6128	12.1521	11.7008	12.2935	12.9009	11.359	11.0153	10.6992	13.0959	12.1461	11.4058	13.0219	11.976	12.8705	12.4022	12.9203	10.3074	12.5137	11.3065	12.7677	12.3993	11.5488	12.3686	12.0621	12.3591
TRAPPC9	11.4827	10.8135	10.5408	9.9629	9.3588	9.9114	9.9731	10.1081	10.3942	10.2442	10.8243	11.2957	10.4733	10.3479	10.6517	11.6579	11.1116	11.0275	8.9032	10.749	10.813	10.2462	10.862	10.3017	10.071	9.8215	10.6352	10.3065	10.1434	9.6815	9.6928	8.9592	10.442	9.8433	10.6856	9.8756	11.2438	10.7207	11.1583	10.3888	12.4556	11.4124	10.1864	10.7452	10.464	10.5288	10.5871	12.628	11.4091
PI3	5.734	8.9095	8.2938	7.7724	9.6691	10.815	10.0298	9.3295	8.5498	5.6607	7.2481	9.9981	10.3439	4.6417	7.9952	10.393	8.462	7.0315	7.2902	8.8229	9.5118	8.7045	5.7637	6.3905	9.3002	6.6129	7.478	6.0609	8.8582	6.1131	10.1957	9.8693	6.3335	11.6121	7.7241	8.2913	8.4004	12.0186	8.3441	6.915	6.448	4.9102	4.688	11.0987	7.6908	5.7253	4.4683	5.0209	5.1193
LIN52	7.0289	7.8646	7.1739	7.112	6.8422	6.6451	8.2275	6.8356	6.3405	8.4821	7.2199	7.6874	7.5127	6.3032	6.9716	6.7894	6.8172	6.3265	7.2361	7.0729	6.897	7.9451	7.2258	7.1652	7.1902	7.4667	7.9692	6.7862	7.7078	7.5117	6.7704	7.8739	7.9331	7.2094	8.0134	7.5348	6.0328	7.3867	7.6736	7.6981	8.1976	7.421	9.2446	6.6633	7.674	7.6946	7.6285	7.404	7.0195
SPANXC	0	0.3515	0	0	0.3436	0	0	0	0	0	0	0	0	0	0	0.36485	0	0	0	0	0	0	0	0	0	0	0	0	0	0.3239	0.8839	0	1.9428	0.5369	0	0	0	0	0	0	0.2399	0	0	0	0	0.3132	0	0	0
TRAPPC1	10.8035	11.3301	10.9265	11.0544	11.1156	12.1353	11.7367	10.5929	10.2005	10.0339	10.4418	10.4214	10.5637	11.0283	11.0579	10.6248	11.9948	10.7262	11.5514	11.2275	11.0768	11.0707	11.2902	11.3804	11.1613	11.1131	10.91	11.8229	10.8237	11.4572	11.3182	11.6963	10.8484	11.7982	11.1393	10.4188	10.5826	12.038	11.7257	10.2529	11.4738	10.5063	11.478	11.4058	10.5516	11.3429	10.6666	11.0288	10.7887
TRAPPC3	10.9405	10.9963	10.6553	10.0665	10.6296	9.971	10.0279	11.2458	9.8536	10.3347	10.1036	10.1814	9.9788	10.4351	10.843	9.37345	11.4125	10.3077	10.7151	9.6752	10.5948	11.1126	9.8277	10.6629	10.6637	9.9783	10.0485	10.4756	9.7586	10.3203	10.5011	11.1429	9.6589	9.8276	11.4925	10.2242	10.6652	10.4509	11.0469	9.6139	11.2218	10.6873	11.7118	9.9746	10.7007	10.3031	10.4996	9.979	10.4111
TRAPPC2	8.1219	8.4729	9.1473	8.5797	8.8061	8.8002	7.8322	7.9376	8.1677	8.1109	8.4009	8.665	8.6212	7.9612	7.4153	7.80265	7.8233	8.2689	8.6394	7.421	8.5255	8.4324	7.369	8.8322	7.5972	7.8819	8.2975	8.3743	7.944	7.2193	8.9063	9.0715	7.8593	8.2242	8.5684	8.3559	8.2219	7.2032	7.6809	8.6215	8.8603	8.5227	9.1159	8.1786	8.1735	7.486	7.1696	9.4288	9.0531
TRAPPC5	10.295	11.2534	9.7244	10.3196	9.9363	11.5401	11.3304	9.6385	10.9205	9.8664	10.3666	9.5071	10.1093	9.9698	10.8559	11.1887	11.4066	10.2913	9.9714	9.6263	11.2386	9.943	11.4045	11.0114	9.8655	11.3996	9.5957	9.9969	10.6631	8.4745	11.4877	11.36	9.3549	11.3193	11.0819	10.047	10.3514	10.8116	10.0172	10.5369	10.0916	10.4219	9.7924	10.1787	10.6284	10.0596	9.2051	10.1176	10.7108
TRAPPC4	8.7398	9.1252	10.1998	9.3546	8.6175	10.071	9.4875	9.2535	8.5815	8.5815	9.069	9.594	8.2822	9.1117	9.0822	9.7791	9.3443	9.4009	9.1628	9.1196	9.5937	8.9522	8.5769	9.398	9.1716	8.6434	9.274	8.6202	9.6958	8.7404	9.3061	10.9316	9.3251	9.1697	10.1421	8.9114	9.1909	9.3279	9.8868	8.5663	8.6	9.4007	9.7543	10.229	9.1181	8.572	9.0916	9.0986	8.9125
PRPH	0.9761	6.6917	2.6515	6.3781	0.6209	5.4083	2.0711	2.2939	2.8157	1.8398	4.8955	1.7685	3.4262	3.0893	4.2783	2.3987	3.0338	2.0656	3.6088	5.1078	1.6592	2.0125	7.2206	2.4821	2.2986	6.4075	5.5465	3.2506	6.2053	4.3493	1.6848	4.1969	3.1901	3.0382	2.8881	1.8709	2.3926	4.9449	1.8314	3.8152	3.9349	0.8142	3.3633	1.3471	4.6386	2.2135	3.2554	2.6582	4.4276
BAK1	10.9672	9.7263	9.4802	9.9585	11.0715	10.9087	10.7628	10.1591	9.975	8.805	9.6612	10.4354	9.8825	9.9217	9.8161	10.779	10.2449	10.5233	11.6304	9.2657	9.4729	10.7292	9.063	9.2752	8.7518	9.3429	9.6507	10.9342	10.2925	8.8349	9.5657	10.2597	9.21	9.5057	10.5821	10.4196	10.2488	9.7031	10.414	8.6956	9.738	10.812	10.0207	10.2085	10.4818	9.734	10.2218	10.8078	9.7976
PPAN-P2RY11	8.3309	4.9772	6.4254	7.9068	6.2872	6.6535	5.1729	7.1277	7.72	5.2675	8.3879	0.9571	7.6164	6.2986	5.2202	3.88825	4.0047	2.5662	7.294	7.6657	6.6819	2.6648	9.9656	2.9711	5.1582	9.1003	3.1118	7.0134	3.1865	5.3969	6.6295	6.6771	6.6705	7.4604	0	4.8882	5.5613	6.6534	7.4808	0	8.7315	5.8339	3.8975	7.7779	6.6655	4.0291	7.1254	3.5058	6.2806
SIM2	5.734	6.8793	5.2036	6.27	4.0987	5.5085	3.4069	5.4921	7.2228	4.8766	4.9269	3.8718	5.8255	5.6335	5.2814	6.71755	3.3435	3.862	4.4033	3.2167	3.6243	8.604	3.7431	9.3467	3.0496	3.3506	5.2653	4.9534	5.8636	4.5331	2.9345	5.2946	3.8076	2.7786	5.6708	3.2884	5.7395	5.9567	6.4594	5.7515	5.8398	5.7368	10.3182	5.0628	4.5917	3.8661	3.908	3.0628	7.4789
TMEM129	11.2771	10.9679	10.5701	8.7377	11.028	10.9481	10.4828	9.9735	10.1462	9.2158	11.028	9.6854	10.1278	10.6014	9.2494	11.0591	9.1255	10.3333	10.4539	10.6902	9.9269	9.2003	10.511	9.6155	11.0101	10.4523	9.3626	9.8718	10.5048	10.4017	10.0036	9.8172	8.901	9.8082	10.2718	9.8409	10.6645	9.5306	10.3379	10.7472	10.4507	9.8164	9.6173	10.0197	10.2081	9.7569	11.7477	10.6978	9.1671
SBSN	4.5976	1.6815	0	1.8586	4.5763	1.4573	2.2202	2.8852	2.891	4.6969	2.3921	1.0495	4.2132	3.7945	1.6623	1.68295	5.9492	1.9213	0.7137	2.7289	0	2.4731	1.3874	2.3021	2.9486	1.6621	2.165	5.3527	2.5875	1.1755	1.5089	1.8278	2.0877	1.2343	2.1423	0.6149	1.4705	1.3271	3.1171	2.9676	2.2629	1.1788	6.4267	2.2025	2.3176	2.8204	1.536	3.9738	2.4067
CSN2	0	0	0	0	0	2.0198	0	0	0	0	1.2063	0	0	0.4412	0	0.1431	0.7256	0	0	0	0	0	0	0.7271	0	0	0	0	0	0.8116	0	0	0.4919	0	0	0	0	0	0	0	0.4456	0.8142	0	0	0	0	0	2.3467	0
CSN3	0	0	0	0	0	0	0	0	0	0	0	0	0	0	0	0	0	0	0	0	0	0	0	0	0	0	0	0	0	0	0	0	2.4515	0	0	0	0	0	0	0	0	0	0	0	0	0	0	0	0
RHBG	0	1.6815	0	1.5242	1.5272	0.5226	2.2202	1.2748	1.0926	0.3636	2.3921	0	2.7161	0.7785	1.0584	2.171	0	1.9213	1.189	1.9866	1.6592	0.8145	0	1.5685	0	1.3915	0.904	0	0.6111	0.3239	0.4533	1.0144	0.4919	0	2.2755	0	0	2.0064	1.3422	1.0956	1.0605	0.5903	1.2677	0	1.7617	0.3132	0	0	0.4125
PPP1R14A	5.8595	7.2075	5.6346	10.432	9.6295	9.277	8.6583	7.3535	5.0809	5.9949	7.5519	7.8383	9.0938	9.1302	7.6666	8.7424	8.6754	9.5835	9.5386	7.9821	6.6246	9.075	8.3336	6.2361	10.5038	8.0356	9.8867	8.4564	8.8343	7.5471	7.6623	11.6997	7.0427	8.1912	9.1688	5.8213	9.2865	5.5895	7.9789	5.6242	11.4832	8.4232	6.7919	6.0298	7.4622	8.1075	9.5757	9.8923	9.3184
UTS2D	1.553	1.2508	2.9621	2.0007	2.3315	3.5205	1.2463	3.3034	1.3277	1.2829	2.3921	1.6506	1.2587	1.0517	1.7807	1.71075	1.2061	1.7611	3.1699	1.9866	1.389	2.4731	2.0814	0.7271	1.4222	3.1004	3.4619	1.2406	2.8736	3.4353	0.4533	0.5945	2.7417	2.9567	2.5098	2.318	1.6441	1.5291	1.8314	2.801	3.429	0.5903	1.0883	2.0314	2.8828	3.4521	2.263	1.7874	3.2132
KRTAP1-5	0	0	0.4619	0	0	0	0	0.4382	0.8116	0	0.7257	0	0	0.4412	0	0.85435	0	0.8452	0	0.3744	0	0.464	0	0	1.0841	0	0	1.4349	0	0	0.4533	2.0214	1.9428	1.7024	1.1894	0	0	0.811	0	0	0	0	0	0	1.3751	0	0.5607	0	0.4125
ZNF232	8.3528	7.3919	7.1201	8.7199	6.704	7.297	7.0525	6.0663	7.0971	6.6339	6.572	6.4315	6.1817	7.1848	7.4015	6.07245	6.5212	6.0161	7.9071	6.9572	6.6939	6.6386	7.2258	7.8922	7.3816	7.7503	8.1304	7.5099	7.3985	7.838	6.3614	7.3091	7.3748	7.2399	7.32	5.4871	6.309	8.044	6.9933	8.0641	7.6375	6.7505	8.5962	6.4925	6.6063	7.1165	7.8211	5.8933	7.0305
KIAA1274	8.3528	7.9747	6.8732	8.1494	7.566	7.7907	7.7549	9.5908	8.1563	10.0032	7.8504	9.238	7.8917	8.4337	8.4088	8.4406	8.1923	8.5398	8.0551	7.5429	7.2692	9.9407	9.3518	9.453	9.5652	9.5042	8.7144	9.5433	8.7634	9.6329	6.3086	7.8518	8.5978	7.0808	7.6585	9.4106	8.2012	8.8457	9.0222	9.381	8.9067	8.2375	8.2043	7.8649	7.581	5.8274	8.0203	6.4535	7.6786
PRRT1	8.2693	6.7372	5.2472	7.7649	6.0808	6.322	7.3763	8.5589	5.2621	4.744	6.9051	6.7111	7.2014	6.7104	6.4169	6.6971	4.7626	6.3265	6.5711	6.8795	3.9098	5.365	7.4468	5.8501	5.2464	7.9794	6.5512	7.5758	5.9337	7.9627	5.9862	4.4535	5.845	6.4672	5.9846	5.4871	4.7849	8.1261	6.768	8.186	8.6444	6.8328	7.284	8.0556	7.2368	6.9567	7.4051	6.3122	6.487
ST6GALNAC3	4.0421	5.6313	4.9803	6.8789	5.252	6.1988	5.7566	3.7841	5.5564	7.5755	5.5473	4.989	6.494	4.9395	4.9179	5.39115	5.8382	4.9104	6.5014	5.0573	6.7236	4.5474	6.455	6.8743	5.5861	6.1679	8.1438	5.3038	5.5183	7.2022	5.8264	5.6129	8.6068	5.4688	6.9182	5.2457	5.85	4.4427	5.0098	6.5712	6.0434	4.7158	8.6294	5.2694	5.7006	6.519	5.7152	5.4156	4.4276
ZC4H2	4.4134	7.1831	8.9042	8.8847	7.0816	7.4845	7.4981	3.7078	7.7308	7.8758	8.1216	6.7	6.0114	7.7806	7.6628	7.3529	7.503	5.6549	7.5512	5.8178	8.0165	5.9648	9.402	7.9041	6.7618	9.6877	8.932	7.6705	7.8198	8.4806	4.8237	7.017	7.9964	8.9792	5.4491	5.2856	7.1352	7.9033	6.6986	7.658	8.3958	5.3906	8.546	7.1962	6.7733	7.1612	8.2173	4.2465	6.2186
KIAA1279	9.5405	8.711	9.3105	9.7474	9.1411	9.2627	9.4052	9.2518	8.8481	9.6053	9.7311	9.8851	10.1162	9.9323	9.4603	9.62955	10.2103	10.2039	9.7323	10.1401	9.6702	9.971	9.9545	9.8097	9.0133	9.5497	9.3882	9.9203	9.6773	10.3529	9.7783	8.9768	9.9707	9.4886	9.4734	8.6907	9.8712	10.2006	9.6306	9.2341	9.2137	10.0573	8.8068	9.6545	9.2505	9.0218	9.7094	9.7632	10.1314
TSNAXIP1	1.553	5.1382	4.5164	4.4355	3.7115	4.6443	1.7169	4.3081	4.5867	4.528	6.3758	4.136	3.3094	1.6535	4.9687	3.2244	2.0936	4.6607	5.6334	7.3598	4.148	4.744	5.9387	4.2742	3.4699	7.1468	5.8595	5.8036	4.2824	6.5835	1.8417	2.9316	3.889	4.472	4.9879	3.8368	3.5828	4.9091	2.7289	5.84	5.3379	3.9922	3.4402	3.4301	3.8628	6.4039	5.3789	4.1166	4.848
PDCD10	9.5007	10.0157	10.2587	10.4892	10.821	10.4253	11.7346	10.2183	9.5845	9.52	9.5296	10.2454	9.5668	9.961	10.1561	9.6942	9.6574	10.3506	10.8151	9.9088	10.9834	10.2194	9.4814	9.7631	9.8861	9.7543	9.172	9.7589	10.2646	9.4331	10.5846	11.8308	9.6926	10.6413	11.6122	9.779	9.9805	9.5791	9.6482	9.4842	9.2031	10.1612	10.7634	11.1597	10.5706	9.7556	9.6535	10.8042	10.2939
PRRT3	6.4118	9.6001	9.3105	9.5259	9.8798	8.2558	8.5725	9.5928	9.2914	10.5074	8.2802	10.4349	7.5038	9.3976	7.8739	9.71865	7.8804	9.0088	7.7827	9.244	8.836	7.5254	10.2029	8.1217	8.8791	9.9721	10.2845	9.1745	8.9192	10.7575	9.9231	8.8326	8.9681	9.5824	8.8451	8.6645	9.2584	9.6417	8.2307	9.4559	9.9524	7.5608	8.1581	7.6636	8.1331	7.2987	9.3539	9.0582	7.2154
PFN1	13.8768	14.0644	13.861	13.9238	14.4742	14.6386	14.239	13.6472	13.2128	13.4	13.0718	13.6637	13.7936	14.3288	14.1324	13.9148	14.7491	14.2889	14.4444	14.0146	14.1822	14.2251	13.7209	14.4414	13.8864	13.6125	13.7704	14.7135	14.1289	13.6671	14.3163	14.5643	13.6995	14.3497	14.2015	13.5792	13.5086	14.9214	14.2912	13.2382	14.0885	14.1718	14.2347	13.7929	13.7285	13.8038	14.2068	14.0964	13.6876
CYP2U1	7.0074	9.0355	8.2851	7.7599	6.8355	7.4198	7.0821	6.5706	8.9562	7.9277	7.0127	8.4076	7.596	7.5245	7.1932	8.089	7.5789	8.0652	7.9243	7.3068	8.5212	7.8723	8.583	8.0873	8.2973	8.4821	7.8598	8.7975	8.1892	7.8834	7.5615	8.1832	8.3108	9.1203	7.6246	7.7968	8.3928	7.5838	8.3866	6.6095	8.6728	7.5511	8.2125	8.2437	7.1824	8.6271	8.2401	8.2117	8.2534
LILRB5	3.1271	3.6854	2.6515	4.277	5.5457	5.1131	7.0476	5.336	6.3472	5.9818	3.3895	1.9789	6.1705	5.445	4.7826	5.21435	4.9572	5.5967	4.5286	5.2605	3.6861	6.5183	2.4086	3.6017	4.0108	5.1985	4.169	6.0755	2.2302	2.3299	3.0676	4.1562	5.101	4.6639	5.4206	5.4956	3.0771	6.153	5.3181	2.3961	4.255	3.5381	4.1152	6.0634	5.7006	3.7668	5.4821	5.1593	3.1064
ATPIF1	11.5064	11.5802	10.6787	11.7119	12.2439	12.3791	11.7239	11.6413	11.5241	11.3316	11.772	11.8154	10.9759	10.9709	11.4298	10.6921	11.2689	11.2854	11.3154	11.226	11.0729	11.9702	9.9388	11.2156	10.9274	10.5278	10.8162	11.3588	11.2159	10.9627	11.3563	13.1846	9.6465	11.024	13.5318	11.1502	11.2078	10.653	11.4376	10.6083	10.4	11.6887	10.1958	11.3378	10.3931	11.3191	10.9443	10.8696	11.0341
C15orf17	11.7175	9.7347	9.8976	8.8381	9.7007	9.3531	10.4321	9.0608	9.6753	10.9268	9.6377	9.2361	8.6644	10.1599	9.1276	9.45435	8.9836	10.3136	9.0454	9.552	8.997	9.2551	9.3229	9.4949	9.64	10.1162	8.8968	9.2081	9.4223	9.8998	9.5076	9.6031	8.9096	8.8887	10.1935	9.6773	9.9211	9.953	9.6325	9.763	10.3948	8.7387	10.1857	9.5779	9.771	9.2845	9.3221	9.2113	9.5054
LILRB2	5.5377	5.2679	6.292	6.0093	7.7376	7.3938	7.1672	6.2658	7.1479	7.1086	4.8472	4.8753	7.0944	7.1343	6.2057	6.81305	8.4753	7.8379	7.5537	6.0289	5.465	7.7881	4.3114	6.3331	5.8042	7.0262	6.8139	8.8107	7.1613	4.9869	5.5703	7.0727	7.2648	6.3525	6.8235	8.3547	6.5186	7.2996	7.7983	5.0984	6.6591	6.7606	4.5561	7.9088	7.3954	3.9591	7.0324	6.0077	6.0844
LILRB1	5.9749	5.8403	6.456	6.0177	7.8628	6.5609	6.3651	7.1341	7.2729	7.2539	4.4966	5.9722	7.1235	7.3552	6.585	6.20425	6.8502	8.3201	7.4333	6.4219	5.5338	7.8908	4.9368	7.5145	6.6375	6.5887	6.5035	8.7741	7.3102	5.1594	5.6036	6.6576	7.1497	6.43	6.7163	9.1111	6.568	6.9362	8.238	5.0984	5.9578	7.0299	4.5387	7.5807	7.0499	3.6876	7.16	6.2203	6.5847
DGAT1	11.5895	11.0068	10.2213	9.755	10.2049	10.545	11.3379	9.9379	10.6292	9.5159	11.1884	10.6394	10.6214	11.021	10.3217	11.6519	11.6215	11.2977	9.9062	10.2952	11.007	10.1588	10.1906	10.2148	10.6332	9.6677	9.8072	10.5513	11.2855	9.5173	10.4662	9.9004	9.9724	9.3457	11.402	9.4664	10.9052	11.2467	11.55	10.0125	11.4395	11.062	9.9792	10.6074	11.2513	9.6076	9.1265	12.3419	11.4577
KIR2DS4	0	0	0	2.0007	2.4939	0	0	0	1.7072	0.3636	0	0	1.5607	1.6535	0.8576	0	1.566	0	0	0.3744	1.056	1.3979	0	0	0	0	0	4.1172	1.5089	0.5883	1.6848	0	0	0	0	1.0448	0	0	0	0	0	0.3878	0	0.599	0	0	0.5607	0	1.5781
DGAT2	6.8947	9.5516	6.8307	9.5983	7.1945	8.7601	6.9062	7.4445	8.2523	7.9311	8.4902	7.9533	9.4007	8.3696	8.4429	7.40225	8.7863	7.1816	8.4102	6.9912	8.5255	7.2442	8.506	8.2153	9.2886	8.3618	8.3523	7.5206	8.6962	9.8229	7.0965	8.9754	8.3472	8.4325	8.2175	7.3983	6.5298	8.1853	8.2233	6.703	8.6464	7.794	9.0989	8.8458	8.0091	8.3605	9.3849	7.8239	7.9264
TNFRSF21	9.9756	10.9953	10.81	11.2467	10.0555	9.3751	10.9007	11.2141	11.2294	10.1697	11.3741	11.0731	10.7248	11.3605	11.1755	11.6642	11.3838	12.7746	10.5314	11.3801	10.9613	11.4787	9.387	9.4777	10.2314	8.9782	10.1276	10.3085	10.0206	9.1704	10.2074	10.3237	11.8256	10.3033	10.4977	10.5835	10.8371	11.9686	11.7478	10.9909	10.8445	10.4792	10.0524	11.8681	10.9195	9.9333	10.8975	9.5587	11.6926
MTCP1	5.8972	6.0432	6.5347	5.6339	6.6101	7.0601	4.3538	6.6726	5.0467	5.7428	6.544	4.903	5.7439	4.4525	4.8773	3.28145	5.0464	5.3426	4.8558	5.6499	4.8122	4.6867	3.7209	5.7498	5.7371	5.332	4.3197	5.382	5.443	4.4727	7.314	5.1423	4.2168	6.8335	5.7024	6.4465	5.579	4.5676	4.5972	4.2505	6.0242	6.13	5.233	6.469	3.8723	4.7812	6.7734	5.5338	6.02
PSMG4	8.1614	7.1498	8.0589	6.9375	8.9989	9.2127	7.8835	7.9123	6.0917	6.2926	7.0874	8.1165	7.0435	6.6397	6.3371	6.76495	8.6731	7.6704	8.5486	6.6771	8.7355	7.7014	7.7509	7.0307	8.0393	8.8109	6.7037	7.908	7.5805	7.1236	7.9433	8.4272	6.9318	8.1778	8.6241	7.6172	8.1043	7.6667	8.2134	7.4971	8.5577	8.1218	6.0757	7.505	7.9912	8.0505	7.8012	7.0374	8.2965
TBC1D10B	11.0478	11.3662	11.1243	10.9529	12.0751	11.1956	11.0398	11.325	11.1694	10.5539	11.1272	11.0286	10.4364	10.9102	9.2609	11.4999	11.2337	11.1665	10.8622	11.0644	10.7288	10.907	11.1502	10.1497	10.6171	10.6716	10.9919	11.0048	10.8468	10.8995	10.9038	9.6714	10.9903	10.9134	10.4386	10.5339	10.398	10.8854	10.5204	10.5892	11.8865	11.2779	11.1512	12.0672	11.2046	11.4538	11.0431	11.0487	10.7741
GRAP2	2.2835	2.7046	3.9033	3.8588	5.5206	4.063	3.4069	3.4511	4.8736	6.0829	2.9753	1.5221	2.2083	5.1135	4.0616	4.724	4.6544	7.0533	4.7506	0.9175	3.857	4.1756	2.792	3.6401	3.6088	5.6969	4.7621	5.8807	4.8291	4.1992	2.441	3.7268	4.6886	4.943	3.4911	6.8255	3.1364	5.0139	4.8904	1.2758	5.0216	2.5367	0.6444	5.0177	2.0662	0.7888	4.8111	3.589	1.7297
ABCA17P	2.5449	5.0568	2.7356	5.8866	3.1806	6.0829	3.9242	6.279	4.4931	2.8113	5.3417	3.3353	4.1239	3.7568	5.7706	3.33875	3.0338	3.0987	6.6559	3.7804	4.5314	4.5474	5.5145	5.8905	5.8748	5.4514	5.675	4.8549	6.5721	5.3934	6.8739	5.6279	3.889	6.1475	4.8452	2.239	3.2482	5.3437	3.3522	1.2758	3.9686	4.0811	5.594	6.3358	4.5432	4.9119	4.3389	3.5392	6.5029
PSMG1	8.7592	8.9062	10.0022	9.5164	10.0606	8.9324	9.1688	9.1671	9.0445	9.9301	9.0477	10.0239	9.3282	8.4307	8.99	8.75525	10.5122	9.9039	10.341	8.5088	8.8377	9.9781	8.2971	10.0556	8.9944	8.6197	9.2597	9.4282	8.7377	8.7731	9.1138	10.1687	8.7182	8.7566	10.3352	8.1754	9.5994	8.8888	10.0738	8.5033	9.4137	10.2427	10.1639	9.9197	9.0804	9.4863	9.8965	9.4767	8.9727
PSMG2	10.678	10.599	10.0987	10.086	11.0302	11.1539	9.8376	10.0392	10.0129	9.4754	10.1006	11.0169	9.6896	9.9749	9.9905	10.0001	9.9943	10.2068	10.391	10.5479	10.236	9.9808	10.4987	10.4939	10.1563	10.6407	10.2095	11.3189	10.0446	10.125	11.1622	10.4915	10.3681	10.7424	10.8653	9.7807	10.8	9.7738	9.8489	10.6805	10.8444	9.74	10.6002	9.6665	10.4134	10.2884	10.0417	10.1074	9.8477
PSMG3	8.8737	9.4815	8.2354	9.1535	9.6489	9.889	9.4921	9.2924	8.2289	8.8152	9.627	8.9395	8.821	8.472	10.1872	9.12105	9.8331	9.3179	9.4836	8.677	8.6274	8.5669	8.4019	9.1823	9.5947	8.8739	8.9255	8.645	9.6301	9.024	10.1028	9.881	7.4538	8.5272	9.7291	8.6194	8.4095	9.5925	8.4929	8.1446	9.7236	8.4547	10.1215	8.7229	9.6301	8.6324	8.6868	7.8925	9.8093
RRN3P3	6.8829	5.3545	6.3068	5.705	6.5527	6.255	5.6534	6.9417	6.8141	6.1138	6.7853	5.8768	5.6823	5.8168	6.3633	5.3701	5.512	6.3178	6.5728	6.6278	4.7958	5.7252	5.1643	5.6398	6.2508	6.5592	6.2812	7.2043	4.7037	6.2433	5.524	4.8107	4.9749	6.2037	4.2557	6.3825	4.1147	6.8051	4.9236	6.9726	6.5556	6.5684	6.1552	7.4919	5.4883	7.1817	6.5019	6.5351	5.7772
KSR1	8.5103	8.3514	6.7111	9.2782	8.6185	7.952	8.0421	8.5262	8.5041	8.5231	8.6757	7.6379	8.8263	9.0853	9.6766	8.23025	7.844	8.4637	7.8839	9.1417	6.2785	8.1362	10.2843	8.3705	8.9575	10.8665	9.809	8.1083	8.2703	10.3169	7.6223	7.5362	8.7499	7.8459	7.8864	8.2937	7.797	8.768	8.0278	9.3033	7.1909	7.9437	8.1133	8.698	8.5652	9.2179	8.2958	8.0161	9.6215
KSR2	8.6029	7.0839	6.3058	6.8558	5.3118	6.026	5.7688	7.1913	7.5479	6.438	6.4039	7.5542	7.4405	6.2017	6.0075	6.0193	4.6913	5.7433	4.4249	6.6131	6.8706	6.0825	7.2566	7.6288	5.1586	7.6175	6.2214	7.3977	7.5237	8.3464	5.8635	4.1562	7.1079	6.9762	4.8237	8.7631	7.3128	6.9406	4.9867	7.9642	8.2353	5.9872	6.8494	7.569	4.684	7.0807	6.9038	6.0259	5.8478
TIMM17B	10.1564	10.7999	10.0486	10.8887	10.9238	10.4175	10.6457	10.1989	9.586	9.7337	9.7222	10.5373	10.0807	10.4306	9.3486	10.6847	11.5924	10.5515	11.3127	9.8999	10.5892	10.4285	9.6369	9.9143	9.8663	9.6715	9.437	11.0912	10.8984	9.074	11.9592	11.5853	10.1387	11.316	10.7602	9.5929	10.3209	9.403	11.0854	8.8844	11.1054	10.1163	10.4402	10.0289	10.5729	9.9777	10.2764	9.5727	10.7868
DSEL	6.061	8.1877	8.383	7.6017	6.0043	7.9054	7.7209	5.434	9.2346	8.899	7.4368	7.1573	7.5517	9.0498	7.1717	6.8058	7.0485	7.88	7.9839	7.2713	7.7641	6.4259	6.49	10.0569	8.0424	4.4664	10.2575	6.8344	7.9896	6.2241	4.6856	7.8644	6.873	7.0516	6.8873	5.8811	8.7181	7.472	6.5089	7.8101	5.2026	4.958	7.2337	8.137	8.5407	9.2811	7.6928	10.6946	7.704
SLC35D3	0	2.2819	0.8112	2.2486	0.6209	1.4573	2.3553	0	4.4439	0.3636	0.7257	0	2.8335	5.8636	5.0297	3.342	2.479	0	0.9709	0.6714	7.202	3.7569	2.9	0	4.8855	1.0582	2.2987	3.3978	4.7746	1.7073	0	5.8609	4.8189	3.7197	1.4369	0	4.6891	6.2845	5.2995	0.6494	1.7451	3.4739	3.0566	0	0	1.9674	2.3991	1.9488	0
PPIH	9.1293	9.3419	9.5443	10.2528	10.1277	9.8602	9.023	9.6715	8.6193	8.8069	8.9802	9.2882	8.6938	9.6694	9.9662	9.3772	10.4835	9.1121	10.4696	8.3749	10.3442	8.9444	8.7202	9.7368	9.353	9.1747	8.9073	9.6778	10.2831	9.7539	10.8276	10.5691	10.6635	9.3619	9.577	8.6664	8.958	9.5217	9.3085	8.9963	10.3721	9.8587	11.0577	8.8098	9.2767	9.9065	8.8375	8.887	9.5671
GRAPL	0.9761	1.1029	0	2.2486	0.6209	1.7283	1.2463	2.6607	1.5299	3.3364	0.7257	2.2462	1.0239	1.0517	1.2347	2.33485	1.566	2.2423	0.809	1.9866	0	1.3937	2.2543	1.0484	0.6415	1.3915	0.5217	4.1172	3.2386	1.7073	1.9831	2.1857	1.3925	0.5369	1.8323	1.7621	0.8542	0.5462	2.1519	1.58	0.8507	0.9488	2.1305	0	4.1486	0.7888	1.8895	1.3498	4.1867
GATAD2B	10.9941	10.3882	10.8221	11.5191	10.4393	9.9922	10.179	10.8706	11.0696	11.0211	10.6676	10.848	10.7851	11.2918	10.7239	10.4354	10.2253	10.3118	10.6851	11.186	10.3814	10.8379	11.4022	11.2958	11.1248	11.2253	11.5328	10.913	11.2984	11.5786	10.4684	9.8407	11.2617	10.9735	9.6215	10.6506	11.1759	11.1118	10.3396	11.6726	10.7685	10.9911	10.1178	10.346	10.5347	11.2903	10.7662	10.328	10.4566
C20orf43	10.4566	13.3051	10.9003	11.6685	11.966	11.7014	11.8645	11.9605	11.0553	10.751	10.9874	11.1771	10.6664	11.2871	11.3373	10.7332	11.3018	11.7003	11.0113	11.5691	11.382	11.6859	10.9717	10.9785	11.5207	10.9155	11.202	11.0041	10.4797	12.1008	10.8031	12.335	11.2903	11.5835	12.0353	10.6722	11.5841	11.3902	11.1858	10.8951	12.1027	10.8759	10.9455	10.53	11.0885	12.0384	10.4673	11.4167	11.0018
NRK	1.553	6.4445	2.5621	1.8586	2.8979	5.7616	6.168	3.7078	6.3539	3.6398	6.4478	2.726	6.8199	8.0535	6.8104	5.5726	4.4538	6.9409	5.0858	5.9756	7.5315	7.0052	6.4372	6.2486	4.4409	0.6241	5.1283	4.803	6.3097	1.4658	6.1451	5.2946	6.2201	5.3462	6.0878	5.8811	6.0092	7.4347	6.6107	6.4118	0.2399	6.3241	7.2736	4.7406	6.7628	4.7908	5.2676	6.8146	6.4923
C20orf46	5.0824	4.1111	4.1065	3.8957	4.6084	3.2162	5.7808	4.6515	5.6784	3.0296	4.3189	2.726	4.0286	4.3695	5.1881	4.22055	4.4962	5.8368	5.3576	3.6503	5.8495	4.3996	6.373	3.0371	4.8855	6.2826	3.7221	4.5951	5.1409	3.5941	5.6573	4.3125	5.8552	3.8152	5.634	3.8894	5.567	5.0472	5.1411	3.6936	6.442	3.5996	5.8688	3.3595	5.0037	3.049	4.8709	4.2465	6.8353
CNTFR	1.964	8.0061	3.0303	10.5698	1.5272	4.3675	6.9334	6.4351	3.3307	1.951	6.7135	10.0937	4.0286	6.587	8.7796	8.53045	6.8745	3.4537	0.4005	8.8938	7.7713	6.2501	9.7368	7.0804	9.9048	9.3211	10.9074	1.6061	6.7273	12.2036	1.9831	5.4873	8.5718	5.8307	5.0262	1.2196	4.476	4.5627	3.49	9.6352	5.2786	2.3347	9.625	2.4936	6.9324	8.6021	3.8137	1.9488	5.4494
TACR3	0	0	0	0.8078	0	0	0	0	0	0	0.9859	0	0	0	0	1.1537	0	0	0.7137	0	0	0	0	0	0	0.6241	1.6681	0.7497	0	0	0	1.0144	0	0	0	0	0	0	0	2.316	0	0	0.3579	0	0	0	0	0	0
TACR2	4.2761	4.0403	3.7088	7.3889	5.2822	6.3836	4.8759	4.144	5.0647	4.9587	6.0383	3.8452	6.4533	4.9891	5.8198	3.979	5.7357	5.6998	6.7745	7.6638	2.9022	4.3734	7.8586	6.7303	5.2883	7.5016	7.7962	4.8205	5.599	6.5017	5.7394	6.8031	3.8489	4.8332	6.7453	5.5292	5.2146	4.8724	5.7878	4.865	5.5252	5.2917	3.1511	4.6547	5.4074	4.8405	5.4433	4.8475	6.3878
TACR1	3.8619	7.1554	4.2847	4.4847	6.1035	1.6702	4.4011	4.2008	4.6958	3.8835	8.0108	5.8438	9.2171	4.7796	5.9263	5.36745	3.8802	5.9245	3.3161	3.7168	3.2681	7.5635	3.4191	4.731	1.926	2.9058	4.9568	9.3053	5.7122	3.1381	6.5831	4.349	4.0744	4.501	4.7795	6.3909	5.2283	4.2842	4.0315	3.9	0.6256	8.5695	2.305	8.8729	2.7178	5.6296	7.396	3.1974	7.269
DIMT1L	9.1926	9.0009	10.3214	8.779	9.3385	8.4156	9.8739	8.406	9.2201	8.9068	8.0664	9.9653	9.8842	8.7488	9.1164	8.75845	8.9267	8.9036	8.4305	9.0979	9.0741	8.4355	8.467	9.0369	8.8978	8.8005	8.6579	9.1813	8.2366	9.1736	10.1542	10.0022	9.0839	8.8141	9.5286	9.1125	8.4019	8.9473	9.5463	8.844	8.5618	9.5419	10.5256	9.1515	9.3097	9.5057	9.2714	9.4245	9.0065
KCNH5	0	0	0	2.5553	0	0	0	3.0794	0	0	0.9859	0	0.3546	0	0	0	0	0	1.3785	1.3112	0	0	0	0	0	0	0.5217	0	0	0	0	1.0144	0.4919	0	0	0	0	0	0	0	0	0	0.3579	0	0	2.6072	0	0	0.4125
KCNH4	0.9761	2.7644	0	0	1.2292	1.6702	0	0	2.0073	2.9246	1.854	0.8498	3.4631	1.949	0.6241	1.74255	2.639	2.4278	2.1763	1.7529	0	2.1422	0	1.8565	2.4541	2.2595	3.1441	1.6061	2.3091	2.3299	3.3016	2.4828	2.3401	1.7024	0.5128	2.7754	3.0771	0.811	1.8314	1.0956	2.2075	2.9207	2.6666	2.9431	1.7617	0.3132	1.9448	1.6056	1.4086
KCNH7	0	1.2508	1.8645	2.3583	1.2292	0.5226	0.5435	1.4722	0	1.588	0.7257	0.3419	1.2587	0.4412	0.3456	0.96375	0	0.4836	0	0.6714	1.056	0	0	0.4089	0.6415	1.3915	2.165	1.0159	0.8408	0.3239	1.9831	1.0144	0	0	0.8904	0.8458	0	0	0	0.361	0.9296	0	0.3579	0	1.7617	0.5706	1.1292	2.8339	0
KCNH6	0	1.4091	2.1363	1.0879	0.3436	0	0.5435	0.4382	0.8116	0.6538	2.2003	0	1.2587	1.0517	0.8576	1.84185	2.2991	0.8452	0.7137	3.2619	0	0	1.3874	1.2083	0.6415	0	0.904	0	1.2133	1.005	0	0	0.4919	1.2343	0	0.6149	0.7727	1.3271	0.5963	0.361	3.6737	0	3.007	0	0	0.9783	1.7548	0.4944	1.2165
KCNH1	2.2835	2.5087	3.7498	2.13	2.3315	2.3011	3.1337	1.0459	3.6236	1.951	3.2965	1.5221	1.2587	1.8088	1.5334	3.2234	1.2061	2.627	0.9709	0.9175	1.8868	1.332	3.8	0.9877	1.4222	2.7977	4.0601	3.9992	2.455	1.5916	2.788	0.5945	1.3925	4.2161	0.8904	4.5437	2.4868	2.8147	2.0252	3.5953	2.6844	1.5956	2.9022	3.2853	2.5315	1.875	4.0388	1.3976	3.2638
KCNH3	4.5388	10.3129	7.7879	9.9569	4.9596	8.7218	8.7175	6.7042	5.0969	8.5073	9.3476	6.5475	5.2177	8.1637	8.5044	5.59135	5.3758	5.915	5.3576	8.9742	4.1034	6.5243	8.2313	5.3795	5.6519	7.3567	9.1165	5.7407	7.4275	6.7412	5.1875	7.1316	7.5477	8.0338	7.5706	3.7252	6.0561	5.2467	3.9856	8.9638	10.6115	3.7427	6.751	5.8865	7.1423	7.4604	7.4981	5.6684	5.9363
KCNH2	6.8947	11.0317	8.2764	8.9485	9.005	10.338	9.5801	10.3796	8.5205	7.5044	10.0239	8.682	10.4425	9.0729	10.5485	7.6727	9.8279	8.3591	9.3097	9.9427	9.2621	10.0501	7.3357	8.3136	9.3066	7.6175	9.8055	8.0315	9.66	7.4528	9.6576	8.1983	8.9385	6.9019	8.4969	7.48	9.6795	8.0826	8.9964	8.8341	9.5313	6.3865	9.0583	6.8679	9.2859	8.0584	8.2925	9.8053	10.9843
PPIC	9.1092	8.5994	10.0711	9.0086	9.0562	9.971	10.1756	8.586	9.8495	8.7723	11.5908	6.7111	8.1455	9.1558	10.0232	8.93155	8.3795	7.8504	9.2049	8.7353	9.3613	8.9153	8.6885	8.4751	9.1086	8.196	9.5147	9.1914	8.8301	7.2578	8.4074	10.0979	9.0085	8.5148	8.9914	7.8494	8.511	9.8682	9.1446	7.7332	8.2568	8.5933	8.9744	8.761	8.3424	6.9707	8.8701	7.3253	8.7667
KCNH8	3.656	5.2679	5.0962	4.0008	3.9808	2.4236	4.0086	0	6.8362	4.3569	5.1949	1.2248	1.6908	3.5074	1.9918	0.3914	2.7829	6.2902	3.0635	2.2785	0	0.464	5.5481	0.9877	4.8011	6.9775	6.1166	3.2506	4.202	7.0624	5.8996	2.0214	3.1244	5.6481	0.8904	4.3125	5.5343	5.6558	2.613	6.0088	4.5169	0.3252	5.2542	4.625	4.5917	5.1174	4.4528	1.1545	5.2998
PPIB	13.807	12.979	13.535	12.5349	14.52	13.9871	13.8473	12.8223	13.7917	12.9011	13.397	13.2139	13.5757	13.0643	12.5162	13.7767	14.7209	13.3431	12.8849	12.8853	13.1544	12.7564	12.7486	12.4192	13.2243	12.5132	12.2501	12.9816	13.1951	12.5672	13.6798	14.2219	13.0941	12.7362	13.4434	13.1202	12.9557	13.9879	13.528	12.3521	13.5465	12.8154	13.7896	13.9821	13.6655	12.5794	12.1997	13.0574	12.7217
SNORD45C	0	0	0	0	0	0	0	0	0	0	0	0	0	0	0	0	0	0	0	0	0	0	0	0	0	0	0	0	0	0	0	0	0	0	0	0	0	0	0	0	0	0	0	0	0	0	0	0	0
LOC388789	9.1783	9.1666	10.0701	9.9388	9.1743	10.3872	10.8007	9.6933	8.2252	8.411	9.0742	9.1839	8.6634	8.3381	8.9297	9.41885	10.5975	8.9897	10.7611	9.6105	10.3773	8.6979	11.1903	9.4161	9.9827	11.1957	8.854	8.5153	9.0972	9.594	10.8445	10.8016	9.2471	10.2678	10.6667	8.5268	9.3157	9.3843	9.1959	8.4655	8.8925	8.8265	8.5175	9.262	8.9815	9.3663	9.2525	8.6609	9.4395
C9orf119	8.0447	8.8469	8.2426	9.0754	7.6572	8.3744	8.9013	7.5329	8.2736	6.9571	8.6595	8.5626	7.3399	8.3091	8.021	9.1299	8.6708	7.8897	8.0792	7.3754	9.0567	8.0355	8.2287	7.8333	9.1318	8.4222	7.6568	7.1811	9.2139	8.7008	9.1291	9.5173	7.6269	8.8025	9.6969	7.265	9.7881	9.4543	8.3711	7.7059	9.007	7.7972	9.2339	8.2215	9.2315	8.4975	7.8286	8.1404	6.8478
OR5T2	0	0	0	0	0	0	0	0	0	0	0	0	0	0	0.3456	0	0	0	0	0	0	0	0	0	0	0	0	0	0.6111	0	0	0	0	0	0	0	0	0	0	0	0	0	0	0	0.8456	0	0.3074	0	0
CCDC85A	3.8561	7.069	8.9484	4.4716	3.3801	5.2643	6.5858	3.3543	7.1225	8.76	5.757	6.6701	3.1301	7.3237	3.2312	5.6685	6.2872	7.3356	1.9561	5.9603	6.2417	4.5202	5.9079	8.6519	8.6727	5.2298	6.7193	4.3993	5.911	3.94	5.3081	3.4854	5.3222	4.2845	4.9879	7.4732	8.0636	5.6686	7.3928	2.6128	2.9694	2.7278	3.0566	7.0118	3.2569	2.6635	6.7637	4.0469	4.0201
SERBP1	12.5665	12.5923	13.1623	11.9167	12.6418	12.4029	11.888	12.3799	12.4619	12.9381	13.0487	13.4904	13.3536	12.1968	13.1984	12.2432	12.8304	12.3203	12.6986	12.6017	13.068	12.4881	12.4699	13.5305	12.3022	12.3623	13.0788	12.4538	12.3683	12.3768	13.1274	12.4694	12.4353	11.7685	12.5023	12.7659	12.0801	12.1091	12.441	12.8958	11.6906	12.9238	13.8624	12.6568	12.7669	13.2522	13.165	13.4195	12.6778
SNORD111B	0	0	0	0	0	0	0	0	0	0	0	0	0	0	0	0	0	0	0	0	0	0	0	0	0	0	0	0	0	0	0	0	0	0	0	0	0	0	0	0	0	0	0	0	0	0	0	0	0
MRPL53	8.6933	9.7707	9.7388	10.0875	10.0313	11.4694	10.8161	10.1551	8.5469	8.7223	9.5148	9.4825	9.0374	9.4301	8.6477	9.7556	11.3438	9.1942	9.9969	9.652	10.6033	9.2059	10.4798	9.3804	10.0064	10.7108	8.9888	9.0904	9.3278	9.2808	10.8618	11.1315	9.2824	10.1231	10.773	8.8776	8.6498	10.1551	9.3845	8.2769	9.4878	9.0306	8.4582	8.5904	9.4642	9.5862	8.5923	9.0943	9.4791
C9orf110	4.4775	4.5109	7.5029	5.2677	4.0527	7.666	6.1588	3.1387	5.6677	4.7128	6.3529	4.6479	4.6888	6.2363	4.8246	5.8766	4.8952	5.3793	5.4867	3.0199	5.6469	5.9822	6.3824	4.1465	4.3248	6.4075	6.1699	5.7589	5.8238	3.1788	2.8631	4.4195	4.9384	3.5634	3.9554	5.4699	5.8411	5.9741	5.4922	3.9802	6.6409	3.3363	3.8594	5.149	4.6386	1.1458	5.5568	5.5475	8.7188
C9orf117	4.8114	7.2183	6.1382	5.7822	5.7755	2.83	4.4919	4.7875	5.7909	4.4355	8.9652	6.3006	4.1006	4.9226	5.2814	5.27245	4.0029	6.3478	5.6971	7.4748	4.3137	4.8988	5.9259	5.7744	5.3882	7.828	5.5993	5.8124	5.2145	7.0405	3.0676	3.1127	3.6296	6.2706	5.6708	4.2733	6.2632	4.1979	5.0987	4.6694	7.1909	5.6155	4.5732	3.4301	4.9674	6.6042	7.5863	5.9612	5.6046
C9orf116	6.7336	8.1489	8.4216	7.2817	7.7119	8.6886	7.199	7.1913	6.9898	6.5831	8.7009	7.6398	5.6446	7.2336	8.418	8.2035	8.0286	7.2359	8.1179	8.8821	8.868	6.6164	7.9837	6.9373	7.8735	8.2405	7.7385	6.3228	7.4097	7.6024	9.0896	8.0312	6.7854	8.5272	8.6163	5.3898	9.0015	7.6906	6.533	6.8019	8.577	6.7301	6.9182	4.8983	7.7129	8.2591	7.5336	7.6732	8.721
C9orf114	8.8915	9.0538	9.7961	8.5847	9.5655	8.3637	8.3462	7.8215	9.4852	8.7241	9.5372	9.2991	8.5988	9.216	9.4257	9.7138	8.9333	8.8173	8.705	8.6817	9.3274	8.6225	8.4139	8.6851	8.5817	8.6187	9.0753	8.5936	9.4633	9.7997	8.5838	8.8155	8.5374	9.1275	8.655	8.7359	9.979	8.4606	8.855	8.5193	10.1508	8.929	9.8744	9.3357	9.7432	8.8595	9.6087	9.2304	8.4912
LOC731779	0	0	0	0	0	0	0	0	0	0.3636	0	0	0.3546	0	0	0.2483	0.7256	0.4836	0	0	0	0.464	0	0	0	1.3915	1.8534	0	0	0	0	0	0	0	0	0	0	1.0919	0	0	0.2399	0	0	0	0	1.6703	0	0.4944	1.7297
PNMA5	2.2835	0.8701	3.3301	4.5783	1.3859	1.6702	0	1.8009	0.8116	1.4435	1.7173	1.6506	1.2587	1.2813	0.3456	0.1431	0.7256	0.4836	0.4005	0.6714	0	2.6579	3.5576	2.7861	3.144	4.4307	2.9134	1.0159	1.2133	3.3665	0.4533	0.5945	1.1499	0.5369	0	2.5968	0	1.8641	0	1.0956	2.0271	1.1788	1.0883	2.3554	0.8456	2.8204	1.1292	1.1545	1.7297
SLC28A1	3.1271	2.1081	3.5318	1.5242	2.3315	1.2076	1.5007	2.9529	1.3277	2.8113	2.6392	2.3253	0.8763	1.6535	1.0584	2.87295	1.8538	6.6633	1.8319	2.9662	1.056	1.8701	0.6217	2.7861	1.0841	0.6241	0.5217	2.4408	1.8628	0.8116	6.3352	0.5945	0.8581	0.5369	2.6141	1.3755	2.7373	1.5291	0.5963	0.8897	3.2486	4.5544	0.3579	1.8373	0.8456	1.1458	3.4245	0	2.4067
NUP133	9.9462	10.0537	10.5397	10.8173	9.8058	10.7775	10.5451	9.7287	9.8323	10.4391	9.7936	10.7523	10.2777	9.6374	9.9677	9.8621	9.6736	9.2553	10.2925	10.699	9.5033	9.9792	10.6958	10.7694	9.7688	10.9215	10.3457	10.059	10.5166	10.042	10.5658	10.1732	10.5935	10.3989	9.7087	10.1559	9.7771	10.495	9.8449	10.6464	10.2529	10.0851	10.5913	10.4372	10.037	11.2826	9.6286	10.6469	9.3927
PRNP	9.7	10.8824	11.8756	10.3339	11.154	10.2136	10.9331	11.9274	11.993	12.3632	11.1083	11.7698	10.8984	10.5685	9.4284	10.9404	11.5597	11.9491	10.7926	10.9858	12.1821	11.0414	11.5675	12.3207	11.6006	11.1187	10.4237	10.5311	11.039	11.1535	12.1354	10.5032	12.1245	11.298	10.9902	11.8234	11.0564	11.7136	11.19	8.5749	12.0497	12.0861	10.4261	12.112	11.0948	11.1372	10.941	9.5858	11.8039
LIN37	7.9878	7.5552	8.1816	8.9718	9.4324	8.7186	7.6323	7.9448	7.5956	7.6118	7.7825	7.2735	8.64	7.7197	7.8451	8.3649	9.2414	8.2689	7.4481	8.4184	7.4741	7.4076	7.9962	8.243	8.1818	7.7142	9.2177	7.9261	7.8094	8.5635	8.4811	8.9236	7.3955	7.5946	8.7135	7.5695	8.3509	7.2268	8.6684	8.309	8.2738	8.262	8.5107	7.9643	7.1964	7.875	7.5101	7.8175	8.1422
KIAA0586	8.0552	7.368	7.1083	7.0724	7.0261	7.1585	7.3154	6.3992	7.7075	8.0102	8.1798	7.7622	7.9069	6.9082	7.3402	7.3356	7.5338	7.3353	7.465	7.2713	6.6635	7.0759	7.776	7.8354	7.1846	8.0767	7.2452	7.6992	7.8889	6.9728	6.7055	7.3184	7.6241	7.2781	7.8117	8.6842	7.4478	7.6747	7.1884	8.0944	6.8202	8.0243	7.8572	6.8868	7.3609	7.4221	7.7191	7.5242	7.173
FOXM1	9.9779	10.8304	11.3042	12.1755	12.3457	11.6482	9.8903	11.4797	11.4049	11.4969	11.5512	10.2727	11.831	12.0077	11.6325	10.9559	11.7773	10.7807	12.1369	11.5983	10.5614	10.8428	10.6243	10.3898	10.7169	10.576	11.0113	11.2542	12.1221	12.2197	10.4351	11.2627	9.3306	11.726	10.1392	11.0672	11.5937	10.4882	11.6486	11.9854	12.5398	11.7377	12.3726	11.0264	11.0379	11.1294	11.9031	10.9972	11.7044
ZER1	10.128	10.7395	11.2639	10.6212	10.479	10.5439	9.9493	10.7324	11.1147	10.2749	10.8714	11.4224	9.9872	11.2671	11.0441	11.4837	10.4319	10.6719	10.7271	10.8115	11.324	10.7292	10.7268	10.3579	10.1363	10.3833	10.6407	10.3621	11.1094	11.4726	9.8711	10.2028	10.9456	10.8552	10.6017	10.4219	11.7267	10.2613	10.4408	10.4366	12.0207	10.3825	10.8498	10.6729	10.8053	10.0994	10.7383	10.7063	11.0183
NDUFAF3	9.0287	11.3274	10.9608	10.6471	11.2093	10.6354	11.2544	10.4059	10.1596	10.0052	10.5002	11.1836	9.7224	10.3718	9.9417	10.7616	11.6431	11.7352	10.1388	10.2009	11.4006	10.3101	11.0453	9.8791	10.4278	10.8598	10.5227	10.3729	10.2456	10.59	11.5349	11.1351	9.7186	11.1314	10.7308	10.3289	10.5533	10.6032	10.4259	9.5584	11.6398	9.7604	10.3956	10.4351	10.726	10.4678	10.5022	10.4324	10.2654
FKTN	7.9003	9.4477	8.826	7.4705	9.1182	8.197	8.0986	8.0365	9.5674	9.1357	9.3946	9.8063	9.6867	8.744	8.9392	8.28735	7.9958	9.0342	8.9534	8.8144	9.2545	9.5894	8.7165	9.3517	8.6728	9.4902	8.3504	9.4522	9.0084	9.2697	8.4027	9.0256	8.2809	9.8118	8.3193	8.6223	9.3044	8.3594	8.5452	8.7968	9.776	9.863	9.3554	9.0682	8.5712	9.0252	9.7212	9.4817	9.7501
OR2H2	0	0	0	2.7287	0	0	0	0	0.8116	0	0.7257	0	0.6389	0	0.3456	0	0	0	0	0	0	0.464	0	0	0.6415	0.6241	0	0	0	0	0	0	0	0	0	0	0	0	0	2.9676	1.0605	0	0.3579	0	0	0	0.3074	0	0
OR2H1	0	0	0	0	0	0.5226	0	0	0	0	0	0	0	0	0	0.2483	0	0	0	0	0	0	0	0	0	0	0	0	0	0.3239	0	0	1.1499	0	0	0	0	0	0	0	0	0	0	0	0	0	0.3074	0	0.4125
URB2	8.7101	8.5408	8.677	9.5927	8.6737	8.8583	8.8507	8.7964	8.6988	9.5087	8.4476	9.6276	9.085	8.2762	9.0106	8.78695	8.6214	7.7284	8.9403	8.8267	7.7388	8.8774	9.1477	9.1806	8.6609	9.4029	9.2297	8.5874	9.4757	8.8365	9.0123	8.6523	8.4514	8.5095	7.9966	9.2969	8.5249	9.4971	8.7867	9.5779	9.4346	8.7791	9.7345	9.3409	8.7792	10.1134	9.1245	9.0133	7.7424
WBSCR22	10.259	10.7478	10.9139	10.5191	10.7059	11.0641	10.4652	10.6356	9.6524	10.2756	10.8285	10.5646	10.458	9.7686	10.5376	10.4517	11.0409	9.8357	11.2865	10.6386	10.323	9.7556	10.0181	10.7	10.6376	10.153	10.2436	10.5208	9.5506	10.3459	11.0006	10.9123	8.8332	10.3278	11.0506	10.1819	10.5255	11.029	10.5814	9.986	11.6568	10.3234	9.2379	9.707	10.8033	10.5646	10.4439	10.3719	9.6556
GDAP2	8.1068	8.4412	8.6228	8.1926	8.9362	8.2803	8.4551	8.1418	7.9819	8.837	8.6975	8.2365	9.3313	7.9633	7.8265	8.78365	8.3964	8.9646	9.0296	10.7351	8.8292	8.875	9.0469	8.9382	8.0667	9.0043	8.5226	8.9394	8.5836	8.0598	8.7848	8.775	9.3929	8.3311	8.9902	8.8005	7.7947	8.3105	8.3599	9.368	8.8985	8.3546	9.2586	9.1658	8.662	9.7245	8.8693	9.4466	9.7289
GDAP1	4.2023	7.2988	6.6582	5.8115	6.7765	3.6263	8.5391	3.5419	6.7477	7.3381	5.7967	6.5881	6.1136	5.5478	6.2004	6.7664	7.4767	5.7217	4.4033	7.6144	5.3166	5.1195	7.7971	6.6943	5.2032	7.8653	7.2452	5.3162	5.6902	5.9523	4.1386	4.4535	6.709	6.7591	4.8452	6.9235	5.9771	8.0419	5.6911	7.4857	5.4615	6.9988	8.4884	5.6847	6.4573	6.799	7.0139	5.0209	6.5186
LOC285735	0	0	0	0	0	0	1.5007	0	0	0	0.7257	0	0	0.4412	0	0	0	0	0.9709	0	0	0	0	0	0	0	0	0	0	0	0	0	0	0	0	0	0	0	0	0	0	0	0.3579	0	0	0	0	0	0
ZSWIM6	9.3739	8.5029	9.3419	8.831	9.0222	7.9263	8.7953	8.6926	10.056	10.0562	9.155	8.7615	8.6384	8.9861	9.7681	8.36175	8.1987	8.925	8.4224	8.8048	8.5233	8.4403	8.7655	9.0114	9.392	9.2015	8.8335	9.0622	8.8826	9.2988	9.0589	8.3231	8.9763	8.6682	8.2196	9.7685	8.6006	9.0638	9.1196	9.6587	8.1716	8.4136	8.3295	9.3409	9.4674	8.6826	9.6381	8.9995	10.2689
ZDHHC21	6.7851	8.1019	8.3042	7.7271	8.2001	7.6026	7.8438	6.6894	8.5498	7.3045	8.434	7.8231	8.0683	7.2875	7.3011	7.1439	6.6582	8.7926	7.1703	6.9709	7.1591	7.6721	8.2365	7.2074	8.2424	8.8282	8.3562	7.1188	7.5091	8.3386	6.9448	8.785	7.3098	8.3963	7.5444	8.632	6.8419	5.5895	6.7197	9.7463	7.3482	9.2513	8.0852	8.1527	6.5337	7.1902	7.9049	6.3196	7.5418
LOC285733	0	0	0	1.0879	0.3436	0	0	0	0.4621	0	0	0	0.6389	0.4412	0	0	0	0	0	0.3744	0.6226	0	1.3874	0.4089	0	1.0582	0	0	0	0.3239	0.7977	0	0	0	0.5128	1.2196	0	0.4617	0.5963	0	0	0.5903	0.8834	0.599	0	1.6703	0	0	0
LRRC70	3.9548	3.3591	3.0999	3.5244	4.786	4.6326	4.2677	3.0794	3.5964	4.0248	3.9122	2.9916	5.14	4.3653	4.5187	5.03595	4.2986	3.9389	4.0883	3.6503	4.0653	4.0156	3.3838	2.932	3.9069	4.1096	4.4235	4.4766	3.1569	3.8166	4.0619	5.2742	4.2667	3.671	4.8504	3.666	3.2611	3.254	4.2412	5.5764	3.5	3.4736	5.1178	4.2552	5.5947	4.4013	4.1389	3.8967	4.0778
DNALI1	8.7848	11.0023	11.1273	10.5645	5.1896	10.3075	8.5603	10.2707	8.1505	8.8361	10.5658	8.3246	8.3795	9.0123	7.6492	6.5289	10.0044	8.7141	9.4874	6.9047	8.5855	7.1663	9.8371	9.3284	9.3629	9.9876	10.2616	9.685	8.6495	10.144	8.8738	9.6478	9.2936	9.7958	10.1867	8.9844	9.3133	8.5369	8.8946	10.6497	9.4818	9.5995	9.2659	8.4762	6.9696	11.2054	10.3772	7.7298	10.6209
GCSH	3.656	5.8541	5.2472	3.1505	3.1371	6.1553	5.6685	3.4972	3.8292	4.6149	3.5986	5.8235	4.053	3.3644	3.8879	4.4291	5.506	3.4003	4.6982	5.6147	5.6155	3.8357	5.1043	4.5206	4.5484	5.5875	4.0601	4.352	5.9086	4.1387	6.3871	4.9345	3.9661	4.2507	5.5576	4.9802	5.3335	5.612	3.1998	4.865	6.1054	3.7962	3.8023	1.8373	3.2879	5.5497	4.3046	3.6838	3.3127
ZSWIM7	7.8024	7.2889	7.973	7.2822	6.6948	7.183	7.8686	7.2137	6.6247	7.3448	7.3164	7.3458	6.377	7.3829	8.6565	7.02765	8.4375	7.4284	7.6763	7.9226	8.003	6.5397	8.6251	7.1424	6.8815	8.9223	8.0328	7.3831	7.5633	8.2666	8.2514	8.7764	7.1693	7.0515	8.382	7.169	7.3919	7.9726	7.1458	7.8399	8.1255	7.5489	7.3647	6.4783	6.8805	7.9138	7.8016	6.6924	7.4666
LOC100130557	7.3614	4.8221	6.2078	5.9876	5.9842	5.8584	4.4011	5.635	5.6387	6.4823	6.7308	5.8883	4.9133	5.7448	6.1476	5.6962	4.2948	6.0125	5.1497	5.8129	4.5981	6.2259	5.1066	6.2339	6.8495	7.3145	6.2632	5.5992	5.2148	7.358	6.3553	5.2662	5.3817	4.6129	5.1278	6.4075	5.4132	7.3784	4.4233	6.6685	6.5159	6.0488	6.8031	6.5114	4.4704	7.4327	6.2429	4.3559	5.8199
AP3D1	12.7247	11.1684	11.086	11.7945	12.9203	11.1929	11.6266	11.451	11.7141	11.5762	13.0224	11.343	11.7647	11.9305	12.2145	11.403	9.1372	11.6042	11.011	11.9275	10.8052	11.8547	10.6418	11.3684	11.4278	10.0878	11.3896	12.1624	11.4839	10.9427	10.5864	9.6087	12.2495	11.2249	10.6941	12.0335	12.6062	11.1364	11.5179	11.5668	11.8071	11.5679	11.4584	11.0438	12.297	11.3161	11.6324	11.9852	11.6219
PTTG1	9.228	9.7343	10.5586	10.9088	11.343	9.7409	9.6655	9.5394	9.3342	9.8783	10.1041	9.0389	9.8247	9.2755	9.5967	10.0535	11.5386	10.029	10.6637	8.539	10.3108	8.6926	9.7948	9.8971	9.5588	10.0907	10.1209	9.6748	9.8235	9.4193	10.0155	11.227	7.624	10.6922	10.2945	9.2467	9.3876	8.9329	10.7086	9.2402	9.6432	10.5098	9.7297	10.2272	9.9196	9.7229	10.5072	9.173	10.2257
ZSWIM1	9.2372	9.442	9.0613	9.0653	9.6489	8.7557	9.4727	9.6902	8.6697	8.5197	8.5618	8.8611	8.7823	8.7428	9.2391	8.9509	8.8096	8.3433	8.1426	9.193	8.9316	8.3725	9.2482	8.6095	9.676	9.6696	8.9242	8.8506	7.8416	10.0264	8.5147	8.4755	8.7224	9.3085	8.4324	8.3883	9.2955	8.474	8.142	9.5939	9.1032	8.6954	8.4793	9.5445	7.9074	8.6403	8.3732	8.822	7.8946
LOC340357	0	0	0	0	0.3436	0	0	0	0	0	0	0	0	0	0.6241	0.3914	0	0	0.4005	0	0	0	0	0	0.6415	0	0	0	0	0.5883	0	0	0	0.5369	0	0	0	0	0	0	0	0.3252	0	0	0	0	0	0	0
ILDR2	1.964	5.2259	6.2061	4.3584	1.5272	4.2063	3.6886	2.0683	4.8736	4.7593	3.8482	2.1625	3.6667	5.8899	5.7706	2.3966	4.6164	4.9293	0.9709	4.9507	4.9891	4.5706	3.3446	2.4821	5.2464	2.0865	5.5056	4.4452	5.6828	4.9869	2.788	3.6111	5.4349	4.1443	3.2535	1.6444	5.6303	5.0472	4.6469	5.6242	5.8121	1.5956	5.0239	3.1243	3.401	5.9457	5.2316	4.6735	3.7274
ILDR1	8.3782	8.9284	8.4837	8.024	8.4402	8.3895	7.0122	10.4715	8.2289	8.3951	8.606	8.9828	8.3242	7.5019	8.924	8.7787	9.5216	9.4739	8.219	8.9961	8.3433	8.9254	8.3312	9.125	8.37	8.0709	7.9617	9.4324	8.6758	8.8237	8.8276	6.8986	7.9426	9.4977	8.3442	8.7291	8.6228	8.3938	8.0221	8.2614	9.7223	8.5551	6.7771	9.5583	8.734	8.1877	9.5989	9.2053	9.113
SNORD18A	0	0	0	0	0	0	0	0	0	0	0	0	0	0	0	0	0	0	0	0	0	0	0	0	0	0	0	0	0	0	0	0	0	0	0	0	0	0	0	0	0	0	0	0	0	0	0	0	0
FAM71E1	8.0396	7.1732	8.0555	8.4899	8.2541	9.1028	7.4943	6.9	8.2056	7.6332	7.5512	7.3227	6.9176	7.6843	7.1827	7.68975	10.2768	6.72	9.1203	6.6549	8.2757	8.0858	7.5087	8.4985	10.6242	7.6989	7.7704	7.9144	8.8939	8.1375	8.0733	10.6101	7.6764	8.1826	8.5065	6.0499	6.933	7.5551	9.5111	8.506	8.9673	7.3191	7.1283	8.2798	8.9807	8.3475	8.3014	6.9558	6.8452
FAM71E2	1.553	2.1976	1.3273	4.1301	3.4168	0	0.9373	1.6459	0.8116	2.7785	2.2994	0.3419	1.5607	0	0.3456	0.36485	1.2061	0	3.9146	0.3744	0	0	0.6217	0	4.4032	0	2.2987	2.1399	3.0676	4.7645	0	1.604	2.2194	1.8896	0	3.0313	0.4374	0	0	0.361	4.4705	0	1.5709	2.2025	1.7617	1.6703	3.2554	1.3976	0
MEIS3P1	8.813	8.0829	9.1559	8.5555	8.025	7.4633	7.9139	8.0501	8.2876	8.3803	8.0681	7.5725	8.1998	8.9511	8.1869	8.05955	8.3992	7.321	8.8137	9.0664	7.5729	7.3553	9.3266	7.8166	7.8245	9.0884	8.6407	7.815	8.7288	9.7203	8.0476	7.5362	9.0096	7.9859	7.876	6.6108	8.0552	9.3819	7.9671	8.3584	8.8501	8.4485	8.1722	7.6488	7.893	8.1389	9.0745	7.7491	8.7379
SULT1A1	8.1368	7.8816	7.4321	7.4614	7.5433	8.3839	8.8874	9.5981	6.4629	6.9604	7.8443	7.7042	6.1078	7.2841	7.538	8.24295	8.3188	7.69	8.1096	7.7811	8.3167	8.0603	5.7348	6.499	8.2155	7.1021	6.4542	8.1207	7.3433	8.1507	7.3816	6.6503	9.1576	7.128	7.7784	7.2873	6.5075	7.5291	6.6257	6.7148	9.3073	7.0074	8.2846	8.0941	7.2892	7.2466	8.067	8.0893	8.2534
OSTalpha	1.964	4.2219	4.3923	3.4271	4.5924	5.8839	4.3695	3.7078	4.0752	6.3546	4.6917	3.7043	3.8727	3.936	6.2109	6.19695	4.6913	4.3303	4.9579	4.7901	3.6243	5.0715	4.5948	4.9302	1.926	5.088	4.6664	3.3978	4.2824	1.9142	4.6856	5.1152	3.5317	3.9048	4.3061	5.766	4.1983	6.2705	3.49	5.2676	3.6322	4.7433	6.1172	3.9459	4.5917	1.875	2.9795	3.9738	6.0914
SULT1A2	2.5449	3.2562	3.9392	4.0989	3.7977	4.8548	5.1789	5.5258	4.0091	2.1504	2.9753	3.6744	3.2683	4.2926	2.1758	4.6125	6.8003	2.627	2.6871	4.0875	4.0098	4.6381	2.2543	2.7861	4.1538	3.5636	2.5339	3.3504	3.6252	4.88	3.9788	3.7813	4.1752	2.0553	5.609	2.4641	2.0663	4.8909	3.49	1.58	5.6501	3.1015	4.3916	3.8969	2.0662	2.6072	2.692	5.1593	4.3594
BARX2	2.5449	9.97	7.7854	4.1301	6.1804	5.4664	10.0801	8.9667	2.9627	11.447	6.4039	6.0674	5.2068	10.9389	10.3181	9.04865	8.8159	8.7072	8.7061	9.2018	7.3139	8.1897	5.6289	8.4196	8.9396	5.521	8.3696	3.3504	7.6177	4.5173	5.9862	8.0057	8.8637	7.8794	7.9451	7.3332	4.0208	3.5776	6.2715	5.3301	8.1181	0	6.9677	7.9723	6.0693	5.392	9.9256	9.3478	9.8019
RBBP7	11.225	11.8285	12.5439	11.8603	12.2612	11.9052	10.6715	11.972	11.3193	11.8411	11.2622	12.9549	11.6292	10.6027	10.8302	11.5768	11.9804	11.8295	12.6316	11.2102	11.4993	11.7988	10.4153	12.029	10.939	10.6826	11.7339	11.3681	11.4552	10.5202	11.4956	12.0174	11.8013	11.1433	11.5425	11.2857	11.7623	10.5965	11.2063	10.6942	13.0776	12.0521	13.2832	11.9346	11.6211	12.8245	12.2261	12.7828	12.3799
CABYR	5.9525	6.8311	6.5345	8.9821	7.2693	7.481	5.8961	7.309	7.3383	6.282	7.6206	6.612	6.3732	5.8812	7.3305	6.73275	5.8382	4.77	7.0255	6.0289	4.5972	6.1224	5.9387	7.0198	6.6536	6.2419	7.5231	5.544	7.2835	6.9728	8.0932	7.6246	8.5917	7.4442	6.9182	6.1797	7.4152	5.3166	5.8143	6.6262	8.728	5.8486	7.8449	4.7125	7.3679	7.8437	6.5777	5.3736	5.8058
BARX1	1.964	2.1081	1.3273	2.6446	2.2523	2.5364	8.9286	1.2748	6.5115	1.2829	1.854	1.0495	1.9205	6.8995	7.0145	4.32915	6.0235	2.3169	2.1763	0	7.851	3.9104	7.0668	0	5.0409	2.0865	1.2059	2.9018	5.63	1.4658	0	6.9767	7.2494	1.7024	2.5098	0.6149	7.0984	7.7193	3.6748	0.6494	3.9177	1.1788	7.392	2.9431	5.0391	1.4318	1.9448	1.1545	2.4067
IL3RA	6.1224	4.5109	4.674	4.9197	5.2211	5.7264	6.1214	5.434	5.8393	5.1338	6.0596	4.5359	5.1959	5.1862	5.6435	6.11555	6.3116	5.6887	5.0161	3.6503	5.8629	4.4998	4.7759	3.3469	4.1985	6.2624	4.9967	6.0535	6.1148	3.5327	5.2999	5.4708	5.0129	5.6087	5.1177	6.0584	5.885	5.8941	6.4426	3.4897	5.7601	5.2053	4.9469	5.0404	6.2763	3.545	6.2352	4.3368	5.0198
NOL8	9.9686	9.1659	9.701	8.8274	9.8203	8.149	8.2053	8.275	9.578	8.6674	9.6525	8.998	9.6565	8.5825	8.8362	8.5573	8.5776	9.581	9.0816	8.7049	9.8258	9.6224	9.312	9.2276	8.8403	9.5827	8.7972	9.6802	9.2698	9.5192	8.0233	8.692	8.1509	9.2774	8.3926	9.0723	9.9697	8.4337	9.1063	9.1679	8.7057	9.6426	9.1019	10.1848	8.914	9.3123	9.3643	9.4078	9.8936
CHTF18	9.1807	9.0125	7.6456	10.5198	9.5427	8.8905	8.3377	10.4766	8.7853	9.0162	9.5593	9.1306	8.9362	9.343	10.0377	9.4097	8.5042	8.4959	8.9223	9.3913	7.6093	9.2379	8.7239	8.8301	10.3587	9.4793	9.7649	9.0759	9.7127	10.0642	8.7156	7.6283	8.5841	9.1538	7.6737	8.8236	8.2355	9.1668	8.5011	10.4115	9.3639	9.7762	9.722	8.7746	8.6873	9.7621	9.2819	10.4569	9.2851
C19orf18	3.2786	2.5087	1.3273	0.4596	1.774	2.5364	2.5926	0	2.8157	2.8113	3.4338	1.3811	1.9205	2.0769	1.7807	1.0339	3.3435	0.8452	0.9709	1.6202	3.0967	2.0125	1.0548	3.6776	2.7224	2.2595	1.6681	1.8975	3.7993	3.3309	0.4533	1.0144	2.8268	0.9274	4.1758	1.5162	0.7727	3.4835	1.8314	3.1634	2.6432	2.5367	2.2204	3.2853	2.7178	0.3132	2.5235	0.8618	2.8656
NOL4	0	1.9105	3.5318	2.5553	2.1685	1.2076	2.0711	0.4382	1.7072	0.3636	2.8501	0	0.3546	0	1.8901	0.2483	0	0	1.546	0.9175	0	0	0	0	0	0	2.8275	0	2.2302	0	0	2.1922	4.4412	1.2343	2.1423	1.2196	1.0445	1.5291	0	2.741	0.2399	0	3.0566	0	5.3801	0.3132	1.536	0	1.4086
NOL7	9.8299	9.463	10.1613	10.0482	10.9033	9.8757	10.2844	9.975	8.498	8.6705	9.3677	10.6139	9.6008	9.7156	9.457	9.53375	10.2787	9.7668	10.8022	9.5508	10.513	9.6533	10.1573	9.4326	9.8331	10.1247	9.9567	9.9838	10.4545	9.474	9.3369	10.2953	9.5959	9.7129	10.3313	9.6331	10.3309	10.0901	10.2035	9.9689	9.8289	9.449	9.7167	10.1125	9.7958	9.8937	9.659	10.0368	10.0079
NOL6	10.9169	10.1012	10.4499	10.4576	10.4817	10.1579	9.5531	9.7621	10.364	9.617	10.3515	11.2491	10.7595	9.8254	10.6736	10.4764	10.241	10.8725	10.0947	9.5104	10.2698	9.9797	10.2206	10.1032	9.8775	10.368	11.5428	10.4634	10.3355	11.0744	10.1382	9.2847	10.5055	10.4397	9.637	11.309	9.1035	11.6244	10.0909	11.7004	10.4291	11.1011	11.0777	10.4857	10.3049	9.8782	10.5637	9.7625	9.7407
OLIG2	1.964	0.3515	0	0	0.3436	0.9054	0	0	1.7072	0	0	0.3419	1.4175	0.4412	1.0584	0.2625	0	0	0.4005	0	0	1.0963	0.6217	0	0	0	0	0.423	5.0404	0	0.4533	0	0.4919	0	0.8904	0.34	0	2.0064	0	0	0.2399	0	1.2677	1.021	0.8456	0.5706	0.3074	0	0
C19orf12	8.5443	10.4769	9.1444	8.7912	10.4415	9.6576	9.2073	12.9381	9.8209	9.2757	8.8777	9.1313	9.0422	9.3953	11.7108	9.3632	9.8196	9.6292	12.0316	10.2207	9.6403	9.829	9.2067	9.6906	10.0017	9.2173	10.0462	9.875	9.7463	9.552	9.1842	11.8803	9.1	10.9706	10.0574	9.5491	8.9794	8.8457	9.7884	9.8526	9.802	9.7379	9.5917	9.5924	9.3169	11.402	8.8875	9.4825	9.55
NOL3	8.0341	7.8071	6.3466	7.8211	7.278	7.7052	7.3675	8.1195	6.6961	6.928	7.8209	7.4643	6.669	6.5801	7.1663	7.5654	7.4118	8.0522	7.2524	6.9364	7.963	7.2798	7.2868	7.0478	7.712	7.4467	7.2604	8.3758	8.2149	7.2402	8.0294	6.7562	6.6692	6.7226	6.9131	8.3745	6.9425	8.2454	7.4343	7.1397	7.0124	5.9286	7.8933	6.9662	7.5445	7.346	6.8244	6.4125	6.7132
C19orf10	10.8647	10.4234	10.3184	10.7885	10.8532	10.8736	11.7886	10.1888	10.2568	9.8849	11.4764	9.7648	10.015	10.3946	11.1055	10.9791	11.9744	10.5848	11.0357	10.5789	10.7043	10.714	9.5761	10.1002	10.178	9.6159	10.5007	10.8222	11.644	9.1469	11.6505	12.0024	10.3125	10.6736	11.0466	10.5181	10.4066	11.1921	10.8981	9.6913	10.843	10.9667	10.2016	10.9047	11.2745	11.0899	10.2352	10.362	10.2666
TTTY2	0	0	0	0	0	0	0	0	0	0	0	0	0	0	0	0	0	0	0	0	0	0	0	0	0	0	0	0	0	0	0	0	0	0	0	0	0	0	0	0	0	0	0	0	0	0	0	0	0
NIPSNAP1	10.5601	11.3581	10.4036	12.6533	10.4836	11.671	11.7588	11.6172	10.0176	10.4735	10.8939	10.8519	10.6339	7.4319	10.8268	11.6939	10.6252	10.6592	10.5015	10.7026	10.9068	11.1293	11.8739	10.9216	10.934	11.8976	10.85	10.4357	10.9323	11.5192	10.9124	11.9979	10.0302	11.5949	11.3662	11.1601	11.3685	10.2776	11.0357	10.9154	11.4399	10.727	11.0502	10.546	10.7622	11.042	11.633	11.7865	10.0079
OR9I1	0	0	0	0	0	0	0	0	0	0	0	0	0	0	0	0	0	0	0	0	0	0	0	0	0	0	0	0	0	0	0	0	0	0	0	0	0	0	0	0	0	0	0	0	0	0	0	0	0
TTTY6	0	0	0	0	0	0	0	0	0	0	0	0	0	0	0	0	0	0	0	0	0	0	0	0	0	0	0	0	0	0	0	0	0	0	0	0	0	0	0	0	0	0	0	0	0	0	0	0	0
TTTY7	0	0	0	0	0	0	0	0	0	0	0	0	0	0	0	0	0	0	0	0	0	0	0	0	0	0	0	0	0	0	0	0	0	0	0	0	0	0	0	0	0	0	0	0	0	0	0	0	0
FAM156A	11.0333	8.4123	8.939	8.9843	8.9806	8.3668	7.6305	8.3333	9.1652	9.5407	9.3684	8.6488	8.7349	9.0995	8.4507	8.6142	7.7981	8.4572	8.3436	7.941	7.7461	8.9795	8.4087	9.4043	8.6886	9.7453	8.3193	8.595	8.8607	7.7564	8.143	7.5202	8.6023	8.7154	7.2928	9.3648	8.598	8.9484	8.2575	8.4839	9.1929	8.5098	9.1506	8.6927	8.4216	7.723	8.366	8.9311	8.4641
TTTY5	0	0	0	0	0	0	0	0	0	0	0	0	0	0	0	0	0	0	0	0	0	0	0	0	0	0	0	0	0	0	0	0	0	0	0	0	0	0	0	0	0	0	0	0	0	0	0	0	0
USP1	10.7535	10.7427	11.492	10.2386	10.5112	10.1222	9.6108	10.4812	10.0879	11.2299	10.4753	10.5983	10.8341	9.9131	10.5983	10.4482	10.2269	9.9259	10.8197	9.9863	10.288	10.445	9.3719	11.1382	9.9771	9.5403	11.224	11.0723	10.426	10.3664	10.6159	10.2663	9.3999	9.7436	9.9802	10.3822	10.7049	9.9039	10.3673	11.0484	10.6476	11.2957	11.9858	12.3196	10.557	11.4662	11.8427	10.7569	10.5308
TMEM52	5.7076	6.9773	4.2277	6.3846	5.3215	5.678	6.2995	5.9386	4.6532	6.3136	6.749	5.3895	7.8348	5.9158	5.1446	4.21905	7.3495	5.8165	5.466	5.2152	6.3278	5.8461	4.7759	5.0057	5.4633	3.7493	5.9334	6.6112	6.6687	2.0075	4.1978	5.8224	6.0087	3.1153	6.2009	5.2558	4.9261	3.2744	7.2477	3.1634	6.7098	7.1503	7.2201	7.2606	5.4865	6.2469	6.1019	7.1287	7.1395
TTTY8	0	0	0	0	0	0	0	0	0	0	0	0	0	0	0	0	0	0	0	0	0	0	0	0	0	0	0	0	0	0	0	0	0	0	0	0	0	0	0	0	0	0	0	0	0	0	0	0	0
KRTAP9-8	0	0	0	0	0	0	0	0	0	0	0	0	0	0	0	0	0	0	0	0	0	0	0	0	0	0	0	0	0	0	0	0	0	0	0	0	0	0	0	0	0	0	0.3579	0	0	0	0	0	0
DCAKD	9.3006	9.5945	9.0366	9.6443	10.2362	10.2141	8.2186	9.4897	9.1718	9.9669	9.7559	8.0728	9.608	9.5846	10.086	10.2761	9.542	9.2515	10.2739	9.0664	9.2378	9.8091	9.8489	9.2263	8.6306	9.7714	9.9234	9.9677	9.1945	10.9245	10.2298	9.9805	8.4226	9.8341	10.1146	9.032	10.3301	9.3057	9.7657	10.1184	9.6169	9.339	9.4054	9.7576	9.5693	9.7385	10.2816	9.7646	9.8378
TMEM53	7.7653	8.6663	7.7524	7.6381	7.8695	8.4001	8.3902	9.2101	7.1884	8.2434	8.4355	7.5091	8.2613	8.0604	8.4279	9.60335	8.9237	8.4245	7.4163	7.8543	8.5165	8.1181	7.4793	8.3221	7.705	7.1435	8.0575	8.207	8.0813	8.2296	8.6057	8.3515	7.7098	7.37	8.775	7.8723	7.7761	9.027	8.1418	7.6319	9.7057	8.1746	9.873	8.4971	7.9111	8.665	7.8976	7.7852	8.1821
TMEM70	8.374	9.5722	9.5341	8.069	9.0971	9.2586	9.4615	8.4953	8.9173	8.7272	8.3713	9.3374	9.2366	8.7283	8.5839	9.08825	10.3798	9.576	9.656	8.8911	9.0509	9.2746	8.395	9.1097	9.213	8.4268	8.6185	8.4465	9.0282	7.5197	8.3118	10.4331	8.3182	9.0422	10.8077	8.5216	8.6332	8.9649	9.8214	8.0331	8.3982	9.3025	9.9241	8.6322	9.68	8.6843	8.9962	9.4609	9.6154
TNFSF9	1.964	6.8171	3.3832	4.5555	3.9561	3.9038	6.1496	2.5774	5.2763	3.5719	3.9432	1.6506	5.4	4.6209	4.754	6.20275	6.9528	6.9687	4.2172	2.9662	4.7204	4.8234	4.7759	3.5217	2.4541	5.177	2.9945	4.9692	4.7034	2.3299	9.2096	5.3316	4.7333	3.0382	7.5867	5.3243	3.889	5.0957	5.2421	1.58	3.9519	4.4075	4.7796	3.8461	5.2948	1.2959	4.2152	5.7252	5.1055
CLPTM1	12.4224	11.8117	12.2127	12.1343	13.2428	12.2465	11.9549	11.8852	12.675	11.2959	12.7931	12.4814	12.5494	12.7002	12.0945	13.3158	12.8193	12.5372	11.7618	11.8722	11.5397	12.2802	12.3237	11.2293	12.2534	11.7115	11.7227	12.0371	11.5152	12.7052	11.5407	12.3465	11.7755	11.4464	12.3432	11.479	11.746	11.8672	12.4962	11.1295	12.1355	12.2343	11.164	12.433	12.2055	11.257	11.8731	12.8615	12.372
C17orf39	8.1614	8.1959	8.3077	7.9945	7.7502	7.2769	8.44	7.7386	7.87	7.9123	9.3769	7.9282	8.1875	8.3821	8.475	7.62915	7.8603	8.1178	8.1556	8.5344	8.4562	8.0292	9.0717	8.1928	8.4156	9.0927	8.661	8.0408	8.2061	8.8229	7.9541	7.8613	8.3544	7.0856	7.6152	7.916	8.0358	7.6932	8.1524	8.6236	8.2056	8.6507	8.3973	7.505	7.2818	8.3942	8.8011	8.1734	8.5834
RAB7L1	6.7596	8.8811	7.4968	9.1363	7.9391	8.5859	9.8376	8.8462	8.7816	9.1489	8.6997	7.0154	8.9814	8.0728	8.7955	8.34815	9.3602	7.88	8.4197	9.3532	7.2641	8.0624	9.2315	9.1485	8.566	9.5403	9.5232	9.1505	9.1584	8.7052	8.7727	9.1448	9.3324	9.5705	10.1202	8.6349	8.4465	9.4426	8.5881	9.1658	8.7427	8.1478	8.8905	7.9634	8.4743	8.6191	8.3292	8.5203	7.2565
C17orf37	9.0098	10.5512	8.9654	11.219	10.1256	10.8799	11.2646	10.9597	9.1412	9.3574	9.372	9.2931	9.2525	10.1192	10.4838	9.7411	11.0378	10.0509	10.5638	10.018	10.2392	10.1285	10.2617	9.5807	9.8955	10.4208	10.286	9.7758	10.2261	10.1024	11.9095	11.9941	9.6647	11.0426	12.925	9.1874	10.9929	10.3918	9.8751	9.5154	10.4205	9.6214	9.6982	10.3793	9.3993	9.7353	10.0504	10.8352	10.1108
LOC145783	5.2648	6.3921	7.1055	6.1452	6.7691	6.6484	7.1525	5.9863	5.77	6.3891	5.5614	6.303	4.0997	5.2427	5.7689	6.55295	6.6543	4.6164	5.8763	5.8694	6.3127	4.8892	6.2345	4.6062	6.4137	6.4581	5.4757	4.7602	5.9913	5.5522	5.9344	6.2967	6.154	6.5371	5.8506	5.6325	7.0175	5.788	5.8192	5.3399	6.756	4.3235	5.3767	5.5131	5.9237	4.5157	6.4621	3.7084	5.3078
CDC40	7.7135	8.9607	8.412	9.2104	8.1061	8.9743	8.9109	9.6353	8.4015	8.7417	8.3043	9.8153	8.6016	9.0123	9.4752	7.79125	9.3616	8.3748	9.2639	8.2499	10.1686	8.4776	9.7341	9.0907	9.18	9.9822	9.6778	9.4253	8.5031	9.4331	8.9404	9.5754	9.3104	8.847	9.0272	9.6622	8.2872	7.9829	8.3002	8.6298	9.1978	8.5896	8.6669	9.1812	8.2846	9.2055	8.6583	7.9195	8.3176
CDC42	11.8814	13.1065	11.5309	12.364	12.4033	12.4333	12.9432	12.703	12.1363	12.7597	12.2601	12.6296	12.467	12.1886	12.6864	11.3898	12.3006	12.3735	12.8999	12.356	13.0706	12.4053	11.8329	12.2342	12.3033	11.8878	12.4283	12.5311	12.2248	12.1107	12.5967	13.82	12.5952	12.1104	13.855	12.2783	12.2531	12.0698	12.4694	11.8299	11	12.0414	12.0317	12.2743	12.9423	11.869	11.9108	12.8619	12.3243
NEK10	2.2835	3.9658	2.5621	3.0883	4.8016	1.4573	1.2463	2.0683	3.0309	2.7512	5.0881	2.6044	1.6908	1.4794	3.189	1.25995	0.7256	2.8019	2.8237	5.6829	1.389	1.712	2.4086	2.203	1.926	4.1952	2.9134	1.7592	1.3687	2.0951	1.5089	2.0214	3.0556	3.0382	2.3974	2.3929	1.0445	3.434	1.6074	2.6783	3.2208	1.8188	2.8468	4.1268	3.0308	4.434	3.7128	1.1545	3.1608
KRTAP9-9	0	0	0	0	0	0	0	0	0	0	0	0	0	0	0	0	0	0	0	0	0	0	0	0	0	0	0	0	0	0	0	0	0	0	0	0	0	0	0	0	0	0	0	0	0	0	0	0	0
TAS2R13	0	0.3515	0	1.0879	0	0	0	0	0.8116	0.3636	1.854	0	0	0	1.3917	0.5794	0	0	0	0.6714	0.6226	1.332	0.6217	0	0	1.8899	0.904	0	0	1.7073	0.4533	1.0144	0	0.9274	0	0.6149	0	1.5291	0	1.4359	0.4456	0.5903	0.8834	0.599	0.8456	0	0.3074	0	0.9949
NADSYN1	11.4045	9.8943	10.1427	9.6942	10.2093	10.2294	9.6565	10.0595	9.9465	10.3341	10.635	9.802	9.7571	10.1797	9.6942	9.75705	9.7435	10.0568	9.734	9.9509	10.2967	10.1107	9.5368	10.3401	10.3054	9.9462	8.9384	10.4526	10.1125	9.7082	10.6841	10.2202	8.9867	9.2742	9.9249	10.9618	10.5577	9.4797	9.5581	9.0475	10.826	10.3011	9.8441	10.0367	9.6953	9.9915	10.5126	9.9483	10.9909
TECR	11.1576	14.5808	11.4055	11.0462	13.4967	11.8675	11.7908	11.1719	12.0788	11.2397	11.436	12.3201	11.4765	11.2706	12.013	12.1217	11.3867	12.0558	12.0129	11.5098	11.8065	11.4099	12.0327	11.1636	13.4759	11.7742	11.3042	10.9312	11.3899	11.5883	11.5041	10.6728	10.5151	12.6325	11.4483	10.6715	11.5124	11.4783	11.8651	10.7987	11.7636	11.1717	11.4339	11.7504	10.8282	11.5874	11.2507	11.3784	12.1885
PGLYRP3	0	0	0	0	0	0	2.8884	0	0	1.4435	0	0	2.1186	1.949	0	0.5108	0	0.4836	0	0	0.6226	0.8145	0	0	0	0	0.904	1.6061	1.9638	0	0.4533	1.0144	2.8268	0	0.5128	0	0.4374	0	1.0169	0	0.4456	0.3252	1.7015	2.4936	0	0	0	0.8618	3.96
PGLYRP2	0	0	0	1.5242	3.4877	1.6702	1.7169	1.0459	0.8116	2.1504	0.7257	1.3811	3.4631	0.7785	1.8901	1.4324	1.566	1.3746	5.4343	1.1278	0	0.8145	1.3874	0	0	1.0582	1.4554	0.423	4.0948	0.5883	3.1893	2.0214	0.8581	4.9217	0.5128	2.9343	1.0445	0	0	0	0.9296	0	1.2677	1.021	0	0.9783	0.3074	0	2.1076
PGLYRP1	2.2835	1.2508	0.4619	0.4596	1.3859	0.5226	0.5435	0	2.1368	0.3636	0	0	0.3546	1.0517	1.0584	1.77675	0	0.4836	0.9709	1.1278	0	1.0963	1.0548	0.7271	1.0841	1.0582	0.5217	0	0.3377	0.8116	0	2.0214	1.1499	0	0.8904	0.8458	0.4374	1.7063	0	0.6494	0	0	0.3579	0	0	0	0.7761	0.8618	1.2165
ACRV1	0	2.1976	1.3273	3.5244	0.8534	4.4847	1.2463	3.5852	1.5299	1.2829	2.5615	2.3253	2.8335	0.7785	3.1007	2.0983	1.2061	1.5807	3.3618	1.6202	2.0833	2.1422	1.3874	1.9815	3.2326	2.0865	3.7221	2.5286	3.6557	3.2568	0.4533	2.4828	0.8581	1.2343	1.4369	2.7183	1.0445	1.8641	1.6074	3.0191	2.7245	1.1788	3.5483	3.6232	2.7178	2.6072	3.5758	1.3976	3.615
PDDC1	10.2636	10.8549	9.2872	8.9821	10.3677	10.5682	9.5904	10.2802	10.1259	11.301	10.7336	9.8953	9.8675	10.1229	10.01	9.4625	9.3458	9.6965	9.9355	10.2474	9.2697	8.897	9.4043	10.3199	10.4943	10.3609	10.0306	9.9549	11.0419	10.2945	10.4729	9.4621	9.3815	9.6143	9.4151	9.6131	9.8241	10.0573	9.3178	10.6443	9.7121	10.5173	8.905	9.4275	10.3973	10.1061	9.8809	9.6569	9.1069
CHAF1B	7.537	7.6613	9.5111	8.6036	9.6871	7.4381	6.3889	8.6306	8.1696	8.9425	8.0522	8.2263	8.0273	8.3898	8.2056	7.61135	8.5899	8.8708	8.8511	6.9153	6.4125	8.69	6.7359	8.2232	7.8804	7.0322	8.3733	9.3146	7.5381	8.553	7.0165	8.3069	6.8065	7.6654	7.9148	7.6054	8.0571	6.7312	8.7733	7.9642	10.4551	9.3088	9.0119	9.9995	7.5629	8.1961	9.3685	8.618	7.5697
VCY	0	0	0	0	0	0	0	0	0	0	0	0	0	0	0	0	0	0	0	0	0	0	0	0	0	0	0	0	0	0	0	0	0	0	0	0	0	0	0	0	0	0	0	0	0	0	0.3074	0	0
BIN1	7.8708	9.9673	9.5817	9.916	9.4983	11.6783	9.1151	9.8262	9.6753	10.6388	10.363	8.8809	7.9977	9.6573	9.9689	10.6031	10.3512	10.1733	10.4618	11.355	10.3632	9.0265	10.0448	9.6705	9.9039	9.9744	9.7305	8.8238	9.5069	10.3576	8.9119	10.4563	10.3064	9.5022	11.337	10.4338	9.4613	9.843	9.8247	9.797	9.5971	9.0894	9.8494	8.8065	9.1015	6.6256	9.208	10.0848	9.7922
BIN3	7.6031	8.7724	8.1651	8.7005	8.5205	7.6845	8.7698	8.5713	7.9493	9.0154	8.2071	8.5191	8.1695	8.3587	8.2226	8.8774	7.9043	8.2984	8.3925	7.6743	8.2796	7.7955	7.2361	7.685	8.1141	7.3662	8.3715	8.9935	7.9001	9.2732	8.4658	8.1185	8.374	8.3087	8.2663	8.6786	8.1005	7.765	8.1129	8.816	8.7119	7.3624	8.1148	8.6434	8.5158	8.1972	8.1283	7.8999	8.2392
BIN2	6.3786	6.1848	7.1777	5.792	8.3105	6.8877	6.5665	7.145	7.6571	8.3025	5.8549	6.2253	6.9908	7.6684	6.8069	7.0248	7.7981	8.7318	7.9033	6.264	6.9609	7.5577	5.4801	7.6873	6.3708	7.4219	6.8901	9.0418	7.5381	5.9287	6.4248	6.7765	7.5288	6.9606	6.3817	9.5669	7.2335	7.6505	8.1576	4.4802	6.9483	6.9347	5.8193	7.8327	7.1177	4.4818	7.5056	6.4467	6.8478
RGS22	0	5.6393	3.0303	5.1658	3.651	5.9967	2.2202	1.8009	2.3654	5.2899	7.8566	1.5221	3.7586	1.949	7.1744	1.72055	3.0338	4.6145	6.7787	7.3572	1.6592	2.371	4.35	5.0348	6.571	5.521	6.7627	4.3758	3.7717	5.778	2.441	5.4202	2.7417	4.2161	3.4353	0.8458	5.4076	1.3271	4.6469	6.1132	1.5803	4.8981	3.5483	3.4301	3.0308	7.5054	6.6613	1.1545	4.3825
RGS21	0	0	0	0.8078	0	0	0	0	0	0	0	0	0	0	0	0	0	0	0	0	0	0	0	0	0	0.6241	0	0	0	0	0	0	0	0	0	0	0	0	0	0	0	0	0	0	0	0	0	0	0
RGS20	0.9761	4.6121	2.1363	4.5322	0.3436	3.2162	3.3433	2.4889	1.5299	1.588	4.4325	1.8775	2.5199	1.4794	3.5966	1.82225	3.7461	3.6946	1.696	1.9866	1.6592	2.6579	2.548	2.3021	1.0841	2.6808	4.0973	3.9039	2.3091	4.2948	3.0676	1.3391	0	0.5369	3.4353	1.9721	1.9389	2.1358	3.49	3.4148	6.4806	3.2997	3.6161	4.2489	2.3176	7.4742	5.3623	2.9905	4.2382
DPYD	5.76	6.3105	9.7706	5.8018	7.9023	8.0645	7.9963	6.1188	9.1451	8.4398	7.084	6.2045	7.8968	8.194	7.3946	6.8564	7.6743	8.9987	8.0481	6.0613	9.1487	8.5378	5.7637	7.5603	6.7393	7.0791	7.1243	9.0418	8.1019	5.4773	6.7801	7.7392	8.1673	6.9235	7.068	10.4981	7.8423	8.7988	8.8521	5.7591	7.14	7.2423	6.4077	10.2389	8.1774	4.3846	8.9901	7.1371	6.5546
SNORA36C	0	0	0	0	0	0	0	0	0	0	0	0	0	0	0	0	0	0	0	0	0	0	0	0	0	0	0	0	0	0	0	0	0	0	0	0	0	0	0	0	0	0	0	0	0	0	0.3074	0	0
UBTF	11.6158	11.3479	10.8882	11.7367	11.8443	11.0831	10.8697	11.73	11.0093	11.1965	11.5506	11.4491	11.5572	11.3211	11.7239	11.9004	11.4163	11.5275	11.4527	11.6463	10.9032	11.3293	12.3326	11.3966	11.0597	11.6836	11.5818	11.1366	11.4285	11.9114	10.8644	10.3783	11.1859	11.4046	10.8739	11.4658	11.4265	11.3939	11.2609	11.7378	11.3615	11.3213	10.9499	11.03	11.6082	11.4353	11.6484	11.8202	11.4001
PIPSL	6.6105	6.9993	6.8259	7.925	7.326	7.4453	7.0122	7.4822	6.5584	7.3201	6.6492	7.5188	6.8893	8.0861	6.9079	7.5381	7.482	7.1001	6.8037	7.3882	6.7743	7.9672	7.369	7.612	7.1679	7.2581	7.0924	7.5576	7.2787	7.9258	8.3948	6.9412	7.8966	7.4627	7.0402	7.0988	7.4681	7.1157	6.8471	7.5462	7.7302	7.5589	7.8163	6.9055	7.3609	8.0036	7.2905	7.5527	7.244
CDCA2	7.3529	6.6606	6.4622	9.2402	8.2884	6.7424	7.3921	7.8931	7.796	9.2234	7.5493	7.6818	8.2731	6.9546	7.6453	7.9761	7.8603	7.7175	8.4062	5.9551	6.6007	6.8383	6.6687	6.7524	7.2761	7.05	7.3946	7.5758	8.4233	7.6191	5.6989	8.2427	5.7171	7.4479	6.1236	8.509	7.4182	4.7361	7.328	8.5089	7.5567	7.7557	7.957	9.0388	7.3468	7.8975	7.9234	7.5496	7.3057
CDCA3	7.195	9.2042	8.2304	9.7538	10.2525	9.7077	8.2568	9.1365	8.7069	9.0972	9.0869	8.5201	9.498	9.051	10.1257	8.4161	9.9855	8.951	9.4421	9.4037	8.9736	8.7845	8.4963	8.3924	8.9522	9.0936	8.7534	7.8158	9.0781	10.3934	8.908	10.3124	6.5349	10.1508	8.6328	8.6264	9.4746	8.0862	9.1969	7.2527	9.9577	9.9313	10.3954	8.606	9.3052	8.8929	9.8048	9.2037	8.6464
YLPM1	11.3441	10.1918	10.3349	10.9938	9.9271	9.7431	9.0115	9.8711	10.5531	11.2277	10.8323	11.0524	11.0778	10.5232	10.6356	10.7091	10.0856	10.3466	10.433	11.0717	9.1866	10.7664	11.6864	10.8319	10.6682	11.09	10.8669	10.1872	11.128	10.4539	8.7727	8.9812	10.9553	10.5781	9.532	10.9792	10.1668	10.7686	10.7788	11.1399	10.2261	10.7555	10.2792	10.0949	10.4858	10.8769	10.6363	10.3431	9.9361
CDCA7	8.9377	7.3655	9.7185	8.8227	9.6533	8.9064	6.443	6.7714	7.9863	10.3589	8.52	8.9881	8.4188	8.5608	8.2953	8.85415	9.1068	8.3539	9.594	6.3968	8.9443	7.3351	6.335	7.5851	9.2062	7.4579	9.3052	8.7262	8.6285	9.6302	7.3816	9.0214	7.7105	8.854	7.8199	9.4456	7.4001	6.2984	8.7391	8.3191	10.6956	9.9968	11.0575	10.3397	8.3281	8.8352	10.4463	10.3161	8.6215
CDCA4	10.0538	10.4395	9.447	8.7352	10.5974	10.2331	8.6858	8.8294	11.1789	10.1779	9.4154	10.3672	11.0232	10.4974	8.9931	9.69975	9.8413	9.9057	10.2698	8.6926	10.6093	9.6112	8.8181	9.1468	9.9859	8.8822	9.3816	9.6808	10.2046	8.878	9.3019	10.7462	10.0613	9.3339	9.5575	9.3066	10.7899	8.8703	10.3287	8.7113	11.4976	10.4007	11.883	9.0806	11.1296	9.8889	9.9189	10.6968	9.6318
CDCA5	9.2872	8.9623	9.1231	10.568	10.8029	11.0344	8.7331	10.2506	9.4656	9.4561	9.8772	9.3248	10.281	10.0149	9.7618	9.6158	10.0425	9.505	10.4549	8.7769	8.6489	9.4263	8.4314	9.1393	10.0421	8.8755	9.3327	9.5932	10.8406	9.689	8.786	10.7298	7.5817	10.0433	8.9657	8.7453	9.9956	8.5674	10.0888	9.4383	10.5638	10.6677	11.1618	8.9151	10.6657	10.6483	10.3091	10.5281	10.4604
CDCA8	9.1613	9.362	8.9268	10.5822	10.4642	9.4116	8.169	9.8907	9.1859	9.6919	9.6866	9.1919	10.3314	9.5718	10.8171	8.43465	9.7247	9.2525	10.533	8.5931	9.6057	10.3547	7.7653	9.9516	9.6531	8.2661	9.3278	9.6014	9.5633	9.2483	9.5437	10.1953	7.6907	8.9907	8.9359	9.7667	9.467	7.7675	10.6904	9.6557	10.2789	11.0502	11.9815	9.5133	9.979	10.391	10.1742	9.643	9.4409
MID1	8.9061	9.0633	9.4314	10.3793	8.8404	8.8718	8.457	9.8574	9.8412	9.8355	9.3183	10.647	9.2137	8.1565	8.6665	8.79695	8.1331	8.5869	9.5066	9.6001	8.2871	8.9968	7.9806	9.4216	8.2209	7.7897	9.5326	9.006	7.9791	9.1178	8.2218	7.5906	9.1596	8.0088	7.7153	10.2338	8.6763	7.9146	8.5511	9.1045	9.8738	9.9683	9.3782	9.2919	9.8603	9.7817	7.5809	9.7289	9.3191
GFAP	2.9579	3.8324	2.2551	5.4887	2.0795	5.3631	1.7169	1.9408	5.1439	1.2829	2.2994	3.0855	1.4175	1.4794	3.7783	2.27545	3.1446	1.3746	0.4005	2.8524	2.6772	2.1422	12.347	2.0964	5.942	10.8931	4.3023	2.2473	5.0971	4.4358	1.9831	0	2.3401	9.907	2.8024	4.0829	2.9506	6.4305	1.8314	7.396	1.3942	0.8142	4.1152	1.6129	1.7617	5.79	1.7548	2.8339	2.5764
UTS2	0	0.3515	0.4619	0	5.6537	0	1.2463	0	0	0	0	0	0.6389	0.4412	3.1477	0.1431	0	0.8452	1.696	0	0	0.464	0.6217	0	0	1.6621	0	0.423	0.3377	0	3.5677	1.3391	0.4919	0	0.5128	0	0.7727	0.4617	2.1961	0	0.6256	0	0	1.6816	0	0	0.5607	0	0
RADIL	2.2835	3.8042	1.8645	7.6856	3.0924	5.423	4.6316	5.6836	4.981	5.7089	7.8545	5.6576	6.0961	5.4916	8.2613	4.722	5.9492	3.0301	2.757	5.2493	4.0574	4.4998	7.7328	4.173	1.926	7.1633	6.9163	4.5951	7.5645	2.2558	2.3394	1.8278	5.6719	3.1153	3.3772	2.5968	4.7474	6.0745	5.6623	1.8312	7.5371	4.6735	8.304	7.5884	7.267	1.9674	4.4683	2.5617	6.0559
FAM108C1	11.1072	9.3806	9.5909	8.5812	9.0289	9.2952	9.954	9.3532	9.115	9.8844	9.4947	9.4911	8.9854	10.295	8.7617	9.3783	9.4852	9.5745	9.0269	9.0431	8.2821	10.1201	8.5871	8.9525	8.9096	8.5318	8.5192	8.6633	9.4995	8.8444	9.6018	8.7393	9.185	8.3611	9.2234	8.6682	10.3105	9.5061	9.414	8.9522	9.0086	8.5609	9.86	10.3602	10.1261	10.0753	10.5869	10.101	9.4895
XYLT1	4.2761	4.8237	4.1065	4.0343	4.6707	5.3164	7.2734	4.0544	7.2373	5.4212	5.0741	5.2746	6.3829	8.9385	7.8921	8.05875	5.9183	6.3757	4.4249	5.2716	8.1622	7.6987	7.0725	5.6945	6.9759	4.6946	5.6502	8.3154	7.1798	8.3817	3.2466	5.6573	9.0422	5.0051	5.3163	6.4	8.0987	7.5408	7.9252	6.1191	6.5152	6.5116	7.5455	7.5132	6.1031	3.6876	5.7852	6.1306	6.0415
METAP1	8.9853	10.3097	9.8901	10.6098	9.487	9.584	10.1532	8.7122	10.3126	9.7569	9.5705	9.4949	9.3332	10.6261	9.7447	9.9156	9.6338	9.7131	10.3238	10.6208	9.6167	9.4239	9.6222	9.7997	10.4971	9.7489	9.547	10.2592	8.7457	9.9247	10.4179	11.4683	10.162	10.5493	10.1551	9.5164	9.8658	9.7128	10.0229	9.6694	9.3867	10.1349	9.9374	9.4804	9.4478	10.8143	9.9532	10.5753	8.6044
METTL11B	0	1.2508	0	0.4596	0	0.9054	4.9841	0	1.3277	0	0.9859	0	0	1.6535	0.6241	0.73115	0	0	0.4005	0.6714	1.6592	1.712	1.0548	0	0.6415	0.6241	0.904	0.423	1.3687	0.5883	2.1119	0.5945	0	0	0.8904	0	1.6441	2.7351	2.7289	0	1.4903	0	1.2677	0	0	1.556	0	0	0
ZNF717	6.7466	6.4353	6.1227	6.0177	6.0043	6.0065	6.4123	6.104	6.5293	6.1716	6.8506	6.535	5.9478	4.3943	4.8383	4.96995	4.8632	5.754	6.0224	6.0025	5.6928	6.0663	6.5242	6.9022	6.6456	7.2062	6.4614	5.4683	5.8505	7.3453	6.1823	5.7962	5.934	6.3683	5.6708	6.2916	5.885	6.3053	5.8403	7.6621	6.6616	5.8036	6.2881	5.6847	5.1404	7.4624	7.2905	6.5944	6.3057
RSF1	8.5849	10.6434	9.5421	10.8432	9.7818	10.1841	8.9554	9.7007	9.7461	9.7895	10.0606	9.684	10.7672	9.9615	9.5558	9.53595	8.767	9.6494	9.5946	10.1752	9.5414	9.5585	9.7834	9.6843	10.2614	9.7334	9.6793	9.3803	10.5223	9.6388	8.8288	8.8065	9.7678	9.5481	8.5619	10.2245	9.4163	10.6993	9.0108	10.8077	9.4225	9.3948	9.246	10.5083	9.8048	10.5349	10.3609	9.091	10.6939
TTTY20	0	0	0	0	0	0	0	0	0	0	0	0	0	0	0	0	0	0	0	0	0	0	0	0	0	0	0	0	0	0	0	0	0	0	0	0	0	0	0	0	0	0	0	0	0	0	0	0	0
VPS53	10.2737	8.93	8.8344	9.3024	8.8311	8.8543	9.178	8.7122	9.3543	9.8291	9.4723	9.3427	9.5444	10.3283	9.9755	9.5514	9.2107	9.6465	9.1986	9.9022	9.0698	10.4462	10.3801	10.3125	9.2795	9.5704	10.1494	9.4224	9.6515	10.2805	8.0834	8.6505	9.6698	9.6193	8.741	9.7315	9.4133	10.5439	9.6427	10.2653	9.2866	9.2435	10.0343	9.064	9.2372	9.009	9.7998	9.9199	9.6803
OR2Z1	0	0	0	0	0	0	0	0	0	0	0	0	0	0	0	0	0	0	0	0	0	0	0	0	0	0	0	0	0	0	0	0	0	0	0	0	0	0	0	0	0	0	0	0	0	0	0	0	0
OAF	10.0564	10.0269	8.5991	10.1292	9.4308	8.9375	10.3662	10.4545	9.952	9.5346	9.8514	9.4959	9.8952	9.795	9.7713	11.6301	10.4927	11.463	10.6393	8.1161	9.9964	9.6755	9.3059	8.789	10.2567	8.9469	9.8993	9.6407	9.7414	9.1685	9.6921	11.108	9.7317	9.7497	9.5906	9.8768	9.1609	9.3304	10.211	9.4535	8.9213	10.4472	10.2867	11.705	10.1577	8.2952	9.8385	9.1922	10.17
KCNF1	1.553	4.5791	1.5295	5.8682	3.9308	3.4646	2.7964	2.0683	3.9749	4.2304	4.3654	4.0914	3.1824	3.867	6.3846	6.0285	4.4538	4.6832	3.1177	4.161	5.5834	2.8971	4.1011	4.5612	2.5945	2.414	2.9134	3.8019	6.3799	4.9044	4.8608	4.275	5.031	5.3934	4.1758	2.9343	7.0758	3.7493	4.8137	3.0191	6.5038	3.2997	5.211	3.2853	5.8071	3.3528	2.5819	2.3467	5.6903
PLB1	4.3464	6.146	5.8946	4.9724	5.5121	7.2809	6.7432	6.1188	6.192	6.9604	6.6159	4.4678	6.5889	6.4927	5.3784	5.1295	7.0906	6.8837	6.1052	5.0183	6.7672	6.5361	4.7181	6.7612	7.2338	5.5546	5.8487	6.7906	5.9461	5.1182	5.366	6.4119	6.5491	5.6611	5.8308	6.5871	6.3472	6.0745	7.3234	4.3655	5.7792	5.547	5.6354	7.1021	5.4865	6.4039	6.1168	5.2239	6.4217
SLC31A1	8.4794	10.0165	9.3478	9.1929	9.9891	10.3985	10.39	9.0531	10.217	9.3288	10.5589	9.7374	9.9982	9.6445	9.8588	9.89655	8.9208	9.893	9.4919	9.5622	9.9523	10.6527	9.4372	9.1131	9.0685	9.5298	8.9788	9.5752	10.1711	9.4907	9.0748	10.3289	9.8841	9.4658	10.2886	9.919	10.1712	9.403	9.8075	9.0714	9.6876	10.3111	11.541	10.5833	9.9744	9.6226	10.0158	10.8875	10.4958
MUC4	6.3099	5.3384	2.7356	7.907	7.3236	6.6762	8.0066	5.2579	4.7776	9.7313	9.6571	5.775	8.8112	8.522	8.0971	7.42945	8.3451	8.0083	8.7625	6.7818	5.941	6.4067	6.6221	6.6289	1.926	6.2316	9.693	7.5045	5.783	6.1847	4.7264	8.6723	10.2627	6.6725	3.3772	6.2317	5.1585	4.2272	4.0315	10.8837	4.6053	5.475	9.9762	9.7568	10.6248	6.8575	5.4511	4.0822	11.8625
PCDH18	7.3867	7.5382	8.7735	8.4649	7.0816	7.8465	8.2857	7.5411	8.7106	6.9471	8.0505	6.2508	7.5496	7.5019	7.7268	8.30065	8.0643	7.676	6.9303	6.8939	7.8442	7.753	8.4974	5.6669	7.3473	7.8484	8.2195	7.5366	7.456	7.0706	6.0276	7.5906	7.2949	8.569	7.1309	6.6226	8.203	7.4379	8.3689	7.4081	8.7741	7.5394	8.6649	6.9662	8.6845	8.0598	9.2764	8.6769	6.1396
SASH1	8.3782	9.283	8.7021	9.1592	8.4852	8.983	9.4653	9.9862	9.4138	9.433	8.8877	8.3778	9.4412	9.3295	10.4047	9.5529	8.1987	9.1286	10.1518	9.5145	10.2849	9.7262	9.4417	8.6034	9.2333	9.114	10.1757	9.3572	8.483	9.8605	7.507	9.9805	10.4374	9.3766	8.6178	10.0262	9.035	8.8183	9.2393	9.0257	7.8219	9.0542	8.7765	9.1735	8.6873	8.8074	9.0916	9.9958	9.1877
CT47A7	0	0	0	0	0	0	0	0	0	0	0	0	0	0	0	0	0	0	0	0	0	0	0	0	0	0	0	0	0	0	0	0	0	0	0	0	0	0	0	0	0	0	0	0	0	0	0	0	0
CT47A6	0	0	0	0	0.8534	0	0	0	0	0	0	0	0	0	0	0	0	0	0	0	0	0	0	0	0	0	0	0	0	0	0	0	0	0	0	0	0	0	0	0	0	0	0	0	0	0	0	0	0
TCL1A	0	0	0	1.7011	2.3315	2.3011	0.5435	2.4889	1.7072	0	0	0	0.3546	3.0893	2.4857	2.2634	5.0455	1.3746	0.7137	0.6714	0.6226	0	0	0.7271	5.4449	5.8264	5.9739	2.1399	3.7149	2.0075	0	3.9335	4.0392	0.5369	1.8323	0.34	0.4374	1.5291	4.1191	0	1.5803	0.5903	0.6444	0.599	2.3176	0	1.4127	1.7874	0
PCDH19	9.0914	9.9101	9.4003	10.3882	6.6078	8.4592	7.5658	9.1697	10.0071	9.2365	10.1333	10.0138	8.208	10.9673	8.819	7.43005	11.7306	11.0289	8.2359	8.1823	6.7088	9.6935	7.9558	10.637	10.5541	4.8104	8.793	9.5564	9.7529	9.2843	7.3096	10.2947	7.1415	11.2268	7.7784	9.7842	7.6773	8.8195	9.713	9.952	12.1353	12.3597	9.7961	10.7823	9.9101	8.8429	9.0405	8.4696	10.1914
CT47A2	0	0	0	0.4596	8.4188	0	0	0.4382	0	0	0.4081	0	0.3546	0	0	0	0	0	0.7137	0	0	0.8145	0	1.8565	0	0	0	0	0	0	0	0.5945	0	0	0.5128	0	0	0	0	0	0	0	0	0	0	0	0	0	0
CT47A1	0	0	0	0	7.5843	0	0	0	0	0	0	0	0	0	0	0	0	0	0	0	0	0	0	0	0	0	0	0	0	0	0	0	0	0	0	0	0	0	0	0	0	0	0	0	0	0	0	0	0
ZSCAN12P1	6.9616	4.1504	5.5844	6.0612	5.6607	5.0514	4.736	5.2205	5.9018	5.4887	6.5628	5.5171	5.9378	5.3878	4.7339	5.39505	6.5628	4.1407	3.8246	5.0623	3.3252	4.9032	6.2887	5.6918	5.9993	6.6706	4.888	6.0798	6.3026	5.9264	2.8521	6.1457	5.3664	5.4911	6.0011	5.3815	4.9417	6.0743	7.385	5.2142	4.4102	5.2834	5.9083	5.5435	5.4404	4.8576	6.5607	4.4096	5.8106
FLJ10213	5.9068	4.0879	4.9454	5.8018	6.551	3.1468	3.4678	4.282	5.6242	6.6002	6.2327	4.9013	6.4896	5.3721	5.0177	4.0473	2.9138	5.6202	5.1651	4.7588	4.0098	5.365	4.6578	5.5303	5.8748	6.157	5.4201	4.5746	3.9546	6.0098	4.3879	5.4372	3.371	4.6639	3.5449	5.8077	4.3056	5.0797	4.3538	6.4498	5.8488	3.8477	5.6107	5.3626	5.235	5.9457	6.9709	4.719	5.3592
RG9MTD3	7.6315	7.7021	7.3241	6.739	6.8953	7.176	5.8164	6.1335	7.28	6.7149	7.7021	6.2609	7.3098	5.9243	7.0325	6.448	5.2074	7.2846	6.4861	6.1239	6.2583	6.9924	6.7648	7.2943	6.7913	8.0445	8.394	7.5628	7.0849	8.0611	7.2016	6.3945	6.9414	7.5417	6.1925	8.1432	7.0139	6.1833	5.9519	9.1856	6.6922	7.3423	7.0497	7.0187	7.0499	6.9928	8.003	5.5221	6.225
CYB5A	9.1515	9.9956	10.1807	8.5868	8.3948	10.7415	10.9151	8.3221	8.4583	9.3806	9.244	8.8875	8.9759	8.2045	9.7249	8.98185	9.9416	8.5673	9.3299	8.707	10.0943	8.5065	9.2146	10.4377	9.6217	9.3259	8.9575	9.8921	9.7511	8.4978	9.8551	10.1757	8.6381	10.2353	10.8873	9.2308	8.5727	9.9497	9.0036	8.6956	10.3142	9.2656	10.2468	10.8575	10.5362	9.12	9.1981	8.0069	8.8774
CT47A9	0	0	0	0	3.5219	0	0	0	0	0	0	0	0	0	0	0	0	0	0	0	0	0	0	0	0	0	0	0	0	0	0	0	0	0	0	0	0	0	0	0	0	0	0	0	0	0	0	0	0
RALB	9.3781	10.6534	10.5719	10.6366	10.6217	11.378	10.309	10.3626	10.5367	10.1219	10.5951	9.4236	10.4662	10.3958	10.4573	10.0389	10.302	10.5982	10.5333	10.3177	10.5252	10.6716	10.2186	10.8324	9.7576	10.142	10.4986	11.1602	11.048	9.3985	10.2623	10.2269	10.3556	10.8727	10.3043	10.3724	10.9612	10.4908	10.5189	9.6414	10.0363	10.6242	10.429	10.5589	10.6643	10.0295	9.6975	11.0451	10.1881
TMLHE	7.7399	8.9045	9.765	7.5736	8.7728	10.1125	9.2339	9.2743	8.4412	7.7869	9.0829	9.3175	7.7232	7.5929	7.7451	7.8702	8.4048	8.8055	8.398	8.1526	8.2871	8.4914	8.1351	8.3647	8.4736	8.3061	6.7743	7.9818	7.0849	8.2495	9.0817	9.5964	7.4934	9.1133	8.1883	8.51	7.6496	8.1664	7.3417	8.3966	7.2227	8.1503	8.2742	7.7489	8.1083	7.1489	8.1086	8.6565	8.2089
SNORD109B	0	0	0	0	0	0	0	0	0	0	0	0	0	0	0	0	0	0	0	0	0	0	0	0	0	0	0	0	0	0	0	0	0	0	0	0	0	0	0	0	0	0	0	0	0	0	0	0	0
TFEB	9.0656	7.9427	8.5679	8.4603	8.5352	8.5561	8.3336	8.4255	8.9748	8.015	8.3102	8.1262	7.596	8.0918	9.1991	9.0364	8.7539	8.6047	8.9137	7.8986	7.9799	8.2556	9.7258	8.1535	7.6901	8.8655	7.3375	9.6862	9.0712	6.5873	8.3628	7.5041	7.9756	9.0955	8.2299	9.7225	9.3036	8.7377	9.5967	6.7982	6.9755	8.3333	7.6197	8.8538	8.9928	6.5934	8.9739	6.3704	9.1386
ZFAND2B	9.4695	8.7632	7.9899	8.8155	8.5591	9.8844	8.7377	8.7755	8.7491	9.0042	8.8058	7.8468	8.6841	8.738	9.3652	9.274	8.847	8.409	9.0636	8.6686	8.297	8.6068	8.3118	9.276	9.1232	8.8538	9.2076	8.1189	9.379	9.0807	9.5229	8.6633	8.8637	8.5809	8.7352	8.4792	8.9855	8.7655	8.9524	9.0162	8.3795	7.9903	8.7635	8.4594	8.5095	8.8058	8.9874	8.1087	9.0895
POU3F3	0	4.3446	1.3273	2.13	0	0.9054	7.0966	0	0	0.3636	0	0	0.3546	0	4.7099	0	1.566	0	0	0	0	0	1.3874	0	0	1.0582	0	1.0159	1.0391	1.005	0	0	0	0	0	0	0.4374	7.7347	0	10.3973	0	0	5.8265	0	0	5.1767	0	0	0
SS18L2	8.2187	8.7346	9.8238	8.7888	9.3156	7.7503	9.1032	8.6085	8.2252	8.5276	8.3841	8.9371	8.4536	8.2828	8.224	8.44435	9.276	8.5839	8.6509	6.9399	9.8855	7.4647	8.66	8.1928	8.918	9.2291	8.7396	8.2312	8.2329	8.9851	9.5466	10.3329	8.0571	8.9649	9.372	8.3803	8.4049	8.5428	8.6278	8.2708	8.783	8.4906	9.9746	8.3013	8.8802	8.1996	8.6073	8.1775	8.534
NBPF22P	0	0	0	0	0	0	0	0	0	0	0	0	0	0	0	0	0	0	0	0	0	0	0	0	0	0.6241	1.6681	0	0	0	0	0	0	0	0	0	0	0	0	0	0	0	0.6444	0.599	0	0	0.3074	0	0.4125
TP53TG1	6.4759	8.2492	8.5665	6.5323	7.0171	8.6825	8.0194	7.1047	6.7014	7.7944	7.245	7.2285	6.8757	6.2635	7.2584	6.983	7.9921	7.1043	7.8721	7.9375	8.5464	6.8239	7.2768	8.3987	7.5506	7.2834	7.0409	7.7039	6.7593	7.9583	9.2841	9.2693	7.5096	8.6714	9.3267	6.7527	7.603	8.3071	7.286	5.7362	8.793	7.4588	6.1969	7.7104	6.9604	7.9733	7.5206	7.1455	7.0047
IGDCC3	2.2835	4.8652	0.8112	0.8078	2.0795	4.1718	4.4919	0.7738	0.4621	1.102	0.7257	5.1606	4.2559	0.4412	1.2347	4.67915	0	2.5308	0	1.3112	1.056	1.712	1.6575	0.4089	1.0841	2.9058	2.4211	1.8975	1.5089	7.4693	0.4533	0	6.6342	0	0.8904	0.6149	1.9389	3.5313	2.3489	7.1952	2.8744	1.008	8.103	1.6129	4.0128	1.4318	0.7761	1.7874	2.1076
DMRTC1B	0	0	0	0	0.3436	2.1673	3.0565	1.4722	3.0309	1.102	0.4081	0.3419	2.3725	0.7785	2.4143	2.70385	0	1.5807	0.7137	0.3744	1.056	2.2611	0	1.7197	0	0.6241	4.83	0.423	1.5089	1.3279	0.4533	0	2.4515	1.8896	0.8904	1.0448	0	0.811	0.5963	0.6494	0.2399	1.4696	3.2398	5.3626	2.5315	0.5706	0.3074	0	1.2165
TMEM63A	9.7576	9.9138	9.0885	10.5418	10.2426	9.8581	9.8077	10.8755	10.4549	9.5127	10.3616	8.643	10.6415	9.8856	10.2042	10.1225	9.8728	10.2155	9.107	10.1382	8.2492	10.1023	10.5073	9.5973	9.1476	10.9074	10.0998	10.0562	9.5476	8.9728	8.099	8.9739	9.208	10.0008	9.3391	10.5097	8.858	10.1731	9.5423	9.8366	9.2878	9.877	10.2825	10.9643	10.3176	10.0808	10.1893	9.2859	10.0947
HLA-DMA	8.7001	10.4761	10.4989	10.7099	13.7055	10.714	10.7824	12.9701	10.5264	10.992	11.092	12.8166	9.9804	10.8255	9.3029	12.2326	11.4955	11.7878	10.6764	11.4257	10.9907	10.9353	10.1075	10.8773	11.6285	11.5729	10.0703	12.7336	11.2116	9.7421	11.1958	10.8677	10.3326	10.9308	11.0831	12.4122	11.0899	11.8261	11.5691	7.2229	12.7398	10.4115	8.2989	13.1281	10.8098	9.263	12.591	9.1493	10.4536
PCK2	9.3548	8.2307	9.0531	7.958	9.4392	9.3328	7.5198	9.4682	8.227	10.0136	9.0343	9.4191	8.6232	8.844	8.279	10.1887	10.0145	9.3358	8.676	9.2788	8.8309	8.6686	9.8183	9.2949	8.8876	9.824	8.2753	8.8791	7.505	7.3958	8.8276	9.1946	8.714	9.3599	9.3702	9.7768	8.4998	9.5769	9.625	8.2028	10.4298	9.7511	10.0816	9.3837	9.2524	8.1768	11.2518	9.6222	8.6179
RRP7B	8.666	7.2125	6.1415	6.5015	7.0172	7.1226	6.4041	7.448	7.2569	7.9742	8.0883	6.1971	6.5169	7.1471	6.0588	6.74995	5.8048	6.8428	7.2425	7.1781	4.878	6.9685	6.4383	7.3234	6.6689	8.2554	7.3518	7.1099	6.6652	4.5014	6.374	6.2561	5.2824	6.8372	5.5819	7.8227	6.9467	7.1029	6.4598	7.8764	7.979	6.049	6.7817	7.8714	6.6246	6.8401	9.0438	6.1418	6.9817
NPAS4	1.553	0	0.8112	2.0007	2.3315	1.2076	0.9373	0.7738	1.7072	0.6538	1.9789	0	1.4175	3.7181	1.9918	2.84645	4.116	0.8452	0	1.8745	0.6226	1.332	0.6217	0.4089	3.2326	0.6241	1.8534	1.6061	0	0.5883	0	2.1922	2.0877	1.2343	0	0.6149	1.799	1.0919	1.0169	0.8897	1.8209	1.5956	0	0	0.8456	0.5706	0.7761	1.7874	0.7328
SYTL1	9.9546	9.6809	8.2746	8.996	8.2288	7.7356	10.0647	10.6504	8.8587	10.4117	9.9429	9.044	8.3242	7.8154	9.7415	9.53565	9.6398	9.8256	8.7324	9.4352	6.897	8.5927	7.9015	8.9902	9.3027	8.5589	8.6201	9.1931	8.0767	7.5967	10.5895	8.1883	7.9283	7.4025	9.6034	10.1288	9.1953	8.2149	8.3026	8.7356	9.2966	7.4875	7.5368	10.0522	8.4581	8.243	9.6641	9.6686	8.8046
SYTL3	4.8114	7.6809	6.6796	6.3846	6.7407	7.8465	5.8511	7.6239	5.9579	7.2966	7.4093	6.6547	6.0784	6.1662	6.6251	6.72745	5.7533	6.8037	6.7533	7.6553	6.7743	5.5862	7.3784	6.9716	5.7452	7.8416	7.7356	6.4519	5.9149	7.2649	5.0655	6.8675	6.9173	6.8745	6.7163	8.5657	6.0171	5.3963	5.8659	5.9235	7.8504	5.6667	6.2829	6.9117	5.7006	7.3467	7.3273	5.6799	6.4048
SYTL2	5.6531	7.5382	6.6796	5.5244	5.5457	9.4758	9.3567	7.273	8.0327	8.4422	7.8566	3.7905	6.7581	8.022	8.2056	7.6434	6.038	8.0083	6.4443	8.0023	8.7041	8.4148	7.5541	7.4457	6.9434	5.9578	7.6317	8.2905	6.9712	6.1646	7.176	7.2475	8.3328	6.6337	7.406	7.7298	8.5401	7.9169	8.2599	8.1972	6.094	7.5838	6.1746	7.0414	7.4556	6.4487	8.132	6.3704	8.0701
OR51Q1	0	0	0	0.8078	0	0	0	0	0	0	1.5662	0	0	0.4412	0	0	1.2061	0	0	0.6714	0	0	0	0	0	0	1.2059	0.423	1.0391	1.005	0	0	0	0	0	0	0	0.4617	0	0	0.4456	0	0	1.021	0.8456	0	0	0.4944	0.4125
FADS3	10.0642	9.4213	8.6461	10.1852	9.8431	10.0149	9.1983	10.8785	9.9023	10.0128	9.1409	9.7302	10.9154	9.2904	10.144	9.4909	11.0083	9.635	9.9787	8.6843	10.3691	8.9763	8.6406	10.2036	9.8929	9.1055	9.1534	10.2668	10.4488	9.9213	10.9838	9.6293	9.2992	9.2381	9.9451	8.9813	9.5935	9.9067	10.4167	8.7432	9.4615	10.2924	8.4424	10.7447	8.8154	8.9655	9.2764	8.5457	10.7957
POMT1	9.6916	9.2303	9.4298	8.4603	9.1897	8.7673	8.1941	8.6752	9.605	8.7789	10.3109	9.3918	8.3711	9.8111	9.1213	9.2514	8.4186	8.9807	9.2227	9.0028	9.3181	9.5254	8.7886	8.6167	8.5618	8.9782	9.0787	9.3862	8.6033	9.4076	9.0123	9.1448	9.2983	9.2531	9.2859	8.7273	9.9744	8.4131	8.9069	9.2638	9.9686	8.09	8.95	6.4075	9.1366	8.8663	9.0662	8.7334	10.2153
SPRED2	11.0293	10.4586	9.8541	10.4945	10.0595	9.9748	10.324	10.7339	10.7582	9.642	10.0257	10.8592	9.7765	10.4425	10.4659	10.1956	10.0181	10.4126	9.3807	9.7306	10.1713	10.7541	10.7204	10.5007	11.0759	10.4848	10.306	10.3319	10.4832	11.1278	9.8926	8.6723	10.244	9.8111	8.9245	10.6726	10.6721	10.4079	10.3927	11.7756	9.226	10.651	10.9435	9.1876	10.6313	10.6006	9.9263	10.2006	9.3003
PTHLH	3.7626	4.7809	3.7498	3.4766	3.6198	4.9996	5.4744	1.8009	4.6958	3.0296	4.8955	2.3253	5.1514	4.9891	3.312	5.60745	2.0936	6.2754	3.8197	4.743	5.567	5.1037	5.2131	3.6776	0.6415	3.9137	4.7851	4.9374	3.6557	3.4685	5.2588	4.5191	5.4484	3.8607	5.9148	3.8894	4.3564	6.2348	5.0325	4.9993	5.2514	5.6523	4.2494	3.2853	6.5337	3.7145	2.8429	3.0628	3.1064
OR10K2	0	0	0	0	0	0	0	0	0	0	0	0	0	0	0	0	0	0	0	0	0	0	0	0	0	0	0	0	0	0	0	0	0	0	0	0	0	0	0	0	0	0	0	0	0	0	0	0	0
OR10K1	0	0	0	0	0	0	0	0	0	0	0	0	0	0	0	0	0	0	0	0	0	0	0	0	0	0	0	0	0	0	0	0	0	0	0	0	0	0	0	0	0	0	0	0	0	0	0	0	0
OR10G4	0	0	0	0	0	0	0	0	0	1.102	0	0	0.3546	0	0	0	0	0	0	0	0	0.464	0	0	0	0	0	0	0	0	0	0	0	0	0	0	0	0	0	0	0	0	0	0	0	0	0	0	0
RNU6ATAC	0	0	0.4619	0	0.3436	0	0	0	0.4621	0	0.9859	0	0	0	0	0.2483	0	0	0.7137	0	0.6226	0.464	0	0	0	2.2595	0	0	0	0	0.7977	0	0.4919	0	0.5128	0	0.7727	0.4617	0	0.361	0	0	0	0	0	0	0	0	0
ZNF652	9.2233	9.2369	10.5309	10.1316	9.9672	9.2596	9.0077	10.6485	10.565	10.1133	10.8706	9.6957	10.173	9.7495	10.4287	9.8333	9.3602	9.5208	10.4848	10.6156	9.196	10.1623	10.0434	10.0959	9.1632	10.1	10.2374	9.9045	10.7897	10.3947	9.5236	9.1539	10.1589	10.4444	10.2733	9.9803	10.2833	9.9475	10.0272	10.431	9.4689	9.4866	9.4698	9.3545	9.3975	9.6749	10.3196	10.7374	10.1979
OR10G3	0	0	0	0	0	0	0	0	0	0	0	0	0	0	0	0	0	0	0	0	0	0.464	0	0	0	0	0	0	0	0	0	0	0	0	0	0	0	0	0	0	0	0	0	0	0	0	0	0	0
KIR3DP1	0	0	0	0	0	0	0	0	0	0	0	0	0	0	0	0	0	0	0.7137	0	0	0	0	0	0	0	0	0	0	0	0	0	0	0	0	0.34	0	0	0	0	0	0	0	1.021	0	0	0	0	0
OR10G2	0	0	0	0	0	0	0	0	0	0.3636	0	0	0	0	0	0	0.7256	0	0	0.3744	0	0	0	0	0	0	0	0	0.3377	0	0	0	0	0	0	0	0	0	0	0	0	0	0	0	0	0	0	0	0
WDFY1	10.4477	10.1437	11.331	10.2836	10.7805	9.0978	10.0727	10.4585	11.0357	10.8784	10.8869	10.8038	11.4714	10.425	11.1394	10.9831	10.2269	11.2932	9.9695	11.3998	10.01	10.9583	9.8765	10.642	10.2111	10.2492	11.0787	10.7099	10.2334	10.5088	9.9285	9.888	10.9324	11.1864	10.5961	11.5663	10.3823	10.1983	10.7972	10.9631	10.7688	9.6343	10.4791	10.0895	10.6586	12.1245	10.9506	10.1996	11.2378
LOC100272217	6.1022	5.4336	5.3839	4.0989	5.8174	6.2658	4.164	3.7465	4.6092	3.9914	6.0383	6.4315	2.6536	3.3134	4.4309	5.20705	3.5182	4.8115	4.0036	4.5916	5.465	3.8735	5.3528	4.8505	5.2249	6.1894	4.0601	3.614	3.5941	4.817	4.8608	4.8089	3.0556	6.2536	6.234	4.7286	5.4895	5.1427	2.936	3.7857	5.2238	3.5996	3.3633	3.1243	4.5432	4.4818	5.822	4.502	4.0778
LOC100272216	2.0269	1.4091	0.4619	6.1774	4.5097	0.5226	1.7169	5.011	4.7444	4.6275	2.2084	4.123	4.496	5.0052	4.641	3.8383	2.7829	4.9735	0.9709	5.2549	0.6226	4.6031	3.9584	1.8565	3.4699	2.5536	3.5178	4.1807	3.5405	5.2142	0.503	1.3391	3.6726	3.0382	2.5098	5.6365	1.0445	1.8641	2.5118	4.4501	4.428	3.3631	3.6161	4.2241	4.1486	3.0907	3.6596	2.7487	4.8648
ASTL	0.9761	3.4867	0.8112	5.4644	3.5879	4.9186	5.2325	6.2046	3.0309	3.9914	3.8482	2.726	4.6413	3.867	4.3756	2.07005	3.2474	0	3.7866	3.2619	0	6.0332	4.2717	3.0371	3.852	3.5636	5.0734	3.5732	3.6557	5.402	3.9788	3.4181	6.1883	4.6116	1.1894	3.2884	1.0445	2.2547	1.6074	2.741	5.6132	0.5903	2.6012	3.739	3.6038	5.8274	3.7641	4.4758	2.8656
KRT73	0	0	0	1.5242	0	0	0	0	0	0	0	0	0	0	0	0	0	0	0	0	0	0	0	0	0	0	0	0.423	0	0.3239	0	0	0	0	0	0	0	0	0	0	0	0	0	0	0	0	0.3074	0	0
FAM182B	7.9963	6.7484	6.6528	4.8082	5.0443	6.0065	3.2767	6.4113	6.8877	3.8552	7.1047	3.0393	4.6888	3.5954	5.369	3.16325	5.506	3.9759	3.406	6.1662	5.1729	4.5238	5.0816	5.6853	6.2273	5.4691	7.53	4.2523	4.377	6.5683	5.5815	1.604	6.2279	4.5295	3.9946	3.0313	4.4988	5.6878	5.4078	6.8238	6.433	3.5064	5.5685	5.4331	4.8527	4.316	7.2461	3.6838	3.4501
PRL	0	0.3515	0.8112	1.0879	0	0	0.9373	0.4382	0.4621	0	0	0	0	0.4412	0.3456	0.60605	1.8538	0	2.6135	0.3744	0	0	1.3874	0	1.0841	0.6241	3.6737	1.2406	0.8408	2.4004	0.4533	6.368	2.9072	0	0	0.6149	0	1.0919	0	0	0	0	0	0	0	0	0	0.4944	0
FAM182A	3.1271	2.437	3.3832	1.5242	0	2.1673	0.9373	2.5774	3.0309	1.2829	3.637	0	2.5199	1.4794	1.0584	0.2483	1.566	0.4836	1.3785	2.0906	0	1.332	0	1.3996	3.7355	1.0582	5.3292	1.7592	2.8736	4.4189	1.5089	0	2.0877	0	1.4369	0.6149	0	0.811	1.6074	4.3252	4.2955	1.008	0	0.599	0	1.1458	3.8616	0	0
PLEKHH3	9.2419	9.6316	9.2121	9.2955	8.0501	8.9024	8.7017	10.1993	9.4632	9.6854	9.4071	8.9598	9.2083	9.7113	9.6838	10.9726	9.411	8.7965	7.9357	9.9574	8.8309	9.175	9.3835	8.7212	9.8197	9.4902	9.4049	8.8464	9.0369	9.0584	9.469	8.8645	9.1431	9.8283	9.1275	9.0002	8.9539	9.1611	8.7716	8.8564	10.3778	8.7007	9.0885	8.6909	9.4771	7.9635	9.6658	9.7639	8.6118
PLEKHH2	5.201	7.57	7.8901	8.5952	5.6879	5.0191	6.9602	4.0849	6.8218	8.0086	7.6998	4.4503	7.0647	7.4017	6.9079	7.3119	4.3651	7.2511	5.1391	7.2405	5.7077	6.4698	5.2544	7.0486	6.5103	5.4691	7.0598	7.2343	6.1366	7.325	6.5494	7.017	5.9625	6.9128	5.8734	7.9112	6.1951	6.967	5.9638	8.5963	4.777	6.2825	7.2736	6.4335	7.1665	5.8759	7.0583	5.6567	4.5549
PLEKHH1	10.8475	8.4939	7.7031	8.7171	8.119	7.9575	8.1822	7.3566	8.1619	9.6082	10.5333	9.8177	7.7697	8.308	8.3038	8.89145	8.3226	9.3065	8.2856	8.8434	6.4087	8.7844	8.8942	8.8051	8.2123	10.2548	8.5953	7.7834	7.5226	8.9782	7.9397	8.2691	7.6866	6.9829	8.8319	9.6542	7.4779	8.7791	9.4298	10.1027	6.0521	8.1047	9.2106	6.6379	8.622	8.946	8.5082	8.5664	9.4689
RELT	7.5519	7.1442	6.4745	9.0613	8.6244	8.4928	7.2035	6.9435	8.4302	8.0668	8.125	6.409	9.3175	7.8912	8.0179	7.40925	7.6557	7.9652	8.1146	6.3399	7.1481	8.0081	5.8199	6.5504	7.7057	7.1246	7.6967	8.0649	8.4936	7.5741	7.6169	6.9767	7.2724	6.4148	7.6976	8.9592	7.7118	7.8873	8.3888	8.3152	7.523	8.2698	8.0411	8.6	7.798	8.0226	8.0399	6.8508	8.1327
ESRP2	9.7592	9.8253	9.4439	9.5007	9.377	9.3121	10.3414	10.1587	9.2992	9.9825	10.2506	9.9901	9.7238	8.8293	9.9599	10.276	9.9213	9.4633	10.1363	10.9967	10.1961	10.6602	9.3707	9.6453	9.2546	9.943	10.5664	9.848	9.8787	10.0733	9.934	9.759	11.2588	9.342	9.1275	10.2624	8.8335	9.1809	9.5775	10.2693	9.7649	9.7787	8.4985	9.3647	9.5617	10.4574	9.5891	10.3058	9.4755
ESRP1	12.1239	12.3361	11.9326	11.6564	11.6451	11.5762	11.868	11.9165	11.9209	11.7821	12.2735	12.0661	12.2291	12.4173	11.9908	12.4916	12.3804	12.564	11.5824	12.4348	11.7284	12.3488	11.8036	12.4299	12.2654	12.0798	11.8222	11.3716	11.7588	11.7056	12.1172	11.695	11.5329	11.9105	12.0519	10.8493	12.2435	12.2732	11.7053	11.7652	10.9852	12.7648	11.3143	11.7611	11.9532	12.1114	12.3678	12.7365	12.8039
PPP1R2P9	0	0	4.8161	0	0	0	0	0	0	0	0	0	0	0.4412	0	0	0	0	0	0	0	0.464	0	0	0	0	0	0	0.6111	0.3239	0	0	0	0	0	0	0	0	0	0	0	0	0	0	0	0	0	0	0
RELN	0	1.6815	5.4351	2.6446	0.8534	2.9971	2.4789	6.2184	2.5627	4.7745	1.5662	4.6632	11.4063	5.1862	4.038	4.32105	5.2576	6.8591	0	1.3112	5.8495	3.337	0.6217	1.3996	4.5135	2.2595	7.5964	3.1981	5.8372	2.7634	0.7977	1.8278	6.9744	2.3386	4.1758	11.0327	4.7663	2.4664	5.8403	0	7.2573	3.5064	2.8468	6.9422	2.0662	4.6305	7.2839	5.7691	4.7974
RELB	10.329	9.6053	8.8997	10.2278	10.5091	9.7186	9.1032	9.4919	10.259	9.1605	9.3769	8.9237	10.3907	9.7032	9.9736	10.1178	9.7157	9.9597	9.9773	9.4591	8.7427	9.5628	8.7403	9.1114	9.2506	8.992	9.2952	9.7881	9.9634	10.7389	10.1135	10.1616	9.0763	9.6616	9.3785	9.5674	9.2766	9.965	10.2527	8.5313	9.4748	9.438	9.0675	10.3854	10.1179	9.2783	9.6086	10.0374	9.7267
NANOS1	6.847	7.5058	7.4035	7.0844	6.2985	7.7088	6.5665	7.5548	6.6481	7.9412	6.3644	6.5801	6.8056	7.3489	8.2613	8.17775	7.0124	7.0315	7.7764	7.9514	6.8572	7.3249	6.807	7.6688	6.4469	6.6366	8.7469	7.0086	8.2728	8.3239	8.2343	7.665	7.8261	6.3121	7.0542	6.0981	7.4796	7.775	7.0333	8.5899	9.3808	6.3422	9.588	5.899	6.6528	7.2672	7.3315	7.3143	7.5211
HDGF	12.9565	13.9793	13.5293	14.1047	14.4906	14.6576	13.838	14.0915	13.1611	13.7043	13.8212	13.2598	14.2205	13.8444	13.4517	13.5344	13.922	13.3951	14.2191	14.0053	13.6563	13.2016	14.2572	13.4666	13.3644	14.1681	14.3875	13.4041	14.4676	14.1485	14.05	13.2509	13.9442	14.0867	13.1074	13.7416	13.8821	13.2731	13.5226	14.3018	13.5035	14.2786	13.8773	13.6519	13.912	14.3102	14.1233	13.3593	13.0851
PRX	7.6031	6.1516	6.0004	7.3562	6.2534	6.0356	4.5494	7.4268	6.717	6.9437	5.9571	7.0214	7.6511	7.79	6.6908	7.1251	6.1351	6.3336	5.2645	7.9669	4.9891	7.215	7.6807	6.7079	7.0811	6.8547	8.9099	6.8768	6.5681	7.0597	4.2823	4.8604	6.8375	6.9448	5.8629	6.041	7.1279	5.7088	7.8883	8.0284	7.1158	6.4711	7.4811	6.7348	6.2157	6.3056	6.1701	7.2304	6.3764
ZMPSTE24	9.9976	10.5512	10.9881	10.8107	11.1627	10.4668	10.5631	10.5569	10.6458	10.1861	10.8534	9.9602	10.4551	11.0867	11.6578	10.7008	10.4448	10.3253	10.5778	10.3924	11.283	11.6948	10.0375	11.3151	10.466	9.7407	9.991	10.4804	11.4623	10.1967	11.5358	10.9069	11.7923	10.5371	11.7087	10.3003	10.6391	12.0198	10.5443	10.42	11.1821	11.2649	11.9003	10.7628	10.7688	10.87	9.89	10.8439	10.4044
MRPL36	8.7974	9.7735	10.6991	9.5955	8.9714	9.9341	9.4398	7.5106	8.5984	8.241	9.2809	9.2109	8.3625	8.6482	8.1815	8.89595	10.9404	8.8272	8.6475	8.3476	10.144	8.6054	7.9806	8.9449	9.5641	8.0853	7.8047	8.0904	8.708	7.1972	10.8477	10.4833	7.6505	9.6324	11.2787	8.0652	8.9703	8.4802	9.0834	8.5157	9.5509	9.108	8.0272	8.1527	9.0152	8.3616	9.4378	8.9622	9.564
CRISPLD2	7.8589	7.6535	7.6752	7.1733	6.3659	9.6124	10.4754	7.5411	10.4741	9.4234	7.4368	6.9389	9.5363	11.7759	11.7845	9.4592	9.8475	7.4482	6.1961	6.2131	11.1676	10.8683	9.9019	7.4618	11.0815	8.2039	8.1415	10.1044	10.588	7.5197	6.107	9.9391	11.686	8.6473	7.4525	7.8444	10.1211	12.0109	10.7323	7.8709	6.7197	9.2815	8.0178	7.4509	8.8581	7.001	8.5745	9.4339	6.0415
CRISPLD1	3.2786	6.9805	7.3742	8.5769	6.175	7.0533	8.2186	3.0175	9.2292	8.8973	7.7771	5.8704	5.9989	7.856	8.9877	7.77915	7.0556	7.2846	7.7487	6.8315	9.7645	6.4698	7.9015	3.2003	8.5249	7.8348	5.7587	5.8298	8.454	7.8648	4.4622	8.818	8.6083	8.5482	4.3966	2.318	6.7874	7.9392	6.4678	8.4421	6.1016	4.8227	10.7957	3.9459	7.581	7.6912	8.9739	6.6483	8.5896
ATM	8.8618	9.5878	9.3326	8.9408	8.5195	9.0138	9.0381	8.8495	9.9349	10.2941	9.1376	9.5499	9.0783	9.8283	8.7937	8.46565	8.3624	9.8985	8.6838	9.8113	8.5276	9.6362	8.4866	9.5228	10.0352	9.0595	9.6143	8.9613	9.2133	10.0791	7.3263	8.9885	9.4401	9.1226	8.6036	10.5885	8.7338	9.1921	8.6427	10.4644	8.0829	8.7924	9.406	9.2352	9.059	9.4219	8.617	9.2717	9.4491
MRPL32	10.0656	9.549	9.6064	9.0643	10.0826	9.4409	9.7252	8.6203	9.6237	9.5099	9.7888	9.6637	9.4766	8.6534	10.5049	9.92355	9.8454	9.4103	9.4939	9.5063	9.6519	9.5672	8.8821	9.863	9.7246	9.1761	8.9713	9.469	9.1749	9.0135	10.3559	10.3005	7.7627	8.681	11.1488	9.5674	9.3044	9.816	9.5373	8.748	9.6867	9.7845	9.8954	9.1331	9.5814	9.4457	9.9432	9.753	9.2889
MRPL33	9.8751	10.1905	10.7151	9.555	9.5705	10.0069	11.429	8.9941	8.7704	9.2172	9.3555	9.4442	9.3313	9.682	10.2501	9.703	11.4201	10.0351	10.9449	9.0186	10.4669	9.7416	9.6172	9.5739	10.224	9.9004	9.1255	9.3788	10.1407	9.5162	10.8294	12.1033	9.1607	9.9963	11.8109	8.7988	10.2392	10.1622	9.5383	9.1835	8.939	9.1297	9.6616	10.0103	9.9606	9.886	8.9359	9.6245	9.4292
MRPL30	10.0639	10.2907	10.2076	10.0564	10.394	10.2643	10.3975	9.1605	9.8542	10.2862	9.7983	10.341	9.8921	9.491	11.0641	9.91585	10.2051	9.8826	10.3477	10.2817	10.5236	9.7299	10.5499	10.5066	10.13	10.8621	10.1342	10.0927	9.7404	9.8718	10.3385	11.0726	10.1196	9.9786	10.7196	9.6516	10.3545	10.0022	9.7934	10.5209	9.9253	10.1474	10.3536	9.7665	10.0882	10.7142	9.4997	10.918	10.0506
PTRH2	9.3442	7.8714	9.259	8.5783	9.4592	8.0455	8.832	8.7389	8.4568	7.5044	8.4915	8.438	7.9723	8.3649	7.8722	8.5577	9.5394	8.3591	9.5324	8.337	8.4043	7.9606	9.455	8.1847	8.1344	9.6484	8.0039	8.1693	8.9732	8.1418	9.2042	9.8229	7.8991	8.7996	10.3014	8.7417	8.4712	8.8831	8.7477	7.9343	8.0596	9.0712	9.3733	7.8995	8.9747	8.5052	8.9643	9.3568	8.9935
CLEC17A	0	2.1976	0	0.4596	1.6559	2.0198	0	1.6459	0.4621	1.4435	0.4081	0.3419	0.3546	3.4613	0.8576	1.34215	2.479	2.8821	1.3785	1.3112	0.6226	1.5345	0	5.4888	2.4541	2.414	1.8534	1.0159	3.1557	1.9142	2.7088	1.8278	2.2194	0.5369	0	4.2534	0.7727	0.811	1.0169	0.8897	2.4656	0	0.6444	1.3471	0.8456	0.9783	1.1292	0.8618	2.7282
SNORD45B	0	0	0	0	0	0	0	0	0	0	0	0	0	0	0	0	0	0	0	0	0	0	0	0	0	0	0	0	0	0	0	0	0	0	0	0	0	0	0	0	0	0	0	0	0	0	0	0	0
ZNF550	8.4988	7.6653	8.5622	7.4857	7.2076	7.405	7.5306	6.8175	8.9386	7.9461	8.5566	7.7904	8.235	7.5686	6.7275	7.06495	6.9829	7.0833	7.4517	7.501	6.4216	7.4647	7.4468	8.3225	9.0227	8.1165	7.3529	8.1573	8.2009	8.0974	6.6589	7.1576	6.922	7.1962	6.8821	8.5868	7.4419	7.0056	7.8631	7.7172	8.2065	8.2909	7.9156	8.0695	7.6107	7.7379	8.5417	7.3616	7.5772
PTH2R	8.6866	9.276	1.8645	9.405	8.7287	1.4573	7.1854	7.802	9.4555	8.5532	9.8787	7.0767	1.0801	7.2675	8.4429	8.5388	6.686	1.7611	8.7561	9.265	2.0833	6.5711	9.6388	8.3062	8.3942	9.5704	9.6877	8.2936	9.19	9.9761	6.406	7.0507	8.7014	10.313	4.8017	0.34	6.9157	0.811	7.688	9.0146	8.9778	6.7939	2.5327	7.0187	4.441	0.5706	6.9009	8.9031	6.9401
MRPL38	12.0318	10.4307	10.9579	10.8373	12.5961	11.2713	10.9797	10.7336	11.0264	9.8509	10.7173	10.2576	10.3112	11.1275	10.4797	10.9988	11.497	10.4648	11.6614	10.722	9.9968	10.4762	11.0738	10.4266	10.4338	11.1629	10.6066	11.0781	11.3605	10.6054	11.8193	11.7958	10.2738	10.8425	11.6565	10.3703	11.0592	11.2451	11.0202	9.946	10.7649	10.6363	11.3547	9.9676	11.0601	10.3441	11.7278	11.3018	11.1339
CYYR1	6.6801	8.5029	9.1005	8.9063	6.5175	8.3321	8.2772	6.8797	7.1402	9.5053	7.4611	8.6526	7.2713	8.7785	7.7213	8.5441	7.0906	7.1855	7.4702	6.523	7.4492	8.2102	8.302	10.6681	9.7688	8.8638	10.0094	7.273	6.8445	10.2555	6.8965	10.9548	7.3783	7.1465	9.0564	6.702	7.0139	11.2805	9.611	11.5646	7.2262	6.5472	11.3649	6.2111	7.9074	7.3031	7.0711	6.6424	6.5947
FAM69C	0	5.0923	2.2551	0.8078	0	1.4573	3.0565	2.1855	0.8116	0	0	1.5221	3.226	2.1942	1.9918	1.0396	1.566	1.3746	0	1.9866	3.0027	2.5684	1.3874	5.4461	0	0	0	2.2473	1.6368	2.0075	0.4533	2.3448	3.371	1.2343	4.0327	0	3.0771	1.7063	5.1201	0.6494	7.0265	1.1788	5.9564	3.5617	0.8456	1.6703	2.8429	0.4944	1.5781
ESX1	0	0	0	0	0.6209	0.5226	0.9373	0	0.4621	0.3636	0	0	0	0	0.6241	0	0	0	0	0	0	0	0.6217	0	0	1.8899	2.4211	0	2.2302	0.5883	0	0	0	1.8896	0	0	0.7727	0.4617	0.5963	0.8897	1.6651	0	1.7015	0	0	0	0.5607	0	0
FAM69A	4.7085	7.1498	7.3511	7.5507	6.5427	7.5599	6.7976	8.0029	7.8954	8.5532	8.1131	5.7393	7.2047	8.1199	8.2753	6.394	7.1647	7.2206	8.5851	9.4077	9.6275	7.6802	8.1379	7.5578	7.3019	7.8484	7.9566	7.5654	7.6197	7.731	7.3096	8.3705	8.0919	7.3275	8.363	8.1228	7.4182	7.7874	7.9343	6.2105	6.4178	6.7972	7.0061	7.0188	6.9039	4.558	6.7047	6.8302	7.4492
FAM92B	0	5.9918	2.2551	3.3759	0	5.423	3.967	2.0683	0	0	6.7269	2.3253	0.8763	1.8088	0.6241	1.4633	1.8538	1.134	3.4906	6.4901	0.6226	0.8145	4.8586	3.0936	0	4.8916	3.343	5.1039	1.5089	1.5916	0	1.3391	1.9428	4.2845	2.9689	2.7183	1.6441	0.4617	0.5963	0.8897	1.4903	1.1788	1.9319	0	1.7617	3.4837	4.3724	1.7874	2.5764
KLK4	1.553	2.5087	0	1.3224	1.6559	0.9054	2.9749	2.2939	2.3654	2.4818	2.2994	0	1.8102	4.6209	0.6241	0.78645	2.2991	2.3169	1.189	0.6714	2.2562	2.7421	4.0075	4.6007	3.4699	1.6621	2.5339	2.1399	2.455	0	1.5089	3.4181	2.9072	0.5369	3.3772	1.0448	1.6441	3.0298	3.7315	0	0.7856	2.6573	3.4023	2.2025	0	0.5706	0.3074	1.1545	0.9949
DMRTC1	0	0	0	0	0	0	0	0	0	0	0	0	0.8763	0	0	0.80545	0	0	0	0	0	0	0	0	0	0	1.4554	0	0	0	0	0	0	0	0	0	0	0	0	0	0	0	2.385	0	0	0	0	0	0
DMRTC2	0	0	0.4619	0	0	0	0	2.4889	0	0	0	0	0	0	0	0.78255	0	0	1.696	0.3744	0	0	0	0	0	0	1.2059	0	0	0.3239	0	1.0144	0	0	0.5128	0	0	0	0	0	0.2399	0	0	0	0	0	0	0.4944	0
KLK7	10.9412	12.8189	13.2662	12.9355	11.3209	12.5281	12.7435	13.5349	12.973	11.9429	13.9021	11.2143	13.6049	14.3106	12.1559	11.789	14.1348	14.0128	11.3669	13.497	11.2827	13.6389	12.4542	13.6276	12.8885	12.464	12.4364	12.581	12.2798	11.0984	12.9899	14.9659	10.4246	12.6241	14.1877	11.8988	11.8991	12.1947	13.6951	9.6388	11.3427	13.1148	7.3226	13.1923	8.977	11.3808	11.8313	13.4985	12.2686
KLK8	9.5488	11.8192	11.4897	10.7873	9.748	11.2341	11.2031	9.9317	10.5333	9.8582	11.9426	10.2062	11.456	10.9757	9.6821	9.46395	12.6704	11.8589	9.6638	10.7741	7.851	11.6109	10.4698	11.3808	11.0089	10.6507	9.7182	10.7633	10.2604	8.6338	12.0304	12.2301	8.1444	10.1151	13.4738	9.9238	10.0593	10.5152	11.0247	8.1523	11.3613	11.6663	6.1462	11.7371	9.074	10.4771	10.3702	11.9724	10.2521
KLK9	2.6773	2.8607	0	3.202	2.9384	4.5352	3.4915	1.4329	2.1601	1.1916	3.5132	1.3329	2.1018	1.8524	1.1368	2.42025	4.4761	1.0698	3.1304	2.8049	0	2.8037	2.8242	3.3187	0	2.8386	1.0837	3.0646	5.3587	2.0093	7.5544	3.328	0.5452	1.6391	0.6088	1.7688	1.9348	0.7669	1.3187	1.6666	2.9029	1.3517	1.9319	3.1269	1.7617	1.0711	2.4775	2.9483	1.4441
THOC1	9.5236	8.6359	7.9683	8.7314	8.6747	8.363	7.4308	7.5049	8.687	8.5276	9.3131	8.7072	8.2403	7.7498	8.5675	7.6501	7.742	7.9374	7.5289	9.1417	7.4222	8.2928	6.7931	8.9856	8.5788	7.5357	8.3562	8.4841	7.944	8.456	8.2983	8.1983	8.3071	8.1506	8.9914	7.9598	7.7094	7.8453	8.3644	10.045	8.7983	8.3811	8.9083	7.8457	7.3886	8.1062	8.924	8.0872	8.5481
THOC7	9.4477	10.0544	10.4216	9.9205	10.3491	9.9791	10.4293	9.8613	9.8221	9.8062	10.0703	10.4329	8.9917	9.2672	9.1621	8.92365	10.9019	10.3571	10.5714	8.8556	10.6143	10.3011	10.405	10.1688	10.0088	10.3914	9.6577	10.49	9.1437	9.7665	10.483	10.9892	9.3441	10.1102	10.6504	9.5212	10.2518	9.4094	10.1654	8.8599	10.3438	10.1336	10.0905	11.7912	9.935	10.5639	9.9069	10.4269	9.9273
THOC6	8.578	9.582	7.807	9.1529	9.4323	9.3125	9.2371	9.6436	8.0969	8.799	7.7556	9.8893	8.265	9.3259	8.7948	9.21155	9.617	8.6411	9.1049	8.8675	9.4741	8.2873	9.6233	8.2455	9.0695	9.6145	9.0158	9.0724	8.6093	10.8266	9.3668	9.093	9.8885	8.8225	8.3753	8.3047	8.3051	9.0109	8.6901	9.4059	9.6993	9.1139	9.327	9.1642	8.5178	9.4259	8.7127	9.7881	8.5514
THOC5	8.7689	8.6137	7.9286	10.5836	9.0914	9.4714	9.3497	9.1237	8.3738	8.6282	8.8687	8.5317	9.7464	8.9479	9.4856	9.73915	8.5825	8.9024	9.091	8.9742	9.5662	9.2887	9.8623	9.0812	8.913	10.0493	9.2669	9.4627	9.0448	8.9901	8.2864	9.3196	8.875	9.4977	8.8437	9.5734	9.8886	8.8957	9.0079	9.8258	9.0406	9.0327	9.3361	10.2753	8.902	10.4316	10.1303	9.4881	8.1596
PRRG1	8.0709	8.483	8.3179	8.2665	7.8811	8.0239	7.9885	3.8208	8.4302	8.3963	7.8069	7.6066	8.8219	7.3201	7.438	8.12465	7.1582	7.3635	8.4557	8.7141	9.1266	8.2681	7.2967	8.5777	7.792	7.3229	6.5909	8.6511	8.4388	6.8108	8.2165	8.4858	8.3526	7.6971	8.1883	8.0637	8.1061	7.9979	8.2356	6.9781	6.1757	8.9333	7.2064	6.4506	8.3029	7.2022	6.4266	8.6769	6.6809
PRRG2	7.9963	8.0367	8.5183	7.986	6.8046	5.7144	7.9084	7.5356	7.6892	6.8572	8.0629	7.6321	7.4815	7.8154	6.6211	8.3754	8.944	7.2586	7.0845	5.506	6.8164	5.827	8.2287	6.7785	8.7555	8.0326	7.1198	7.974	6.4381	7.6005	7.9411	9.41	5.6833	6.9762	9.0622	6.4579	7.1532	5.0797	7.4428	6.2755	7.6941	7.013	5.9888	7.2894	7.9592	6.3662	7.0166	8.2177	6.8805
TTTY23	0	0	0	0	0	0	0	0	0	0	0	0	0	0	0	0	0	0	0	0	0	0	0	0	0	0	0	0	0	0	0	0	0	0	0	0	0	0	0	0	0	0	0	0	0	0	0	0	0
SNORD45A	0	0	0	0	0	0	0	0	0	0	0	0	0	0	0	0	0	0	0	0	0	0	0	0	0	0	0	0	0	0	0	0	0	0	0	0	0	0	0	0	0	0	0	0	0	0	0	0	0
SOX9	11.3077	11.1413	11.8468	11.5265	8.2633	9.6435	9.6226	11.1291	11.8366	8.4529	10.6516	9.8802	10.0328	10.6752	9.5789	11.0007	10.3868	9.2133	8.4739	10.3577	10.6559	10.1585	12.2271	10.5933	9.5053	11.971	10.8335	10.2511	9.6689	11.8581	11.2599	8.552	8.8007	10.6287	7.4097	12.0098	9.9663	11.2334	10.5324	13.2715	6.8634	10.4782	10.4717	9.6628	10.063	10.5546	9.1746	9.3897	11.1748
ZNF670	6.7581	6.6905	7.3669	7.9273	6.6041	6.6184	7.5365	5.985	6.9079	6.6283	6.1497	6.5677	6.1917	6.1715	6.542	4.56645	5.3738	5.9605	6.803	5.8692	5.2151	5.8245	5.1488	7.1314	7.1292	5.4859	7.0515	6.832	6.6516	6.7338	6.2221	7.084	5.7387	6.6422	6.7206	6.2451	5.9326	6.8626	6.0103	7.4365	7.3217	6.3258	7.6621	6.5247	6.9504	7.9349	6.4378	6.2801	4.2098
RHBDL2	4.6541	6.2173	6.2353	6.8369	6.4076	4.9996	5.1789	8.3848	6.8877	7.6183	7.762	4.1578	6.8199	7.1705	6.6447	6.1318	6.6582	7.1855	6.1383	5.606	6.4216	7.352	3.1828	6.6145	4.0108	4.0138	6.3191	6.0535	7.8646	4.9869	7.8586	7.9018	7.1621	5.2297	6.6626	5.78	5.9022	6.3593	6.1205	3.7557	5.8306	6.7128	6.2405	7.5333	5.0391	5.4003	5.9215	4.4218	7.6527
RHBDL3	0	5.8193	3.5318	3.5707	2.7899	1.2076	5.2672	4.8946	1.3277	5.0363	2.8501	1.7685	3.6019	4.0338	3.5305	4.51415	3.5182	5.6662	2.1763	7.3831	1.056	2.5684	3.3446	2.4821	1.4222	3.1004	6.2629	0.423	1.9638	7.2071	3.2466	0	2.9072	3.1884	0.8904	2.7754	2.6585	2.7351	2.4869	7.4673	7.8928	3.5381	5.2219	4.6839	3.401	3.3867	6.7658	1.6056	3.6535
LOC144486	5.0407	4.9706	3.7898	5.5244	5.4063	5.7732	5.0252	4.9619	4.3402	4.985	3.7811	5.6188	3.4262	3.5954	4.1955	3.4315	3.9429	3.6946	4.2898	4.6943	3.7454	3.9463	5.1268	4.6392	5.3089	5.7845	5.5465	4.1728	4.1601	6.0487	5.353	4.349	4.6886	5.7842	4.9879	3.4374	4.5213	4.7564	2.3489	4.0312	4.6887	4.5699	2.9022	3.9933	3.7815	5.1767	5.5274	4.4218	3.5755
RHBDL1	5.76	7.2183	2.7356	5.2249	4.4399	6.8	5.4137	6.9805	5.8675	5.8942	6.7446	4.4678	4.8783	5.7909	5.2814	3.7644	4.2706	3.9759	6.2149	5.238	2.7941	4.935	5.0816	3.6401	6.5191	8.0086	5.5056	4.8378	7.156	4.1591	6.3352	4.7279	7.0112	3.0382	3.6467	5.4612	3.9231	6.563	3.278	5.157	7.4032	3.1434	5.5599	6.3721	4.493	5.2149	7.3878	5.9517	3.2132
PARP16	8.6764	7.4567	8.9357	7.0683	7.9949	8.2824	7.6957	8.4666	7.8418	8.5096	6.8948	8.2769	8.295	8.4603	7.4537	8.3565	7.6464	7.6816	8.0358	7.6144	7.7641	7.8029	7.6958	8.0252	7.8562	7.7061	7.314	8.3876	8.3365	8.1584	7.6114	7.2231	7.9065	7.8057	7.6857	8.3155	7.9433	8.4832	8.4888	8.5522	8.81	7.7724	9.452	9.7516	7.6908	7.7941	7.7811	7.9098	7.3266
TRIM6-TRIM34	0	0	0	0	0	0	0	0	0	0	0	0	0	0	0	0	0	0	0	0	0	0	0	0	0	0	0	2.1106	1.7084	0	0	0	0	0	0	0	0	0	0	0	0	0	0	0	0	0	0	0	0
HSD3B7	10.4724	11.0612	9.6036	9.2799	10.5456	10.7125	8.8985	9.621	9.8891	8.7628	9.7149	10.7384	9.0536	9.7561	8.5321	10.1031	10.7443	10.5415	9.0055	10.1048	10.2315	10.0418	8.8722	9.4903	9.5042	8.8109	8.9912	10.4529	9.3302	8.8428	10.8028	9.7097	9.0763	10.072	10.5041	10.0222	9.2634	9.8548	10.0065	7.7693	9.5006	10.2754	8.7304	10.6824	10.2857	8.9113	10.1211	9.742	9.0504
FLJ42709	3.2786	6.2226	6.4247	3.7822	4.0052	7.0198	6.6608	3.8915	5.4358	4.2304	6.3355	4.5192	5.4376	6.1225	5.7047	6.8847	5.8546	5.4984	4.943	4.6777	7.2282	5.6852	5.9131	4.834	6.4835	5.995	6.8361	4.8378	4.9571	6.8741	6.4855	6.1981	5.8951	4.2507	7.2078	7.7567	4.7663	7.7037	6.6182	7.7504	3.8287	5.5234	6.7919	5.2501	7.0671	4.558	3.6596	4.7631	3.4931
HSD3B1	0	0	0	0	0	0	0	0	0	0	0	0	1.5607	0.7785	0.3456	0	0	0	0	0	0	2.5684	0	0	0	0	0	0	3.317	0.3239	0	1.604	4.9762	0	0.5128	0	0	0	0	0	0	0.5903	0	0	0	0	0	0	0
HSD3B2	0	1.8005	0.4619	0	1.5272	1.2076	0	3.4036	0.8116	1.102	0.4081	0	0.6389	3.7945	1.7807	3.35895	6.8985	5.3514	1.3785	2.0906	0	1.0963	0	0.4089	2.9486	0	2.9134	2.8345	3.0676	2.8666	3.2466	2.4828	2.4515	0.9274	1.1894	1.2196	0	0.811	0.5963	0.6494	1.7451	2.7685	3.7729	2.9431	2.5315	0.5706	0.5607	2.5617	1.2165
MTRR	9.3948	10.0878	10.455	9.7761	9.3337	9.9341	9.6066	9.2204	10.1563	8.8745	9.4333	10.3652	10.3145	9.0834	8.9738	8.42685	9.5035	9.5715	8.6623	9.9496	9.8773	9.9385	8.5871	9.6447	9.3506	8.8231	9.0552	9.2148	9.3478	9.3005	10.1187	9.8857	8.7567	9.1179	10.3294	9.4637	10.1654	9.2487	8.9819	9.471	8.4896	9.6835	8.5395	9.4003	8.8051	9.4897	9.6755	10.0848	10.377
LOC100129034	10.483	9.9643	11.3801	9.8445	9.5507	9.8873	9.8837	9.2477	11.7649	10.4486	11.5278	11.0555	10.4873	11.2531	11.152	10.6354	9.9635	10.8409	9.7398	10.4252	10.7143	11.1306	10.2218	11.0366	10.3238	10.1336	9.7759	10.4161	11.6032	10.4546	9.8532	9.4446	10.3773	8.8773	9.4164	11.2171	11.3883	11.2696	11.3378	10.8843	8.5378	10.4468	10.2869	9.5514	10.9974	8.6472	10.1853	10.4328	10.6396
ADAM32	5.76	6.5159	4.7966	6.0343	6.551	7.3209	2.8884	5.8876	4.8736	3.7047	6.8341	5.789	4.0038	1.0517	3.8612	3.8332	3.8147	3.9389	6.1052	4.1369	2.5501	3.8735	6.7359	6.0417	5.5348	6.9206	1.4554	2.0238	5.415	6.6929	5.1278	5.8094	4.8395	4.472	4.3061	5.7231	4.052	4.106	3.3522	4.424	4.3087	6.3195	4.4853	5.2886	3.8628	6.3831	6.6915	4.9841	6.7711
YWHAG	11.4924	11.3905	11.8717	11.1466	12.0487	11.9285	11.2964	11.3869	12.0323	12.0279	11.7163	11.3696	11.6302	11.7948	12.154	11.6935	11.9226	11.7191	11.7873	10.8647	12.0046	11.5133	10.8032	11.7504	12.0864	10.7791	11.7843	12.0244	11.4167	11.2025	11.4385	10.9421	11.7073	11.8494	11.4723	11.7389	12.0228	11.8177	11.7976	11.3268	12.4825	12.1888	11.18	11.7884	12.1635	12.0762	12.1205	12.027	10.6962
CD300A	6.7204	7.427	7.4998	6.2909	7.4354	7.7148	7.8524	7.1843	7.9293	7.8311	5.2077	6.9006	7.6146	7.6324	6.6052	6.88365	7.7108	8.1943	8.1377	6.6261	8.2543	7.9584	6.3917	7.7078	7.2391	6.3889	6.7743	9.0631	7.4796	5.054	7.6005	8.0284	7.6	6.5035	7.7615	8.4576	7.6239	7.3867	8.7597	5.062	6.7492	7.8816	7.1954	8.2752	8.6677	4.7523	6.7658	6.1556	6.2058
WHSC2	10.618	10.9364	11.1353	10.2978	11.0207	10.1986	10.4473	9.9617	10.4753	9.5639	10.8884	9.6623	10.6941	10.4417	10.0602	10.8984	9.4693	10.4562	10.7372	11.2285	10.1632	8.733	10.665	9.8291	10.8027	10.3597	10.5685	10.0516	10.6813	11.5081	10.4811	10.0236	9.7898	11.0004	9.7798	9.7539	10.6836	9.7018	10.1959	11.5664	10.9815	9.9478	9.5227	10.0536	10.7083	11.5139	11.6076	10.7849	9.7976
CD300E	2.9579	1.4091	1.5295	1.8586	1.9847	2.1673	2.0711	0.7738	3.9749	0.8952	0.9859	0.8498	2.8888	3.936	2.6188	2.1047	1.2061	2.4278	3.269	1.8745	1.056	2.371	0.6217	2.3949	0	1.3915	2.9945	3.1435	1.8628	1.005	2.441	0.5945	3.1901	2.7786	0.8904	2.0667	1.9389	2.89	3.5542	1.7111	0.9296	2.6573	2.385	3.6823	4.684	0	2.3991	1.1545	0.4125
CLUAP1	7.7849	9.4552	8.2227	8.7629	9.0793	8.5973	8.8291	9.2223	7.4433	7.8325	8.4954	8.9836	8.2296	8.0842	8.5708	8.5054	8.0284	8.2041	8.4411	8.9525	8.8284	8.142	9.465	8.2483	8.4413	9.6059	8.6292	9.2324	8.4278	10.3237	7.7286	7.7008	8.9289	8.8773	7.876	8.6349	8.0494	8.6738	8.1236	8.874	8.3597	8.2205	9.2453	9.1937	8.2282	10.2687	8.8744	9.8099	9.2408
FOXP3	4.7386	5.2876	5.9378	6.3752	7.3433	6.4714	5.8648	5.1077	7.5323	6.2138	5.8136	4.7331	5.6112	6.9085	6.3063	5.24095	6.4199	6.8976	6.6169	3.7779	4.4396	6.107	3.6965	5.228	3.0632	7.0906	6.9727	7.4281	7.3449	5.5599	4.5623	5.2744	7.4511	6.2253	4.6993	6.6696	5.407	6.7187	7.3143	3.5179	6.1878	5.9429	4.5785	6.258	4.0748	3.6706	6.7052	5.1552	6.5177
COPS8	10.2859	10.6055	11.1618	10.6267	11.0586	11.0187	10.7382	9.6838	10.139	10.0183	10.6527	10.4256	10.7392	10.3737	10.2215	10.2927	10.5604	9.8643	10.4799	10.5838	10.259	10.0412	10.6985	9.9381	10.6248	10.686	10.5278	9.6499	10.0361	10.9644	10.4325	10.4453	10.8777	10.4413	10.681	9.2623	10.5406	10.5445	10.1705	9.706	9.6857	9.4635	10.5786	10.8028	10.4913	10.9105	10.0736	11.0343	10.5317
FOXP1	9.1117	9.2363	9.7762	9.348	9.5978	9.0955	9.0419	9.3398	9.6423	10.1751	9.459	8.9598	9.7884	9.9963	9.7596	8.76915	9.3195	9.5379	9.5155	9.3565	10.0243	9.9222	9.7861	10.064	9.3592	9.5424	9.5794	10.2422	9.6258	9.7086	8.8681	8.8115	10.4023	9.3197	8.3077	9.3018	10.0351	9.6932	9.6583	9.9726	10.0626	9.6544	10.1829	10.1902	9.6758	10.3876	10.298	9.364	9.1155
RCCD1	9.4133	7.8474	7.7352	8.3862	9.4636	8.4008	7.2301	8.3909	8.1117	8.2478	8.6169	8.6236	7.993	7.8154	7.5754	7.30835	7.9199	8.4815	8.7804	8.0434	7.4669	8.4132	6.7138	7.4989	8.4939	7.8619	7.2739	7.7388	8.3965	7.8285	8.5234	8.1858	7.0471	8.1391	7.8199	8.1019	8.675	7.8781	8.2356	8.1662	10.3388	7.4358	8.7672	8.2607	8.0746	8.3271	9.94	8.2157	8.3146
ADAM30	0	0	0	0	0.3436	0	0	1.0459	0	0	0	0	0	0	0	0.2483	0	0.4836	0	0	0	0	0.6217	0	0	0	0	0	0	0	0	0	0	0	0	0	0	0	0	0	0	0	0	0	0	0	0	0	0
FOXP4	12.9921	11.0193	11.6592	13.2787	10.6366	11.8261	12.7337	12.2773	12.4509	10.0889	11.5124	12.0217	12.0774	12.0234	13.1745	13.0911	11.4146	11.258	12.714	12.3939	10.7916	13.2839	14.0622	11.7578	11.1609	13.3647	12.8359	11.6594	11.7039	14.0073	10.7356	11.5584	11.9783	10.8193	11.3736	12.8015	11.3875	13.3501	13.1624	14.7999	10.5803	10.6258	12.6437	11.8183	13.3169	13.0655	11.4548	11.1153	12.7407
MSL3	9.4377	9.5031	10.3328	10.0161	9.2641	9.8445	8.9594	9.1491	9.1614	9.7688	9.4394	9.9407	9.3294	9.0948	9.0517	8.82085	9.4165	9.0933	9.7022	9.3088	9.6958	9.0851	9.1046	9.4698	9.3269	9.6376	9.6278	9.941	8.7297	9.1874	9.322	10.311	9.4677	8.8356	9.5477	9.7733	8.9692	8.5774	9.1023	9.066	10.0218	9.8176	10.0608	9.4898	9.165	9.2636	8.7677	9.9813	10.2635
COPS2	10.2872	10.2094	11.1829	9.702	10.5038	9.2421	11.3978	9.8154	10.2184	10.2118	9.5213	10.9294	9.4481	10.3036	9.5676	10.1708	10.4736	9.6798	10.2126	9.8156	10.8229	10.3713	10.7346	10.1753	10.3916	10.662	9.6732	10.3212	10.4138	10.0372	10.1742	10.7938	10.3115	10.093	10.4391	10.0765	10.4975	10.6115	10.3999	10.2016	9.1351	9.9202	10.5076	10.0949	10.0381	10.1968	9.6342	10.3156	10.0167
COPS3	9.1637	9.5195	9.586	9.9355	9.7906	9.0665	10.7047	9.0541	8.7235	9.5644	8.6384	9.5643	9.1725	9.6682	10.0766	9.42395	10.0743	9.6451	10.3527	9.3957	10.0243	9.4271	9.52	9.7212	9.7198	9.824	9.9805	9.5059	9.719	9.5621	10.9409	10.932	9.8245	8.5707	10.5889	9.2834	9.6255	9.8873	9.7314	9.5848	10.0079	9.8245	10.1699	9.3374	9.5993	9.9022	10.1152	9.5255	9.4512
SAA4	0	0.634	1.8645	0	2.7326	0.5226	2.7964	4.144	0.8116	0.6538	2.9753	2.7832	6.0362	1.8088	2.681	4.59955	3.8802	3.901	2.1763	0.6714	1.056	1.712	0	0.9877	1.0841	1.3915	1.8534	1.8975	5.2449	0	3.9096	0	0.8581	3.2581	3.5967	1.3755	2.1835	3.5776	3.4227	0	2.6008	1.4696	0	5.3445	0	1.2959	2.3327	0	4.4713
COPS6	10.5452	11.9316	11.5385	10.5822	11.627	11.1986	11.3943	11.2643	10.9647	11.3018	11.113	11.6396	10.7984	10.4561	11.3963	11.2267	12.2008	11.164	10.8428	11.6156	11.3319	11.6463	11.3903	11.2964	11.1252	11.346	11.318	10.9367	11.1972	11.4999	12.0606	11.3753	10.2167	11.5372	11.9342	10.9508	11.9547	11.4088	11.6402	10.4866	12.3126	11.5771	10.4697	10.9323	11.2124	11.0165	11.4931	11.3888	10.8516
NUP85	10.515	8.926	9.6792	9.8612	10.1078	10.0167	8.8971	10.2226	9.3426	9.36	9.6935	9.3952	9.467	9.3667	9.5061	9.7116	9.7045	9.4543	9.907	9.2733	8.6682	9.2389	9.8303	9.3459	8.8141	10.4327	9.6824	9.455	9.6534	9.7315	10.4089	10.2657	8.4992	9.5498	9.7465	10.027	9.8002	9.4758	9.8149	9.5784	9.2403	10.038	10.0961	9.0792	9.5572	9.5138	10.4303	9.959	9.3355
COPS4	8.8767	10.0161	9.022	9.503	8.5035	9.7066	9.9731	9.197	8.9715	8.6135	8.2862	10.5441	8.4976	9.1657	9.342	9.5242	9.1322	9.244	9.6171	9.6695	10.653	8.7071	9.0904	9.1912	9.252	9.0179	8.8127	9.0659	8.9434	9.0454	9.46	10.8245	9.4502	9.8433	11.0398	8.7426	8.7787	9.2143	9.2968	8.4862	8.7144	9.1745	9.679	8.7593	9.1264	9.1319	8.705	9.7015	9.2766
COPS5	8.8914	10.6447	10.329	9.4985	10.0475	10.2834	10.5165	9.8307	9.8891	9.9507	9.7575	10.4454	11.3442	9.7609	10.3594	10.5257	10.5711	10.375	10.5386	10.2659	10.3585	9.578	9.8354	10.3434	10.3849	10.22	9.9842	9.8352	9.6638	9.6964	9.8937	11.0165	9.4923	10.1428	11.2083	9.7065	9.2824	9.9813	10.4042	9.8597	9.4941	10.3129	10.3965	10.3323	10.1954	9.6839	10.5795	10.4379	10.5398
YTHDF3	10.5729	11.3721	11.2613	10.9595	10.3314	10.8952	11.3368	10.5225	11.6412	10.966	10.6644	11.3883	11.1484	11.0234	10.8168	10.9992	10.5865	11.3938	10.9239	11.3638	11.1379	11.1017	10.5918	11.2792	11.5902	10.7192	10.9214	10.8692	11.2399	10.594	10.4631	11.1216	10.9333	10.7214	11.7124	10.9101	10.1193	11.084	10.9223	11.1081	9.8061	10.6341	11.2074	10.4297	11.2506	10.2181	10.7957	11.6645	11.8084
PPOX	9.1392	8.6725	8.6475	7.7649	8.025	9.4346	8.6118	8.7024	7.6865	8.0776	8.8697	8.5022	7.6768	8.1619	7.8487	7.8062	8.0466	7.5529	8.6566	8.8304	7.9424	8.334	8.8985	8.8018	8.9769	9.5776	8.3173	8.2539	8.3518	8.5227	9.2221	8.339	8.0615	8.8624	8.5797	8.3929	7.9537	8.5311	7.8213	8.9531	8.9757	8.0032	8.3985	8.0832	7.6283	8.8066	8.9197	8.4713	7.1829
YTHDF1	10.5729	11.5989	10.497	11.0331	11.2454	10.4124	10.9165	11.6891	11.0925	10.567	10.412	10.2129	10.281	11.0649	11.1522	10.4378	11.3789	10.7915	11.3978	11.0317	10.4828	11.338	10.6262	10.552	11.2342	10.5792	10.6891	10.2144	11.3301	10.9917	9.97	10.6524	11.4947	10.9427	11.8448	10.9913	11.0849	10.4633	10.8231	10.7119	10.3932	10.4846	11.4195	9.7026	10.3284	10.2729	10.4377	10.6875	11.0023
ZNF596	7.0917	6.6685	5.6883	7.4948	1.6559	7.1452	6.0335	6.7573	5.3714	6.9835	6.2451	5.5951	6.5679	5.4331	5.6039	6.1531	5.8708	6.1836	6.3455	5.6406	6.6087	5.0877	5.1706	5.8745	6.361	6.2107	6.4179	7.9837	5.9523	7.2459	5.3267	6.5674	5.6132	4.943	5.3619	6.7563	6.6466	5.1732	3.0294	6.7834	5.1448	6.1085	6.2459	6.6035	5.0391	7.5471	5.4274	5.714	5.8725
MDGA1	4.8114	4.7516	2.0068	7.7013	3.4527	4.8764	5.4291	8.8261	6.8877	6.9166	6.5419	6.0265	6.3438	8.775	7.0414	8.7464	7.613	5.1231	7.6896	3.5443	4.5972	5.865	6.0127	3.2996	4.8298	5.2196	7.7503	7.5233	6.2559	8.6876	4.1685	5.3132	7.4771	5.5953	6.2823	3.8633	6.5018	6.213	7.2232	4.1046	7.6571	7.2709	7.2604	5.2105	5.981	2.7178	6.7939	4.9654	8.1017
GTSF1	1.964	8.585	4.1065	11.4855	10.0679	2.0198	5.3665	10.6379	3.4846	3.7361	2.5615	3.0855	3.3494	4.1253	3.0067	2.59685	4.6544	3.7807	11.7248	7.7437	1.8868	7.0431	0	3.6401	9.1289	3.4251	8.5123	4.3758	4.2428	0.5883	1.8417	8.3231	4.4679	9.8405	5.4061	4.7286	3.2482	2.9616	3.4227	2.045	0.9296	2.4725	1.4272	9.7704	2.7178	7.2695	1.7548	6.0528	3.7274
ZNF595	8.5065	9.2015	9.5333	7.792	7.2024	8.2681	9.3657	8.7046	9.064	6.9835	8.765	7.0739	7.1119	7.9633	7.725	7.43115	7.559	8.392	9.0046	8.2845	7.8408	9.6909	10.6113	8.3416	8.1229	10.9211	8.7986	7.6102	8.5596	9.1218	7.7139	8.6884	7.9016	7.7852	7.7671	7.7316	7.8039	7.3572	8.0363	9.2664	8.2214	6.97	7.7909	6.9839	7.9957	8.5985	9.2026	8.1445	7.1293
ZNF598	9.715	10.6191	9.0178	10.2475	10.708	10.0057	10.0994	11.6439	9.5501	10.0132	9.509	10.5169	10.0962	10.8172	10.6657	10.6373	9.7067	9.8705	10.4209	10.6602	10.1014	10.2023	10.3435	10.0445	10.528	9.9004	10.1304	10.285	10.602	12.0706	9.9859	8.7733	10.9333	10.7579	8.8821	10.4123	9.7423	10.1992	10.0738	10.305	10.4527	11.2275	11.3068	11.1437	9.498	10.706	10.6299	11.4332	10.2289
PARP11	7.3271	8.0503	9.1861	6.5783	7.2181	7.9341	8.3295	7.8202	8.4583	8.7144	7.6443	7.2208	8.208	8.7452	8.4248	7.13	7.3895	7.7552	6.8485	8.1114	8.863	8.1459	8.2339	8.7675	8.7291	8.3111	8.2047	7.9483	7.6635	10.8033	6.9832	8.8261	8.714	8.1778	8.478	8.4334	8.2872	8.9854	7.9992	4.3853	9.4785	7.4997	8.7839	8.6096	6.1685	8.1671	8.0529	6.9157	8.4033
TMEM72	1.553	2.9816	0	0.4596	0	0	4.1267	1.0459	0	1.8398	0.9859	0	1.8102	0	0.8576	1.29905	0.7256	0.4836	0	1.6202	0	1.332	2.4086	1.2083	1.4222	1.3915	0.904	1.0159	0	2.7634	0	1.0144	0	1.4873	3.2535	0.6149	0.4374	3.5313	0	0.361	0.7856	0	2.9022	0	2.0662	0.9783	0.7761	0	0.7328
MYCN	10.5045	8.5567	8.0751	9.456	7.752	5.4083	10.2205	4.5676	8.4159	9.8681	8.4106	9.1264	9.0716	9.7662	7.9689	8.5495	7.5985	8.4474	6.4443	7.3149	10.4553	9.3361	6.9709	8.7912	8.7424	6.4966	9.5645	6.2664	8.5596	10.946	10.4407	8.3253	9.94	9.7052	7.5278	7.5776	9.2601	6.6194	6.7948	9.2477	9.4843	6.4587	9.25	8.7403	8.2846	8.6155	8.0503	8.5299	7.9822
KIAA0802	5.1625	5.2045	4.963	8.3166	2.9984	4.6692	5.9398	6.6492	7.335	4.5458	7.3556	7.284	6.102	7.3833	7.5692	6.34955	4.7274	5.6662	2.1763	3.0717	5.1944	7.3249	6.1829	4.8174	5.2032	5.2196	2.8275	6.4063	6.7093	2.0951	4.7661	3.2735	8.2922	4.2845	4.7106	4.1492	6.3026	5.3437	7.178	6.8202	7.4307	5.4079	7.0979	4.4993	4.7708	4.7908	7.1528	5.3877	4.7627
SREBF1	11.5216	10.4555	9.0387	10.4476	10.1944	9.3141	10.8921	11.1316	10.8901	10.4975	11.0118	9.7929	10.6495	11.8444	10.8635	11.3511	10.7132	12.4981	9.7629	10.5784	10.2824	10.2286	12.4926	9.6394	11.0952	12.2465	9.7126	11.1739	12.0395	9.6173	11.7046	10.4052	10.3957	9.0533	10.5405	10.6996	11.0917	10.8776	10.6418	9.9644	10.1315	9.9303	10.0062	8.8393	10.5485	9.4009	11.2794	11.6257	10.4952
PLCH2	5.0407	5.2679	2.7356	3.0883	4.0987	5.5359	5.6555	4.1727	5.2902	4.8044	5.8549	2.726	7.5193	5.2688	4.6489	5.52925	4.7969	5.5111	4.3813	1.9866	3.185	3.7968	3.8	5.0057	4.5484	5.5546	3.6236	6.5124	4.9571	3.5327	1.0755	2.0214	5.1677	3.9048	2.6141	6.8289	2.8829	4.1373	5.5406	2.3961	3.8469	2.9207	5.1999	4.2094	5.4074	1.9674	6.3277	5.1427	5.4818
SPOP	8.8767	9.359	10.2431	10.4226	10.1504	9.9068	10.0228	10.6567	10.0672	9.4107	10.5822	9.5975	9.5987	9.7339	10.1852	9.9554	10.357	9.8582	10.7968	9.6328	10.3381	9.9234	10.6207	9.6161	9.6227	10.5129	10.2196	9.7942	10.404	10.3245	10.4365	10.9264	10.3203	10.1662	10.6434	9.6058	10.0839	10.2254	10.2886	9.9249	9.5338	9.5316	9.802	9.3591	9.6744	9.9415	10.125	9.9524	10.6425
TKT	12.8354	12.0801	11.0516	12.1457	13.2156	11.3984	12.7165	11.9947	11.9934	12.7213	11.8986	14.3054	11.5234	12.1773	11.5343	12.5201	12.8992	13.4539	12.172	11.0115	13.0117	11.8931	13.371	12.1067	13.1301	12.8149	11.9532	12.2799	11.6269	12.1388	13.1294	10.9392	11.6521	11.8088	12.4924	12.4557	13.1831	11.5612	12.5956	12.0846	12.9941	12.8242	12.2608	12.9479	12.2593	13.7067	12.2474	12.7411	12.1064
PLCH1	3.7626	7.6174	8.2081	7.9449	6.0808	4.7179	5.6943	1.0459	6.9014	5.2361	8.3812	4.5359	3.4631	2.3028	7.8075	6.78375	4.8952	6.8591	3.4906	6.0549	2.2562	3.5388	6.8277	3.9768	2.1243	7.119	7.0504	3.4437	4.4829	7.0405	4.3622	5.8735	4.7552	6.5938	4.7569	9.4196	3.5828	6.1064	5.2995	10.4328	6.1648	5.1135	7.8217	4.923	7.9638	8.7361	6.5004	5.0026	6.5697
VEZF1	10.3038	10.3897	11.1671	11.1201	10.4828	10.465	10.8644	10.2119	10.3743	10.4271	10.8834	10.466	10.7941	10.5538	10.7869	10.5907	10.0053	10.625	10.7801	10.9348	10.252	10.224	11.367	10.5384	10.8077	11.2528	11.0437	10.8214	11.2582	11.4102	11.0466	10.9463	10.6007	11.1476	10.7239	10.485	11.0271	11.2332	10.5664	11.4886	9.7808	10.9896	11.4167	10.1131	10.5462	10.6487	11.2002	10.2362	11.0914
SHOX2	4.0421	4.0159	2.4668	5.0723	3.9808	4.7416	7.2476	0.7738	3.9749	1.7194	1.7173	1.0495	4.2974	2.9626	2.853	1.92645	2.639	2.1967	4.1408	1.3112	4.1034	5.0385	4.529	2.8531	3.9597	4.9177	4.3338	3.7662	5.2648	2.0951	4.9148	4.4535	3.0556	4.7868	3.2535	2.9836	3.6248	4.3119	5.5875	1.7111	2.4175	3.014	3.5826	0	3.1651	0.9783	1.7548	3.7728	1.2165
NLK	7.3783	8.2228	8.1839	8.7147	7.9919	8.2783	9.0406	9.0502	8.1273	8.2586	8.4489	7.6495	8.2705	8.2678	8.9224	7.8605	7.7242	8.4022	8.4034	8.3384	8.272	8.5582	8.6269	8.3762	8.9543	9.1252	9.0635	8.0221	8.3424	9.3358	8.8323	8.5753	8.7888	8.8385	8.655	8.3917	7.9413	8.8819	8.1627	8.9213	7.9081	7.8005	8.257	9.4542	7.8135	8.0637	8.6827	8.4274	8.0878
FDFT1	11.1261	11.1592	11.2013	11.9725	11.8473	10.7148	11.125	11.625	10.5589	11.183	11.4855	11.2801	10.9843	10.8063	10.7791	12.4483	11.3255	12.6546	10.7209	10.3962	11.3718	10.6956	10.3912	10.244	11.7342	10.4794	10.6692	11.2194	11.6444	11.2389	11.1699	11.7842	10.455	11.8643	10.9989	11.5427	11.0788	10.3403	11.0905	10.8739	12.1888	12.2082	11.0732	11.7382	11.1459	11.9179	11.7526	11.6264	11.1577
FAM135A	6.8348	7.7379	8.3466	8.8393	7.4968	7.9772	7.59	8.6588	8.5469	7.3329	8.6121	7.8799	7.2635	7.2267	8.5204	7.51845	6.9903	7.6704	8.5187	7.3149	8.173	7.7856	8.6772	8.0485	7.3572	8.9982	9.1334	8.1573	7.4945	8.3273	7.0369	8.3504	7.5571	8.3631	7.7414	8.3323	7.7947	7.9872	7.3462	8.9539	8.0576	7.6723	8.3015	8.1103	7.2137	7.8857	8.1586	8.3893	8.337
FAM135B	7.5959	5.7617	4.6086	1.5242	1.3859	2.0198	5.4444	5.2844	4.2571	4.6809	0.7257	4.0219	4.0286	6.0697	1.9918	1.752	4.2209	3.5052	2.9486	4.161	7.6093	7.8676	6.5493	5.9529	3.0496	7.4219	4.7851	0	5.7122	6.6282	7.1311	0	4.4942	0.5369	3.2535	5.7158	4.7663	5.2177	6.8788	0	0.6256	4.1236	4.3722	3.2853	0	1.6703	1.1292	8.0741	4.745
NLN	8.7528	7.9427	9.003	9.0653	8.9362	8.3437	7.9833	8.2931	9.3559	9.6016	8.4065	10.1092	8.3478	7.8605	9.2038	8.7647	8.0358	8.1383	8.9337	8.8048	9.5487	8.1897	8.348	8.8711	8.5315	8.6395	8.4015	8.6718	8.7816	9.3397	8.8727	8.0918	8.7014	8.0214	7.96	9.4396	8.2253	8.2985	8.279	9.6134	7.9478	8.4443	9.9144	8.6563	9.0307	9.0218	9.8696	9.9566	8.1563
IGF2	10.6603	15.3087	4.5164	13.5633	11.3716	17.9271	16.9759	13.3213	10.3582	12.9699	16.3308	15.8458	18.0578	11.8056	14.6396	15.0892	11.3468	7.9477	12.4448	14.3416	18.1079	13.5406	13.215	9.5495	15.6932	9.1913	14.3073	8.3564	15.3524	9.9032	14.6471	10.9622	18.568	9.6816	6.6626	7.1429	13.6148	17.4424	10.9037	13.2433	6.7922	8.7739	8.6798	9.5857	17.6771	6.3789	8.1658	17.4456	16.869
?|100130426	0	0	0	0	0	0	0	0	0	0	0	0	0	0	0	0	0	0	0	0	0	0	0	0	0	0	0	0	0	0	0	0	0	0	0	0	0	0	0	0.4111	0.251	0	0	0	0	0	0	0.4944	0.7328
IGF1	9.4596	7.7982	8.7834	10.5257	9.9394	9.9866	8.6794	8.9263	11.7291	8.4588	8.8381	8.2467	10.2307	11.4609	11.5656	7.71395	9.7269	8.8988	12.3848	11.1689	10.5135	9.6836	9.6202	9.8013	10.5969	9.3076	10.9986	8.8464	10.8092	7.2976	7.2231	10.4553	9.8122	11.6368	9.4812	8.6483	9.0144	10.886	9.4355	7.282	10.8653	9.3866	7.2866	8.1103	10.5245	10.2831	9.8419	9.8979	9.409
DLD	11.4832	10.6686	10.5985	9.3563	10.5117	9.8383	10.7494	9.9337	10.2343	10.7713	10.5064	11.0217	11.0211	10.2428	10.4954	9.61615	10.4973	9.9672	11.4398	10.8989	10.6902	11.6203	10.5664	11.0422	10.0244	10.4783	10.151	10.7967	10.7004	10.2118	9.9176	11.1073	10.1883	10.2919	10.6523	10.5435	10.4822	10.6157	10.6029	9.4762	10.3277	9.8925	9.8626	11.1122	9.8265	10.2581	10.0472	10.8769	9.8061
TMED5	9.5119	10.0881	10.7459	9.6671	10.0793	10.4507	10.8361	9.8944	10.5175	10.673	10.393	9.6168	10.8409	9.3953	9.7109	9.49285	10.3461	10.3099	10.5665	10.3616	10.1021	9.9787	9.4327	10.7916	10.4527	9.8274	10.1919	10.3227	10.1058	9.9759	11.3348	11.101	10.8993	9.9225	11.1834	10.7768	9.0734	12.5205	10.2671	9.6683	9.4448	11.1092	11.5652	10.3754	10.1924	10.5008	9.8049	10.1763	9.6744
NUDT1	5.6806	7.7342	7.1318	8.4802	8.7378	8.1198	7.5198	7.6824	7.6326	7.5581	7.9066	7.5562	7.7232	7.7158	9.1037	7.45485	8.4405	9.0342	8.4318	7.0145	7.4974	7.1587	7.2566	8.3416	8.143	7.5314	7.4387	8.0258	8.2777	7.8971	8.8635	8.8818	6.0884	7.6876	7.5641	7.5265	7.2737	8.4195	7.2281	7.1754	8.9256	7.3887	8.433	8.1475	7.8388	6.7511	7.3358	6.4331	8.244
NUDT2	7.4439	7.9084	8.5375	7.4797	7.8628	8.6118	8.2142	6.2457	6.3605	7.1206	7.5367	8.1179	7.0158	7.4876	7.7433	7.39045	8.025	8.5764	7.6806	6.0549	9.0464	7.3686	7.3923	7.4645	7.0448	7.8852	8.2692	8.0277	8.0512	6.6172	8.9229	9.3706	8.1774	8.6522	8.389	7.3708	7.2538	7.8641	6.8725	7.6981	7.3191	7.8692	8.1624	7.7762	6.7838	6.2096	8.3023	6.9543	7.4601
NUDT3	9.0313	8.6509	8.8188	10.446	9.0163	9.765	9.9018	9.9867	8.9375	8.6438	9.1325	10.2294	8.523	9.1827	9.6613	10.3632	10.0245	9.3569	10.1006	9.8175	8.4451	9.3352	9.7386	8.9011	9.0745	9.5858	9.041	9.3369	9.2618	8.9206	8.4415	10.6321	8.9925	9.1697	10.193	9.3787	8.7857	10.0573	9.6926	9.5137	9.1453	9.5739	9.312	9.0175	10.006	9.819	10.1247	9.859	9.4695
NUDT4	9.1974	9.3002	8.1169	8.9496	8.511	8.0993	9.5012	8.1758	9.0342	9.7367	8.3279	9.9376	9.1416	10.3877	9.2641	8.86	8.6915	8.5973	9.6702	10.4391	8.8746	9.9557	9.0173	10.9871	10.0119	9.3356	9.7956	8.4689	8.0222	11.5897	9.1281	10.7971	10.4962	8.2692	10.7775	8.6907	8.6473	9.036	8.8425	8.8377	8.8726	9.0644	9.973	8.0556	9.4996	10.0965	8.6667	9.2812	9.2193
NUDT5	8.8564	10.015	9.9808	10.6285	10.8417	11.2555	10.2499	9.9132	8.9669	9.9699	9.6007	9.8527	10.0123	9.889	9.2705	9.30275	10.9376	9.5124	11.3167	10.6722	10.0228	9.759	11.0678	10.1055	9.5873	10.9789	10.5585	10.5218	9.2573	10.2494	10.3296	11.4935	10.0005	10.022	10.4406	10.1588	9.9569	10.8796	9.6703	9.102	9.0889	9.8684	10.2718	9.7243	9.6924	10.0144	10.4717	10.5257	7.8941
NUDT6	7.8287	7.4424	6.5773	6.898	6.5442	7.1729	6.5348	6.2988	6.7309	6.6678	6.0205	7.4755	5.9408	5.0044	6.2447	7.2427	6.7034	6.3497	7.2629	6.9881	7.1155	6.4551	7.3769	7.1542	6.989	7.6273	6.5715	6.7659	6.7389	7.2088	6.1183	7.9936	5.6449	7.9258	6.9659	5.908	6.3923	6.3995	7.5571	5.8668	6.8703	6.1233	6.1944	6.0926	6.8559	6.9848	7.8684	7.8453	5.8597
NUDT7	4.1244	6.2173	7.4756	4.8651	5.9982	3.2162	6.1119	4.9454	4.9283	5.3721	5.771	6.5961	5.1514	4.4186	5.1773	5.4367	5.506	6.2754	6.2578	6.5137	6.1959	5.0385	5.1043	5.2364	5.6029	5.3782	4.9568	6.4742	6.4855	4.6678	7.041	5.0938	5.9244	6.8577	6.6132	6.2265	6.7735	5.3166	4.8137	1.58	5.6291	5.4419	5.1321	5.3805	4.7708	4.6019	5.8401	5.3736	6.0122
TFPI	5.0824	5.9213	6.4622	6.3518	7.093	6.2074	6.8896	5.0572	6.7324	4.7745	7.6723	3.9236	7.3718	7.0236	6.8139	7.84235	6.8745	6.4166	6.6467	4.8799	6.4306	7.0555	5.6289	4.4788	5.6357	5.6036	5.9126	6.9017	6.2308	6.6929	5.8726	7.3503	7.1743	6.7888	6.6747	5.7304	6.4791	6.98	6.5878	5.8684	6.5435	5.9405	7.3823	6.1072	8.4968	5.1374	6.2533	6.5447	5.2876
TWSG1	10.4861	10.6219	10.8006	11.2042	10.5054	11.9951	10.345	10.0426	10.3804	11.5668	10.1312	10.6213	10.225	10.7466	10.2418	9.75015	9.3443	10.381	10.6068	11.619	10.8748	10.7522	10.5479	10.7919	10.3137	10.1448	10.0288	10.3277	10.2251	10.7261	11.7681	10.44	12.5143	10.9477	11.0955	10.863	10.5444	10.9602	10.7542	12.2122	10.2341	9.8622	12.3256	10.2432	10.5073	10.5866	10.0871	10.043	10.3491
SEPN1	12.1652	12.176	11.8741	11.6673	11.882	11.4409	11.0171	11.9076	12.7185	12.8004	12.031	12.4734	12.7678	12.3851	12.4762	12.0144	12.2658	12.2813	11.7126	12.237	11.1226	12.2704	11.444	11.9786	11.9293	11.0282	12.4216	12.4395	11.5589	12.6548	10.9292	10.5841	12.5368	10.9123	11.5093	12.1957	12.268	11.3313	12.8417	12.3707	12.0783	12.7534	11.035	13.3971	11.6702	12.1001	12.3958	11.8818	11.4196
PVR	10.1267	8.8538	9.3898	9.7957	10.3422	9.2555	9.5998	8.7098	10.4396	8.9358	10.5583	9.5678	9.8935	10.3823	9.5845	10.8256	10.2237	10.263	9.5066	8.9877	8.4066	10.2065	9.0499	8.8701	9.6511	8.9828	10.5882	9.905	8.7261	9.7917	9.1527	9.3805	9.4128	8.3552	8.8964	9.4943	9.0134	9.8447	9.7235	9.4848	9.7245	10.5373	9.4658	9.8474	9.8541	8.9753	9.9379	10.1021	9.5172
TK2	9.076	9.1988	8.4654	7.8187	8.1395	8.4858	8.879	7.9727	8.3639	8.9667	8.1011	9.1726	8.3217	8.4676	8.475	8.48705	7.7108	9.184	8.2496	9.1974	9.217	9.2515	8.4156	8.5764	8.9785	8.804	8.7615	8.698	8.5322	9.681	9.1338	8.79	8.7728	8.7185	8.3981	8.8108	9.7024	9.2415	8.9359	8.9613	8.529	8.6768	8.1352	7.8995	8.7581	9.3471	9.1245	8.1487	7.4464
OR2B11	0	0	0	0	0	0.5226	0	0	0	0	0	0.3419	0	0.4412	0	0.2483	0	0	0	0.6714	0	0	0	0	0	0	0.5217	2.0238	0	0.3239	0	0.5945	0.4919	0	0	0	0	0	0	0	0.2399	0.3252	0	0	0	0	0.5607	0	0
SNORA81	3.5408	2.0127	0	1.3224	1.774	1.4573	1.9049	0	2.4674	2.1504	2.2994	0.8498	2.2083	0.4412	1.8901	2.0331	0.7256	1.134	3.4489	0.3744	3.3468	0.464	3.3446	2.4821	2.2986	3.861	2.8275	1.2406	1.9638	0.5883	3.0026	1.0144	0.8581	2.5753	3.9554	2.318	1.2732	4.5856	1.3422	3.2945	1.2913	0.5903	0.6444	2.3554	3.0308	1.7763	1.853	0	1.867
PHLDB1	9.695	10.8304	10.2255	11.1511	9.4816	11.0538	10.2183	10.4523	11.0561	11.4174	10.4428	10.8235	10.641	12.1194	11.6524	10.8695	10.5442	10.3462	10.9409	10.0915	10.3673	10.5898	11.0711	10.5371	11.7408	10.1148	11.0799	10.6871	11.4563	10.9223	8.8182	9.9127	11.8681	9.9178	10.0979	10.125	10.3789	11.06	10.6232	11.3342	10.8036	10.5993	11.1272	12.0327	11.1042	10.2845	11.303	10.1794	10.6976
COL16A1	7.7268	8.2121	6.0506	8.4511	8.3336	8.6733	9.8289	8.0559	9.8595	8.2369	8.5605	6.5475	10.0892	10.8069	11.1809	9.756	8.7208	8.467	7.7552	8.2791	8.8411	9.4231	9.477	7.6288	9.679	7.1578	8.3677	8.856	10.4693	7.4383	6.7508	8.0591	10.3774	8.1688	8.5356	8.1254	9.4828	10.8785	10.2636	9.1399	6.7467	8.6989	9.4138	7.3176	10.6868	7.4643	8.41	8.5893	6.9401
PHLDB3	7.9062	7.3942	7.8832	7.2817	7.7063	6.7772	7.2988	6.2457	7.9646	6.5348	7.2696	7.5542	6.9717	7.622	7.2559	8.6225	7.5887	6.8291	6.9265	7.0342	6.5351	7.5836	8.381	6.4018	8.1315	8.0207	8.9397	6.6703	6.7056	8.5481	6.4248	6.8292	7.158	6.9019	6.7681	6.1148	6.6312	7.6747	8.2502	6.4823	6.8202	6.5665	7.1646	7.2941	6.5584	5.5719	6.872	7.8573	7.1225
NTHL1	7.8589	9.6461	7.6265	9.2964	9.9259	9.9219	10.0807	10.1827	7.4391	8.2106	8.0053	8.8735	8.0608	8.6288	8.875	8.8109	8.7118	8.1424	8.6816	8.6926	8.3928	8.7674	9.1381	8.6975	9.6155	9.1882	8.8141	8.5538	8.8923	10.7117	11.0194	9.5422	8.7279	11.0086	8.4728	8.5546	8.0241	9.3786	8.142	8.8115	8.5872	8.7302	8.8793	9.4123	8.3495	9.8306	9.5462	10.069	8.1563
LARS	11.9147	11.1921	11.4117	10.1513	11.5658	11.7328	11.0354	10.2456	11.1547	11.6035	11.4038	11.7913	10.3928	11.1679	11.1185	10.4115	11.0138	10.8679	10.8876	10.6691	11.3532	10.9483	11.9189	12.0796	12.0126	11.9212	11.3702	11.1173	10.8191	11.5556	10.605	10.753	10.7215	10.8868	11.2153	11.3278	11.7028	11.1115	11.551	11.7385	10.3745	11.6978	10.4947	11.575	10.2023	11.525	11.4233	11.7285	10.0033
OR2M4	0	0.3515	0	2.2486	0	0	0	0	0	0	1.854	0.3419	0.3546	0	0	0	0	0	0	0	0	0	0	0	0	1.0582	1.2059	0	0.8408	0	0	1.0144	0.8581	0	0	0	0	0	0	0.6494	0.2399	0	0	0	0	0.5706	1.9448	0	0.4125
SST	11.1484	10.0379	11.9041	13.2985	14.7282	8.491	8.832	12.0933	12.0028	9.4034	10.2417	9.469	9.7276	10.7397	6.3028	5.84525	7.554	8.5914	8.3549	6.9011	9.6797	4.5238	10.6496	8.2232	8.4484	9.0595	11.0644	3.9364	5.9086	6.8986	5.097	8.3948	6.574	12.4195	10.6978	4.3692	8.5166	8.3123	10.3661	8.2919	11.0673	2.9207	7.1417	6.557	7.101	11.2747	10.571	11.9847	7.986
ZNF628	8.9742	8.504	8.4853	9.362	8.1559	8.5222	8.5533	8.6988	8.9003	9.2461	8.7054	8.6049	9.6656	9.9646	9.3945	9.6558	9.0704	8.7519	9.1756	9.0036	8.0225	9.1588	9.225	9.2263	9.7789	8.6217	9.3844	8.7797	9.9485	9.2872	7.8049	8.386	9.8063	8.2001	8.2921	8.4087	8.3323	8.6989	9.0669	8.9381	10.4864	9.0535	9.9106	9.0303	9.739	8.39	8.3597	8.8363	9.0781
FLJ42875	0.9761	2.3615	0	0	0.6209	0	0.9373	1.0459	1.0926	0	0	2.0736	1.8102	0.7785	0.6241	5.6132	0.7256	1.134	0	3.0717	0	0.8145	5.3903	2.8531	0	2.2595	2.5339	0.423	0.8408	6.99	0	1.0144	1.3925	0.5369	1.9956	0	0	1.8641	0.5963	0	0	2.2605	3.9672	1.8373	0	0	0.3074	0	0
MAL	11.3686	11.9897	8.1632	11.0026	9.1676	14.5973	12.2134	8.2142	7.2337	11.474	11.9075	9.0608	10.652	8.0651	12.2148	12.3854	10.0035	7.1656	9.5454	11.5727	12.0707	12.3444	6.888	10.2365	9.7567	6.7642	7.1774	12.218	9.5753	8.4826	12.8832	12.2852	7.0382	10.2331	12.0905	9.5789	7.3665	12.5454	7.688	6.9116	2.1498	10.1192	5.7071	3.8969	11.6192	4.7652	3.9749	13.2178	11.0676
CYP27A1	7.0711	8.1461	9.1299	7.8259	8.0805	8.7293	7.7671	7.5602	8.3169	9.3371	7.453	7.0508	8.3735	8.1834	7.9982	9.01295	9.5633	7.8946	8.9271	7.6339	7.7388	8.6966	9.0717	6.9527	7.8102	9.2561	8.9461	8.7098	8.2592	9.2004	8.6835	8.6246	8.235	8.74	7.7241	8.4952	8.5346	8.89	8.91	8.4782	7.3641	6.6633	8.881	7.766	9.4625	8.0545	8.9759	6.8911	7.3414
MEF2B	7.3771	6.5609	6.5317	6.6395	6.0088	6.5668	5.9742	5.3214	6.7293	6.6852	6.8218	2.8655	5.7304	6.0101	6.169	7.49265	6.0371	5.7881	6.326	6.2783	5.7673	6.6172	7.353	6.5869	7.0649	7.7009	8.419	5.2637	6.6555	7.2512	6.9959	4.9746	6.2022	5.6485	5.4951	7.6493	6.57	7.1688	7.0265	5.6416	7.8484	6.1099	7.0283	4.4458	5.9078	3.5971	6.5695	5.7879	6.9666
MEF2A	10.8445	9.7449	9.7893	9.7105	9.8238	10.3776	10.1664	10.3783	10.4406	11.0457	11.2041	9.393	10.0695	10.386	9.7789	9.6375	9.8008	10.6577	10.0322	10.532	10.0458	9.9896	9.8423	10.4663	10.3507	10.1539	9.6972	10.2476	10.4377	9.8511	10.087	9.5217	10.8431	9.5623	9.5679	10.2807	10.5419	10.5791	10.427	10.1581	10.5052	9.8133	10.1064	11.1844	10.2148	9.5753	11.2016	9.6363	11.0279
FETUB	0	1.4091	0	0	0.3436	0	0	0.7738	0	0.6538	2.0938	0	0.6389	0	0.3456	0	0	0	0	0	0	0	0.6217	0	0	0	0.5217	0	0	1.4658	0	0	0.4919	0.5369	3.0455	0.8458	0	0	0.5963	0	0	0	0	0.599	0.8456	0.7888	0	0.4944	3.1064
DDRGK1	10.0166	9.9105	9.7467	10.2453	10.3861	9.2992	10.8647	11.4598	9.8058	9.9262	10.2483	10.371	10.0193	9.1117	9.9875	10.9272	10.8846	10.8264	9.9792	10.6863	10.4537	10.1789	10.6554	10.3495	9.3406	10.1768	8.923	10.1737	9.7869	9.6388	9.7668	10.5417	9.9519	10.3633	10.3189	9.6763	9.9498	10.6268	10.0065	9.0668	9.3387	10.9489	8.6857	10.5934	10.5493	10.0843	10.0011	9.8469	10.5865
TP53BP1	10.4255	9.533	10.0394	10.0548	10.2452	8.6609	10.2534	10.2231	10.8183	10.8858	9.7405	10.7984	9.6013	10.6555	10.5826	10.3756	10.0856	9.222	9.7011	10.557	9.0212	9.7249	10.1173	10.1932	10.4551	10.018	10.1719	9.9564	10.498	10.763	8.8393	8.5579	10.3875	10.2757	8.9028	10.5892	9.4878	10.693	9.7918	11.1085	9.8926	9.8731	9.391	10.3131	9.2486	9.8996	9.6411	10.2885	9.5243
MSLN	12.0009	14.8794	13.2126	13.2803	13.6839	14.3645	14.1182	14.6412	13.735	13.5143	14.181	15.2326	13.9369	14.3225	13.1224	15.0452	13.3133	14.8249	12.5695	15.478	14.5067	12.5706	14.3322	14.1758	14.6454	13.3249	15.3799	14.191	14.598	13.9945	14.2365	11.1037	14.5874	14.3025	12.213	13.7923	11.9483	13.3908	12.0786	12.8961	14.2621	13.9291	11.5651	14.5218	14.1218	15.0561	13.3007	15.072	14.6632
FBXL20	7.265	7.38	7.3036	8.5264	6.9807	8.0878	8.1963	8.7292	7.1286	7.3432	7.3671	8.0053	7.4589	7.9777	7.6762	7.4012	7.9583	8.0038	8.1508	8.6249	7.6755	8.0542	8.8622	7.6264	7.7663	9.0755	8.6185	7.4854	7.6969	8.6136	8.6587	9.3515	8.0394	8.4325	9.5203	6.9172	8.0339	7.9524	7.3188	9.1708	7.296	7.8939	7.8217	7.6227	7.206	7.7379	7.9078	8.4529	8.8477
FBXL21	0	1.073	0.8112	1.8586	2.546	0	4.6838	0	5.4483	0.3636	1.9789	0	0.8763	1.0517	0	4.656	0	0.8452	1.189	0.9175	0	0.8145	6.0484	1.9815	0	7.2324	0	0.423	2.1468	1.1755	2.1119	1.604	0	0	0.5128	0.34	1.4705	4.4427	0	5.6972	0	0.5903	3.6161	2.6198	4.1486	2.4238	0	0.4944	1.7297
FBXL22	3.5408	5.4414	4.3709	4.2759	6.2252	6.0804	6.3393	6.4068	5.4971	5.094	5.0123	6.9844	5.9699	6.5554	6.7389	6.6397	5.2474	6.6478	5.0119	5.4641	6.7321	6.7904	5.3872	4.9787	6.4644	4.876	4.7333	5.4616	5.552	4.9862	3.2319	5.5493	6.0589	5.5551	5.6113	4.8859	5.6311	6.0879	5.2694	4.5364	4.1503	5.9205	4.111	6.0622	6.2055	5.5098	4.4515	5.5707	4.7632
LOC100286844	4.9542	6.4139	5.3777	5.6504	4.6433	5.4578	4.909	6.0019	4.6021	5.4584	5.5668	5.1944	4.8392	4.4656	5.0718	4.18605	4.2015	5.4459	4.8502	6.3666	5.738	6.3052	6.6572	4.598	5.4593	6.8777	6.1282	4.0194	4.854	7.3737	4.8288	3.8487	5.1186	5.4609	6.1127	5.2093	5.4873	5.7174	4.0499	5.4023	5.3754	4.3125	5.0977	4.0292	4.8045	5.1071	5.5108	5.8013	6.3309
EPHX1	11.8229	12.4926	10.931	12.307	12.0379	12.0863	11.4058	11.3474	12.3957	12.3502	13.1045	12.2591	12.238	11.0318	11.6267	12.7887	11.8979	12.4761	12.5831	12.5347	11.3355	12.1883	12.3356	13.0963	12.1396	11.5703	10.6085	12.6927	12.7976	9.3069	12.8353	11.9152	11.141	12.1055	12.8597	11.4496	11.8866	12.871	11.7429	10.7095	12.5164	11.5507	12.9008	13.0978	12.3369	11.2836	12.1905	11.3439	12.265
EPHX2	9.4987	8.4469	8.4868	7.1993	7.9766	9.084	9.0923	8.515	7.5652	8.8188	8.8391	10.0511	7.4405	7.8693	7.5957	9.0332	8.2179	7.9444	8.7302	7.135	7.523	7.3949	9.1975	7.6525	8.6142	9.4869	6.6671	8.8019	8.5125	8.7888	8.5535	7.3682	8.3898	9.1074	7.6676	9.1166	8.3496	7.4252	7.6809	7.8301	9.2866	8.1593	7.2282	7.7523	7.7293	7.3009	9.3032	8.0675	8.054
ARGFXP2	3.2786	0.3515	1.3273	2.3583	1.774	0.5226	0	3.1957	2.2556	2.7512	3.2965	1.7685	2.8888	2.1942	1.8901	0.4545	0.7256	1.7611	1.8319	2.792	0.6226	2.6579	2.2543	1.7197	2.4541	4.0138	2.0176	1.6061	1.2133	3.0087	0.4533	1.0144	0.4919	0.9274	0.5128	3.3648	0.7727	2.4664	1.8314	3.6936	2.2629	1.1788	1.4272	1.8373	1.7617	2.4876	3.2909	0.8618	2.4067
EPHX4	7.0917	7.9716	8.4374	7.1506	8.3786	8.6231	8.4457	7.5791	8.4798	7.1235	8.8907	6.9822	7.8135	5.2003	7.3712	6.86395	7.815	10.4176	9.0627	6.5369	4.861	6.8335	7.5623	7.2515	2.1243	7.4219	7.282	7.7639	6.2952	7.1158	9.2141	8.0891	2.3401	7.2312	10.8811	6.1313	7.2233	7.2324	8.2034	6.1132	6.7023	6.8893	7.37	8.6945	7.4944	8.7146	7.4341	6.7828	9.2927
ZNF333	7.7593	10.3968	7.8529	7.6402	8.555	7.952	7.8264	6.4586	9.0902	7.7661	8.3953	7.6476	7.8224	7.5686	7.9084	7.3685	6.009	7.6361	8.0181	7.92	7.8134	8.0334	8.621	8.6998	10.0732	9.4224	8.094	7.2179	7.8063	8.725	7.57	6.5981	7.4438	9.1606	7.1741	8.0751	7.8311	8.1759	7.6628	8.7575	8.0189	7.3287	8.2477	7.4078	7.4687	8.3963	8.116	6.8911	8.0522
ZNF330	9.1142	8.9583	8.9838	9.2049	9.0807	8.5743	8.1782	8.2365	9.0216	9.0313	8.0433	8.4969	8.5543	8.9364	8.1099	8.7531	9.5533	8.9658	9.7756	9.1235	8.7715	8.9882	9.0007	8.7368	9.4064	9.0624	8.3153	8.9877	8.7071	8.7814	8.5577	9.5383	9.2767	9.6357	8.9321	8.5647	8.9362	8.817	9.3475	8.2721	8.9612	8.5933	7.8918	8.219	8.7067	9.8919	9.0624	9.0996	9.7656
FAM168A	9.1117	8.2866	8.1188	9.047	7.1918	9.2158	7.476	8.0844	8.7351	9.162	8.5045	8.3234	8.7121	8.6674	8.7132	8.76995	7.9277	7.8529	7.7051	9.4209	9.0405	8.5466	9.0218	8.7708	8.9769	8.2559	8.2446	8.5045	8.8284	8.2169	7.2791	7.3412	8.5902	8.265	8.2113	8.9897	8.7553	8.7667	8.0278	8.2249	7.9005	8.9911	7.8253	8.2728	8.2011	7.9508	8.6743	7.6703	7.94
TEX15	0	2.1976	2.4668	8.2926	4.3285	2.3011	3.4069	0	1.0926	0	7.928	2.4716	2.5883	1.2813	5.8059	5.5561	0	2.3169	5.2403	5.3045	1.8868	0.8145	5.6904	0	1.4222	6.4966	8.0497	0.423	4.0496	6.6023	4.8608	5.9229	1.1499	2.0553	1.9956	1.2196	5.0078	1.0919	4.2016	6.5626	4.7088	2.821	6.3291	4.7951	3.0308	5.5195	5.4354	4.0822	6.487
RPLP2	13.4978	14.4637	14.3123	13.4202	14.5193	15.2063	13.6497	13.9967	13.1613	14.4102	13.8274	15.0202	13.6796	13.7003	13.8885	13.3749	15.0848	12.9848	13.8663	14.198	15.132	12.2198	14.1945	14.946	14.0668	14.5576	13.4455	13.4321	14.646	14.2878	15.8231	14.921	14.8209	14.7137	14.142	13.1554	13.4714	14.548	13.8519	13.3007	13.5419	13.8915	12.9165	13.5545	14.5575	14.5573	13.1375	13.6026	13.3442
NSL1	9.2872	9.8997	10.1006	10.0431	10.6471	9.7081	11.0329	9.2776	9.3459	9.7763	9.2847	9.7924	8.9566	8.8673	9.0597	9.0663	9.5177	9.0452	10.1052	9.5723	9.453	8.9243	10.3255	9.4671	9.6858	10.5828	9.9006	9.6221	9.6005	9.4586	10.7561	10.5652	9.4931	10.2882	10.4862	9.3378	9.2161	9.4355	9.4009	9.4979	9.7484	9.0187	10.2762	9.0833	9.673	10.2884	9.4878	9.2592	8.8886
RPLP0	15.8	15.1007	13.8404	13.9826	14.6973	14.5194	15.3968	13.5171	13.808	15.7021	13.773	15.8572	14.4393	14.012	13.9905	14.3592	15.603	13.6931	14.9366	14.2064	15.5403	13.8329	15.2712	15.7917	15.5864	15.5005	14.4638	14.3565	14.4671	14.9011	16.5895	15.4413	14.7244	14.9552	15.2435	14.5332	15.3794	15.0766	15.2251	15.0495	14.7805	14.6315	15.2507	15.4743	15.0855	14.9254	14.247	14.5379	14.0325
TEX11	0	0.3515	1.8645	3.5244	1.2292	2.0198	2.2202	4.1148	2.1368	0.6538	2.3921	3.2158	1.2587	2.4981	1.5334	1.08675	2.0936	2.5308	6.4229	2.364	1.8868	2.6579	0	0.9877	0	0.6241	0	3.2506	2.3839	1.1755	4.533	4.1562	1.6001	1.2343	0.8904	0.8458	1.4705	3.217	1.0169	0.361	1.0605	1.7115	0	1.3471	3.1651	1.1458	1.2779	4.2465	0.7328
TEX10	8.7784	10.0073	9.3824	9.4842	9.7215	9.7059	9.3076	8.6864	10.0265	9.5335	10.0289	10.3838	10.0029	9.9703	9.5243	9.2501	8.8346	10.1437	9.6955	9.7718	9.2197	9.6245	10.1587	9.4624	9.484	10.4355	9.4631	9.4374	9.8218	10.6724	9.4123	10.2965	8.9156	10.0574	9.6168	8.6512	10.3631	8.5428	10.2326	10.1631	8.649	10.4661	10.3771	9.5554	10.1044	10.3513	9.0162	10.1681	10.2592
PEBP4	0	4.0879	0	1.5242	0	2.4236	2.8884	2.2939	2.0073	3.2191	0.4081	3.2966	2.3725	1.6535	1.6623	2.10805	2.7829	2.0656	1.696	1.9866	4.6601	1.332	0.6217	1.7197	2.7224	0.6241	2.7361	4.5951	0.6111	4.6389	1.0755	0.5945	3.0556	0.9274	1.1894	0.34	1.6441	1.7063	2.613	0.6494	3.429	0.5903	2.5327	4.6547	0	1.1458	2.1126	0.8618	0.7328
CD300LG	0	3.8042	0.8112	0.4596	1.774	1.8556	0	0.7738	0.8116	1.8398	1.854	1.0495	2.9935	5.3214	3.7495	2.91285	5.2327	1.134	1.8319	3.5443	0	1.5345	1.3874	2.3021	0.6415	0	2.0176	0.423	3.0676	2.8159	0	3.7268	3.0556	0.9274	2.3974	1.9721	0.7727	0.811	1.0169	0.8897	2.0271	1.7115	2.9022	2.9431	3.0308	1.556	1.7548	0.8618	1.7297
CD300LF	3.7626	4.5624	5.3839	4.4103	5.8036	5.5761	5.0454	4.3589	5.751	6.5482	2.8501	4.3592	4.6888	5.2418	4.7247	4.59425	5.6444	6.5267	5.6882	4.1369	4.9643	6.1687	2.9	6.0272	4.4409	6.1125	4.4534	7.0463	5.63	3.4353	5.5926	6.3945	5.6947	5.3139	5.6464	7.6443	5.3833	5.6878	6.922	2.045	4.8957	5.1344	3.9143	5.3983	5.9063	2.1361	5.7852	4.3657	3.3599
SLCO1B1	0	0	0	1.7011	0.6209	0	0	1.6459	0.8116	0	3.6744	0.3419	0	0	0	0	0.7256	0	2.9486	0.3744	0	2.0125	0	0.7271	2.4541	1.0582	0.5217	0	0.3377	1.3279	1.0755	0	0	0	0	0	0	0	0	4.2409	1.3942	0.3252	0	0	0	0.3132	0	0	0.7328
CD300LD	0	0	0	0	0	0	0	0	0	0.6538	0	0	0.3546	0	0	0.2483	0	0	0	0	0	0	0	0	0	0	0	0	0	0	0	0	0	0	0	0	0	0	0	0	0	0	0	0	0	0	0	0	0
CD300LB	2.2835	3.376	1.5295	2.6446	3.2227	3.2824	2.3553	2.5774	4.2571	3.4256	1.3975	3.0855	3.091	6.0849	3.8065	3.3827	4.1694	4.3585	3.852	4.231	3.185	3.7158	2.2543	4.5612	2.2986	2.2595	2.4211	5.0456	3.3547	2.1777	3.3016	3.3476	5.6369	1.7024	3.3772	3.5724	4.1416	3.2744	4.0315	2.316	2.5571	3.1841	2.7892	4.5946	5.4865	1.1458	3.953	3.1974	3.8973
SGSM3	10.3312	9.8621	9.5803	10.2661	9.411	9.9277	10.0114	11.4602	9.6395	10.3983	10.3049	9.6571	9.8965	10.4733	10.6405	11.0875	9.6219	10.5206	9.9137	10.1518	9.234	10.6239	9.571	9.5356	9.6858	9.7589	9.5908	9.9799	9.9177	9.237	9.0499	9.5452	9.2442	10.0841	9.3859	10.5476	10.1303	9.8676	9.78	9.7169	10.2356	9.7298	9.1873	11.5924	9.5739	9.6524	10.6712	10.215	10.0934
MALAT1	16.2041	13.9326	14.4078	14.8716	13.9998	11.0686	12.2012	14.4247	15.3921	15.8217	16.6508	14.1287	14.8899	15.5132	15.6136	13.3027	12.2559	14.6869	13.572	13.8377	13.866	14.8133	13.0182	15.0273	14.1295	14.1259	15.2127	15.0181	15.4566	13.6642	13.8062	12.7078	12.6927	14.5759	13.7495	15.8798	13.6069	14.5592	13.3462	15.1497	13.8464	13.6031	13.8937	15.0532	14.8188	14.0328	15.8095	14.9048	11.3291
LRRC3B	8.8707	4.932	5.6778	2.7287	3.7115	9.1274	6.7797	9.0996	1.3277	3.5719	5.1558	3.3353	5.6685	4.9395	2.0867	4.9918	4.7969	7.4743	4.8972	4.5738	0	2.1422	0	3.6401	5.0652	1.0582	4.3647	6.2917	5.8505	5.5175	4.9837	7.3815	0	1.7024	4.5358	4.4764	5.3955	0.4617	2.613	6.1826	7.5357	4.4582	6.2724	7.1447	6.9878	5.2428	2.9354	4.449	7.9497
RSC1A1	7.6919	7.6814	7.0027	8.3282	7.5113	6.7421	7.4412	8.3258	8.4227	7.9386	8.3659	8.3454	8.4977	7.5748	8.2698	6.87055	7.3081	8.2227	8.3636	8.7251	7.5953	8.5525	6.689	7.6387	7.6545	7.1351	8.0409	8.6162	8.4	8.5453	6.5225	8.5462	8.1455	7.6801	7.8284	8.7177	7.7436	7.3601	7.9091	8.6904	7.099	7.8918	8.1002	7.4825	7.889	8.9968	8.1657	8.3241	7.5262
ECD	9.6172	8.8979	8.9621	9.9183	9.5359	9.7006	9.9264	9.378	8.6441	9.5479	9.496	9.9745	10.0013	9.7525	9.2097	9.55335	8.9611	9.7681	9.6399	10.0947	9.7319	9.8321	10.0412	9.7778	9.5075	10.1113	9.3721	9.5662	9.7347	10.2573	10.0247	9.1883	9.8316	9.6536	9.5938	8.953	9.6403	10.0841	9.3889	9.3957	8.4845	9.9904	9.2882	9.6049	9.3437	9.4829	9.5945	9.5038	9.4457
SFRS1	11.5353	11.6622	12.0579	12.0428	12.5755	11.7566	11.507	11.9375	11.7707	12.2896	12.3998	11.8921	11.7848	11.8437	11.9569	11.7257	11.9231	11.5407	12.2468	11.7023	11.4689	11.5943	11.6864	11.8714	11.9576	12.4422	12.0576	11.7761	12.0597	11.8292	11.5142	11.3767	11.52	11.9419	11.4472	11.719	12.0081	11.879	11.7086	12.2685	11.6212	12.1078	11.8228	11.7574	11.5484	12.1251	12.5662	12.1179	11.6959
NOTCH2NL	8.5104	8.276	8.8497	10.5384	8.8678	9.115	8.7759	9.5409	8.4111	8.805	8.8795	8.398	7.784	9.5192	8.6017	8.37965	9.5241	9.0493	9.24	9.3223	8.2389	9.0897	8.697	9.12	8.3083	9.0575	8.5338	8.9419	8.8311	8.3648	9.7582	9.49	8.4967	9.0245	8.667	8.7899	8.4161	8.1901	8.2461	9.2308	8.8492	9.6383	8.1435	7.8597	8.8123	8.0948	8.68	8.8487	9.4929
SLC7A5P1	3.5408	3.476	2.1363	0	2.7564	0	3.2767	0	0	0	2.191	3.2421	2.4047	2.3246	1.2884	2.50375	2.5532	2.9258	2.0571	0.7189	0.2819	0	2.4086	2.3913	4.1669	3.7074	2.2987	2.774	0	0.711	2.7942	3.1953	0	1.6803	3.6706	0	3.6983	2.651	1.8293	0	3.1494	3.6423	5.2313	2.5288	3.2879	3.6094	3.4673	2.9912	1.5717
LOC100133893	0	0.8701	0	1.8586	0.8534	0.5226	0.5435	1.4722	0.4621	1.588	1.7173	0	1.0801	0.4412	0.6241	0	0	1.9213	0.4005	0.6714	0	1.0963	0	1.2083	1.0841	2.0865	1.4554	1.8975	1.2133	1.8145	0	0	0	0.5369	0	1.0448	1.0445	0.811	0.5963	1.4359	0.6256	0.5903	0.6444	1.8373	0	1.4318	2.9795	0	1.4086
NFKBIB	7.8346	7.8714	8.0424	9.9311	10.2362	8.7803	8.7346	9.4812	8.322	8.7562	8.6583	8.6736	9.8804	8.796	8.7076	8.9279	9.093	9.2287	11.0416	9.0463	7.523	9.1101	7.7971	8.3431	8.5703	7.7683	10.4186	9.0622	8.3448	9.7594	8.2519	10.0008	8.0811	9.0967	9.4915	8.9607	8.838	8.8362	9.3487	7.758	10.043	9.0201	9.3585	9.6619	8.7259	9.4209	8.3732	9.2717	8.6443
LOC157627	0	0	0	0	0.3436	0	0	0	0	0.8952	0	0	0	0	0	0	0	0	0.7137	0	0	0	0	0	0	0	0	0	0	0	0	0	0	0	0	0	0	0	0	0.8897	0.4456	0	0	1.021	0	0.3132	0.3074	0	0
CIB2	5.9749	7.6554	7.8172	7.4705	7.2668	8.4538	6.976	6.0118	6.7376	8.9213	6.1881	7.3255	7.3887	8.2911	6.5727	7.98955	9.2359	6.2455	8.0928	7.3415	6.3278	7.0137	8.9591	6.9527	8.8756	9.0798	8.2404	7.4465	8.9823	9.32	8.6159	8.5734	8.0703	6.9235	8.3761	5.6486	8.1855	9.8424	8.0941	8.4759	8.2611	7.9077	9.3405	10.0633	8.7607	7.1365	7.9064	8.341	8.5734
CIB3	0.9761	0.3515	0	0.4596	0	0	0	0	0	1.102	0	0	0	0.4412	0	0.5794	1.2061	1.134	7.1014	0	0.6226	0	0.6217	0	0	1.0582	0	0	0.3377	0	2.441	1.0144	0	0	1.1894	0	0.4374	0	0	0	0	0.3252	0	0	0	0	0	0	0.9949
MAPKSP1	9.0656	10.6158	10.0321	10.1369	9.3367	10.1781	10.5482	9.5018	9.888	9.2989	9.2626	9.4809	9.2015	10.3718	8.959	9.72705	9.2484	9.6544	10.8565	9.9383	9.9002	8.9904	9.7055	9.4731	10.3169	9.6725	9.2054	10.2378	8.9633	9.8377	10.1178	11.4987	9.7276	10.8171	10.8627	9.3078	9.5244	9.7011	10.0321	9.6592	9.665	9.3937	10.193	8.99	9.8074	10.8365	9.1585	9.7934	9.1241
CIB1	10.7142	10.6581	10.2118	11.0347	10.9427	11.4917	11.0545	10.9105	9.741	10.2503	11.0189	10.8567	9.5492	10.4391	10.2514	10.1265	11.7915	10.8759	11.5697	10.8229	10.3913	10.6322	10.1236	10.1071	10.5722	10.5124	9.7089	10.8624	10.2995	9.743	11.5779	11.9079	9.648	10.5353	11.3538	10.2232	10.442	11.2507	10.8873	9.2483	12.544	10.3727	11.2136	11.006	10.5049	10.0737	10.9466	11.1241	10.7298
PRIMA1	10.7744	10.5349	9.6106	8.3716	10.1078	8.517	6.5595	7.8952	12.2392	10.1219	10.13	11.2019	11.6326	9.038	8.3126	8.39455	8.9911	9.6314	8.9022	9.8503	8.6662	10.3564	9.0262	10.2361	10.4666	8.2559	8.1918	10.5682	11.005	9.5442	7.7416	10.8838	7.2609	8.92	8.7221	10.1427	11.2119	9.0014	10.6751	8.1561	8.6944	10.5849	8.1104	7.1861	9.6373	8.1901	9.386	7.2106	8.7188
CIB4	0	3.1703	0.8112	0	0	1.6702	4.5773	0	0	0.6538	0.4081	0.3419	0	1.2813	0	1.6177	1.2061	0	0	0.3744	0	0	0	0	1.0841	0.6241	0	0	0.3377	0	0.7977	0	0.8581	0	2.5098	0	0	1.3271	0	2.045	0.6256	0	0.3579	0	0	0	0	0	0
THYN1	8.6454	9.558	9.0865	9.6341	8.9806	10.4655	10.1479	8.772	9.1614	9.9898	7.8361	9.9372	8.9329	8.1438	9.3177	9.1927	9.2139	9.3428	9.7138	8.924	10.1169	9.3998	9.7222	9.8558	10.3333	9.8556	10.118	9.3699	8.215	9.9969	9.0368	10.4187	9.5668	10.096	11.0916	9.1111	9.1795	9.3456	9.9185	9.5519	10.3574	8.5068	10.1457	9.9915	9.7723	9.7536	9.9618	9.1555	8.9046
TTC3	11.8298	11.753	11.3356	11.6394	10.9686	10.6143	11.5767	11.3727	11.9303	11.7309	12.2225	11.5283	11.5465	11.8502	11.7223	11.2059	11.0471	11.8181	11.5922	11.4801	10.8091	12.3524	11.3958	12.2471	11.6369	11.1572	11.5104	11.6616	11.4792	11.2801	9.9764	10.9783	10.9533	10.5265	10.7305	11.3248	11.514	11.8465	11.277	12.5363	11.158	11.5179	11.6454	11.9995	11.3062	11.019	10.3841	11.8467	11.9532
HBXIP	10.8113	11.3872	11.0433	10.084	11.2441	11.9862	11.5622	10.4272	9.2346	10.39	10.5586	10.9056	10.8038	10.1916	9.6492	10.4519	12.1346	11.0469	11.969	10.7661	11.4375	10.0958	11.293	11.0589	10.9525	11.4862	10.1973	10.6721	10.5621	10.2136	11.8361	12.2111	9.959	10.7728	12.5993	10.0923	9.9452	10.5493	10.9348	10.3579	11.8198	10.5853	11.7013	10.2801	10.9129	10.9966	10.5581	10.8464	10.857
SLC7A5P2	5.5144	3.6919	3.6388	3.3706	5.6809	2.8371	3.2896	4.4357	3.7837	5.0475	5.852	4.7433	4.1841	4.8285	3.9761	3.5269	2.707	4.5909	3.0973	4.8232	3.6543	3.5074	2.9702	4.1717	5.6644	4.1871	4.357	3.9313	3.7464	4.6706	2.0995	1.922	1.7153	4.0544	2.8856	5.0573	3.8191	5.2048	2.7663	4.2134	4.8063	4.0707	5.1887	4.6216	3.7218	2.9551	5.1277	5.275	3.8431
TTC29	0	5.0327	1.3273	2.2486	0	1.6702	0	0	0.8116	0	6.4639	1.0495	0.6389	0.4412	1.0584	0.73115	2.2991	4.0472	4.5286	6.1543	0	0	3.8	0.7271	0	4.3177	3.9828	3.4437	1.6368	1.4658	0	0	2.3401	4.6639	2.8024	0.34	1.6441	0	0	1.4359	1.1805	0	0.6444	0	2.8828	2.8691	4.4528	2.3467	3.929
ARID3A	6.2562	7.3942	5.3172	6.4418	6.1314	7.9366	8.5462	7.4327	6.7578	6.0332	7.3499	5.314	8.8963	8.0747	8.6992	8.0298	6.8745	7.049	5.9718	8.2527	7.2991	7.8793	5.1268	6.1048	7.8422	4.865	7.0265	6.9894	6.7628	6.4192	5.7294	6.1677	5.8653	4.6116	6.3136	7.8708	6.6052	6.6083	7.2281	7.5527	5.4496	5.8486	6.9514	5.7958	8.6929	3.4521	6.0408	8.8311	7.0378
CG030	6.9408	3.1254	4.1984	5.0398	5.8036	2.916	4.4919	4.8059	5.4852	4.4732	6.3529	3.8718	6.2935	5.037	4.0141	2.7736	0.7256	5.294	4.1144	4.5374	2.2562	5.0218	4.3877	4.3457	5.5521	5.4514	5.6377	5.16	4.9199	5.6464	4.9497	4.275	3.1244	3.4489	2.1423	5.7012	4.4529	4.4175	3.49	7.1783	5.6656	4.3371	6.1519	3.9933	5.2948	4.8885	5.846	4.2772	5.7536
EVC	9.3983	9.3408	9.8462	8.6807	7.8014	8.517	9.4174	8.5376	10.4384	9.3617	9.615	8.4599	9.3772	10.0673	9.6717	9.59935	8.4844	8.4948	9.4845	10.3228	9.0608	9.6264	10.2292	9.2109	9.6407	9.1923	9.874	9.0633	9.5407	10.1145	8.0751	7.6386	10.0732	9.3515	8.3828	8.749	9.4813	9.9378	10.1804	9.9301	9.9253	8.9452	8.4073	7.7434	8.9165	9.4463	10.9392	8.8093	9.1401
NTF4	0	5.6728	3.2562	3.55	2.8449	5.8993	3.6124	3.0794	4.4564	4.9056	4.3479	3.2966	4.3833	5.6308	2.9061	3.9559	5.0167	3.9227	2.2977	4.4811	4.8875	4.2762	5.4957	2.0629	6.9888	4.3283	4.0092	1.7592	3.2721	2.7634	4.0752	4.6998	6.5193	2.3386	5.4554	2.0667	2.1366	2.5215	4.0315	0.361	6.9442	3.0131	4.4691	2.3335	3.401	2.6974	5.4553	3.228	2.7833
MTMR12	9.5848	11.5354	10.662	10.9818	9.3944	10.5519	10.5147	10.1447	10.1419	10.6779	10.8209	11.028	11.1058	10.6685	10.3348	9.9521	9.6183	10.9616	9.7672	10.69	9.5724	10.7247	8.7991	10.6405	9.9106	9.0418	10.7363	10.9432	10.029	10.4365	10.0848	10.9666	9.706	10.4152	9.9851	10.4383	9.7858	9.9135	9.7322	10.9044	9.7772	10.0435	10.6379	11.5022	9.9606	11.0479	11.3279	10.8943	11.1245
MTMR11	7.2467	7.9444	7.9941	8.5641	6.8115	6.2982	7.1253	8.8857	7.6997	7.8951	6.7708	6.8209	8.0668	8.0554	7.5506	8.0684	6.8905	7.7066	6.7703	6.778	8.6096	6.4386	7.1292	7.6168	7.4151	7.7099	8.5209	8.7503	6.9313	8.9728	8.2039	7.6133	7.9186	8.8371	7.0726	7.4164	7.647	8.5845	6.8535	7.2794	8.6894	8.2193	7.1646	7.6151	7.3326	7.0625	8.6335	8.33	6.7312
LOC285830	4.1018	3.9602	4.4335	2.8753	4.6507	4.1812	5.2158	2.9978	4.9627	3.5065	3.2718	1.0953	3.9326	3.2389	1.7462	3.77405	4.5652	3.7201	3.4897	2.4266	4.6349	3.6615	2.9218	3.078	4.4177	3.8112	2.158	5.8259	3.9724	2.1648	3.4479	2.5243	3.3664	4.2178	2.7926	4.9602	3.5342	5.0123	2.8017	1.385	4.2972	3.4762	5.3145	6.4838	4.4463	2.0525	4.8944	1.0329	3.499
UGDH	9.401	9.8892	9.8993	9.7405	10.1018	9.5219	9.7189	9.3046	10.3767	8.9625	9.8277	10.0752	9.3055	9.9286	9.6861	10.0419	9.9416	9.9724	10.3872	9.7516	8.9894	10.5727	9.3144	9.4877	9.639	8.8419	9.8774	9.7285	9.9782	9.5874	10.6029	9.8519	9.7839	10.1202	10.6576	9.1256	9.8014	9.7862	9.2171	10.7202	9.438	9.7762	10.0669	9.4058	8.9211	9.9261	9.3896	10.3021	8.8549
CELSR3	8.4297	6.5288	6.7007	8.1751	7.5979	5.5223	7.0071	7.9976	8.4938	8.1207	7.724	8.2122	7.5349	7.0887	7.2916	7.09955	7.2415	7.3051	7.2898	6.297	4.5646	5.7168	7.5332	7.2429	8.6778	7.8614	9.868	8.1172	7.9388	9.1217	4.9339	5.8735	6.9755	6.1475	4.509	10.1547	7.8908	7.0296	6.7796	9.0175	8.4826	6.6776	8.1937	6.8945	6.7306	7.9446	7.517	7.5053	8.5577
ARID3C	1.553	3.5895	0	2.8081	1.0535	3.0739	3.1337	0.7738	0.4621	0.3636	3.1448	3.2966	4.8084	0.4412	3.4963	2.13675	0	1.7611	1.9561	2.0906	0	0.464	6.0832	2.9783	1.4222	7.0559	3.5178	4.0296	1.7542	5.9405	0.7977	2.0214	0.4919	2.7786	1.4369	1.6444	0	0.4617	1.3422	7.6862	3.9686	0.5903	2.0346	5.58	5.5615	6.4685	3.1436	0.8618	2.1076
CELSR1	10.7307	11.4825	10.5999	13.0751	11.0523	11.6833	10.5959	12.1609	12.3422	11.4347	12.711	11.3234	12.5094	12.6788	12.0845	11.3651	11.5001	11.7604	10.8087	12.5061	9.9019	12.4847	11.2665	11.0273	9.9536	10.0195	12.5298	11.3798	12.4905	12.0144	9.2669	10.5224	10.3439	11.8912	9.2819	12.5679	12.3085	11.1972	11.004	12.627	11.3244	11.0993	10.1867	12.7385	11.8501	11.6302	10.559	12.8664	12.9087
RABL2B	7.8882	9.3571	8.5826	9.6247	9.2804	8.9883	8.8345	9.294	8.0466	7.9949	9.281	7.9104	8.3399	9.0525	8.3062	7.8703	7.9583	9.7567	9.635	9.9225	9.3443	8.2645	8.4122	8.1426	7.7957	8.1821	8.9735	8.7213	8.6954	8.853	8.9913	8.3964	7.7403	9.2217	8.1405	9.3788	9.1912	9.2069	8.5092	9.2428	8.8422	8.9887	9.0266	8.1774	8.6355	7.9616	7.8124	8.2721	9.5053
KIAA1045	0	4.2219	0	4.1301	3.7695	4.7179	1.7169	4.9117	3.5788	2.554	4.9876	2.4003	4.2768	2.4038	4.2581	2.38435	2.639	3.6495	1.9561	2.364	2.5501	1.0963	3.6839	1.5685	2.2986	3.1004	6.6231	2.6113	5.0634	6.4277	2.3394	2.1922	5.1347	5.7116	1.6481	2.4641	1.799	3.6225	3.1171	5.4095	1.3942	0.3252	5.1664	6.7418	3.8628	6.0123	4.9835	1.3976	4.745
PTCHD2	1.964	4.7066	1.5295	5.6045	0.3436	1.4573	3.8801	4.6717	4.7167	7.1471	2.2003	3.2158	1.8102	3.4613	5.4246	3.5628	2.2991	2.7171	2.0704	4.4619	1.056	1.5345	3.9075	1.3996	4.1985	3.69	7.1288	2.4408	1.6368	5.402	0	3.6111	6.4654	1.2343	0.8904	1.7621	3.4012	2.1358	2.1961	7.1264	5.2651	2.4053	8.6649	2.7358	1.3751	6.8363	1.7548	0.8618	8.4922
PTCHD1	0	1.5517	0.8112	1.8586	1.5272	1.6702	0.5435	0	1.5299	3.0794	0.9859	0.3419	0	1.2813	0.3456	2.77145	0	0.8452	0	1.1278	1.8868	0.464	2.9	0	2.2986	2.5536	4.6909	2.7639	3.2386	0.3239	0	3.6111	2.8268	0	1.8323	1.3755	2.2918	1.3271	1.6074	3.4527	3.8102	1.1788	6.0817	3.6232	2.3176	1.1458	4.1588	2.8339	1.7297
BBX	10.3366	10.0329	11.1824	10.3955	10.0851	10.3626	9.4976	10.0494	10.5528	11.1608	10.7602	10.5353	9.9792	10.0054	10.9388	10.2842	10.0317	10.4054	10.5952	11.0177	10.9297	10.9461	10.6019	11.6348	10.588	10.809	10.4464	10.2173	9.8393	11.118	10.1463	9.7237	10.8417	10.9493	10.5969	10.8212	10.0588	10.3041	9.9957	11.2712	10.3656	10.8451	10.4839	10.0668	10.2313	11.3147	10.1458	9.9946	10.7487
NEK6	8.9575	9.6515	9.9459	8.7415	8.8564	9.2379	9.9237	8.3221	10.7961	9.2227	10.6719	9.8575	9.9856	10.3919	10.7713	9.9898	9.8768	10.4012	9.9887	9.424	10.2495	10.4376	8.8112	9.6275	9.5153	8.6608	8.8876	10.1159	10.8157	9.4627	9.6276	10.4421	9.502	7.8543	10.4918	10.0643	11.0523	10.2308	10.5234	9.8103	7.7437	9.9541	10.7407	8.8808	10.4713	9.1263	8.881	10.1996	9.5602
LOC200030	9.4802	8.2161	8.4311	9.1364	7.3595	7.7088	7.7761	8.3725	8.8171	9.4867	9.3015	8.3028	8.5283	9.4166	8.2841	7.8092	7.4173	8.449	7.9488	9.1845	6.9918	9.2255	8.324	9.0537	8.7272	9.1841	9.0416	8.5512	8.9271	8.9281	7.5388	7.442	7.8466	7.9574	7.5963	9.17	8.0023	8.4509	7.8789	9.6012	9.1219	8.4733	8.5836	7.887	8.1041	8.9585	9.0834	8.331	9.8055
CXADR	8.4833	9.5415	8.7509	9.5149	8.8968	9.1956	9.0568	10.881	9.114	9.6753	9.1567	9.001	9.1885	8.9932	9.0524	9.13535	8.9421	8.9297	9.481	9.012	9.0107	9.5851	8.026	9.2057	8.3724	8.0939	9.1199	9.0174	8.2752	8.4907	6.7208	9.8904	3.371	8.7262	9.1698	8.2402	7.1132	9.1725	8.8247	9.2537	7.4017	8.9054	10.2531	9.4606	8.7095	8.9451	8.6506	9.6445	9.3236
C14orf129	8.3948	9.6155	8.8592	8.4787	8.2417	9.0126	9.3827	7.5951	9.8994	8.7666	9.4428	9.0593	9.6848	8.8361	7.7305	8.8881	9.1153	9.0155	9.1019	8.3184	9.799	9.4159	8.2391	8.6347	8.9213	8.6118	8.0401	8.7997	9.3177	7.6154	9.8886	10.634	8.9925	9.0136	10.9515	9.0158	9.787	8.5802	9.2779	7.9141	8.5076	9.1902	10.4287	8.2412	9.3508	8.5376	8.8788	9.0615	8.7108
C14orf128	6.1619	6.9356	5.0477	5.9138	6.526	5.6151	5.4744	5.5258	4.6314	6.2767	6.7577	8.0941	5.1959	5.4568	5.3013	6.17615	6.1616	6.6633	3.9449	6.7935	7.3667	5.4299	7.4907	6.2108	6.6932	7.7575	6.2044	4.6153	5.0747	6.0322	6.4123	6.0725	7.4166	7.4701	6.6504	5.9069	5.0392	6.3326	4.5557	4.3046	5.7697	5.5779	5.5251	5.5165	5.887	5.6576	6.2307	7.5113	6.0984
SUPT3H	7.0074	7.2988	7.2898	7.2429	7.3163	6.7127	7.9755	7.8337	6.5233	6.4428	7.2293	7.5146	6.278	6.5708	8.0971	6.919	7.6082	5.8862	6.4653	7.0792	7.3901	6.703	7.9305	7.1586	6.0798	7.6214	7.6599	6.8127	6.1203	7.9406	6.2677	6.5905	7.1331	6.9864	7.5803	7.0212	7.0946	7.6532	6.9159	8.5835	7.6071	6.6988	7.7631	7.2606	7.1259	8.7287	7.0192	5.7583	6.5996
MFSD10	10.919	11.2877	11.0482	10.7377	11.2441	11.0139	10.3652	11.0932	11.5432	10.691	12.6251	10.3861	11.1208	11.6452	10.3818	11.5654	10.3762	10.9935	11.044	10.7685	11.0965	9.9075	10.9217	10.4123	12.0789	11.1114	11.0005	10.5704	11.5978	11.4397	11.2798	10.6642	10.2324	11.6709	10.3658	10.3025	10.9039	10.6415	11.432	11.5076	12.1131	10.3103	9.5944	11.9092	10.5245	11.7883	11.7913	10.6484	9.8891
LRRC30	0	0	0	0	0	0	0	0	0	0	0	0	0	0	0	0	0	0	0	0	0	0	0	0	0	0	0	0	0	0	0	0	0	0	0	0	0	0	0	0	0	0	0	0	0	0	0	0	0
LRRC31	1.964	1.073	0	6.9375	0	1.2076	1.2463	0.4382	1.7072	0.3636	1.2063	0	0.8763	0	1.3917	2.38035	0	0	1.189	0.6714	0	1.332	0	0	0.6415	0	0.5217	0	0	0.3239	0	1.0144	0	0.9274	3.9554	0	0	1.5291	0	1.0956	0	0	1.0883	0.599	0	0.3132	0.7761	0	0
LRRC32	10.6514	12.0459	8.8871	7.7091	7.5266	12.711	10.7921	7.3251	9.1422	8.5197	9.7306	9.5108	9.0626	9.9713	9.6685	10.8486	8.7713	9.4502	7.8897	10.1009	11.997	8.9665	9.9059	7.4752	10.2823	9.2239	9.2391	8.7087	11.5291	7.2578	12.0559	8.492	10.7791	7.8402	8.2862	11.1092	10.6152	11.1429	9.4785	9.6357	8.3235	9.5915	8.6659	8.5846	10.7747	9.3679	9.244	8.7236	9.6668
LRRC33	6.8947	6.6207	6.8018	6.5726	7.7928	7.8272	7.2079	7.163	7.6133	7.4699	6.201	5.9906	8.2757	7.4586	7.1137	7.77995	7.8481	8.4241	8.3003	6.7183	6.8025	7.7248	7.1347	7.2233	6.5103	7.8002	8.1326	8.3964	7.4945	6.0759	6.9098	6.763	7.1945	6.9553	6.8397	8.2839	6.9492	7.3236	8.639	7.1526	6.9313	6.8676	8.103	7.8744	7.917	5.8878	7.7043	6.0705	7.7949
LRRC34	6.9294	5.4789	6.3195	6.6501	5.5866	8.8732	5.7566	4.7114	5.3178	4.598	7.9979	4.601	6.0784	4.9054	5.5632	4.25945	4.9266	5.6887	7.0811	6.2416	4.3137	6.3203	6.9771	5.2238	5.775	7.5565	8.6749	5.7859	6.0006	5.9346	5.1728	6.1779	4.7552	6.43	5.965	5.4525	5.7395	4.5627	4.3173	7.0135	6.0709	4.4582	6.5747	4.5946	6.6528	7.8634	6.5669	4.6735	8.2767
C14orf126	8.0223	8.6224	9.2057	6.7328	8.445	8.2601	8.3427	8.1261	7.1879	8.9272	8.0681	9.8525	8.7897	7.1617	7.099	8.0305	7.2288	8.0316	7.5971	8.3441	9.3285	8.5527	8.8841	8.7268	8.3648	9.2979	7.4405	7.134	6.9277	7.9419	8.8447	9.4443	8.8497	8.63	9.3527	8.2819	7.102	8.1358	6.9687	7.2399	7.6348	8.9563	9.4534	7.3472	8.5383	8.4985	7.8948	9.6091	8.3765
LRRC36	3.9548	5.8403	5.8386	4.277	0.3436	5.3783	5.7444	4.8598	2.3654	2.6228	4.0889	3.9736	3.3094	2.1942	3.9897	2.22725	1.566	1.134	1.9561	5.4088	4.0098	1.8701	2.548	3.6401	5.6679	4.394	4.5638	3.3978	3.5622	5.2671	6.0276	3.1127	1.3925	4.4122	3.1182	0.8458	3.4488	4.5159	2.613	3.2521	4.1413	1.3315	3.6489	3.739	2.5315	2.6072	4.71	1.6056	1.5781
LY6G5B	9.6082	5.5823	6.6849	6.8877	7.5663	5.302	6.4277	6.7994	6.8596	6.2739	7.2848	6.6282	5.467	6.4605	6.5523	5.3344	6.0942	6.0764	6.5681	5.7479	4.4624	6.3505	5.9131	6.0272	7.6762	7.9275	7.949	7.3291	6.9018	6.9918	5.6989	5.0276	3.9958	5.4184	5.8839	7.2444	5.894	6.2922	6.3231	8.0212	7.1476	5.6367	6.4839	7.728	6.2763	6.3171	8.1204	5.5725	6.7062
MFN2	11.7266	10.8458	10.2834	10.7817	11.662	10.5549	10.4763	11.614	11.1296	11.5656	11.2717	11.272	11.4025	10.8788	11.3255	10.3198	10.6547	11.1772	11.2386	11.0969	10.8409	11.2564	11.5291	10.9253	10.6962	11.3725	11.3119	11.5493	11.9036	11.583	9.5678	10.4342	11.19	10.7382	10.5092	11.2328	11.4688	10.3297	11.4459	11.2301	10.8636	11.7509	10.3956	10.9853	10.6124	11.4623	10.7579	11.4735	11.4654
MFN1	10.1758	9.9009	9.8099	10.2866	10.6278	9.9653	11.3348	10.5198	10.3288	10.3144	10.2637	10.0246	10.1569	9.7763	10.8038	9.9134	9.456	10.4508	10.1732	11.2719	10.0009	10.8504	9.2159	10.5621	9.5383	9.9752	11.0133	9.8411	9.9808	10.0437	10.1612	10.7817	9.4923	10.1836	10.8285	10.3158	10.052	9.6315	9.1023	10.3311	9.0237	10.5329	10.2424	11.0075	9.8811	10.4295	9.2389	10.6439	10.9095
NUDT9	8.3824	9.3462	8.065	8.694	8.1908	9.077	8.555	10.0062	8.9834	8.1965	8.1334	8.4031	8.1695	9.1229	8.1028	9.3711	8.1094	8.3954	9.0799	9.4639	8.3552	8.514	7.835	8.8569	9.1086	7.779	8.1326	8.4238	8.6353	8.1723	7.7416	9.4347	8.8637	9.872	9.7727	8.158	8.4392	8.8622	8.4258	7.8138	8.0119	8.082	8.0717	7.8649	8.2735	8.6869	8.2424	8.9323	8.9115
ZNF33B	9.5236	9.4031	9.7849	8.9529	9.5628	8.2455	9.2717	8.6876	7.8275	10.1111	9.7389	9.8823	9.1135	9.4612	8.3973	8.05545	8.5652	9.1027	8.8013	9.3108	10.4	8.6235	9.7148	10.1932	9.3592	10.0157	9.978	10.2115	9.3484	10.5435	9.5265	8.5657	10.1777	9.702	8.2092	8.7009	8.8788	9.8873	8.0586	9.8199	8.1218	9.1631	8.3066	10.48	8.6901	10.4283	9.639	8.0565	9.8921
FAM166A	3.2872	1.0748	2.5713	0.4596	1.0553	1.213	1.2491	1.6475	2.0087	1.1059	4.9925	1.3826	1.262	1.2834	1.0603	1.26305	1.2102	1.3791	2.0792	0.9175	2.0924	1.5364	0.6217	2.0998	1.4252	1.4004	1.4577	1.0183	1.9657	1.3294	2.4449	1.834	0.8613	1.4943	1.4392	0.6149	1.6474	2.4703	1.8335	3.8259	4.1722	1.008	0.8856	0.6039	0.8456	2.4277	0.9652	0.4944	2.1087
FAM117A	8.6172	9.1742	9.8512	9.4498	10.035	8.9693	9.2664	9.7533	9.8039	9.3185	9.4683	9.2956	9.2531	9.5298	9.5661	9.78615	9.4012	8.883	9.7955	10.0722	8.9662	9.4764	9.9164	9.2428	9.6917	9.9612	9.6062	9.2238	10.3043	10.6788	8.7294	8.5753	9.9578	9.9405	9.4699	9.1622	9.5539	9.363	9.4608	9.2771	9.4977	8.4029	8.9736	8.7176	8.9044	9.2834	9.4164	9.6973	9.4047
FAM117B	9.4215	8.585	9.6203	9.3865	8.644	8.8087	8.5498	8.6059	9.0069	9.5318	9.8386	9.3368	9.3554	8.8838	10.1899	9.67325	7.6604	7.5802	9.573	9.947	8.6215	8.5669	9.8439	9.9015	9.2976	9.7579	9.9497	8.8389	9.3069	9.9021	8.0109	8.1106	10.0342	8.7596	7.9451	8.7453	7.7855	9.2638	8.5092	10.9125	9.6733	8.6553	9.7263	8.3947	8.9306	10.4845	8.1098	7.6469	8.445
PATL1	10.6873	10.2622	11.2996	11.6358	11.3876	9.4634	10.1841	10.9413	11.5646	11.6507	10.6225	10.6892	11.7599	11.2263	10.7644	10.7526	10.5975	10.9947	10.9167	11.173	10.5699	10.6222	10.4317	10.8126	10.6855	10.454	11.1216	10.6194	11.7439	10.889	10.4923	10.4117	11.3339	11.3343	10.1946	10.5092	11.0398	10.4614	11.0993	10.8867	11.6359	11.3999	9.9567	11.3233	10.9581	10.8004	11.0593	10.8082	10.4447
THTPA	7.9963	8.1999	9.0062	9.4521	9.5149	9.6731	8.6615	9.4718	8.4428	8.8912	8.9494	9.2271	8.6967	8.4202	9.8937	9.78565	9.9961	9.0891	8.4946	11.2938	8.7963	9.0138	10.5041	8.3166	8.763	10.5225	8.1526	7.5072	7.7579	8.7573	8.8997	9.3805	8.8625	10.2455	9.6983	9.0951	8.1098	8.9418	7.7681	7.7679	8.849	9.0786	8.5008	7.5999	9.1285	8.4148	9.2676	9.4356	8.5847
NAA50	11.1085	11.4556	11.789	11.5935	11.4409	11.3374	10.8462	11.288	11.2938	11.7855	11.3616	11.5603	11.544	11.5233	11.9909	10.9619	12.2763	11.6297	12.3869	11.9089	11.9621	12.2037	11.4974	11.7941	11.8372	11.3163	11.2237	11.7083	11.3123	11.1428	11.3019	12.281	11.3524	11.8658	11.8436	11.5653	11.6946	11.4776	11.629	11.8819	11.3775	12.1277	11.8612	11.6001	11.9664	11.8218	12.3804	12.5326	12.1292
MAD2L2	9.1637	10.2978	8.9178	9.9607	9.6852	9.8266	9.9934	10.7657	8.5686	9.5385	9.6969	9.382	10.4151	9.1756	10.4333	9.0507	10.4468	10.1653	9.4536	8.9223	10.1774	9.5636	10.2661	9.0547	9.1217	10.2947	9.9091	9.6766	10.3255	9.9804	9.674	11.1565	10.1278	9.4389	10.5075	8.7155	9.4423	8.8422	10.0364	9.5546	10.6279	9.4157	10.8882	9.0654	9.4412	10.0004	10.0299	9.7953	10.5633
RPS26P11	2.2835	2.5087	0.4619	1.8586	1.3859	2.1673	2.4789	2.5774	2.0073	2.7512	1.7173	1.7685	1.2587	1.8088	2.3391	2.6844	4.4102	1.134	3.1699	1.3112	3.8023	2.2611	2.9	0.9877	1.696	3.0064	1.2059	2.6896	1.5089	2.7089	3.7604	3.6111	2.9072	2.2039	3.5967	2.0667	2.8119	2.2547	1.3422	1.8312	2.3678	2.4725	1.0883	1.021	2.3176	2.2871	1.9448	2.3467	1.7297
FAM9A	0	0	0	0	0	0	0	0	0	0	0	0	0	0	0	0	0	0	0	0	0	0	0	0	0	0	0	0	0	0.5883	0	0	0	0	0	0	0	0	0	0.361	0	0	0.3579	0	0	0	0	0	0
SVIL	8.1077	10.3483	10.0849	9.7581	10.7949	10.393	9.5324	10.8607	10.0342	12.4733	9.8704	9.1757	11.4976	11.842	10.6606	10.8474	9.8691	10.5855	11.081	9.9306	11.5374	10.209	10.4141	11.4095	11.6232	9.1955	10.9168	10.9972	9.6176	12.1024	8.7521	9.5192	11.4825	9.4016	9.2472	10.5001	11.2792	10.8051	10.9316	10.8969	8.2985	10.0665	9.6751	10.5295	10.5822	8.7707	10.9047	10.8631	10.355
KTN1	11.6707	11.0724	10.6124	11.9536	10.3532	10.4471	10.2321	10.3458	10.4879	11.4241	12.1577	11.7571	11.5778	11.0079	10.2588	10.4528	9.9358	11.0363	12.1125	11.0729	9.9043	11.9715	11.0628	11.2571	10.5685	10.8297	10.6556	10.4192	11.1384	10.3636	10.1635	10.6233	11.7101	10.6204	11.0393	11.7556	10.678	11.3089	10.219	11.8526	10.0565	11.1771	11.0402	10.7347	10.608	11.08	11.32	11.598	10.91
TCEB3	10.5782	10.1941	9.9746	10.4783	10.732	9.8543	10.0846	10.9636	10.4114	10.9267	10.2218	10.9719	10.7261	10.1528	10.8418	9.83035	10.5021	10.0096	10.9548	10.2539	9.8157	10.2557	9.8505	10.2787	10.3881	9.973	10.6455	10.6245	10.244	11.2093	9.4621	10.6149	10.4437	10.2368	10.6611	11.024	10.2704	10.173	10.6849	10.7425	10.2958	9.9233	10.0723	10.7295	10.2892	11.0866	10.3895	10.8358	10.093
TCEB2	10.3781	12.48	11.1543	11.2664	11.7003	13.1078	12.9082	12.5292	10.1715	10.3312	11.1124	11.723	10.5549	11.5101	11.4347	11.9954	12.6602	10.9831	11.632	11.6605	12.6467	10.8219	11.717	11.4631	11.8316	11.834	10.6731	11.4681	11.7273	12.1956	13.0066	12.5737	11.1469	11.9807	12.6266	10.4333	11.3194	11.706	11.5297	11.156	11.6801	11.2002	11.5464	11.5755	11.0672	11.7281	11.1169	12.0633	11.8737
TCEB1	8.4478	9.8863	9.6679	9.0673	9.5417	9.9036	9.6719	9.1419	9.0992	8.8013	8.63	9.6901	9.2412	8.8395	9.1689	9.77075	10.9782	10.2686	9.9787	9.1288	9.785	9.287	9.0067	9.161	9.523	9.0999	8.8458	8.7051	9.3319	8.7112	9.223	10.6158	8.6038	9.42	11.2672	8.2937	9.0904	9.5988	10.1427	8.3217	8.7088	9.288	9.5299	8.7898	9.6786	9.4003	9.0398	9.6177	10.0745
IQSEC1	10.3978	9.5527	10.2969	9.5821	9.4794	9.2337	9.8963	9.9524	10.5301	10.668	9.2862	10.6262	10.8459	11.0482	10.3621	10.5256	9.3759	10.6115	10.0562	10.3838	10.0993	10.7257	10.6669	10.0082	10.1124	10.596	10.445	9.7975	10.4463	10.6574	9.6181	8.7833	10.7497	9.1618	9.2799	10.6542	10.5806	10.1134	10.9598	10.3635	9.2168	9.7366	10.5924	9.7721	9.7009	8.8886	10.1724	9.7468	11.2761
C20orf191	0	0	0	2.0007	0	0	0	1.2748	0	0	0	0	0	0	0.3456	0	0	0	3.3161	0	0	0	0	0	0.6415	0	0	0	0	0.5883	0	2.7246	0	0	0	0	0	0	0	0	0	0	0	0	0	0	0	0	0
C20orf197	1.553	3.079	3.3832	2.2486	2.546	0.9054	2.0711	2.1855	2.8157	2.8691	1.5662	2.4003	2.2083	1.949	1.5334	1.9948	1.8538	3.6495	1.696	2.1876	2.4106	2.0125	0.6217	3.9464	2.1243	1.8899	0.904	4.3758	2.9739	1.3279	2.788	0	1.9428	1.4873	1.8323	4.4238	2.3926	1.3271	2.1961	0.6494	1.9616	3.9457	0.8834	2.9431	0	1.1458	3.4561	1.3976	2.8656
BMPER	4.4775	3.2562	2.3648	1.0879	2.546	2.3011	5.929	3.0794	2.5627	1.4435	2.6392	0	4.3769	3.4137	3.4613	2.63675	3.5182	1.9213	1.696	3.1216	4.2332	4.3196	1.0548	2.9171	3.2326	1.0582	3.0712	3.5732	3.7149	6.0377	2.3394	1.8278	5.4881	2.4618	2.5098	2.9836	1.9389	2.9616	2.0252	2.741	0.9296	3.0584	3.8871	3.3595	3.9397	1.4318	2.4627	2.9905	2.8656
C20orf195	3.2786	7.8595	2.8905	4.8651	2.8979	6.2243	6.0029	4.7114	4.1385	4.4917	4.6917	2.8912	4.1239	4.8349	4.2375	3.66355	3.0338	6.6405	3.4489	5.192	4.3137	5.9203	4.804	3.3469	3.7355	4.0613	3.8143	5.4459	4.6739	3.8673	7.9215	3.4854	0.4919	1.8896	4.7795	6.5219	5.4315	3.9387	4.3895	0.6494	3.5	3.9457	5.9433	4.4321	4.0823	4.3335	1.853	3.3784	2.991
C20orf194	8.0394	8.0153	7.4447	8.7604	7.537	7.9054	8.2794	9.1962	9.4578	9.5737	9.0882	8.3438	9.0345	8.45	9.3581	7.6001	7.6697	8.3326	7.6138	9.0463	8.4562	8.3643	9.16	9.1585	8.1908	9.6887	8.1983	9.0069	8.4055	10.4563	8.0416	7.3137	9.5575	7.8057	7.068	9.6131	8.7671	8.7415	8.391	9.142	7.6217	8.7582	7.7687	8.8824	8.1041	8.573	8.424	7.7682	8.2581
CLCNKA	0.9761	2.3615	1.0923	4.9375	2.0795	1.2076	1.9049	8.2004	0.8116	5.8229	5.2579	2.2462	3.1824	4.5998	4.8246	4.15665	2.0936	5.0383	3.406	5.6661	2.4106	3.63	1.3874	1.3996	4.1538	2.2595	4.4244	4.352	5.7194	6.1026	1.3084	1.604	2.0877	2.9567	2.5098	0.6149	0.4374	1.3271	2.4869	3.8152	5.9324	0.5903	3.8312	5.58	0	3.6602	4.2872	1.6056	2.4067
C20orf199	10.7855	11.1188	10.0912	10.5903	11.1556	11.386	12.7377	10.609	10.0297	10.1425	9.8837	10.9106	9.7938	11.1694	10.1413	10.248	11.0631	9.933	11.0843	11.3013	12.5918	10.1747	11.175	12.1861	13.1152	11.7795	10.8428	10.0755	10.1799	11.3862	11.6927	12.8957	12.3611	11.3058	11.8942	9.8338	10.8726	11.7487	11.042	11.4828	11.1186	10.0702	11.2245	9.3815	11.0193	11.2851	9.2143	9.9784	10.2797
CLCNKB	2.5449	5.2679	2.6515	3.9666	3.3423	6.4785	2.6981	5.5369	5.5331	6.5614	5.2455	4.5359	5.5011	5.5913	4.8787	4.5228	5.1817	1.3746	4.4249	5.4966	6.1959	4.7025	4.6882	5.0204	7.1957	4.2372	5.2653	4.1728	5.9023	6.6319	1.0755	5.8224	7.3281	4.0295	4.9081	2.239	1.799	4.6302	4.8653	3.6936	6.5574	3.8477	5.9031	3.6823	3.9397	3.4837	4.4211	2.3467	3.763
LRP2BP	6.061	6.8485	5.7604	6.1907	4.5434	5.8732	4.7343	4.5891	6.3065	5.4964	8.2695	4.9395	5.2284	5.2553	5.3307	4.69405	4.7969	5.971	6.3341	7.6553	5.4293	4.5934	6.455	5.5097	6.1152	6.6366	6.0134	7.3291	6.2658	6.6246	5.017	4.4195	5.1513	6.3525	5.3915	5.8482	4.6692	5.2751	3.9856	6.4823	5.9704	4.6447	4.8517	5.5954	5.7655	6.9253	6.1217	4.6965	5.263
OR5D13	0	0	0	0	0	0	0	0	0	0	0	0	0	0	0	0	0	0	0	0	0	0	0	0	0	0	0	0	0	0	0	0	0	0	0	0	0	0	0	0	0	0	0	0	0	0	0	0	0
FAM90A1	3.8619	6.6247	4.7161	6.4542	6.7002	5.8296	5.3982	7.3967	5.2042	4.7593	4.9876	6.9451	5.6606	6.1298	5.9134	5.55215	5.1817	3.0301	3.9745	7.1799	6.2378	5.6638	6.0127	5.5806	6.2055	4.5013	5.6994	3.8019	5.3971	9.324	5.769	3.7268	6.2589	5.8646	6.0878	6.1203	5.0236	7.0718	4.6172	4.3046	6.3838	6.2105	7.092	5.6408	4.8123	6.9623	4.6293	5.7252	7.1122
IQSEC2	9.7034	9.6983	9.8142	10.3055	8.4896	10.574	8.4438	10.5305	9.7147	9.0688	9.7222	8.9481	9.5045	9.9137	9.3545	9.1206	8.9247	10.4821	9.9869	9.5667	8.8944	9.5722	9.843	9.6946	8.8177	9.8041	9.3141	9.6554	10.6265	8.878	10.1082	7.6058	9.4874	10.1537	9.013	9.5547	9.2873	9.5321	9.5862	8.6432	9.413	9.3328	9.8357	9.421	9.3856	8.1683	9.1952	9.3478	10.1445
FAM90A7	3.7626	5.1269	2.6515	2.2486	4.3091	3.2162	4.432	4.0849	4.3668	4.0425	3.7109	3.3353	3.6667	2.3028	2.9572	2.06355	3.1446	0.4836	2.8237	2.7289	4.5646	2.1422	3.9075	4.658	4.9653	3.861	3.6737	2.4408	3.6557	4.5945	4.9497	2.4828	3.1244	3.7682	2.6141	4.7992	3.6248	5.1115	2.7289	2.472	3.0422	3.1841	3.1961	2.8432	3.2879	3.7409	3.2554	2.6582	2.1076
SERPINA3	3.656	7.9476	6.8545	7.2642	8.9566	7.8272	6.0435	5.5034	7.7812	7.9663	11.007	9.332	11.3402	6.8286	6.5603	8.70935	10.2495	9.6256	7.3705	7.9514	7.5892	8.5698	5.4087	8.1385	9.841	5.4152	8.3252	8.8978	9.5425	5.5016	11.7569	10.5333	7.3783	8.2776	10.2206	10.8472	11.2282	11.4498	11.0058	6.6304	11.2099	10.2839	7.1009	10.4474	8.5407	8.0998	9.2361	3.5392	9.4876
PURB	10.9873	10.9723	9.8352	11.1064	10.3907	10.6559	9.7071	10.6034	10.6026	10.5684	11.1749	11.0945	11.2707	10.1676	11.5407	10.7882	10.7471	10.2189	10.1371	10.3947	11.5547	10.6863	12.0508	10.9927	10.5198	12.0128	10.708	10.7609	10.3673	11.284	10.8326	10.1693	9.6834	9.8927	10.3967	10.6031	10.6886	10.9926	10.4075	11.1159	10.7394	10.3382	10.7488	10.3172	10.7872	10.707	11.4332	9.8742	10.4712
VPREB1	0	0	0	0	0	0	0	0	0	0	0	0	0	0.4412	0	0	0	0	0	0	0	0	0	0	0	0	0	0	0	0.3239	0	0	0.4919	0	0	0	0	0	0	0	0	0	0	0	0	0	0	0	0
CCDC160	5.7076	4.8652	6.2135	5.0232	1.6559	4.6692	6.2221	5.1467	5.5907	1.588	6.0383	7.8815	4.9581	3.6375	2.4143	4.88785	4.6913	7.9303	2.275	3.8112	3.6861	3.5388	4.5623	4.173	2.4541	5.5379	3.5178	3.9364	1.3687	3.2568	4.3095	4.5191	1.7816	2.5753	7.9894	5.8811	1.9389	2.9616	4.7872	5.4662	4.3218	4.0373	6.6933	2.6198	6.3766	5.8458	3.3255	5.6212	6.4976
KRTAP6-3	0	0	0	0.4596	0	0	0	0	0	0	0	0	0	0	0	0.2483	0	0	0	0	0	0	0	0	0	0	0	0	0	0	0	0.5945	0	0	0	0	0	0	0	0	0	0	0	0	0	0	0	0	0
KRTAP6-2	0	0	0	0	0	0	0	0	0	0	0	0	0	0	0	0	0	0	0	0	0	0	0	0	0	0	0	0	0	0	0	0	0	0	0	0	0	0	0	0	0	0	0	0	0	0	0	0	0
KRTAP6-1	0	0	0	0	0	0	0	0	0	0	0	0	0	0	0	0	0	0	0	0	0	0	0	0	0	0	0	0	0	0	0	0	0	0	0	0	0	0	0	0	0	0	0	0	0	0	0	0	0
OR5D14	0	0	0	0	0	0	0	0	0	0	0	0	0	0	0	0	0	0	0	0	0	0	0	0	0	0	0	0	0	0	0	0	0	0	0	0	0	0	0	0	0	0	0	0	0	0	0	0	0
SATB1	5.8352	6.6724	10.0892	6.8972	7.8645	6.4135	8.7191	4.5891	8.7828	7.833	9.2245	6.8811	7.0796	9.1467	7.0444	7.73035	7.3895	8.1726	7.7658	7.621	7.8942	7.3043	10.634	6.4018	8.8069	11.0997	9.5637	9.3444	8.4551	10.6286	7.3395	8.15	9.2625	8.162	6.1585	8.7876	8.5388	8.6209	8.4743	10.3647	8.3438	6.3058	7.632	8.9856	7.5008	4.2983	7.8466	6.7504	8.7062
RIC3	1.964	7.3871	5.5557	6.8034	7.3476	4.3675	8.8218	5.0572	7.6077	7.672	4.7277	7.0881	7.1633	6.3291	6.7096	5.81525	6.8003	3.6495	5.9718	8.8911	4.4973	4.2056	6.7432	7.1251	6.9102	8.0177	8.7366	8.5976	7.7978	7.1443	6.2538	5.0938	8.9551	6.6467	3.1875	5.13	6.9283	8.9484	5.2995	8.6163	3.3287	6.3286	6.0877	8.5133	7.4622	8.8136	7.8877	3.3784	7.5418
OXSR1	10.2917	9.7834	10.9905	10.4526	9.8506	9.4616	9.6425	9.6191	10.8068	10.6247	10.337	10.9276	10.3571	10.2525	10.1017	9.5306	9.4891	10.47	9.7908	9.5238	10.9209	10.3568	10.3708	10.0164	10.1153	10.7201	10.2021	10.2783	9.709	10.9867	9.6844	9.3717	10.1614	10.0228	9.4024	10.7388	10.4081	10.2002	10.1043	10.6304	10.2464	10.1533	10.4927	10.2896	10.0716	10.0888	10.7319	9.8972	10.1529
OR5D16	0	0	0	0	0	0	0	0	0	0	0	0	0	0	0	0	0	0	0	0	0	0	0	0	0	0	0	0	0	0	0	0	0	0	0	0	0	0	0	0	0	0	0	0	0	0	0	0	0
ST3GAL3	7.7464	8.4996	6.9544	8.4308	7.5266	7.2104	8.0471	7.8909	7.7612	8.0715	7.7728	7.5927	8.0102	8.1781	8.435	8.2921	7.7018	7.2624	7.3789	7.0949	8.7373	8.2592	7.3309	8.3416	7.7476	7.1468	7.949	8.1676	8.7945	8.5217	7.8632	7.9323	8.0416	7.0169	7.358	7.4671	8.4611	9.2735	7.5687	8.3856	9.3655	7.8847	8.9865	7.5922	8.0703	7.8694	7.3526	7.7682	6.8184
ST3GAL2	8.1368	9.9704	7.5414	10.7488	10.2777	10.5261	9.5636	8.3349	9.1071	9.3581	8.9605	9.7438	9.8506	9.144	9.8846	10.1107	8.5274	9.3795	9.3841	11.0237	8.1292	10.1972	9.6447	9.4216	9.4738	9.3937	9.9241	9.3277	9.8803	10.4201	9.6837	9.7185	9.62	10.511	9.4498	9.3941	8.9975	9.9921	9.4226	10.4354	9.2878	8.9846	10.4065	7.5922	9.8884	9.6546	8.8962	9.4381	7.8056
ST3GAL1	10.5489	11.5254	9.3276	10.7393	10.2194	9.4517	10.4698	10.147	12.683	11.1225	11.1113	11.5358	11.2437	13.0501	10.405	11.9612	12.0987	11.7763	8.5449	10.3593	12.5091	11.159	10.409	10.4939	11.8194	10.4962	10.1021	10.3975	12.9105	8.9908	12.4706	11.0111	11.5276	11.4	10.8689	11.7149	12.0929	11.3743	12.8114	9.5816	8.529	11.1179	8.9126	10.845	11.2563	8.8745	10.7252	10.4724	12.8307
SGPP1	5.9969	6.993	8.742	7.1808	7.5032	8.2558	7.9702	6.2922	7.8977	8.6282	8.4516	5.7465	8.4639	7.6376	6.7964	7.7392	8.1531	8.8585	7.8858	6.3763	8.2182	9.1482	7.4993	7.9372	6.7164	7.7467	6.9163	8.4423	8.361	4.9285	7.8632	8.4568	9.0322	7.6231	8.8742	9.0401	7.8221	8.44	9.2022	6.407	8.78	8.6269	8.3143	7.2558	8.3174	5.6986	8.0516	6.9965	7.6645
ST3GAL6	5.3105	7.6828	6.3466	9.0326	8.4323	6.5134	7.3237	6.9351	6.4813	7.509	6.6678	9.0227	7.781	8.0554	8.1099	6.3176	6.6108	8.8498	9.8665	9.0783	7.3429	8.3987	9.0277	8.5602	6.2164	9.9509	7.3946	7.4549	6.691	6.6964	8.2554	9.0172	6.2892	8.9293	8.7352	8.0751	6.7499	9.2198	9.06	9.126	5.7887	6.0818	8.6467	6.9662	9.3366	9.4706	6.9654	7.8925	7.5028
ST3GAL5	8.0605	7.9636	8.8356	7.4948	6.6701	7.9747	7.2648	6.96	8.382	7.6861	7.8484	5.9845	7.2371	7.237	7.3665	7.6245	7.0626	7.3565	6.9265	5.7559	7.4131	7.1159	7.6423	7.9678	7.2284	8.0563	8.4526	8.4508	7.5805	7.5413	6.6953	6.5039	9.1911	7.2484	6.6626	9.3496	6.3472	7.8382	7.43	7.7254	6.8679	6.4587	7.1532	7.2751	7.2137	7.2466	7.611	5.8531	6.173
ST3GAL4	6.4915	9.7088	7.7016	7.7271	9.229	9.1263	8.6778	9.6846	7.8275	9.5796	7.9396	7.636	9.5454	8.4662	8.5869	10.2586	9.1654	9.3411	9.656	9.1026	9.8556	9.0254	7.895	8.4043	9.1246	6.8748	8.2631	7.9404	10.056	8.0113	9.0499	8.1883	9.0187	8.7491	10.002	8.6483	9.4742	8.5559	9.3577	7.8192	7.8033	9.281	9.9407	10.797	9.7591	7.5877	9.9207	8.2097	10.3863
C7orf28A	9.2069	9.9956	9.2697	9.9465	9.7945	9.9431	9.5723	10.0225	9.4625	9.5002	10.0711	8.5959	8.857	8.4172	9.931	8.2269	9.0791	8.6823	9.9778	9.9168	9.1705	9.4437	9.5607	9.9226	9.3739	9.3026	9.9867	10.0465	10.6811	10.2951	10.9262	10.6007	7.3245	9.1572	9.259	9.7833	9.1402	10.0132	9.105	9.5508	10.0796	9.4635	10.427	9.5564	9.2372	9.3498	8.8262	8.9751	9.5001
NINJ1	10.2703	11.0969	11.1982	9.7007	10.9698	10.411	10.1733	10.8864	10.1549	10.2571	9.9197	9.4733	10.7004	10.2508	9.9433	11.4336	10.7233	11.5503	11.0012	9.5689	11.6957	10.7541	9.7222	9.9976	10.0543	9.9303	9.4406	10.7395	10.8612	8.4539	11.2733	10.2288	10.1125	10.3237	10.773	10.0148	10.718	10.0871	10.6367	8.218	10.6896	10.1635	11.2537	11.53	10.4185	8.9222	10.5725	10.0446	11.4812
NINJ2	6.1423	7.3475	8.777	7.1002	6.7883	7.0492	6.7383	5.0574	5.4607	7.175	6.7212	5.5071	4.0286	7.7311	6.1952	5.906	7.4118	7.6368	9.0485	6.4901	7.9081	7.1083	7.3456	7.9969	4.8011	6.6139	5.4492	6.56	7.5137	4.9987	7.6044	7.7665	6.8532	5.9513	6.8781	7.6166	7.8614	8.6591	7.6407	4.2025	4.8602	8.3056	7.1563	6.7799	7.0842	8.5362	5.7414	4.7201	7.4925
C7orf28B	7.5143	10.1048	9.0653	10.2399	10.2135	9.9049	10.1409	10.243	9.6368	10.0964	9.6157	10.2236	10.1122	9.7938	11.7937	8.98095	9.46	9.2496	10.225	8.5954	9.6187	9.782	8.9355	10.6167	9.9364	9.8648	10.3394	9.8129	10.2834	10.34	10.8229	9.9316	9.5606	9.5093	10.2221	9.6436	9.1653	10.4934	9.1368	8.9094	10.7195	9.061	10.3701	9.8312	9.8578	9.8481	9.2468	9.415	8.7885
GALNS	9.0017	8.8912	8.8569	9.1373	9.9347	8.8226	9.4559	8.7615	9.6306	9.3824	9.8912	8.1976	9.1487	8.782	9.6167	9.07435	9.4411	8.7874	9.4074	9.0822	8.6682	9.256	8.7054	8.6872	9.3992	8.357	9.2608	8.9906	9.0209	9.9936	8.7555	8.2548	9.3885	8.9805	8.6036	10.2229	9.7279	9.8775	9.626	8.9289	9.6927	9.728	8.426	8.836	8.3877	8.7262	8.945	8.5457	7.225
ZNF451	8.7814	8.7271	9.474	9.1833	8.299	8.4509	8.8943	9.4519	9.2709	8.1382	9.2526	8.8259	7.9541	8.1766	9.0806	7.8254	8.2305	8.6729	8.8319	8.8373	9.0842	9.3941	8.2199	8.5299	9.0268	8.6748	9.0744	8.982	8.5094	8.5625	8.3609	8.8911	8.9783	7.9747	8.1777	8.8146	8.8379	8.655	8.1655	9.9802	8.2719	9.1823	9.1609	8.4783	8.4149	9.2935	8.9448	9.4728	8.7333
SNORD15B	0.9761	1.6815	1.5295	1.3224	1.9847	4.1002	4.0086	0	0.4621	1.588	1.854	2.4716	3.226	1.949	1.6623	4.59915	0.7256	1.134	5.0444	0.9175	8.0074	1.332	8.4538	2.7861	1.926	5.1108	0.904	1.2406	2.3839	0.5883	7.7784	4.349	2.2194	4.8558	2.3974	1.0448	1.799	9.7818	2.3489	1.0956	3.1637	1.008	2.0346	3.1243	8.4482	0.7888	2.692	1.6056	0.9949
NEK2	7.8037	8.8495	8.4974	9.7098	10.1711	9.2063	8.9818	9.0799	8.0878	8.8684	9.4064	8.2301	9.6636	6.7541	8.9265	8.2108	8.6615	8.6497	9.9764	8.9249	7.6944	8.6833	8.002	8.7145	8.5161	8.3946	9.271	9.3854	9.0556	8.6365	9.2669	10.2239	6.5923	9.7994	8.6971	8.8686	8.6137	7.5553	8.5313	9.4174	8.7723	9.6079	10.3083	8.359	9.6022	9.844	9.532	8.7026	8.4922
NPSR1	0	0.3515	0	0	0	0.5226	0	0	0	1.102	0	0	0	0	0	0.36485	0	0	0	0	0	0	0	0	0.6415	0	1.4554	0	0	0.5883	0	0	0.4919	0	0	0.34	0	0.4617	0	0.361	1.0605	0	0.3579	0	0	0	1.1292	0	0.4125
ATF6B	12.2062	11.7786	12.1795	11.949	12.6907	12.2449	12.2994	12.6382	11.9249	10.8383	12.1114	12.7969	11.0915	11.5008	11.5808	12.4045	12.2076	11.8318	10.9654	11.843	10.6636	11.1145	12.152	11.372	12.5547	12.0841	12.3901	12.5036	12.0384	11.4507	11.2953	10.865	11.6288	12.1468	11.822	11.747	11.834	11.8885	11.7299	12.1171	12.0812	11.899	11.199	12.312	12.4204	12.0073	12.9037	12.0871	11.9115
SNORA74B	2.2835	0	0.8112	1.5242	0	1.2076	3.0565	1.2748	1.5299	0.8952	0.7257	0.3419	1.0801	0.4412	0.8576	2.82655	0	0.8452	3.2203	0.6714	5.4293	0.464	5.011	0	0.6415	4.7537	2.0176	1.2406	1.6368	0.5883	6.4432	3.1953	2.0877	2.8704	3.6467	1.0448	1.0445	6.5456	1.8314	0.361	0.2399	0.8142	1.4272	1.6129	4.3311	0.5706	1.4127	1.1545	0
TJAP1	10.8067	9.1159	9.8827	10.4293	9.9143	9.2116	9.6175	10.0974	10.371	9.5059	10.0632	9.5494	9.6411	9.3414	10.7836	10.5457	9.953	9.7096	10.0636	10.1852	8.3409	9.8735	10.4667	9.3024	9.2171	10.6687	10.5821	10.5926	9.2209	10.4262	8.8817	9.1239	9.2336	9.6068	9.8582	10.0214	9.6326	9.958	9.8892	10.8633	10.4449	10.1993	9.9726	10.2172	10.0769	10.3871	10.8048	8.8593	10.6087
SLC16A9	6.7596	6.2173	9.7971	8.7478	8.1312	8.2393	3.6886	10.2282	5.689	9.2004	7.9587	11.3273	8.182	6.9209	8.3973	7.799	9.3268	8.8183	10.251	7.8119	7.544	9.5578	7.3877	9.3069	9.673	8.1691	9.4808	8.3654	7.2811	10.4172	9.5572	8.3069	6.7312	9.4492	6.0511	7.6191	9.3983	7.8069	6.2999	8.0174	10.0897	9.1902	8.9913	8.4035	7.1423	9.2929	9.7871	7.9461	9.4849
MAGEA12	0	0	0.4619	0.8078	1.0535	0	1.2463	0	0	0	0.7257	0.3419	0	0	0.6241	0.80545	0	0	5.7409	0	0	0	1.3874	0.4089	0	3.2719	0	0	0.6111	0	0	0	0	0	0	0.6149	0	8.5118	0	1.58	1.0605	0	0.3579	0	0.8456	2.0542	0.3074	0	0
CYP7B1	0.9761	3.7161	5.7704	6.2201	2.949	2.0198	7.0375	1.6459	6.7828	1.7194	5.1155	1.7685	4.3575	5.5697	4.1522	4.1916	5.6062	5.2033	7.0674	3.3058	5.0839	4.9877	5.2339	2.6421	4.0108	5.1985	4.2701	5.4001	4.5331	1.9142	3.1297	5.4372	5.8552	4.7389	3.3167	3.4724	4.6891	6.4983	5.3726	3.5609	3.3287	3.1841	5.8407	4.3973	4.493	2.77	6.489	4.6266	6.3356
MAGEA10	5.4123	0	0	2.7287	3.2227	0.9054	1.2463	6.6795	0	0	0.4081	0	0.8763	0.4412	0.8576	0	0	0.4836	4.9579	0.3744	0	3.7968	8.9001	0.9877	0	9.7589	0	0	0.3377	0	0.4533	0	7.1621	0	0	0	0	1.0919	0	0	0	0	0	0	0	0	0	4.0469	0
OSBPL8	9.1491	9.792	10.0316	10.1537	9.2585	9.6466	9.9352	9.8524	9.7302	10.1256	8.9182	9.482	10.1741	10.3247	9.7542	8.5158	9.4653	10.134	9.9369	9.7874	10.1148	10.6249	10.2774	10.0569	9.7954	10.4082	9.9163	10.157	9.525	10.5958	9.9032	10.1166	10.1398	9.8907	9.6113	9.5227	9.868	10.1416	9.3362	10.3011	9.4693	9.3042	10.4536	9.8738	9.8689	9.8737	9.3016	9.7659	10.3948
SLC16A1	10.317	9.3902	11.2844	9.6843	10.1166	10.762	8.6016	7.9208	9.9204	11.1566	10.9616	8.8495	9.8524	10.1712	9.1682	10.3503	10.5193	8.6682	10.89	9.3532	10.6232	10.0246	11.0508	11.5983	10.8292	10.9745	10.9304	8.8655	9.8919	9.8044	8.4823	10.7796	10.6153	10.2726	10.2945	10.0969	9.0659	9.4933	10.2773	10.5742	11.4138	11.1491	12.1224	8.8312	10.2531	11.1111	11.5808	7.7464	9.0842
TUFM	12.8968	12.5611	12.2286	11.6656	13.0196	12.6614	12.7867	11.8553	11.7727	11.5247	12.3072	12.9389	11.0164	11.7115	11.898	12.0927	12.7137	12.0066	12.1001	12.3235	12.2647	11.791	12.1877	11.8922	12.1856	12.1727	11.7636	11.9533	12.0784	11.9982	12.617	11.717	11.866	11.8899	12.6256	11.7053	11.9079	12.3605	11.8433	11.5377	12.9631	12.5105	12.3257	12.2907	11.9224	12.7315	12.1568	13.1015	11.38
SLC16A3	9.7624	10.6864	9.52	9.7239	10.7017	10.9133	11.4136	11.6184	10.4768	10.1204	9.2487	9.594	10.8074	10.4129	10.3923	10.4238	10.2324	11.5996	11.4732	9.0423	10.8694	10.8089	9.745	9.2836	9.8835	8.7433	9.0458	11.0177	11.7188	8.0774	11.1823	9.9725	10.0531	9.7314	10.5857	10.935	12.1287	11.0711	10.5492	8.7211	9.7867	9.3412	11.0632	10.5608	11.0499	8.1865	9.2592	11.0308	11.7261
SLC16A2	6.4442	7.5489	7.8832	9.192	6.7659	7.8437	7.336	9.5875	7.9559	8.5321	8.4476	9.8617	8.2509	9.2393	9.5583	8.68015	8.9012	9.2182	7.2207	6.8352	9.114	10.0298	8.3646	8.3196	8.7648	7.9082	7.6876	8.7953	7.9238	8.3708	9.4123	8.1983	8.8112	8.3271	7.9401	9.7418	9.1338	9.087	8.5784	6.8346	9.403	8.581	8.3669	9.9561	7.8735	8.3732	8.4507	6.5882	8.9897
SLC16A5	8.9462	8.2866	8.6995	8.1814	8.496	10.2538	8.605	9.9907	8.7132	9.3966	8.9143	8.7007	9.982	9.0252	7.1052	9.47035	7.7507	10.3514	8.7678	9.9956	7.3381	9.1702	8.7973	8.125	8.6807	9.1378	8.3114	8.6681	8.4333	9.9696	8.9619	7.8032	8.806	7.7096	8.4641	10.0412	8.1209	8.6	8.4847	6.8631	8.6477	9.1179	9.0652	9.5574	8.715	8.9193	9.7879	9.2505	9.804
NPY2R	2.5449	2.6422	1.5295	6.7491	0.6209	1.2076	0	1.0459	3.9398	1.2829	4.1433	5.9537	0.6389	0	0.8576	4.439	1.566	0	3.6826	0.9175	1.389	0	5.5971	5.8825	3.4699	5.6036	4.022	0	1.8628	4.5331	0.4533	2.4828	1.1499	6.8064	1.8323	0	1.0445	5.9122	1.3422	4.3455	2.6008	0	2.2204	1.021	4.684	4.5875	1.1292	0.8618	1.2165
SLC16A7	0.9761	1.8005	3.4345	3.0883	3.1806	2.9971	3.4678	0.4382	3.9039	2.2407	3.9122	1.0495	2.5883	2.8238	2.681	4.58465	3.3435	3.3448	1.546	0.9175	2.0833	3.4414	2.4086	0.7271	2.9486	2.2595	3.5716	3.5732	3.8529	0.3239	1.6848	6.4958	3.2529	2.0553	1.8323	3.9403	3.352	3.5313	2.0252	1.7111	1.8209	1.3315	2.0346	4.6547	3.6038	0	4.6969	2.4582	2.991
CEP135	7.5667	8.0652	7.7904	9.2553	8.3562	8.5677	6.9707	7.6239	8.4428	7.4838	8.7411	7.799	7.7919	7.9192	8.1351	6.8614	6.8905	7.9232	8.2752	8.1999	8.055	8.514	6.9459	8.1166	8.7943	7.9082	8.1854	7.8977	8.4244	8.5968	7.8563	9.0157	8.819	8.5308	7.8253	7.9016	8.1625	7.3134	7.607	8.1123	8.3645	7.5453	8.477	7.3269	7.9499	9.1882	7.9869	8.3153	8.3991
ARHGAP30	8.2962	7.7601	8.3633	9.4598	9.0807	8.16	7.7881	9.2459	8.9286	9.7157	8.1781	7.6223	9.6178	9.3999	8.3645	8.26775	8.7163	9.9603	8.9902	8.9657	8.154	9.1947	7.8519	8.8456	7.4663	9.2173	8.6902	9.9239	9.2406	8.1936	7.812	7.0339	8.9959	8.7596	7.6494	10.414	8.5429	8.8528	9.6015	6.9184	8.1588	8.285	6.1347	9.4199	8.7286	5.6437	9.329	7.9885	7.8683
ARHGAP31	7.6385	7.3114	8.23	6.7541	7.7248	7.9621	8.5105	7.1341	8.9408	8.4564	7.9183	6.6813	8.8031	9.0213	9.075	9.2417	8.123	9.0221	8.4331	7.6339	8.084	9.0494	8.1598	8.0592	7.0929	7.7394	8.1371	9.8129	8.5797	7.5626	7.0041	7.4588	9.0344	7.5965	7.463	9.4156	8.9352	8.9714	9.6891	7.9107	7.7327	8.3457	8.1609	8.7281	8.5126	6.5678	9.8512	7.6847	7.4949
ARHGAP32	8.0709	10.366	9.0251	9.1827	7.8206	9.0653	8.9713	10.2354	9.7263	10.7668	9.4783	9.001	10.3069	9.3922	10.5499	9.4824	9.5892	10.4277	8.8411	10.7136	9.0567	9.7974	9.3156	10.0728	10.0344	8.897	10.4292	9.3193	9.102	9.2483	7.6223	9.0129	10.3317	9.1062	9.6432	9.6922	8.7671	8.8551	9.72	10.1527	8.8698	9.061	9.0384	10.666	9.3787	9.2173	10.9709	9.5658	10.9663
ARHGAP33	9.6278	7.9379	8.8744	10.4672	9.874	8.9363	6.6411	9.2932	9.621	10.6331	9.7471	7.9704	10.289	9.3158	9.1429	7.53445	7.844	8.2501	8.2988	8.7141	6.7456	8.7886	6.7504	8.5739	10.5269	9.2094	11.0464	9.875	8.4255	9.1334	7.5331	9.0143	8.155	7.6557	6.3366	9.8922	9.11	7.4781	9.0279	9.8276	10.033	9.1264	8.7747	10.0389	8.1372	8.1841	10.136	8.0115	8.5327
BCKDHB	7.6031	9.8226	10.5647	9.049	8.4457	9.5159	9.3617	9.4375	8.3237	8.9659	10.6966	9.5499	8.3166	8.0061	9.0436	8.1256	8.8159	8.4341	8.7083	8.2329	9.4816	8.3526	9.1681	9.2381	9.8295	9.8656	9.4497	9.9499	8.815	9.1386	8.8862	8.8849	8.6816	9.4389	9.3229	9.1927	9.6001	8.2635	8.5976	8.766	9.7102	7.4835	8.9663	9.2153	7.9122	9.5105	9.7518	9.0769	9.1902
ARHGAP36	0	1.073	2.8151	1.0879	0.8534	3.9856	0	1.9408	0.4621	1.7194	2.2003	0.6181	0.3546	0.7785	0.8576	0.3914	3.1446	0	0.7137	0.9175	0	0	1.3874	0.4089	0	0	1.8534	0	1.8628	0	0	0.5945	0.4919	1.4873	0.5128	0	0.7727	0.811	0	1.9421	5.9828	0.5903	3.1961	5.2105	2.3176	1.2959	1.1292	1.3976	2.2143
BCKDHA	11.2056	10.4404	11.3825	10.9845	11.4192	11.4183	9.7765	10.3091	10.3523	10.1953	10.7294	10.4214	10.5664	10.9851	11.0509	11.0988	10.8841	10.629	10.3657	11.3419	10.1967	10.616	11.2236	10.6064	11.4808	11.0304	12.281	10.9573	9.3675	10.6561	10.0611	11.0418	9.8483	10.1571	10.1213	9.6048	9.8827	10.2304	11.7843	9.742	11.1912	10.4572	11.0982	10.7534	10.5104	9.8011	10.4946	11.0689	9.7278
WIPF3	3.1271	5.5142	6.0506	7.2285	5.5206	6.0452	3.207	5.3233	4.3668	6.2443	6.4851	5.0131	6.5293	3.867	5.8539	6.27045	5.3529	5.8958	7.3537	6.1361	4.4624	4.7643	6.0717	5.4021	4.5135	6.4075	6.5173	3.5313	5.0404	7.0322	5.9436	4.6421	3.8076	5.3462	5.0262	6.1584	4.2259	5.623	5.1201	6.3017	6.7345	6.4752	6.1462	6.7624	6.3627	5.8639	6.2488	1.3976	5.9898
ARHGAP39	11.4581	10.863	9.734	9.5572	9.0634	9.2901	8.4589	9.9962	10.1912	9.9511	11.0803	10.0489	10.3556	10.3888	10.5582	10.9856	10.3235	10.7925	9.6323	10.7458	9.4914	9.7763	10.5137	10.2885	9.6062	10.0382	10.42	9.7953	10.7945	10.2013	9.4944	7.9739	9.8316	8.8427	10.0341	9.5603	10.7073	10.1222	10.6483	10.1862	11.7929	10.5609	9.9673	9.5345	10.7865	10.7851	10.1118	11.8324	11.2219
WIPF1	8.4276	8.3417	9.7898	8.4198	9.9287	9.1956	9.8246	9.1015	10.2793	9.9927	8.6513	7.8601	9.6547	10.3407	9.5104	9.3688	9.6943	10.6974	10.1911	9.0735	9.888	10.0888	9.4214	9.7268	8.7833	9.7723	9.552	10.8349	10.0521	9.1047	9.5351	9.3173	10.3152	9.9418	8.8153	11.4066	10.0858	10.2846	10.9647	8.7735	9.3367	9.4396	9.181	9.804	9.6645	7.698	9.9047	8.5999	9.1207
CMKLR1	6.9064	6.5545	7.1926	6.3385	8.025	7.5961	8.3377	6.8311	8.3322	9.154	6.4095	6.0788	7.8242	7.0704	6.9337	7.48255	7.844	8.3556	7.7785	6.2416	5.9025	8.6659	5.581	7.7347	6.2905	8.0116	7.8786	9.0069	7.9761	5.7102	6.3743	7.5753	7.8389	7.4991	6.978	10.2411	7.5576	8.2653	9.0179	5.1911	8.5749	6.7471	8.1438	7.5333	8.6391	5.2883	7.972	7.6557	6.5081
LOC100132111	2.4122	2.2982	2.5266	5.3608	4.4356	2.1673	4.2228	3.1446	4.627	4.8428	4.5756	4.3704	3.1236	1.4324	3.6984	2.2635	1.969	4.4423	4.5814	2.9965	2.7851	5.6337	2.0234	3.2308	3.1339	2.4757	2.8762	4.9626	2.5818	3.1876	3.7865	1.1923	4.1958	2.4416	2.2381	5.3633	2.7373	1.6963	2.3062	4.3647	2.9381	2.6972	2.1295	2.0936	1.5424	3.1284	5.856	2.0363	4.6091
MON1B	8.6137	9.5601	9.889	8.8131	9.2199	9.7657	9.5714	9.0151	9.4415	9.4996	8.8037	9.5607	9.4418	8.981	9.4352	9.3501	9.0492	9.7178	9.0019	10.063	8.8796	9.2479	9.341	9.1855	8.9753	9.2041	9.5989	9.728	10.0362	9.9262	9.8143	8.5163	10.0207	9.4191	8.6115	10.2363	10.302	9.9039	9.0969	10.2894	9.8965	9.4104	8.9492	9.2425	8.8255	10.6764	9.2389	8.5785	8.0195
FLJ43390	0	0	0	0	0	0	0	0	0	0	3.1448	0.3419	0.3546	0	0	0.53425	1.566	0	0	1.9866	0	0	0	0	1.0841	0	0	0	0	0.3239	0	0	0.8581	0	1.1894	0	0	0	0	0.361	0	0	1.8213	0	0	0.3132	2.638	0.4944	0.4125
ZNF836	7.6867	7.8422	7.384	6.739	5.9488	6.6823	6.42	6.441	7.4701	7.2593	6.972	7.141	6.7984	6.9081	6.7788	6.5678	6.6488	6.6055	5.9791	7.4676	6.5846	7.0348	7.2967	8.016	7.8941	7.7357	7.4423	7.5962	7.0248	7.8772	5.9693	8.0396	6.9173	6.6532	6.9731	7.0093	6.7828	6.5043	7.0832	6.9716	5.9239	6.5894	6.1633	7.5729	6.3627	5.6225	6.7595	6.8811	6.5444
DYNLL1	11.7803	12.7134	12.1828	12.3527	12.4138	12.8496	13.2789	12.3975	12.0522	12.0349	11.9708	11.9437	12.1295	11.7607	12.2199	12.0774	12.079	12.2055	12.9165	12.3169	13.1838	11.5771	12.2954	12.3617	12.5072	12.1676	12.3224	12.2461	12.0499	12.245	12.937	13.7744	12.2481	12.7197	13.2469	11.6733	12.2436	12.166	12.1538	11.3161	12.526	12.2585	12.1875	12.338	12.1364	12.5667	11.7532	12.0808	11.529
LYVE1	3.8619	7.4339	5.0144	2.6446	6.8149	6.2576	6.8386	6.7946	6.3605	6.3444	6.7577	4.9645	8.6515	7.5301	5.9391	6.96955	8.1128	6.2226	6.439	7.5497	5.2568	7.7707	3.1828	5.8985	7.5634	3.1004	5.923	7.3623	4.7179	3.1381	4.8237	8.2379	5.7392	5.0051	6.6626	6.599	4.8216	4.6081	6.8146	5.8962	4.7286	6.8487	8.534	9.1812	8.4711	5.5347	5.2316	4.8878	5.9206
DYNLL2	8.7201	9.4357	9.9888	9.4327	9.8359	9.2158	8.5707	9.5748	8.7478	9.3198	10.1591	9.8483	9.6472	9.369	9.1784	9.84305	9.6468	9.5278	9.7725	9.5394	8.8546	9.5262	10.247	9.8523	8.9363	10.2841	9.6405	8.8453	10.7434	9.6771	9.0659	9.0172	9.179	9.8038	9.7248	9.7097	9.4583	10.4087	10.1394	10.0582	8.8319	9.5541	9.6566	8.4928	9.763	9.3853	10.2068	9.6245	9.992
PRDM5	2.5449	5.0923	4.7966	5.9753	5.4245	6.7246	5.5608	3.7841	6.5814	5.3213	4.5377	2.9423	4.3575	3.1487	3.8065	5.44495	4.4962	2.627	6.7576	5.2936	4.0098	3.9463	5.9387	3.2996	4.6159	6.3607	6.3502	4.0886	5.2549	5.6608	5.0334	6.2376	4.9192	5.8646	3.1875	2.5968	4.5433	4.1979	5.0098	6.4357	4.2413	3.4407	5.9695	4.5317	6.0346	5.8759	6.5705	3.4876	4.4052
KHDC1	4.8089	4.2646	6.3712	6.221	5.3455	7.2427	4.0558	4.9619	4.1088	6.1195	6.4602	5.2491	4.9541	4.3583	5.4339	5.1572	6.0576	3.3139	7.2113	3.5443	4.274	4.0763	6.4547	3.3469	6.1857	6.9833	7.7252	5.7113	6.3011	6.139	4.8526	6.648	5.6074	6.5499	5.0068	4.549	4.9771	3.2563	6.1683	3.8454	7.6869	3.1508	6.8567	7.381	4.2121	6.3516	7.1519	4.2378	5.7366
UQCRQ	11.8564	11.1613	12.2417	9.9688	11.7499	12.1435	12.499	10.5738	11.1425	10.8676	11.2914	10.8392	9.5763	10.4704	10.1564	11.3439	12.2993	10.4054	12.6149	10.2161	12.5432	10.8901	11.0603	11.1449	11.0815	11.3952	9.9337	10.9234	11.0777	9.4601	12.0896	12.8219	9.9305	10.9838	12.599	10.3695	10.6686	11.2541	11.8767	9.8025	10.8274	11.0506	10.2164	10.9613	10.5284	10.4507	10.8696	9.4517	10.8072
SNORD114-22	0	0	0	0	0	0	0	0	0	0	0	0	0	0	0	0	0	0	0	0	0	0	0	0	0	0	0	0	0	0	0	0	0	0	0	0	0	0	0	0	0	0	0	0	0	0	0	0	0
SNORD114-23	0	0	0	0	0	0	0	0	0	0	0	0	0	0	0	0	0	0	0	0	0	0	0	0	0	0	0	0	0	0	0	0	0	0	0	0	0	0	0	0	0	0	0	0	0	0	0	0	0
RBM4B	9.276	8.2321	8.7772	8.5161	8.8805	9.0016	8.0913	8.0597	8.1752	8.6562	8.7532	7.4141	8.4752	8.1143	7.9019	8.34155	7.9921	7.8776	8.5461	7.5383	8.7078	7.753	8.722	8.0087	8.5293	9.097	8.2174	8.2213	9.2876	8.6126	8.5234	8.785	8.1175	8.644	8.1519	8.533	8.3974	7.8873	8.1602	8.1183	8.2914	8.4661	8.9582	8.0941	8.2772	7.6997	8.9443	8.2037	9.1112
PIBF1	7.7593	8.1754	7.7454	7.9515	8.3069	8.6672	8.8776	8.835	8.2161	7.708	9.046	7.4005	7.5772	7.6115	7.538	6.50925	6.7919	7.1816	7.9544	8.2186	7.6717	8.1206	8.2416	8.2009	8.2609	8.6512	8.2237	7.6511	8.3271	8.4409	9.3509	8.4652	7.4771	8.1064	7.7812	7.9064	8.5847	7.4189	7.3643	9.2594	7.0679	7.6489	9.3165	7.8031	8.4082	8.1075	7.7304	7.4418	8.6432
SNORD114-26	0	0	0	0	0	0	0	0	0	0	0	0	0	0	0	0	0	0	0	0	0	0	0	0	0	0	0	0	0	0	0	0	0	0	0	0	0	0	0	0	0	0	0	0	0	0	0	0	0
SNORD114-27	0	0	0	0	0	0	0	0	0	0	0	0	0	0	0	0	0	0	0	0	0	0	0	0	0	0	0	0	0	0	0	0	0	0	0	0	0	0	0	0	0	0	0	0	0	0	0	0	0
SNORD114-24	0	0	0	0	0	0	0	0	0	0	0	0	0	0	0	0	0	0	0	0	0	0	0	0	0	0	0	0	0	0	0	0	0	0	0	0	0	0	0	0	0	0	0	0	0	0	0	0	0
SNORD114-25	0	0	0	0	0	0	0	0	0	0	0	0	0	0	0	0	0	0	0	0	0	0	0	0	0	0	0	0	0	0	0	0	0	0	0	0	0	0	0	0	0	0	0	0	0	0	0	0	0
SNORD114-28	0	0	0	0	0	0	0	0	0	0	0	0	0	0	0	0	0	0	0	0	0	0	0	0	0	0	0	0	0	0	0	0	0	0	0	0	0	0	0	0	0	0	0	0	0	0	0	0	0
LOC647946	6.3786	6.1516	2.5621	5.8495	5.8243	7.0342	4.0491	4.5891	6.9463	0.8952	6.294	4.4851	0.6389	5.3596	5.2713	3.5095	4.8952	3.603	5.8329	2.364	4.3137	6.1145	3.8548	5.1983	7.1338	4.633	0.5217	2.1399	4.7034	4.9869	0.4533	6.3769	5.9147	6.1838	5.7183	2.532	4.7849	4.0741	5.5247	6.0893	6.593	4.185	6.6535	5.9237	5.7442	4.6585	5.8579	5.4294	2.7985
UQCRB	12.4007	11.8876	11.9053	10.8316	11.5926	11.4428	12.2925	10.6224	11.2639	11.2601	12.6436	11.965	11.1524	11.8675	11.2666	12.1606	12.9752	11.0025	11.7788	11.7036	12.3634	11.1564	12.362	11.7322	11.7458	12.6388	11.1038	10.8807	11.7067	10.2808	11.4377	12.0376	10.6653	11.9055	12.834	10.2353	12.4825	11.9442	11.8229	10.3497	10.0719	11.4886	10.6564	11.3901	11.3783	10.2754	11.5764	11.9647	12.3952
SNORA53	2.7661	2.0127	1.0923	0.8078	1.8832	2.916	1.9049	2.1855	1.0926	1.7194	1.5662	1.2248	1.0801	1.2813	1.8901	1.96705	0.7256	0.8452	3.0635	0.9175	3.5598	0.464	5.0816	2.7861	2.1243	2.2595	1.2059	1.8975	2.1468	1.7073	4.4131	1.8278	0.4919	3.3245	3.6467	0.8458	1.799	6.1833	1.6074	2.045	2.0271	2.4053	0.8834	1.8373	4.8123	1.556	2.692	0	0.7328
CACNA1H	6.3617	6.4806	5.0477	5.0562	6.0865	6.8983	5.5038	4.6102	7.3248	7.6161	7.4231	7.8265	9.2734	7.2507	7.4335	10.3576	5.8048	7.7011	6.6047	8.1999	8.0104	7.8199	6.8945	7.7654	6.3312	5.177	7.4242	6.4519	10.3417	6.1847	5.6036	6.0168	7.0066	4.964	6.8716	7.0242	6.9157	6.2492	6.4761	7.1047	7.4121	8.5981	7.8342	6.5411	9.0868	5.758	6.3656	5.443	7.4843
CACNA1I	0	3.2139	1.0923	2.955	1.3859	1.2076	3.3433	4.8598	1.3277	6.2767	2.6392	0.8498	3.9528	5.4685	2.681	4.0782	2.9138	3.1643	1.3785	3.7804	4.0574	2.4731	4.2309	3.2996	5.2675	4.1074	1.2059	0.423	3.9047	3.94	1.5089	1.3391	5.4881	2.3386	2.7113	2.6589	2.2918	1.7063	1.0169	2.6128	3.7915	2.6573	7.517	3.0366	2.3176	0	2.0311	1.6056	3.8317
GPS2	10.2459	9.4892	9.245	10.4013	10.3611	9.7457	10.7148	11.3704	9.4412	9.6613	9.2353	9.5793	9.803	10.1831	10.6488	9.85525	10.7235	10.0063	9.8696	10.4238	9.3743	10.17	10.3663	10.4228	9.3511	9.911	10.7679	10.6676	10.3863	10.481	9.4213	9.373	10.013	10.2686	10.017	9.7431	9.7725	10.9007	10.2308	10.1189	10.2601	10.2735	11.2293	10.7392	9.7685	9.7264	10.3688	9.8869	10.2141
SNORA52	1.964	0	0	0	0.6209	2.1673	0	0	0	0.8952	0	0.3419	0.3546	0.4412	0.3456	0	0	0.4836	1.9561	0	3.0967	0	2.2543	0.4089	0	3.3506	0.5217	0.7497	0	0	2.1119	1.3391	1.1499	1.2343	0.5128	0	0.4374	2.4664	0.5963	0.6494	0	0	0.3579	1.6129	3.1651	0.3132	0	0.8618	0
CACNA1A	8.327	9.1941	7.3643	8.8604	8.5067	9.7894	9.7158	8.2142	6.9551	5.4686	7.5085	7.5966	7.4634	7.4379	9.8423	9.6702	7.8603	6.3963	9.9299	9.3643	6.91	6.7187	8.5017	7.2882	6.1945	8.2145	7.446	5.6358	7.8873	7.9421	7.8971	5.8735	8.5703	10.6988	7.1042	7.9962	6.7874	8.7579	7.4041	7.1895	7.8617	6.315	6.1746	6.924	8.6592	7.5359	9.2189	6.9732	8.8035
CACNA1B	8.0072	7.2447	4.7769	7.9025	7.3595	7.2273	6.6931	6.5157	8.7902	7.7354	8.8121	6.5141	6.1649	8.0378	9.9064	6.1464	3.5983	6.708	7.098	9.9375	4.4973	7.73	7.369	4.5811	7.4386	7.4355	8.7278	4.7853	8.9387	6.6787	6.7157	6.2949	7.7491	5.9617	7.8034	2.239	10.1294	4.9091	5.5406	0	3.1637	5.9641	6.6775	5.0628	3.6954	2.2135	4.6969	7.727	7.9205
CACNA1C	5.6518	4.264	3.3301	4.6061	4.5599	4.9893	6.7899	6.6693	7.2593	5.2491	6.1554	3.2568	6.8056	7.8824	7.5105	6.96575	5.8523	5.8672	4.7845	5.9551	6.1352	7.2901	7.5585	4.731	6.6948	6.0271	5.5286	6.5807	7.2948	4.9077	3.6796	5.6091	7.7319	5.0591	4.9052	5.3433	7.0452	8.0621	7.3287	9.8964	7.0484	5.8922	7.9073	3.8461	5.6094	4.6019	5.7282	5.3472	7.0305
CACNA1D	4.9075	5.1827	4.3124	4.0008	2.6731	3.4646	4.7343	6.5759	5.2335	8.0958	7.5792	6.0086	5.8947	6.5654	6.7964	6.0174	4.7274	7.2206	5.942	5.3885	5.567	3.037	5.8471	6.5146	5.9936	5.995	6.5579	4.7674	4.7323	7.2673	4.9668	4.3847	5.2158	3.1153	6.389	5.1517	6.5626	5.9391	5.9156	7.2554	5.3886	3.6294	2.9022	4.1268	4.684	5.3497	6.6715	2.6582	4.9129
CACNA1E	5.7855	5.8814	8.4514	7.4082	1.6559	5.1131	4.3042	6.4351	5.0647	1.4435	10.5254	3.9736	8.365	5.2688	4.6333	2.88265	8.2147	9.6721	2.5361	3.4691	5.6155	0.464	4.6578	8.7268	4.4032	4.9433	6.1612	1.4349	7.2135	5.4527	5.7394	1.0144	3.6762	3.2581	4.4817	6.1313	5.1727	5.623	7.9818	7.0135	3.1637	0.5903	4.688	3.6232	3.0308	6.3831	8.7471	6.3846	8.0121
CACNA1F	5.2384	6.4075	4.5164	5.5707	4.3666	5.0948	3.4678	6.1766	4.1072	5.5146	5.4427	6.2097	3.3883	3.2057	0.8576	3.34925	4.6544	6.7459	2.1763	4.6439	3.6861	4.292	4.6578	7.0379	3.2326	3.9646	1.8534	5.6748	6.1038	4.3132	5.9085	2.4828	3.5815	5.0051	3.1875	4.1274	4.0825	4.3119	2.936	0	7.4155	5.4079	5.4527	1.8373	1.3751	3.2827	5.7087	1.9488	6.4763
CACNA1G	0.9761	4.6121	2.0068	2.13	3.0461	4.3052	6.6077	1.4722	6.1155	2.554	5.6258	2.2462	6.9426	5.2281	6.3225	5.87625	4.9266	5.5967	4.6622	5.1565	3.6861	5.6421	6.7212	4.9909	3.852	3.69	4.2035	5.4117	5.8895	3.7371	3.3016	3.4181	4.3862	2.2039	3.6951	4.06	4.9757	6.6631	5.7878	4.9471	0.6256	5.2729	5.4246	3.5617	5.9063	3.6037	3.0639	4.3073	4.0201
PTAFR	6.567	8.3392	7.3275	6.8369	8.3312	7.8382	8.2623	8.6006	8.1486	8.7075	6.0667	6.0558	8.5703	7.3006	7.2404	7.24125	7.7896	9.6263	7.8321	6.6304	6.9035	8.8586	6.1172	8.7043	7.2709	7.1687	7.4168	9.6922	7.2737	7.457	8.6508	6.7287	7.2339	8.2372	7.2078	9.4313	8.6485	8.3394	8.6371	5.9369	5.2718	7.6633	4.8795	8.3499	7.7293	5.3752	7.5684	7.7519	8.7971
SPINLW1	4.3464	4.2845	4.8161	3.5244	2.1685	2.0198	3.2767	3.7078	3.2755	4.2738	5.8549	1.8775	5.0213	1.8088	2.6188	0.61315	0.7256	3.603	0.9709	4.0875	3.4922	2.9687	2.2543	4.7835	6.571	2.414	2.9945	3.1435	3.1123	3.4013	2.1119	3.1127	3.0556	2.6805	4.3061	4.6545	3.9564	2.3644	1.8314	4.424	1.6651	1.9186	3.0566	6.1391	1.7617	2.9162	2.1898	0.4944	2.7985
LYPLA1	10.1962	11.6044	11.2158	10.2853	10.5186	11.1478	11.6273	10.4683	10.6335	10.248	10.4502	11.3514	11.6157	10.1409	10.2746	9.6768	10.7014	10.738	11.1617	10.3651	11.1458	11.7435	10.9894	10.7245	11.0042	11.316	10.4043	10.7178	10.2168	11.775	11.8914	12.1764	10.3791	10.7884	12.7476	10.2807	10.8315	10.7453	10.5742	10.078	10.2546	11.4749	11.7412	11.1278	10.9986	11.96	11.0019	11.5645	11.6015
ATP6V0D2	0	4.2845	2.2551	3.9666	3.0461	3.6764	2.2202	1.4722	3.4846	3.174	0.7257	1.5221	2.776	0.4412	1.8901	2.7924	0.7256	3.5052	3.0072	1.8745	5.3741	3.1022	3.2659	0.7271	1.696	2.2595	1.6681	4.803	1.7542	1.005	1.6848	1.0144	6.0447	1.4873	3.4353	2.6589	2.1835	3.3827	2.3489	1.4359	0.2399	0	5.1321	2.4936	5.4865	2.2135	0.9634	1.1545	4.2632
ATP6V0D1	9.963	11.4172	10.4028	10.7952	10.5247	10.9064	11.6003	9.8722	10.5488	10.7877	10.3403	10.8961	10.5066	10.0508	10.3624	10.8963	11.3838	11.168	10.7266	11.2176	11.5814	11.0932	10.2737	10.692	10.534	10.2102	10.1112	11.2187	10.9297	10.8277	11.8293	11.3476	11.1819	10.785	11.3928	11.0604	10.6598	11.4166	11.2482	9.8755	10.4942	10.7868	10.8438	10.4118	10.9535	10.6646	10.4088	10.4946	9.9492
CACNA1S	0	0.3515	0.8112	0.4596	0	0	0	0.7738	0.4621	0	0	0	0	1.2813	0.6241	0.70125	0	0	0.4005	0	0	0	1.3874	1.3996	0	1.0582	0.5217	0	0.6111	1.1755	0	0	1.1499	0	0	0	0	0.4617	0	0	0.6256	0.3252	0	0	0	0	0.7761	0.4944	0.4125
TTN	7.8987	6.3652	6.5146	6.9677	7.3482	5.3293	5.667	5.6837	7.4907	7.6231	7.8945	6.1899	7.1158	6.4864	5.2314	6.78315	5.8614	6.2508	6.3997	2.8159	5.6421	6.4549	2.9552	6.163	7.2779	6.0914	7.246	6.2824	5.0607	8.1286	6.9773	6.1585	6.4298	6.8798	5.9335	8.1971	5.8033	6.496	4.8426	8.5955	7.1492	6.243	5.5462	6.0375	6.2309	8.153	6.6747	5.7881	8.1406
FCAR	2.9579	2.7644	1.5295	2.0007	3.3035	3.7248	3.0565	2.1855	4.5867	2.4818	1.2063	2.6044	3.6667	2.5867	2.2598	1.82715	0	3.7807	4.85	3.2167	2.6772	3.4414	2.0814	3.4799	1.4222	1.6621	2.165	4.4224	2.0582	1.005	2.441	3.1953	3.0556	2.7786	3.2535	3.4374	2.5752	3.0298	4.1191	1.0956	0.2399	2.4725	4.1839	5.467	5.0037	1.7763	2.9354	1.3976	1.7297
FLCN	9.2021	9.3541	7.9877	9.5471	8.0398	7.6567	9.4587	9.3215	9.28	9.7279	9.23	8.5733	9.5519	9.3667	9.7286	8.5814	8.4158	9.3322	9.0653	9.7281	8.563	8.3922	9.3565	8.3017	8.5788	9.4561	9.1222	9.2983	9.1267	9.5271	9.1109	8.7044	9.0299	8.0189	9.2888	9.1887	8.8798	8.6333	8.7884	9.2163	8.3341	8.6158	9.1541	8.0968	9.114	8.8329	9.1122	8.7784	9.1704
SFRP4	5.7076	7.4926	6.9053	6.6555	8.8259	9.6661	10.2016	5.1753	10.0503	7.749	7.8667	6.751	10.3901	11.6625	10.9619	10.5621	6.7132	10.5202	10.812	7.4724	12.8554	11.0297	10.5014	7.6665	6.5103	8.4692	9.4461	9.6712	10.1707	8.6574	8.798	9.722	11.5752	10.807	10.6784	8.5647	11.0852	12.0879	11.449	5.8184	2.9095	11.6114	8.1524	9.1761	11.5287	7.9691	8.5195	9.6319	5.6903
KIF19	0	5.6709	1.3273	4.3046	2.2523	2.1673	0.9373	3.2506	1.7072	0.8952	7.6443	3.5148	1.9205	2.1942	3.312	5.0935	1.8538	4.012	2.8237	8.4428	1.6592	2.371	5.581	4.8668	1.696	4.2372	3.5716	4.803	4.1386	2.0951	0	0	3.7214	4.9847	1.9956	5.7376	1.0445	1.3271	2.0252	1.0956	4.1706	3.4739	4.0431	1.6129	4.7281	2.8691	5.5998	2.6582	4.5344
BMP8A	7.3307	6.4307	6.4498	7.0285	7.7788	6.3446	6.976	6.7334	7.5681	6.7728	8.4624	5.4169	7.5743	7.0433	8.5867	8.1184	4.6544	8.4022	7.4519	6.839	6.5182	7.5548	6.3824	7.3122	6.8555	6.8719	8.1614	6.2917	6.7628	7.1	6.5664	6.2761	7.1036	5.5405	6.5554	7.5472	7.6947	7.7193	7.4638	8.0174	8.6957	9.086	8.1918	6.8806	7.9359	6.9425	7.0737	6.6186	6.8926
BMP8B	6.3447	7.2474	5.6236	6.075	6.1259	5.6279	6.443	4.6515	7.6944	6.3031	7.6907	7.1708	7.0526	5.8986	8.269	7.2825	4.8632	6.0338	6.915	5.005	5.2969	8.514	5.2544	6.8334	6.5795	5.3207	7.8786	5.9697	7.9609	5.1695	6.3352	4.4867	7.9426	5.6739	4.509	6.6419	7.3415	5.5201	7.233	5.9303	9.5471	8.4997	9.118	7.7694	5.9254	7.7622	7.4828	7.0903	6.5996
PRDM7	0.9761	0.8701	0.8112	1.3224	0.3436	1.2076	0	0	0	0.3636	0.4081	0	0.8763	0	0.3456	0	1.566	0	0.9709	1.3112	0	0	0	2.7861	0	0.6241	0	0	0.8408	0	0	0	0.4919	0	0	0	0.7727	0	0	1.58	0	0	0	0	0	0.3132	0	0	0
HOTAIR	0	0	0	0	0	0	1.2463	0	0	0.6538	0	0	0	0	0.6241	0.83775	0	0	0.7137	0	0.6226	0.8145	0	0.9877	0	1.6621	0	0	0	0	0	0	1.3925	0	0	0.34	0	0.811	1.3422	0	0	1.008	1.8213	0	0	0	0	0	2.1076
SNORD115-41	0	0	0	0	0	0	0	0	0	0	0	0	0	0	0	0	0	0	0	0	0	0	0	0	0	0	0	0	0	0	0	0	0	0	0	0	0	0	0	0	0	0	0	0	0	0	0	0	0
BGLAP	7.5619	6	6.8004	5.0398	6.6236	6.241	8.2354	5.7556	6.2782	7.4567	6.4859	6.163	5.4	5.7398	4.3959	6.0927	7.2164	4.4664	6.9927	5.2936	7.8803	4.6814	5.4043	7.0011	5.0409	6.3887	6.6995	6.5548	7.1764	6.1265	6.9327	7.0681	6.2096	7.349	6.1147	4.5836	5.3096	6.575	6.1674	6.1132	7.8848	5.3554	5.8253	5.6342	6.1989	6.1859	5.4114	4.7531	5.8323
PHB2	12.4768	13.0902	12.6121	11.8182	13.2187	13.8398	13.8248	12.2743	11.8338	12.1953	12.328	13.1732	11.4586	13.1796	13.1302	12.2057	12.8618	11.9234	13.1227	13.5378	13.8146	12.3635	13.2205	12.7238	13.2566	13.1298	12.2772	11.6838	12.3219	13.778	13.6907	13.3685	12.3909	12.8383	12.9273	12.2773	13.0487	13.5622	12.6601	11.133	13.1303	12.3573	13.5619	12.4463	12.656	12.3406	12.7873	12.594	12.4082
SNORD115-40	0	0	0	0	0	0	0	0	0	0	0	0	0	0	0	0	0	0	0	0	0	0	0	0	0	0	0	0	0	0	0	0	0	0	0	0	0	0	0	0	0	0	0	0	0	0	0	0	0
SLC15A2	5.5675	7.823	10.5198	7.722	7.2693	9.7929	4.6316	7.4649	7.7984	10.3535	10.2884	10.1085	5.6526	7.6935	8.3856	7.91845	8.8993	8.2138	6.8161	9.2643	8.6508	7.1199	8.4801	9.1912	7.3223	8.5774	7.7267	9.7809	6.811	6.4652	8.9988	7.2951	9.4972	7.5521	9.1623	9.2372	7.3415	8.5986	6.1205	6.7834	5.1812	9.5863	7.4489	9.0175	7.8637	8.5849	7.8848	6.4867	7.2534
COIL	7.6031	8.3392	9.4976	9.1305	9.3343	8.681	9.2813	9.3849	7.8178	8.4913	8.9094	8.3603	8.716	8.4277	9.1865	8.9338	8.5401	8.0479	9.4932	9.2133	8.3576	8.6726	9.4595	8.7268	8.8033	9.7633	9.1861	8.6064	9.0776	9.5826	9.5776	9.775	8.9716	9.1798	9.5	8.1951	8.6675	9.2097	9.0007	9.3379	8.0219	8.9047	8.1581	8.0722	8.4116	9.1276	9.2847	9.7448	9.1112
SLC15A1	0	2.1081	2.6515	5.2103	5.2921	2.3011	5.6291	2.3947	2.1368	4.5808	7.0236	1.5221	6.236	4.3943	6.2525	6.3579	3.7461	2.958	5.7495	5.3152	1.389	4.9877	4.9867	1.7197	0	4.9177	5.533	1.0159	5.9086	2.4004	8.1802	7.2329	4.6424	3.7682	6.9584	3.2486	3.6248	3.434	2.613	4.6854	5.2026	0.8142	4.4853	3.3595	3.1651	2.2871	4.4211	1.3976	6.8886
TOR2A	8.3698	8.6269	8.7408	7.9383	8.6879	7.7562	8.6534	9.6834	8.0472	8.5084	8.8015	9.3145	8.4536	9.2755	9.1945	9.5371	9.3429	8.5383	8.8361	8.9249	8.302	8.8947	7.7291	8.3255	8.4368	7.9686	7.9817	8.6897	7.7632	8.2447	7.9711	9.8779	9.2011	8.6326	9.0611	8.4455	9.2272	8.1455	9.5393	7.364	9.9689	9.4584	9	8.0556	9.1569	8.6066	9.0643	9.1791	8.9175
P2RX6P	0	0	0	0	0	0	0	0	0	0	0	0	0	0	0	0	0	0	0	0	0	0	0	0	0	0	0	0	0	0	0	0	0	0	0	0	0.4374	0	0	0	0	0	0	0	0	0	0	0	0
CARHSP1	9.6609	11.8146	11.0901	11.3551	11.5127	11.9403	10.9505	12.1661	9.3826	10.8581	9.9905	10.525	9.6202	10.9382	10.9793	11.1928	10.945	10.6487	11.0478	11.4476	12.3547	10.3894	11.5243	10.5802	11.1183	11.4603	11.2221	11.0766	10.7954	12.0161	12.0532	11.0039	11.0231	12.0037	10.7215	10.2747	11.5169	10.6582	10.6996	10.898	11.4601	10.5259	10.3426	12.5157	11.0145	12.1238	11.5377	10.9931	11.4103
RBM41	6.9856	7.0602	7.4067	7.3262	7.4882	6.7187	6.0435	7.9271	7.069	7.3278	7.5392	7.4187	7.0677	7.4818	10.4202	6.2035	6.226	7.0227	6.9968	7.6616	6.4125	7.4334	6.3917	7.8187	7.1164	7.3423	6.6671	7.2408	6.5919	6.2766	7.3493	6.5596	6.6749	7.4627	7.0023	7.4518	7.1887	6.7865	6.3995	8.4678	6.9098	7.44	6.6208	6.8868	6.7088	6.905	7.8346	7.2653	7.9765
RBM42	10.3452	10.3807	10.6883	11.4072	12.5179	11.3311	10.5839	10.5229	10.3271	10.6192	10.5502	10.7778	11.2075	10.2806	10.8428	11.4683	11.6528	10.8305	11.374	11.6803	9.6901	11.0141	11.2161	10.8136	10.7194	10.7376	11.8364	10.6576	10.426	11.0954	11.0011	10.8523	9.7165	10.5172	10.7348	10.5254	11.4431	10.2176	11.421	11.338	11.6351	10.7162	11.0315	10.2578	10.9094	11.2903	10.3867	10.7658	10.8567
RBM43	8.1516	7.7435	9.2294	7.8018	7.4014	7.9392	7.8467	7.7835	7.791	8.0404	8.1781	7.0184	7.9219	6.458	7.756	7.428	7.3262	7.4515	7.8422	8.3251	8.4804	7.2224	8.005	8.8082	8.0393	8.4604	8.157	8.3802	8.3235	8.4622	8.3168	7.0998	8.0941	8.2964	8.2543	7.9427	7.7527	8.6292	7.4763	7.2035	7.6389	8.1387	6.6933	8.2728	8.2166	8.5187	7.9514	6.8711	7.4573
RBM44	2.7661	2.577	2.5621	1.8586	3.7408	3.2162	2.4789	2.3947	4.7576	2.4059	3.0905	1.3811	2.776	2.8949	1.7807	2.1383	1.2061	2.0656	2.5361	1.4739	3.4213	1.712	2.792	2.8531	5.2464	3.1887	0.5217	1.4349	1.0391	1.5916	2.2301	1.604	2.8268	1.4873	0.5128	3.5724	1.799	3.0298	1.3422	2.1411	1.3942	1.1788	2.4607	2.3554	3.0308	1.556	1.853	1.6056	1.867
RBM45	6.7336	7.0809	7.6592	6.7839	7.3712	6.4926	7.1533	6.5434	6.7778	7.536	6.9607	7.1492	7.1689	6.8195	6.6369	7.11745	7.7681	7.1209	6.8763	7.4433	7.5811	6.8239	6.4726	7.0629	7.3767	7.05	7.2739	7.257	6.7129	7.1	6.9748	6.9231	7.4605	7.0808	6.9731	7.1803	6.9656	7.1467	7.178	7.0603	7.247	7.3468	7.565	7.0129	6.7942	7.5712	7.2927	7.4248	6.6045
CDY1B	0	0	0	0	0	0	0	0	0	0	0	0	0	0	0	0	0	0	0	0	0	0	0	0	0	0	0	0	0	0	0	0	0	0	0	0	0	0	0	0	0	0	0	0	0	0	0	0	0
RBM47	11.2544	11.2432	12.018	10.7814	11.2933	10.9221	11.489	10.9605	11.9551	11.5267	11.8507	11.4988	11.2106	11.7254	11.555	11.265	11.4797	11.748	11.4617	12.0397	10.0836	12.2948	10.5873	11.1638	11.5447	10.599	11.132	11.4776	11.7281	10.5279	11.8126	10.8168	11.1887	12.0064	11.5774	11.1332	11.4209	11.1204	11.0011	11.9787	11.4812	11.4123	9.5598	10.9008	10.6313	10.5936	11.3791	11.6644	11.7335
LLGL1	8.8437	10.0104	9.0051	10.3597	9.1286	9.152	10.0075	10.341	9.7537	10.0636	8.9765	9.763	10.0541	10.5944	10.9529	9.78555	9.4479	9.93	9.6843	10.1943	9.09	9.319	10.495	9.5362	10.447	10.1889	11.1507	9.84	10.3228	11.4421	9.639	8.8926	10.6003	8.4897	9.0873	9.0796	9.7823	9.626	9.5204	11.3142	10.7048	10.1156	9.3542	10.0508	9.5294	10.1162	10.4629	10.2234	9.9429
PQBP1	10.4546	10.326	9.8635	10.9938	10.5197	10.4381	10.1048	9.9561	9.4178	9.978	9.7968	9.9564	9.8123	9.858	9.583	10.0631	10.6693	10.0046	10.4006	9.4621	10.5993	10.1028	10.3066	10.0881	9.6461	10.4892	9.0254	10.582	10.9562	9.1392	11.08	10.7428	9.6726	10.7012	10.5113	10.064	10.4313	9.2352	11.0339	8.8124	10.0398	10.2979	10.2235	10.0675	10.1354	9.4735	10.1015	9.1872	10.3531
TMOD1	11.0428	12.6737	10.3494	11.6209	12.5376	10.962	10.3149	9.7472	12.0939	10.2213	12.1422	10.269	11.4439	8.4102	10.4237	9.9001	9.8275	11.6285	10.3849	11.703	11.3616	10.6025	11.208	11.0046	10.0578	11.1997	8.7817	12.1548	13.0134	10.5078	12.2295	9.584	6.2045	12.1014	11.648	11.6997	12.5907	11.8154	11.6133	11.0851	8.4865	12.0397	8.934	9.7654	11.0479	11.0614	11.4645	7.6659	11.0224
TTC15	9.97	9.9101	9.8734	9.4774	9.3361	9.188	10.1233	9.2451	9.7493	10.0744	9.4934	9.7968	10.1509	9.7235	10.9507	10.376	9.2422	9.1781	9.5705	9.6328	9.3083	10.0828	9.7869	9.9715	9.082	9.6811	9.4252	10.1066	9.6029	9.8558	10.0496	9.2705	9.9619	9.7684	9.9205	9.648	10.1234	9.7719	9.4129	10.1624	9.6835	9.4702	8.4494	9.7932	9.406	9.4189	9.3544	9.3296	9.3071
SLC22A16	0	2.0127	1.3273	3.2103	1.9847	1.4573	2.0711	2.0683	1.0926	0.6538	0.9859	0.3419	3.8168	1.2813	2.0867	1.2591	4.0029	2.1967	8.47	0	0	3.1022	2.4086	0.4089	0.6415	2.414	4.7851	3.0867	3.1123	3.2568	0	1.3391	1.9428	2.3386	2.5098	1.9721	1.799	1.3271	0.5963	0.6494	2.8014	2.4725	3.8023	6.5007	1.3751	2.4238	6.9516	0	4.848
TTC17	11.0077	10.6252	10.2733	10.3034	10.088	10.5244	10.2939	10.5792	11.2602	10.2336	10.3762	10.5986	10.3211	10.0204	9.9951	10.2879	9.6736	10.4293	10.1273	10.8134	9.9749	10.4008	10.099	10.7054	10.5071	10.4088	10.458	9.9964	10.682	10.6675	10.0359	9.3717	11.5074	10.8868	9.3785	9.9593	10.2497	10.4498	10.5433	10.851	10.6562	10.5287	9.3813	9.4254	10.3248	10.217	11.474	10.0777	10.4962
OAT	9.0578	11.0519	11.2885	9.8507	9.9442	11.1751	10.2239	9.9643	10.751	10.6957	9.8313	10.8186	11.2841	11.1462	10.0481	10.7494	10.3918	10.6995	10.527	11.2753	11.3558	11.5236	10.0219	11.5722	11.0295	9.7953	8.8266	10.3858	10.4781	8.5817	11.5498	10.8689	10.8424	10.4228	11.0308	9.7539	10.3945	10.6483	10.9131	6.3377	10.2367	11.4528	11.3186	11.2508	10.2522	9.7075	9.4407	11.1142	10.7289
RP9P	8.0605	7.0178	6.3861	7.449	7.1294	7.9443	6.0634	7.086	7.1933	6.7878	7.4395	6.7724	6.5249	6.0149	8.1014	7.2324	7.2353	6.0338	7.7444	6.1422	7.1204	7.6119	7.0434	7.0839	6.8762	7.253	7.7706	7.3199	7.2032	8.552	7.5559	6.9708	5.7502	6.4375	6.9829	7.0847	7.2737	8.2493	7.178	7.2873	6.5821	7.3128	8.6396	7.6076	7.7019	8.2727	8.344	7.0946	7.3177
TTC13	8.6172	8.0488	7.9856	8.7352	8.7577	8.681	8.7081	7.9522	8.618	8.4867	8.2087	7.7869	8.4433	8.0975	8.2122	8.54445	7.9003	8.0238	8.8259	7.941	7.2842	8.5095	8.5585	8.4196	7.6783	8.7596	8.6641	8.2889	8.7493	7.212	8.6173	8.15	8.6158	8.3108	7.8916	8.7754	8.0162	9.1809	8.5293	8.4908	8.4378	8.3513	9.2732	8.327	7.7561	8.7476	9.3977	8.0297	7.3792
SLC22A17	5.8352	6.9773	8.9838	8.3402	7.7248	7.3326	7.9056	5.3487	8.7363	8.7562	8.5668	9.699	7.403	8.8729	7.5254	11.4035	8.847	6.7829	7.0325	9.4796	8.0869	7.5548	11.2365	6.5249	7.6744	10.8455	9.3308	7.1329	8.1642	9.0427	6.5149	6.8863	8.3562	8.4933	7.0817	6.185	7.3757	10.219	8.0968	7.7936	9.1951	6.764	9.394	6.0183	7.6225	7.4524	7.7717	7.0464	8.5263
TTC19	10.6688	9.8846	10.0408	9.1927	8.8331	8.4382	9.8777	9.254	9.5105	9.8151	9.3544	10.0374	9.1481	10.2496	9.6832	9.1386	9.1374	9.7449	10.319	9.8389	9.6659	9.1184	10.3381	10.1683	9.4079	10.5099	9.8464	9.4339	10.3328	10.3096	9.3697	9.4486	9.9473	8.4843	9.3531	9.2891	9.5646	9.7081	9.3681	10.0162	9.5613	9.5283	10.4282	9.5382	9.1211	10.3896	10.2202	9.4188	10.1308
QRFPR	0	1.073	0	0	0	0	0	0	0	0.3636	0	0	0.6389	1.4794	0	1.0129	3.4335	5.3085	0	0	1.6592	0.8145	0	0	0.6415	0.6241	0.904	1.0159	2.5228	1.1755	0.7977	0	1.1499	0	0.8904	0	0.4374	0.4617	0.5963	0	0.7856	0.3252	0	0	0	0	1.1292	0	0
C4orf29	7.0289	7.2604	6.7059	7.2067	6.4121	7.305	7.0173	6.6235	7.6598	7.0158	6.7964	6.5921	7.4657	6.9546	6.8069	6.61365	5.3758	6.7672	7.8035	7.411	6.0856	7.7351	6.8481	6.5654	7.9408	7.6949	6.531	7.2602	7.3758	6.871	6.3484	8.6902	6.3623	7.6132	6.8977	6.933	6.5733	6.5398	6.0884	6.6832	6.3394	6.6231	6.8979	6.3988	6.6755	6.951	7.3837	7.1784	7.1597
PRDM1	7.0814	6.6917	6.9008	7.0562	8.4842	7.2315	8.5285	7.5356	8.933	8.3207	7.3954	5.8166	8.3279	8.2098	8.2082	8.02205	7.3951	8.6739	8.1733	6.6813	7.6563	8.4116	7.8917	7.8822	6.3806	7.6095	8.1548	8.8802	7.9269	6.6465	7.6464	7.5519	8.3382	7.2989	7.3767	10.544	8.9067	8.7428	8.8505	8.1789	7.5732	7.9198	6.9902	7.7245	8.6677	6.0284	7.618	7.086	7.8825
EPGN	0	1.073	0	0	0	0	0	0	1.3277	0	0	0	0.6389	1.0517	1.0584	0	5.2074	0	0	0	0	1.332	0	0	0	0	0	0.423	0.8408	0	0	2.8318	1.3925	0.5369	0	0	0	0	0.5963	0	0	0	0	0	0	0	0.5607	0.4944	0
FAM48A	10.7841	10.1227	10.3793	9.8092	10.5671	9.8261	10.3325	9.6598	10.6043	9.1274	10.6946	8.7573	10.5655	9.7263	9.6256	9.23135	9.0356	9.9624	9.7691	10.1519	8.776	9.6444	8.712	9.5387	9.8478	9.0463	10.5783	9.5499	10.4932	10.346	9.7075	9.6972	9.9412	9.9046	9.5053	10.0556	10.3061	9.0987	9.3149	10.8898	9.9533	9.4326	10.1258	9.1397	9.9853	10.7993	9.7308	10.4612	10.487
C4orf21	5.6806	6.3105	5.3576	7.9945	6.4303	7.3326	5.4291	6.3992	6.7926	6.2873	6.5818	5.2444	6.0177	4.8881	5.7706	6.03395	4.6544	5.6202	7.7007	6.5822	4.6601	5.865	5.011	6.2854	7.367	6.5642	5.7702	7.1845	6.7523	7.3849	5.7394	7.2329	4.8598	7.5693	4.8452	6.7704	5.6095	5.634	5.8011	8.058	6.2254	6.5036	6.7585	5.0177	6.1525	7.2374	7.2025	6.9732	7.1894
C3orf65	3.9548	1.9105	1.7067	3.0232	1.774	2.3011	3.4069	3.1387	0	2.554	3.0905	2.4003	2.5883	4.065	0.6241	1.631	1.2061	4.012	2.0704	2.5212	1.6592	4.5474	3.5576	2.6421	3.541	4.5354	4.83	3.2506	1.5089	4.3132	0	2.1922	0.4919	0	0.5128	3.666	0.7727	3.2744	1.8314	5.1685	2.5571	1.9186	2.7292	3.0366	3.401	3.1311	3.0223	2.9905	3.7274
C4orf23	8.8437	8.3876	8.2209	7.4644	7.3236	6.5339	7.4193	7.7169	8.0472	9.0826	8.4367	7.3375	7.9334	7.7305	7.2404	7.8497	7.4228	8.3591	8.1908	8.4029	6.8838	8.0603	7.529	9.0942	8.7611	7.6911	7.9155	7.6289	7.9548	7.7086	7.6005	7.425	7.5351	7.4774	7.6026	7.4907	8.1246	7.0959	8.6791	9.0202	8.1162	6.9317	8.1381	6.5882	7.8186	8.5043	8.9813	7.3971	7.5028
C3orf67	5.3452	6.7993	5.9218	7.0804	7.2207	6.3299	6.0732	7.2191	5.2621	7.3278	7.0559	6.4045	4.8226	5.2418	5.7919	6.53515	6.7919	5.8567	7.4306	6.9082	4.5314	6.6712	7.3453	7.443	6.3998	7.7719	6.5242	6.4797	5.3135	8.1711	6.2608	6.536	6.8012	7.5693	6.4396	6.5219	5.4196	5.2177	5.7053	6.4684	7.8862	6.6378	6.5704	5.128	5.7864	7.5657	8.1586	8.1383	3.5349
LOC144742	0	0	0	0	0	0	0.9373	0	0.8116	0	0	0	0	0	0	0.5794	0	0	0	0	0	0	0	0	0	0	0	0	0	0	0.7977	0	0	0	0	0.34	0	0	0	0	0	0	0	0	0	0	0.5607	0	0
C3orf62	7.8528	6.7372	7.9683	6.7186	7.4882	5.8516	6.373	6.3116	7.4169	8.0498	7.4093	8.1495	6.3732	6.7825	6.2779	6.4744	6.2997	7.7121	6.6421	5.5432	6.0031	6.4759	7.5458	7.6454	6.6696	8.2092	7.8893	6.2728	7.0933	7.6117	6.2746	6.5439	6.1475	6.8965	7.6058	7.0847	7.1424	7.3202	7.0557	6.9879	7.864	6.3821	6.3442	6.7692	6.5584	5.9849	7.4943	7.1906	8.0468
C3orf63	10.5205	10.2954	9.7731	10.7704	10.45	9.8543	10.3005	10.7545	11.1938	11.0945	11.1565	10.5944	10.4695	10.1694	10.625	10.2734	10.7015	10.9402	10.9968	10.5072	10.1484	10.4465	10.511	10.7002	10.8065	10.8571	11.4026	10.8512	10.7734	11.4204	10.8146	10.317	10.5933	10.6926	10.1658	10.8418	10.4486	10.3162	10.2523	11.2997	11.0641	10.6867	11.2811	10.7518	10.8418	11.1188	10.8622	11.817	10.8924
S100A11	11.8401	14.2779	14.1966	12.9436	13.1784	13.707	14.4685	13.1794	13.2133	13.0511	13.042	12.4248	14.2425	13.655	12.7833	13.7825	14.855	14.2978	12.7395	13.2115	14.0261	13.1805	12.7041	13.5983	13.3439	12.0915	12.3912	14.1692	13.3669	10.8737	15.3536	13.9856	13.7129	12.775	14.5567	13.4988	12.9469	13.7615	13.841	11.6269	12.8582	14.0605	13.3059	13.881	13.2594	11.9977	12.7757	13.0117	13.5865
SLC31A2	6.1224	7.5058	7.5789	6.5323	7.9454	7.641	7.8495	6.9225	7.8323	7.2992	7.4744	5.9349	7.1938	7.6985	7.0265	7.56725	7.6322	7.8824	7.9784	5.9412	9.3058	7.9023	5.7494	6.9257	6.4835	7.431	6.8525	8.4508	7.5685	5.4935	6.3934	8.5042	7.8618	7.4367	7.8089	8.4532	7.3192	7.8214	8.1627	5.0247	6.9941	7.5157	7.1674	7.5961	7.9122	5.8639	7.2506	6.5821	7.416
ZFP92	7.1419	6.1347	5.7902	6.2128	5.9298	6.8824	4.5494	6.1114	7.2337	6.3083	6.8668	7.3134	6.5848	6.6603	5.983	4.22845	4.8632	5.5727	6.3568	7.6638	4.8064	6.0663	6.8814	7.3417	5.8042	6.4616	5.5465	3.5313	6.389	6.591	6.5551	5.4202	4.4412	7.5417	5.5313	6.2519	6.456	6.3258	6.3278	5.2676	0.9296	5.5855	5.4527	2.8432	5.5369	4.7781	4.9056	5.8531	6.7086
ZFP90	8.1903	8.8512	8.6823	8.9085	7.8511	8.8212	8.6664	7.7858	8.8183	8.9725	8.5213	8.9919	8.2548	8.0785	8.4925	8.27435	8.2492	7.9537	8.413	8.8267	9.3399	9.0587	9.5368	8.6215	8.3253	9.6839	9.6678	8.9573	8.6888	10.0278	8.6132	8.6884	9.6961	9.0788	8.4199	8.798	8.5967	9.0329	8.4107	9.7993	8.8925	8.3691	8.8793	7.7762	8.3353	9.7422	8.8926	8.1023	7.4437
ZFP91	11.0313	10.9602	11.1509	11.03	10.5255	9.4678	10.6254	10.5569	10.9947	11.2086	10.9471	10.6855	11.1208	11.2767	11.0815	10.5356	10.0254	10.834	11.0088	10.8983	10.7187	10.2304	10.7644	10.9052	10.7427	10.7839	10.675	10.6096	11.6668	10.6907	10.8474	10.944	10.9691	10.6914	11.0413	10.3277	11.1675	10.7094	10.7222	10.6758	10.3052	11.0182	10.2967	10.4463	11.1089	10.7892	10.4473	10.8391	10.8667
ZNF839	8.7879	8.4774	7.0925	7.214	8.511	7.7964	6.4505	7.9081	8.7853	8.3207	8.6872	9.3284	8.465	7.8471	7.5317	8.43575	7.9315	7.9421	8.0002	8.2873	7.3947	8.4684	7.7724	8.3032	8.0177	8.3427	7.9866	8.1083	7.0793	7.9627	7.388	7.5982	6.7146	7.8459	7.6026	8.4543	8.5767	7.6314	8.0833	7.7428	10.1334	7.8816	8.5086	7.1021	8.321	8.3466	8.5816	8.3428	7.7131
PDIK1L	8.8557	8.4205	8.1651	7.7847	8.0161	7.2189	7.8148	8.7555	8.0033	8.6188	8.4503	8.1152	8.7977	7.2841	8.2978	7.15165	7.229	7.5711	8.8371	7.9076	7.6717	8.3015	7.3969	8.0124	7.5506	7.4799	8.3114	8.1172	7.8937	8.6005	7.2756	8.7358	7.603	7.6654	8.4018	8.3512	8.4727	7.2752	8.155	9.4471	7.2175	7.5933	7.5585	8.3084	7.8488	8.2372	8.5994	8.6404	8.2153
RICTOR	8.4833	8.9727	8.9849	10.07	9.2303	8.7068	9.0431	8.374	9.231	9.3731	9.6763	9.3657	10.2367	9.3158	8.3163	8.3027	7.9958	8.8879	8.7657	9.2615	9.3554	9.0473	8.5931	9.3438	8.9624	9.1013	9.5892	9.2811	9.1151	10.0686	8.9862	8.8518	9.3414	9.5917	8.7877	9.1874	8.6924	8.8243	7.9963	10.2736	8.0576	8.6195	8.7083	8.5652	8.715	10.2466	9.4204	8.9961	10.019
S100A13	11.6677	12.0753	11.4131	11.2251	11.0935	12.2265	12.1752	10.9465	11.0336	10.6762	11.299	11.0365	11.2107	10.0268	9.6989	11.1885	12.2961	12.0029	11.6378	10.8567	10.8786	11.9951	11.4538	11.9559	11.2972	11.8425	9.5292	11.2722	11.4033	9.2661	13.2304	12.9111	8.7954	11.4921	13.2814	10.6014	11.2672	12.1823	11.8106	10.1225	10.7449	12.1303	9.4036	10.1305	11.2104	10.4609	9.9591	10.0646	10.7045
LMO1	2.7661	7.0572	2.1363	4.4603	7.998	5.9668	3.4069	1.8009	1.0926	0.6538	3.1972	4.9645	4.3377	1.949	3.1455	4.59595	3.1446	4.5175	5.2765	6.7224	6.5266	4.4505	3.8	3.714	6.2698	2.9058	5.1984	1.4349	5.8701	3.4013	1.8417	2.8318	7.4097	6.5107	3.1875	0.8458	4.3564	5.158	1.6074	3.0688	1.8209	4.2245	4.0431	1.6129	4.7708	3.3867	2.9354	3.589	1.2165
PPM1G	11.3796	11.4213	11.4351	11.6708	12.0904	10.8776	11.4633	11.3636	11.0188	11.643	11.5746	11.5709	11.1067	11.4295	12.1643	11.5963	11.7524	11.2279	11.6501	11.2041	11.2146	11.17	11.4918	11.458	10.8023	11.3102	12.1884	11.9697	11.1374	12.1788	11.5928	11.1909	11.2724	11.0193	11.1129	11.2379	11.8381	11.6137	11.6152	12.0193	11.6233	11.4164	11.7821	12.2266	11.8479	11.8584	11.7224	11.6263	10.6442
PPM1F	8.8222	8.5102	8.2825	9.1509	7.7981	7.8727	8.6635	7.7577	8.761	8.263	8.6423	8.1085	8.5807	9.2838	9.2179	9.508	8.402	9.2661	8.7639	8.3376	9.0376	9.4456	8.8437	8.4938	8.8687	9.1974	8.3121	9.5766	8.859	7.7069	7.9648	8.0479	8.4643	8.4001	8.2882	9.0254	9.4766	8.331	9.0834	8.8332	7.976	8.5088	8.546	9.2216	8.7012	7.5913	9.5937	8.4784	8.1828
PPM1E	9.8191	4.9211	4.5825	7.0411	2.4066	2.4934	3.6886	3.5852	3.4846	3.5006	8.028	2.4003	4.1693	3.1062	4.6382	4.54935	3.9429	3.227	3.9514	4.899	3.4213	2.6219	4.2155	4.6392	2.4541	4.8361	3.4319	2.7324	5.6634	7.4602	3.3697	3.6249	2.8514	5.591	3.2587	3.1656	3.8682	3.7493	2.1012	5.4068	7.7534	3.7427	5.9876	3.4301	4.5792	6.2043	7.9315	4.2592	3.9523
PPM1D	8.7624	7.4926	8.6596	9.1545	8.5269	8.484	8.4228	8.7472	8.3049	8.3349	8.7234	7.5293	8.0426	8.2167	8.5076	8.3762	7.7811	7.7392	8.9166	8.1314	7.5482	8.1708	9.0645	7.7891	7.1164	9.338	9.3616	8.5099	8.751	9.0184	9.0669	8.3948	8.4647	8.631	8.7133	8.4144	8.0912	8.1203	7.9282	8.748	7.8056	8.5715	7.902	8.2752	8.61	8.6577	9.2962	8.8845	8.4909
ABCF3	11.2961	10.039	9.9612	10.4971	11.0289	10.4371	10.9073	10.37	10.6512	10.0288	10.5883	10.8417	10.0169	10.2735	11.0795	11.423	10.0934	10.5411	10.2407	10.2759	10.0865	10.4548	10.089	10.2763	9.7529	10.2947	11.1937	9.9071	10.7013	10.1833	9.7005	9.3549	10.2675	10.3499	9.8812	10.7668	10.393	10.3796	10.0704	10.3469	10.305	9.6544	10.2942	10.3085	10.8514	10.1986	9.7478	11.357	11.1906
ABCF2	11.3859	10.793	10.8784	10.303	10.8383	10.4871	10.4445	9.9561	10.2625	10.1058	10.1558	10.8582	10.9699	10.1206	11.2261	10.366	11.2705	10.5384	10.5859	10.4568	11.2664	10.7886	10.6325	10.8723	10.8072	10.5172	10.4423	10.704	9.9431	11.0571	10.7558	10.0722	10.3294	10.3273	11.4399	10.7539	11.6771	10.8101	11.4817	10.5678	10.6459	11.4685	11.3041	9.3636	10.9177	10.7761	9.8831	11.0319	10.8562
ABCF1	11.7303	10.3542	10.6903	11.6179	11.6838	10.8279	10.8339	11.9814	10.0286	10.2726	10.9074	11.7177	10.3723	10.9729	11.3434	11.1132	11.0701	10.2546	11.6449	10.9657	9.7734	10.6558	11.3418	10.4459	10.8167	11.0997	11.6828	11.2394	11.397	10.8393	8.9768	10.0158	11.381	10.511	10.8064	10.9399	10.65	10.9641	11.3339	11.3297	11.0341	10.4322	11.0554	12.1554	11.0869	11.0753	11.8752	11.762	11.0598
RNF148	0	0.3515	0.8112	1.5242	2.1685	1.4573	0	0.7738	2.1368	0	2.2994	0	0	0.7785	0.8576	1.34215	0.7256	1.134	1.8319	1.3112	0	0.464	0	0	0	1.0582	2.0176	1.7592	2.9739	1.3279	0	0.5945	1.6001	2.7786	0	1.6444	0.4374	0.4617	0	0.8897	1.893	0	0	1.021	0	0.5706	1.7548	0	1.9923
EGR2	6.2192	8.4263	6.7111	5.9138	7.8257	7.4381	5.8281	6.9559	9.2783	9.0917	7.3813	5.7959	8.7694	9.3462	8.2266	8.32795	9.8868	8.1606	7.9357	7.8968	7.309	7.6505	7.1124	6.7436	8.8978	7.2934	6.8027	8.6499	7.1772	5.9287	6.6376	7.9383	9.3104	8.1414	8.0764	7.623	8.9865	8.5192	8.6719	7.4321	8.6722	8.3185	4.96	7.7796	9.3683	4.0464	8.7941	6.861	7.3087
C4BPA	0	5.9856	1.3273	2.7287	0	0	6.2309	5.9878	0.4621	0	3.5591	0.6181	2.2927	0.4412	4.2983	5.90915	0	0.8452	0	0.3744	0	7.3587	1.3874	0.4089	1.696	1.3915	0.5217	1.4349	1.0391	0.8116	9.4263	6.8612	0.4919	3.9891	3.3772	0	0.4374	4.5627	0	5.9369	0.7856	0.3252	0.3579	6.7137	0	0	1.2779	0	0.4125
C4BPB	0.9761	0	1.0923	0	0.3436	0.9054	0.9373	1.4722	0	2.0541	1.2063	0	2.776	0.4412	0.3456	5.0382	1.2061	0.8452	1.189	0.6714	2.4106	1.5345	1.0548	1.2083	3.395	1.3915	0.904	0	0	0	0.7977	3.6701	0	0	2.8881	0.6149	0	1.7063	1.8314	1.4359	0	2.7685	3.4402	5.3805	1.3751	0.3132	0.3074	0.8618	0
EGR1	12.7403	12.9146	11.9377	10.487	12.4476	11.3742	10.1514	11.5203	14.0296	12.1228	13.2741	11.0475	13.4272	12.8729	13.2558	14.1521	14.0249	12.0829	10.6502	12.2938	11.2136	12.7755	12.7214	12.0754	12.2194	10.798	10.3819	13.881	10.2525	9.9495	10.9267	11.89	12.9515	10.7086	11.54	11.4152	12.7245	12.9379	13.2712	12.8013	9.7291	12.065	8.5804	12.8661	11.8918	7.9323	12.2792	9.2408	12.9883
PPM1K	7.4033	6.8725	7.2967	7.9093	6.403	8.1534	7.13	8.8147	7.7935	6.3393	8.0576	5.7175	7.4748	6.967	6.9747	7.7615	5.8382	7.2735	8.1295	7.7985	6.9918	6.8761	6.4372	7.4348	5.4262	7.2884	7.7088	7.4036	6.7165	8.2697	6.4309	9.4589	7.8466	8.4752	8.1476	8.1938	5.9107	6.8492	7.557	6.7419	9.0187	7.3952	6.2984	6.4075	6.4442	6.799	8.9041	6.7935	7.3648
PPM1J	7.3444	7.7546	7.4998	6.6119	5.4513	7.7678	6.7246	7.7266	5.781	7.4884	7.4876	7.13	7.5432	6.159	7.0054	7.41805	5.9942	6.9126	6.2994	7.6511	5.4473	4.9877	6.8001	8.432	10.0992	6.965	6.7743	6.9342	6.6762	6.2095	6.9405	5.7004	5.5645	8.0164	7.2489	6.4046	7.2638	6.4983	6.8277	5.9302	11.8207	8.2057	6.6735	8.7797	7.206	8.326	7.1791	6.9685	7.2121
EGR4	0	3.6542	0.8112	2.2486	1.774	1.6702	1.9049	1.4722	3.2181	0.6538	1.9789	0.6181	1.9205	3.7181	1.7807	4.80165	3.6741	1.134	0.7137	3.4691	0.6226	0.464	2.792	2.203	2.1243	2.0865	0.5217	2.5286	1.0391	1.1755	1.5089	2.9316	3.9281	3.6694	2.8881	1.0448	2.2918	1.7063	1.0169	1.4359	1.8209	3.3363	1.0883	1.8373	0.8456	0.5706	1.7548	0	2.4067
PPM1H	9.0233	9.6954	8.0507	10.1598	9.4503	9.1353	10.069	8.3125	9.324	10.872	10.5251	8.9957	9.5784	10.2321	9.3079	8.42025	8.2859	8.7372	9.6236	10.176	8.8944	8.8855	10.1843	9.6113	8.8051	10.1162	10.293	7.1117	10.0664	10.6715	8.78	8.5203	10.6372	10.5221	9.6222	9.0774	9.2881	9.1639	8.7305	10.3221	7.9729	6.5393	11.0155	7.6414	9.8763	10.1713	8.9711	9.1576	8.8362
RTN4RL1	3.5408	5.6864	5.6455	1.7011	0.6209	1.2076	5.6555	3.7841	2.9627	4.985	3.1448	4.7374	4.1693	6.0228	3.8065	6.6106	6.3352	6.6914	1.3785	2.7289	5.3552	4.3734	3.2659	7.273	3.541	1.0582	2.0176	3.4437	3.9789	1.4658	2.7088	4.275	4.5946	2.6805	3.7872	2.8833	3.4948	4.8156	4.3538	0.6494	3.2208	6.784	7.173	2.9431	3.6038	0.7888	5.204	1.6056	4.2382
FLJ33630	8.2738	9.7698	8.7496	8.2018	8.9527	9.1218	8.273	8.0149	8.0656	8.6198	9.0916	9.2551	7.1911	6.942	7.9517	8.36925	8.2554	8.0843	8.3307	8.6053	8.9863	7.9737	9.106	8.1733	8.5703	9.2977	8.2774	7.9018	8.2814	8.8149	8.5662	8.1079	8.1875	8.3808	8.363	8.7399	8.0043	9.0474	8.1394	8.1094	8.1162	7.8249	7.7575	7.5845	7.8287	8.6672	8.798	6.0705	7.3735
PJA1	9.3906	9.9976	9.947	9.7233	9.2686	10.3754	8.934	8.8738	9.8436	8.828	9.7076	9.3109	9.1543	9.6789	9.4845	9.60125	9.5868	9.4162	9.2072	9.4401	9.6413	9.4398	9.4901	9.8609	8.8426	9.2394	9.1556	8.8324	8.8549	9.3795	9.4877	9.182	9.1668	9.1377	9.2316	9.887	9.2323	9.5023	9.6053	8.6836	9.1916	9.0927	10.5426	9.1304	9.6925	8.5894	9.3824	9.7448	9.5436
LOC728643	1.964	1.5517	2.9621	1.0879	2.6731	1.8556	1.7169	1.2748	1.3277	5.3004	2.9753	1.9789	2.9421	2.6701	1.8901	0.5108	2.7829	4.2419	4.1144	1.8745	5.7518	2.1422	2.2543	3.8514	6.1497	3.0064	1.8534	1.4349	6.3287	2.5318	1.3084	1.604	6.3694	2.4618	0.5128	1.8709	6.283	3.666	3.0294	3.9	0.7856	2.6573	0.8834	4.4661	1.3751	2.7178	1.7548	1.3976	4.0778
LOC728640	4.1244	4.4209	4.9096	4.0343	4.2286	3.7717	3.1337	4.144	4.1385	4.7128	4.6733	4.808	5.1054	4.8881	4.5524	4.4299	3.6741	4.7273	4.9279	4.743	4.9136	5.492	3.9584	4.3457	4.7115	4.1952	4.0601	4.3993	4.5165	5.2289	3.7206	4.3125	4.2995	4.0688	4.9486	4.3125	4.6285	5.203	4.8397	4.7324	4.6053	4.491	4.8233	4.0391	4.7281	4.7128	4.529	4.9654	5.0198
PJA2	11.0465	10.4705	10.5239	10.0935	10.377	10.3905	11.4056	10.5357	11.2517	10.8801	9.8063	11.0208	10.1133	10.2918	10.5076	10.7901	10.0795	10.075	9.9261	10.5326	11.4719	10.6969	11.0515	10.3546	11.0491	10.7684	10.9464	10.6321	10.4014	10.8359	10.1594	10.0619	11.3089	10.3677	10.3885	11.3607	10.0797	11.5902	10.123	11.1167	9.9142	10.0685	10.4533	10.719	10.4041	10.3594	10.159	9.0867	10.0418
CHEK2	6.9294	8.1836	7.8026	10.0645	8.4301	9.2041	8.2984	8.1934	7.4793	8.1507	8.3469	7.7728	9.5641	7.7084	8.2753	7.7953	7.7981	8.4375	9.0977	8.0369	8.3974	9.076	7.9209	8.9089	8.9559	8.6277	8.2508	7.1879	7.8548	8.362	7.9648	9.9119	6.6164	8.92	9.2908	9.0284	8.4553	7.1733	8.4764	7.9838	8.5811	8.8217	8.8862	8.714	7.7293	8.8715	9.2201	8.887	7.7177
LMO2	7.7849	7.3114	7.9486	6.8511	7.568	7.3863	9.0115	7.6573	7.8583	7.5971	7.9183	6.4885	8.0196	7.3956	7.4559	8.51845	7.8643	8.6121	7.6465	7.0079	7.4222	7.9518	6.9647	7.8416	6.8624	7.6254	7.3983	8.4522	7.908	7.0515	7.504	7.3859	7.8917	7.6264	7.5963	7.5756	7.5413	7.7321	8.9978	6.0024	9.0357	7.8313	9.1026	9.3049	7.206	6.6397	7.879	6.3122	8.0121
CHEK1	7.274	8.0138	9.2148	9.3824	8.1627	9.2243	7.5797	8.4359	8.3135	9.5639	7.2757	8.7044	8.7694	7.8715	8.444	8.74145	8.9592	9.1611	9.4115	7.8364	8.7608	8.6096	7.5746	8.4085	9.0983	7.9435	9.3626	8.5059	8.9465	8.8849	6.979	9.9073	7.6736	8.9038	8.8167	8.463	7.6673	7.2647	9.232	8.835	8.7621	9.3502	9.8708	9.5779	8.4482	8.7378	10.1376	9.1801	9.2177
DALRD3	10.9209	10.3237	10.2651	9.9429	9.4927	9.0836	10.7371	10.1913	9.8306	9.7993	10.2504	11.2079	8.8588	10.3158	9.7727	10.219	10.8741	10.493	9.5061	9.558	10.8722	9.5223	10.7002	9.9762	10.1553	10.7618	10.3339	10.2028	9.9571	10.6953	11.2515	10.3572	9.7624	10.1515	9.9156	9.5893	10.3857	10.6066	10.2182	9.9259	11.1264	9.2501	10.4943	9.6647	10.2078	9.8038	9.5322	10.1049	9.9202
UPF3B	8.4949	7.551	8.3025	8.8381	9.8506	7.9315	6.6608	8.0208	8.3507	8.5901	8.7521	8.3603	8.2522	8.6888	8.1503	6.55895	6.9374	8.5149	8.2174	7.6013	7.4222	8.456	7.9959	8.9314	8.1459	8.5062	8.2875	8.0594	7.9471	7.4957	7.5215	8.0837	8.1529	8.3412	8.1562	8.6056	7.5023	7.4903	7.3997	8.5467	7.3288	8.1322	10.2964	8.4188	8.3101	9.7512	9.2161	8.436	8.7312
INF2	12.2627	12.2455	11.4905	10.9757	11.1317	11.8661	10.6763	11.7638	13.5119	12.2495	12.0892	12.4461	12.8492	12.7928	11.1609	12.2343	12.0077	13.0313	10.6742	11.6572	12.2647	12.2388	10.3566	11.1928	11.5826	9.7714	9.8222	11.7027	12.2426	9.4963	10.9041	9.7427	11.5983	9.7906	10.4956	10.9725	13.5692	11.3715	13.1173	11.1648	12.8646	11.9931	11.4455	10.8555	12.5269	9.7765	11.7815	12.3667	11.9814
NSMCE2	9.7348	9.472	8.9567	8.1551	8.5352	9.7693	9.3344	8.1235	7.8227	8.4541	8.5493	8.945	8.8929	8.811	8.2016	8.92735	9.7101	8.906	8.3236	8.4379	10.0576	8.9544	8.9387	8.6311	9.5979	9.114	8.3884	9.3308	8.054	8.1948	9.4653	9.7775	7.9616	8.4059	10.8015	7.8822	9.3372	8.5845	9.2159	7.8046	9.6229	9.1983	9.1669	8.2704	8.8778	9.477	8.8292	9.8685	8.857
PRKAB1	10.3344	10.4352	8.4822	10.4059	9.5359	9.6196	10.1298	9.8074	9.1868	9.7787	8.8173	10.4189	10.5806	8.8202	9.9611	9.8008	9.3443	9.5662	10.0674	9.588	9.4022	10.4089	9.1256	9.6803	10.1974	9.0179	10.1016	10.1362	10.4362	10.6311	10.7533	10.6597	9.6834	9.6001	10.4135	10.7788	10.0933	9.551	9.8247	10.2367	10.2599	9.9672	10.8522	9.6219	10.331	10.8124	9.7033	9.5587	9.8008
SIKE1	10.1367	10.1737	10.4232	9.047	10.1412	10.5599	10.3038	9.3119	9.0691	10.2895	10.3326	10.082	10.3479	10.4026	9.504	9.3892	9.4438	9.4787	10.4822	10.1756	10.028	9.3941	10.4961	10.9596	10.2029	10.7958	10.9879	9.7075	9.8167	10.6491	10.143	10.2663	9.6898	9.3835	10.6599	9.9753	8.9331	9.6204	9.6547	11.2241	9.9805	10.2168	11.1714	9.7273	10.0348	10.5394	10.2255	9.9266	10.5567
LIN28B	0	5.2985	4.6086	6.8274	4.3091	3.7717	2.3553	0	2.7362	0	0.7257	0	1.4175	1.0517	5.8404	0	2.2991	0.4836	4.0875	5.4679	0	0.464	3.1828	3.6401	7.5289	0	7.0878	3.3014	2.7088	1.3279	0	4.4535	7.2222	6.6915	0	3.0313	1.0445	2.4664	0	8.3856	0	0	0.6444	1.3471	3.6038	9.2641	0	0.4944	2.8656
PAX5	0	1.5517	1.0923	1.0879	0.6209	0	0	0	1.0926	1.4435	1.2063	1.0495	1.2587	2.6701	2.853	0.3914	2.479	3.4537	1.546	0	1.6592	0	1.6575	0.7271	0	4.1074	1.8534	0.423	2.3839	2.0075	0	0	3.3132	1.2343	0.8904	4.2733	0.4374	0.4617	2.1961	0	0.7856	2.4053	0	0.599	0	0	0.7761	1.3976	0.4125
PAX4	0	0	0	0	0	0	0.9373	0	0	0	0	0	0	0.4412	0	0	0	0	0	0	0	0	0	0	0	0.6241	0	0	0	0	0	0	0	0	0	0	0.4374	0	0	0	0	0	0	0	0	0	0	0	0
PAX7	0	0.634	0	1.0879	0	0	0	0	0	0.8952	0	0	0	0	0	0	0	0	0	0	1.6592	0	0	0	0	0	0	0	0.3377	0	0	1.8278	0.4919	0	0	0	0	0	0	0	0	0	0.8834	0	0	0	0	0.4944	0.4125
PAX6	6.2003	5.0082	6.669	9.7316	4.7008	5.2845	6.3327	6.813	6.9725	5.2139	5.6162	4.4678	8.7685	6.7445	4.8246	3.87475	6.7399	5.6434	4.6803	3.7489	5.9283	8.6913	3.2659	5.4569	9.1447	3.4251	7.7677	5.768	6.0983	7.092	4.897	7.968	4.2995	4.5847	8.0182	4.9556	5.5884	4.106	8.4322	5.8472	5.3761	7.2732	4.3722	6.4591	3.9397	5.167	7.2685	3.589	5.9671
PAX1	0	0.3515	0	0.4596	0	0.5226	4.2704	0	0.8116	0	0	0.3419	0	4.5998	1.2347	0.4545	0	1.3746	0	2.364	0	0	1.6575	0	0	0	0	0	0.8408	0	0	0	1.1499	0	0	0	1.0445	1.3271	1.0169	0	0.2399	0	3.8023	0	0	0	0	1.3976	3.5755
PAX3	0	0.634	0	1.3224	0	1.2076	0	0	1.7072	0	0.4081	0.3419	0.6389	1.8088	0	1.7908	0	0	0.4005	0	0	0	2.9	0	0.6415	4.152	1.2059	0	1.5089	2.5318	0	1.3391	0.8581	2.5753	0	0	0	1.5291	0	0	0.9296	0	0	0	0	0.7888	0	0	0.9949
KPRP	0	0	0	0.8078	0	0	0	0	0	2.0541	0.4081	0	0	1.0517	0	0	0	1.134	0	0	0	0.464	0	0	0	0	0	0.423	0.3377	0	0	0	4.0031	0	0	0	0.7727	0	0.5963	0	0	0	1.4272	0	0	0	0	0.8618	0.7328
PCDHA10	4.8555	2.3808	7.1495	2.941	3.4474	6.8035	1.2211	0	9.0407	2.9817	4.268	8.2718	4.0663	5.1211	7.5991	9.85935	4.047	6.3307	4.2063	1.9984	4.0404	6.3168	10.5051	3.9467	3.6174	10.0125	3.3467	4.5118	7.8033	1.9228	6.1379	7.4411	9.0478	2.0044	7.5043	2.1381	3.2233	4.0526	2.0717	3.7355	1.0339	6.0595	8.4884	6.7033	2.7196	2.0313	6.5266	8.0719	1.3022
AHCYL1	11.5121	11.8485	12.0418	11.4004	12.5766	12.158	11.1224	12.2689	12.1672	12.6138	12.2211	12.4578	12.1528	11.5238	11.7403	11.1374	11.6223	12.4658	12.1911	12.7369	11.8649	11.9345	11.2661	12.6968	12.2893	11.6553	11.1647	12.2509	11.7651	11.1916	12.4103	11.2732	11.4385	11.2892	12.2832	12.2042	11.6511	11.9289	11.7126	11.8929	10.902	12.1964	12.7732	11.7836	12.1603	12.9695	12.093	11.8675	12.5078
PCDHA12	7.6235	8.6936	7.5673	4.7966	7.2478	7.5741	2.6046	0	8.0925	7.5726	7.6213	8.0691	2.3219	9.3789	5.2838	8.7677	8.6262	5.4792	2.7267	6.0672	0	6.3189	3.6221	4.6662	5.4914	3.5112	5.3509	7.211	3.7935	3.8515	4.2625	6.1518	9.5309	5.0274	7.898	1.213	3.6741	9.1141	5.2217	7.4163	0.2399	2.5191	0	6.7852	0	0.6328	6.4525	7.051	1.4925
PCDHA13	3.0467	3.431	0	3.1717	2.0243	3.6892	5.5256	0	2.7781	1.9075	5.5741	4.398	1.4145	4.6788	2.6009	2.32235	3.4456	2.7895	0.9709	0	2.7061	1.5569	3.8633	3.4233	0	3.4884	4.1493	5.1727	4.7275	4.0858	1.1055	0	2.3085	4.5359	4.5101	3.1918	5.4178	3.6079	1.9003	3.2735	0	2.3333	0	3.7284	4.2232	0	1.9955	5.0402	4.5318
PAX9	0	2.9816	5.7197	3.7013	1.0535	2.3011	7.0122	10.232	6.1619	0.8952	1.2063	1.6506	5.8947	1.6535	0.8576	5.9359	1.566	6.3478	1.3785	2.4448	2.4106	8.6138	1.3874	5.1458	1.926	0	2.0176	1.6061	3.6252	0.5883	0	5.0276	0.8581	0	5.9943	5.9133	0.7727	2.3644	1.6074	0.6494	7.3673	4.8981	0.6444	0.599	0	0.3132	4.3724	2.094	4.0201
PAX8	14.0386	13.33	12.6488	13.6717	13.1415	13.7443	13.0034	12.5222	13.7529	12.9141	13.9571	13.2506	13.2012	12.4774	13.8135	14.0862	12.1781	12.825	13.1149	14.0823	11.7597	12.7789	13.6809	13.67	12.4644	14.1436	13.1466	12.855	13.0303	14.4699	13.4514	13.1874	10.9912	13.0219	13.047	13.7028	12.3615	13.4091	12.9486	15.7021	6.8109	12.7474	12.042	11.3492	13.5006	12.7912	11.2129	12.9164	13.2106
PTPN5	2.5449	4.5624	0	1.0879	2.6731	1.8556	0	1.0459	0.4621	3.2629	4.4755	1.5221	4.6573	0.4412	2.0867	3.97345	0	5.2188	3.7181	4.5916	1.389	3.1022	0.6217	3.6776	0.6415	1.6621	3.7221	0.423	2.1468	1.9142	2.788	0	0.8581	0.5369	3.7872	3.2486	0.4374	2.0064	1.0169	5.7284	2.3163	4.0594	4.7345	3.4974	4.684	3.0061	0.9634	0.4944	3.2132
PTPN4	6.567	7.7982	7.4664	9.0521	7.338	8.5891	7.5234	7.6083	7.6812	8.6785	8.0272	7.1245	8.1583	7.6557	7.5876	7.73875	7.1713	7.4482	7.8199	9.2404	6.5182	8.0908	8.023	8.7922	8.0114	8.3618	8.0306	7.6289	7.456	8.2976	7.1349	7.3412	7.8693	7.6557	7.9526	8.0537	7.0257	8.2367	7.3001	8.8783	7.4783	7.8519	8.8558	7.181	7.9453	9.0015	6.9321	8.0565	6.5341
GINS2	6.8591	8.0976	9.331	8.0114	8.2671	9.9571	7.8722	7.3535	8.3557	8.1824	7.3813	7.8299	7.2791	7.0627	7.6781	7.9493	8.9929	7.8329	8.9478	6.5822	8.0374	7.189	6.7648	6.8293	8.7424	7.2683	8.0063	8.1727	7.2313	8.2884	8.867	9.8156	6.8629	7.7882	8.4253	7.7244	8.5754	6.6631	8.4555	7.5462	9.1577	9.2454	8.9151	8.6545	8.0313	8.8996	9.2753	8.674	7.2025
GINS3	6.8225	7.9017	7.953	7.9753	8.1103	7.9545	8.2708	6.9682	7.4391	7.8652	7.1716	8.0023	7.4905	7.7641	7.4802	7.44615	8.8854	7.9491	8.3032	7.855	7.789	8.0018	6.8748	7.5802	7.3323	7.3756	8.2174	7.7296	7.9715	8.2327	7.724	8.1983	7.7708	7.9652	7.8864	8.0037	7.7094	7.2324	7.9313	8.388	8.4713	8.6848	8.5719	7.0748	8.0313	8.9106	8.6274	8.3928	6.5597
GINS1	8.4517	9.0862	8.9752	9.6375	9.1189	9.7794	9.4389	9.1857	9.7474	9.4858	8.5605	8.9093	9.4567	7.706	9.1985	8.0125	9.1555	8.5749	9.6634	9.0917	8.6566	9.0719	8.4337	8.8951	8.8531	9.2549	9.1688	8.4868	8.8721	10.3589	8.6926	9.9271	8.4878	8.8666	9.0058	8.6096	8.8928	8.0127	8.2647	9.3661	9.5031	9.6795	10.1393	8.3177	8.8704	8.7419	9.346	10.5507	8.2024
PROK1	2.5449	4.4393	0.4619	0.8078	1.3859	2.4236	0.5435	2.8852	0.8116	1.8398	2.6392	1.5221	6.5162	2.3028	1.7807	5.3185	0	5.2033	3.3618	2.5938	2.0833	7.1159	1.0548	3.0371	0	0.6241	3.9828	1.2406	0.3377	1.5916	4.9148	0.5945	0.8581	0	7.4097	2.7754	2.0663	1.5291	0.5963	2.1411	2.5121	6.7403	2.1305	6.6262	5.2652	2.2135	2.1126	0.8618	1.5781
GINS4	6.6527	9.7357	7.5178	8.8569	8.6699	8.7307	7.8467	10.0211	8.0472	8.3051	8.096	8.1427	7.3814	8.0535	7.8905	7.81675	8.1162	9.011	8.5706	7.9375	7.2282	7.8769	8.1679	8.3387	9.0412	8.6277	7.3909	8.5446	8.6702	9.7078	7.9302	9.0453	7.0066	7.8202	8.7988	8.1172	7.9741	6.05	7.7782	9.2389	7.6323	9.1612	8.8663	7.8262	7.0585	7.7346	8.5242	9.7921	9.5159
BTF3	13.332	12.6231	12.8217	13.2033	13.6059	12.3162	13.3414	12.2733	12.3821	12.9967	11.5539	13.9581	11.9607	12.2893	12.466	12.308	12.9162	12.6764	12.9047	12.7701	13.469	11.6952	13.5614	12.6295	12.9327	13.3732	12.0948	12.6328	12.5852	12.7828	14.3133	13.1553	12.8222	13.0125	12.7912	12.6388	12.6388	13.2087	12.381	12.3138	12.1016	12.7344	13.6977	13.2718	12.7471	13.5115	12.1517	12.2341	13.2267
DDR2	3.7626	5.0923	7.0683	8.7288	6.2381	6.7599	7.5693	8.4839	8.4614	8.6219	7.3757	5.6953	8.2429	8.4559	7.7287	7.76045	7.1515	6.7298	6.5613	5.3885	7.6907	7.6174	8.585	6.063	8.2477	8.1389	8.5681	7.7707	7.2109	8.0827	5.1579	6.9708	9.0433	8.6145	6.7163	8.0392	7.9118	8.7068	8.1498	5.6159	8.7256	7.158	5.8407	7.1394	8.0831	8.1659	9.7742	6.1556	2.7985
PLD4	5.76	7.2421	7.6154	4.3046	6.2736	5.7616	5.9181	6.84	6.9682	7.2182	4.5974	6.7184	7.3123	8.7	7.467	5.65675	8.7452	9.0528	5.8329	7.8679	7.6525	6.4511	7.1729	10.0323	7.3019	6.3512	5.5863	8.5207	7.9821	5.1286	8.2236	8.6938	7.9545	6.6337	8.2071	6.6723	7.5603	5.4718	9.662	3.3758	6.8408	6.6882	2.8468	7.1236	4.441	5.0661	7.5113	4.9841	8.5107
DDR1	13.345	13.1174	13.1826	13.5314	13.6051	13.6433	13.1845	14.4071	13.6673	11.864	13.6833	13.7406	12.8758	13.5895	12.9351	13.9929	13.2847	13.4582	13.9343	13.787	11.8607	13.4772	13.7958	12.3037	13.159	13.675	14.1619	13.5664	13.9436	13.5975	12.9268	12.5688	12.8772	13.332	13.2735	13.3548	13.5558	13.3694	13.2371	13.4408	14.5091	12.2782	12.1841	14.5132	13.5163	13.2028	13.6158	13.4103	13.5192
BARHL1	0	0	0	0	0	0	0	0	0	0	0	0	0	0	1.0584	0	0	0	0.4005	0	0.6226	0.464	1.0548	0	1.4222	0	0.5217	0	0	0	0	1.8278	0	0	0	0	0.7727	0	0.5963	0.8897	0.2399	0	0.3579	0	0	0	0	0	0.7328
LRCH4	12.0259	10.9016	10.2658	10.1137	10.358	10.4349	10.5787	10.94	10.5041	11.188	10.9327	10.3947	10.7812	11.0119	10.6534	10.9115	9.8351	10.4347	10.6288	11.4235	10.3981	11.1368	10.3218	10.5253	11.7978	10.4995	10.8517	10.9672	10.7403	11.3418	10.2657	9.7307	11.1044	10.0672	9.4551	10.6336	10.256	11.0887	10.879	10.7562	10.931	10.0871	9.1484	10.3692	11.0165	10.7297	10.1626	10.1475	10.2977
GRK6	9.9825	10.3107	10.2839	10.0328	10.9367	10.9382	10.2211	10.2657	9.788	10.3689	9.6757	10.0937	9.7214	10.5052	10.0418	10.6438	10.7121	10.3244	9.4803	10.1626	11.0116	9.7607	10.4474	10.517	9.6631	10.403	10.7155	10.1634	10.4296	9.9568	10.5244	9.7556	10.258	10.225	9.2976	10.0427	9.3157	9.8185	10.4243	9.9092	9.8638	10.7996	10.8738	10.2517	9.3187	9.9655	10.4387	10.0972	11.4019
NNMT	6.8591	8.6676	9.8376	9.2149	9.648	9.2452	11.6653	8.8261	11.3426	8.181	7.7134	9.7933	10.8472	11.3252	10.921	9.4985	12.7638	11.9282	9.7329	4.8506	12.6393	11.3552	9.9084	10.4223	12.6051	7.7683	6.78	11.6843	11.3416	5.6318	11.8316	12.7327	11.2788	9.6721	12.2256	10.5942	11.5117	12.3102	11.2945	7.7157	9.2412	10.557	7.5258	11.8489	10.3853	7.6147	9.8366	9.0986	10.8349
LRCH1	8.5103	8.1726	8.4792	8.2822	8.7186	7.0675	8.6648	6.9764	9.7849	8.9136	8.7289	7.4366	8.4696	9.1476	8.0433	7.86255	8.0783	8.5839	7.8462	7.9548	8.9678	8.7382	8.1625	8.6975	8.9785	8.1637	8.2631	8.0068	8.4189	7.98	8.3184	7.9383	8.7594	8.1801	7.265	9.0495	9.0496	9.0769	8.402	8.7327	7.7558	8.405	7.9797	8.0131	8.1774	8.9987	8.2682	7.1702	8.3325
LRCH2	3.1271	5.7544	7.023	7.7449	5.0791	6.3912	5.8625	4.2008	8.3639	6.3444	6.0876	2.6044	8.0411	7.0394	5.9644	5.87525	5.9794	4.8911	4.6982	4.6777	7.5524	5.8461	8.9946	3.6401	6.8967	8.8402	6.9111	5.1039	5.8372	5.8236	4.6436	6.0615	7.5787	7.7342	5.2368	4.8265	5.8322	6.3725	5.4922	4.9864	7.8021	5.2347	5.3064	4.325	6.1031	4.7393	7.3463	5.109	4.2632
GRK7	0.9761	0.634	0.4619	1.8586	0	0	0	2.6607	0	1.102	1.3975	0.8498	1.5607	2.5867	2.6188	0.5758	1.2061	0.8452	0.9709	2.0906	0	0	0.6217	0.7271	0.6415	0	2.0176	1.2406	0.6111	2.5318	0	0	1.3925	0.5369	0.5128	1.5162	0.4374	0.811	0	1.2758	0.7856	1.008	1.0883	1.8373	0	0.5706	2.0311	1.6056	0.9949
MBD3L1	1.553	1.4091	0	0.4596	0.6209	0	0.9373	0	2.2556	1.2829	2.2994	0	1.4175	1.2813	1.5334	0.2483	1.2061	0	0	0.3744	0	0.464	0.6217	0.7271	1.0841	2.0865	0.5217	0.7497	1.2133	0.3239	0	0	0	2.7786	0.8904	0.8458	1.0445	0.811	0	0.8897	2.9774	0.8142	0	1.021	0	0.9783	1.536	0	2.3137
MBD3L2	0	0	0	0	0	0	0	0	0	0	0	0	0	0	0	0.2625	0	0	0	0	0	0	0	0	0	0	0	0	0	0	0	0	0	0	0	0	0	0	0	0	0	0	0	0	0	0	0	0.8618	0
MBD3L5	0	0	0	0	0	0	0	0	0	0	0	0	0.3546	0.4412	0	0.2625	0	0	0	0	0	0	0	0	0	0.6241	0	0	0	0	0	0	0	0	0	0	0	0	0	0	0	0	0	0	0	0	0	0.4944	0
PTDSS1	11.4209	11.4694	10.5056	10.4538	11.2529	10.1927	11.1241	10.8358	11.4767	11.533	11.6245	11.3547	11.178	11.9062	11.1989	11.6561	11.1896	11.6048	11.2821	11.1148	11.3023	11.4366	11.0364	11.6716	11.7738	11.2116	11.4622	10.6478	11.4402	11.1035	11.3781	11.1751	11.3087	10.7884	11.9995	10.1599	11.9547	11.7951	11.6693	10.9133	9.9836	11.9736	11.9185	11.3438	11.4748	10.6101	11.208	11.8137	11.6216
AGBL5	10.5818	11.628	10.45	11.1867	10.875	11.3335	11.4164	10.7379	9.7032	10.7172	10.8671	10.2121	9.9005	10.6588	11.4434	10.0266	10.2898	9.5573	11.1421	10.9839	11.0438	10.6695	10.8959	10.4707	10.8933	10.848	11.4252	11.2528	10.4598	11.8035	10.6241	11.0945	10.7753	10.5985	10.8571	10.0644	11.1801	10.5359	10.1193	11.9285	10.3359	9.9028	11.5709	10.8482	10.7664	11.5405	10.8367	9.5129	9.9343
AGBL4	0	1.8005	4.0085	3.8957	3.3423	2.0198	2.4789	0.7738	2.9627	0.8952	4.9876	5.025	0.3546	2.1942	1.5334	2.3805	2.7829	1.5807	3.6462	5.3365	5.0373	0	4.4601	1.2083	2.7224	5.177	3.7689	1.6061	0.8408	4.6961	0	3.7268	6.2279	1.2343	0	0.34	2.6585	4.008	0	1.2758	5.1812	0.3252	5.2435	3.4974	1.3751	1.875	3.8137	0	2.3137
AGBL3	4.3464	3.9401	3.8664	2.13	2.478	4.4847	1.7169	2.5774	2.7362	2.978	5.7182	2.5395	3.3494	1.949	3.3508	1.95915	2.9138	2.627	2.757	2.8524	2.0833	0.8145	2.548	5.1853	4.06	3.861	4.8735	3.5732	1.6368	4.2948	3.4058	5.4708	0.4919	2.7786	4.6628	2.3929	2.3926	3.217	3.3522	3.9	2.3678	3.6294	3.7122	5.0404	3.0308	3.6876	3.3592	2.9905	3.2132
AGBL2	6.7204	5.3773	8.9881	3.659	5.5121	3.8171	3.5824	5.6016	4.6958	5.859	7.2788	4.2212	3.5342	3.8312	4.2783	2.61345	2.7829	4.6145	4.3363	7.5314	3.6861	3.1646	4.1889	5.2613	4.8298	6.0313	5.4635	4.7674	4.4658	7.9168	5.6467	2.0214	3.9281	5.3621	4.8237	4.293	5.3335	5.645	3.0294	5.1455	6.6897	5.4668	4.8517	5.5327	3.6954	5.5347	7.131	0.4944	5.7625
AGBL1	1.964	0	0.8112	0.4596	0.8534	0	0	0	0	0	1.9789	0.3419	0	0.4412	0	0	0.7256	0	0	0.9175	0	0	0	0	0	0	0.5217	0.423	0.6111	0	0	0	0	0.9274	0	1.8709	0.7727	0	0	0	0.2399	0	0	0.599	0	0	1.7548	1.6056	0
PLD5	0	0.3515	0.8112	0	0.3436	0	0	0	0	0.3636	0	0	2.7161	0.7785	0.3456	1.2841	0	0.8452	0	0.3744	0.6226	0.464	0.6217	0.7271	0	2.0865	0	0	0.3377	0	0	0	0	0.5369	0.5128	0.34	0.4374	0	0	0.361	0	0.3252	4.3324	0	0.8456	0.3132	0	0	0
UBE3C	11.5006	11.1036	11.5137	9.4224	10.7585	10.5355	10.8465	10.2019	11.0174	11.0781	10.6647	10.9212	11.8554	10.7187	11.1821	10.203	11.8176	11.7085	11.1029	11.1502	11.7297	11.4033	10.7918	11.2708	10.738	11.0274	10.6865	11.2672	10.3344	10.8139	10.8604	10.7577	10.5103	10.5958	11.734	11.407	12.1618	10.709	11.6318	10.8598	11.0208	11.7597	11.1749	10.036	11.1586	11.1644	10.4146	11.5334	10.8552
C15orf39	13.4333	11.4933	10.8215	10.4218	11.8934	11.8871	11.4751	12.1417	11.6286	12.7505	10.4583	11.7148	11.4466	12.4829	11.1599	11.7836	11.1697	12.3688	11.7112	12.2354	10.1994	10.7671	11.279	11.3589	11.2088	10.7302	11.0594	11.9016	11.5294	10.5254	11.6577	10.8795	11.7103	10.7898	11.4647	11.8043	11.8329	10.9108	11.6108	11.9507	10.6014	11.622	11.5685	12.3316	11.5822	11.2031	10.379	11.747	12.2192
C15orf38	8.1757	7.8885	7.8978	8.6806	7.701	7.135	7.91	8.9974	8.0552	9.7932	7.3998	8.9203	7.3017	8.4412	7.7554	8.977	9.1322	8.5452	8.4059	8.6899	8.078	8.2208	8.7285	7.7109	7.8609	8.6933	8.3529	8.0408	8.1237	8.6152	8.7282	8.4642	7.9658	7.9516	7.7222	8.091	8.6498	7.7966	8.4568	8.4286	10.4723	7.8586	8.3431	9.2725	8.884	7.6056	9.7945	8.5879	7.8765
ALG10B	8.2873	8.4774	8.4807	8.8558	8.3178	9.5856	6.6543	8.2996	7.8862	7.4722	8.7532	8.2029	7.2996	8.0141	7.4604	7.8515	8.0537	8.6626	8.6405	8.6064	8.7208	9.1278	9.1654	8.5067	8.4204	9.5445	8.4034	8.1829	7.9191	9.0127	8.9393	9.0919	8.3052	8.2089	9.1165	8.4256	8.1464	7.8286	7.2765	9.5714	8.1788	8.1218	8.1045	7.4927	8.7818	9.2001	8.4079	8.6492	9.1638
ARRB2	9.8206	10.2145	9.4123	9.9585	9.9595	9.735	10.435	9.4486	10.016	10.4828	8.8037	9.1264	9.5188	10.4536	9.5906	9.28445	10.009	10.2546	10.096	9.1049	9.8129	10.1642	9.3009	10.6687	10.0017	9.659	10.6025	10.4711	9.9283	9.9594	10.3346	9.9526	9.9835	10.5652	9.727	9.989	9.9483	10.2336	10.2962	9.3084	9.7926	9.8237	9.7837	10.3899	9.5294	9.2607	10.824	9.7821	9.1845
SNORD1A	0	0	0	0	0	0	0	0	0	0	0	0	0	0	0	0	0	0	0	0	0	0	0	0	0	0	0	0	0	0	0	0	0	0	0	0	0	0	0	0	0	0	0	0	0	0	0	0	0
SNORD1B	0	0	0	0	0	0	0	0	0	0	0	0	0	0	0	0	0	0	0	0	0	0	0	0	0	0	0	0	0	0	0	0	0	0	0	0	0	0	0	0	0	0	0	0	0	0	0	0	0
ARRB1	6.2003	8.6696	6.7163	8.5072	7.5329	8.2783	8.1622	9.4552	7.7179	7.7999	6.437	7.6418	8.1341	8.346	8.1113	8.65325	8.2242	8.9048	8.0568	7.3468	8.9662	8.6011	7.0954	7.7741	7.4799	6.757	7.0739	8.732	8.9808	6.2766	8.4384	8.0114	7.437	7.6525	8.4	8.51	7.9516	7.8069	8.4681	6.125	7.4827	7.4017	7.2762	8.6134	7.6166	6.8696	8.256	6.9918	7.4709
CHCHD10	11.3606	11.4139	11.6842	11.0028	11.5483	12.1715	12.9265	10.9917	10.6068	10.9715	11.8901	10.8858	9.6921	11.2988	10.3516	11.4278	12.3406	11.2001	12.2337	10.8954	13.3264	11.0674	11.7491	11.1646	11.3179	11.8982	9.8646	11.1786	11.8294	8.901	11.9572	10.585	9.0806	12.108	11.5555	11.9614	11.9704	11.4152	11.4472	8.636	9.8747	11.5518	8.9889	12.5249	9.3975	7.8452	12.7722	11.0562	10.4344
SUSD2	9.7067	12.2027	8.826	10.6301	9.181	9.3986	10.508	12.6794	10.8733	8.6541	11.7044	10.7745	11.0267	9.0863	8.9095	9.1695	11.3686	11.6421	10.5559	7.8986	8.5191	10.9266	9.3374	9.526	10.0252	8.4108	8.8307	9.5906	12.9154	6.2625	10.9637	7.2763	9.7081	9.6584	9.7393	10.1666	12.2486	10.2916	10.0321	7.0997	8.4513	10.5722	8.8444	10.2172	9.3384	10.2887	10.8524	9.141	12.2336
ADPRH	6.8348	7.1885	8.2904	6.6339	7.92	7.8736	7.0224	6.96	7.8057	8.205	6.9301	7.141	8.4352	7.3925	8.0813	7.4817	8.1025	7.4383	8.0128	7.7497	7.1591	7.9606	7.5664	8.0574	7.9109	7.6644	7.6475	7.7616	7.684	7.2531	6.785	6.7964	7.6592	8.0113	7.2367	7.7584	8.279	7.5611	8.3932	7.7542	8.5722	7.9168	7.7252	7.9782	7.9775	7.5859	8.7025	7.0419	7.967
C15orf32	0	0	0	0.8078	0.6209	0	0	0	0	0	0	0	0	0	0.3456	0	0	0	3.0072	0	0	0	0	0	1.696	0	0	0	0	2.3299	0	0	0	0	0	0	0	0	0.5963	1.58	0	0.3252	0	0	0	0.3132	0.3074	0	0
C15orf34	4.9976	2.8771	4.2565	2.4602	4.7449	4.5125	3.7389	2.9529	3.9039	3.8552	3.637	4.0686	3.1374	3.6375	2.7406	3.4632	3.4335	4.6832	3.1699	3.8112	3.9098	4.292	3.7431	3.7843	4.0108	5.2609	3.0712	3.3978	3.5296	4.6243	4.1978	3.4854	3.2529	2.9567	4.6383	4.1918	3.989	4.8537	4.076	2.5441	2.8744	2.714	2.8468	4.4321	3.1651	3.0061	3.7641	3.434	5.1994
C15orf37	7.5831	5.8467	6.195	4.8188	6.1751	5.8403	5.6979	5.1317	5.6774	5.7432	4.8798	6.2271	5.1609	6.2039	5.4007	6.62815	6.8658	6.4238	5.945	5.9453	5.6266	5.8799	5.5341	5.0288	6.0568	6.4938	4.8937	5.8508	6.0145	6.287	6.4102	6.1952	5.6638	4.7844	6.445	5.7573	6.4579	6.5674	5.9819	5.7537	7.1204	5.2036	6.8815	6.2492	6.0191	5.8324	6.772	5.8341	6.4562
ADI1	11.0791	11.0493	11.8256	11.2323	10.931	11.0785	11.6735	10.4339	10.4063	11.0143	11.299	11.7653	11.6165	10.6532	11.2617	11.1321	10.8498	11.072	11.3282	9.8909	10.8345	11.6161	10.7671	11.1456	10.633	11.1258	10.8998	10.9304	10.6154	11.453	11.2254	12.6226	10.5655	10.498	12.5432	11.1243	10.6493	11.2221	11.0237	11.1748	11.148	10.4359	10.4593	10.4313	11.2041	11.5939	10.2555	10.334	10.6956
CNTD2	4.9533	5.7763	1.7067	7.7649	8.5237	3.7717	2.7964	7.5548	4.1072	4.4544	6.6207	4.585	6.674	2.8949	4.9179	3.4804	6.9528	6.4824	4.3813	4.4619	2.0833	4.2056	3.3446	3.9464	7.063	3.2719	8.4364	5.512	5.776	2.9629	7.4624	8.5907	2.9072	4.763	5.187	6.4181	5.4666	4.4427	4.9867	3.5258	5.6238	7.2277	5.6757	5.58	5.4343	5.1767	4.6567	3.6838	4.7089
PILRA	7.6173	7.6376	6.4183	8.6795	8.5916	8.3763	7.5377	7.2362	7.5125	7.5734	7.6907	6.4136	7.9819	7.5686	6.2879	6.3765	7.544	7.6274	8.5498	6.7544	7.1967	8.2734	6.3541	7.6987	6.8414	7.1413	7.9233	8.0427	8.2265	7.7069	7.657	8.2999	7.5571	7.8057	7.7756	8.154	6.6208	7.6259	8.3755	5.2462	6.7048	6.8954	6.3591	7.8649	8.2472	5.6506	6.9953	6.4801	7.3266
PLD6	7.4439	6.7741	6.4806	6.744	7.0468	5.0575	5.4291	6.3181	6.4813	7.003	7.5792	6.5034	6.7394	7.5357	6.9047	5.58735	6.6951	7.0533	7.8076	6.1781	6.2885	6.7393	7.7401	6.5754	6.6536	7.6759	7.5367	6.9817	7.6987	7.3784	6.3614	6.7831	7.0515	4.763	6.8071	6.1203	7.002	5.0472	7.1831	7.3262	7.353	6.4252	7.2092	6.6111	6.8845	8.2291	8.0269	7.0194	6.6763
SNAP25	2.2835	6.5962	8.642	8.1532	6.3564	4.5667	6.5803	8.5523	7.1821	8.6735	5.017	6.9913	7.1206	6.0773	7.5019	4.9375	6.7221	5.1876	4.488	7.4482	6.3083	5.7477	6.5326	5.6002	6.8058	7.05	7.471	6.0755	5.8035	7.9183	3.2466	6.6576	7.7735	9.421	4.9285	5.9571	4.7663	6.7963	5.2615	5.1103	6.7345	3.8728	5.7755	7.5884	4.1486	3.0061	6.7783	4.9654	6.4601
ZEB1	6.8049	6.7183	5.8944	6.3746	7.3095	7.2849	8.4491	6.5119	8.2001	6.6244	7.8408	5.6381	8.4758	8.8277	8.023	7.87555	6.7833	7.9593	7.7336	7.0591	8.536	8.5248	8.406	6.8318	6.8393	7.0542	7.0439	8.008	7.6697	7.5777	6.9708	7.7333	8.2837	7.337	7.1867	7.9264	8.1957	9.5722	8.4686	7.8908	6.0572	7.8478	8.5126	6.6419	8.9447	6.5928	7.2793	6.8791	6.5241
GPNMB	10.0512	10.9877	11.3199	10.6349	11.2703	11.335	11.8265	9.9447	12.254	12.723	9.9457	10.1238	12.7679	11.743	10.918	10.9709	11.7178	11.4565	12.0705	10.4245	11.9441	12.7764	10.426	10.3843	10.974	10.802	10.7385	12.3319	11.3533	9.0901	9.9389	12.7014	12.1493	10.5097	14.206	12.5096	12.0328	11.9252	12.4371	8.5856	9.192	10.3746	10.3099	11.7728	12.3722	8.9829	11.2876	12.1642	8.6503
SLC7A13	0	0.3515	0	0	0	0	0	0	0	0	0	0	0	0	0	0	0	0	0	0	0	0	0	0	0	0	0	0	0	0	0	0	0	0	0	0.34	0	0	0	0	0	0	0	0	0	0	0	0	0
PSMA2	10.7083	11.0723	10.9167	11.1434	11.7373	11.9599	10.9867	11.2326	10.7745	10.9301	10.9138	11.1514	10.9133	9.8954	12.1753	11.6697	12.2131	11.0607	11.4303	11.0558	11.2196	11.3235	10.6456	11.154	11.0048	10.9976	11.036	11.0903	10.7164	11.082	12.194	11.9555	9.8293	10.7791	12.2125	10.948	11.2132	11.2511	11.3978	10.3042	11.3629	11.5347	11.4813	11.015	11.0983	11.2683	11.429	11.0133	10.5802
AKAP8L	10.9693	10.6521	9.9486	10.6137	11.628	10.4221	10.1209	11.3892	11.4864	10.6711	10.7161	10.8248	10.1495	9.6593	11.2004	10.3741	9.404	10.0191	10.3796	10.5923	10.025	10.1893	11.0023	10.8489	11.269	11.3436	10.9863	9.6969	10.194	10.8133	9.6992	8.9622	9.6919	10.8482	9.8368	10.5225	10.1761	10.239	9.8993	10.4493	10.0533	9.7164	10.2421	9.9365	10.1984	10.6435	10.3931	9.8456	10.2085
C9	0.9761	0	0	0	2.0795	0	0	0	0	0	0	0.3419	0.3546	0	0	0.1431	0	0	1.189	0	0	0	0	0	0.6415	0.6241	0	0	0	0.3239	0	0.5945	0	0	0	0	0	0	0	0	0.2399	0	0	0	0	0	0	0	0
PSMA1	11.1391	11.2445	10.9892	11.0618	11.6706	11.2924	11.1795	11.3739	11.0587	11.0275	11.1475	11.3663	11.302	10.1859	10.8946	11.1304	11.1463	11.4438	12.1972	11.3956	11.8253	10.3676	10.8473	10.9405	11.5168	10.9447	10.9361	11.0229	11.2796	10.8847	11.8181	12.3799	11.4387	11.1647	12.1116	10.5431	11.5467	11.0815	10.8919	10.7426	12.3906	11.4015	11.2413	11.3721	11.3601	12.0367	11.395	11.1974	11.007
PSMA6	10.3332	10.5804	11.2796	10.6119	11.9762	10.9567	10.7483	10.5835	9.3089	10.3075	10.7655	11.5175	10.8439	9.6545	9.8929	10.9989	10.621	11.6807	10.2204	10.1633	11.3957	11.139	10.8498	10.3455	10.2186	11.0714	9.9169	10.1807	9.7888	9.3899	10.8957	12.4973	10.5576	10.6825	12.5815	10.7502	9.9991	10.5159	10.3062	9.3205	10.3964	11.052	11.4851	10.0703	11.1305	10.5997	10.7426	11.6607	10.5608
PSMA7	10.8557	12.7668	11.5721	11.9904	11.3064	12.6003	12.7625	12.3649	11.173	11.0524	11.2072	10.8415	10.9926	11.4854	11.7603	11.2311	13.257	12.2145	12.6831	11.3096	11.9523	12.3203	11.3773	11.3317	11.886	11.5283	10.9129	11.152	11.8293	11.3613	12.3512	13.2659	11.7725	11.7894	13.5237	11.0829	12.3133	11.5098	12.1522	11.2313	11.3527	11.7803	11.9558	11.0543	11.2619	11.0975	11.631	11.8647	11.4156
OBSL1	11.174	11.7297	11.8952	10.9896	11.9015	11.7304	10.4796	11.5352	11.5678	12.5245	11.6963	12.4048	12.4253	12.1372	11.2402	13.1736	11.0324	11.0275	11.4416	12.2356	9.9979	11.692	12.3796	11.3141	11.2878	12.6018	12.2098	10.7504	11.6567	12.5665	10.2765	7.4754	12.1871	11.2295	10.3063	11.1022	10.8584	11.5385	11.176	12.668	11.6956	8.9643	11.6356	11.9895	11.9787	13.1503	11.623	11.4268	11.5786
PSMA5	10.5821	11.2795	11.4101	9.9945	11.4438	11.5631	11.0199	10.7042	10.4274	10.409	10.3501	10.6571	10.4946	9.3454	10.0584	10.9399	11.5606	11.2486	11.278	10.4298	11.3579	10.1541	10.8938	11.194	11.2775	11.2308	10.6506	10.8552	10.2687	9.6951	11.7249	11.6802	9.9824	10.272	12.17	10.7259	10.2161	10.3178	11.1253	10.1305	10.4436	11.6413	12.026	10.6536	10.8389	11.0446	11.0504	10.8216	10.3169
C3	13.0756	13.7977	13.6912	16.0637	15.3023	12.7783	13.6134	14.066	17.8204	16.0363	14.5861	15.6289	15.4701	14.7887	14.8392	13.7868	16.4644	14.5656	14.6321	13.381	14.7609	15.8558	17.0359	17.0725	15.6007	16.3183	15.1745	15.8947	17.6048	11.2622	14.8316	14.6746	15.6398	15.4365	13.1185	16.5921	15.6963	15.0226	15.3327	14.781	13.4626	16.5031	9.3843	16.4279	13.8596	13.7806	13.6408	11.5194	14.1747
C2	9.1757	8.6589	11.4654	11.1913	10.8633	11.5858	10.6789	13.6232	11.3126	10.7253	11.6255	11.4931	12.0056	9.8907	9.963	10.2673	12.9487	12.1892	10.2797	10.5114	9.8214	11.7534	11.2384	11.7134	11.9391	10.9022	11.6296	12.3358	10.8794	8.5996	10.6308	9.8935	10.5499	8.7353	11.7382	12.5288	10.941	11.6427	12.535	10.3411	13.2555	11.5486	7.305	13.1545	10.5052	10.7222	12.6141	9.5661	10.5961
PSMA8	0	0.634	0	0	0.3436	0.9054	0	0	0.8116	0.3636	0.7257	0	0	0.4412	0	0.1431	0	0.4836	0.4005	1.3112	0	0.464	0	0	0	0	0	0	0	0.3239	0	0	0	0.5369	0	1.3755	0	0.4617	0	0	0.4456	0	0.3579	0	1.3751	0.7888	0.9634	0.4944	0
DSG1	1.553	2.1081	0.8112	3.4271	3.5553	2.7386	0	2.3947	1.0926	1.7194	0.4081	3.0855	1.0801	2.4038	3.0544	2.20325	1.8538	0	3.3618	2.9662	0	3.7968	2.548	1.8565	2.4541	0.6241	1.6681	2.9661	1.2133	4.8551	0	0.5945	6.1475	4.0688	0.8904	0.34	0.4374	1.7063	1.6074	0.8897	1.893	0	3.0566	0	0.8456	2.7178	0	2.3467	1.867
C7	1.553	10.8396	7.5617	3.5244	8.7817	11.0855	1.5007	8.36	5.8953	9.3855	11.6285	7.8128	11.8132	10.1043	9.5227	6.7845	9.6002	11.5663	9.47	10.32	7.9707	10.2079	6.4009	10.0985	3.6088	7.2984	8.3996	1.4349	8.384	7.5117	10.3238	7.9739	8.8046	7.7189	10.8709	10.6516	4.8395	9.6273	7.1366	9.6598	1.7451	10.9465	12.4656	9.8785	11.6926	9.5912	5.0574	5.4017	10.3187
C6	0.9761	4.1111	1.8645	5.7322	0.3436	1.8556	0.9373	0.4382	1.0926	1.7194	8.3235	1.5221	4.2768	4.4661	2.3391	2.3245	3.5182	1.7611	0	2.663	2.4106	3.1022	1.3874	0.9877	1.696	0.6241	3.4619	0.7497	3.5622	2.2558	2.6249	3.4181	2.4515	5.1403	3.3167	1.9721	0	1.8641	1.0169	0.361	1.893	1.4696	4.7037	2.7358	1.7617	1.7763	3.487	0	2.2143
C5	3.5408	6.2646	6.4119	2.0007	5.3408	4.4562	3.207	2.8142	4.8736	7.1673	5.4209	6.5267	6.709	4.4425	4.8383	6.0516	4.2209	5.4066	4.0875	3.43	5.3552	4.6159	5.1268	5.8905	4.4032	4.9684	6.9163	5.946	5.8372	7.5683	6.3549	2.8318	4.5199	5.6481	3.9151	5.2355	6.4676	4.7361	6.4426	5.84	8.0108	5.3819	7.4558	6.7418	4.684	6.7769	7.8614	7.7709	4.7974
CEMP1	7.122	6.741	6.0004	6.8032	7.0922	6.4415	5.6118	7.6344	6.3747	7.2308	6.1747	5.1498	5.9383	7.7423	6.6667	5.5246	5.6879	6.2834	6.5807	6.351	4.5283	6.302	5.4007	5.9634	7.2545	7.3208	5.9894	6.7122	6.9629	8.4348	6.2769	5.0536	5.4995	6.3277	5.9691	6.7131	6.3641	6.0451	5.8176	7.6313	6.899	6.1078	6.4471	6.5494	6.0346	5.7358	7.0722	7.0057	5.825
FBXO45	7.0396	8.0711	7.8411	9.4804	9.6734	9.2201	9.3915	8.3569	8.9275	9.0345	8.5668	8.9363	9.2492	9.2316	9.6102	8.5157	8.462	9.2703	9.6646	8.2143	8.4066	9.826	8.8522	8.9781	8.0787	8.9374	10.1692	8.0483	9.2298	8.7233	7.9817	9.1487	7.9918	9.3085	8.8938	8.7631	9.399	8.6042	8.5804	8.9987	8.676	8.5316	10.3369	8.9694	9.7749	9.3084	8.8723	9.543	9.831
FBXO44	8.9935	9.3907	7.8553	7.9988	9.8748	9.1367	9.2742	9.928	9.1737	9.1635	9.3205	8.6631	9.2043	9.0997	9.0923	8.14395	8.6309	9.0342	8.506	9.0103	9.2698	9.1298	9.7324	8.3903	9.5219	9.9415	9.0387	9.3287	9.4537	9.7703	9.0247	8.2183	8.5688	8.9479	9.4383	9.127	9.0467	8.6167	8.6791	9.0699	8.931	9.0907	9.5083	9.043	7.8686	8.5994	8.4845	8.6463	9.6038
FBXO47	0	0.8701	0.8112	0	0.3436	3.7248	0	0	0.8116	0.3636	0.4081	0.8498	0	0	0	0.2483	0	1.5807	0.4005	1.1278	0	0.464	1.0548	0.7271	0	1.6621	0.5217	0.423	1.0391	1.4658	2.2301	0.5945	0.4919	0	1.6481	0	0	0	0.5963	1.0956	0	0.3252	0.3579	0	2.0662	0.7888	0.3074	2.094	1.4086
FBXO46	10.4929	9.3848	9.942	10.0925	10.8852	9.4526	8.8305	9.4279	10.2858	9.1269	9.6923	10.0923	10.2162	10.563	9.6852	10.6317	9.8464	9.8218	9.2631	9.4772	8.9316	9.5614	10.1298	9.1418	10.3679	10.1647	10.2264	9.5053	8.1266	11.3264	8.5263	9.6983	9.3806	9.6193	9.0518	8.9638	8.7961	9.0688	9.2671	10.1476	9.7703	10.0064	8.4759	9.9864	10.0038	9.2596	9.6884	11.1869	9.6172
FBXO41	7.0711	9.4608	7.8901	9.0683	7.4465	8.0142	7.6272	7.8179	9.741	8.8069	8.434	7.4674	9.5023	9.0222	8.6669	7.759	8.6545	7.353	9.4054	8.4659	8.0492	8.1147	8.9793	9.5311	10.7049	9.7416	10.0503	7.7203	9.7933	9.8586	7.5531	7.5162	8.5423	7.7823	7.1352	8.9177	9.3576	8.3494	8.086	9.249	8.6561	9.1676	9.6576	8.5335	7.9499	8.9351	9.0611	7.4213	9.5074
FBXO40	0	0	0.8112	1.5242	1.2292	0	0.9373	1.0459	0.4621	0	0.4081	0	1.2587	0.4412	0.8576	0.3914	0	1.9213	2.5361	0	0	0.8145	0	0	0	0	0	1.0159	0.6111	0.3239	0	0	0.4919	0	0.5128	0.6149	0	0.4617	0	0	0.2399	0.3252	0	1.8373	0	0	0.7761	0.4944	1.2165
FBXO43	4.3464	4.8515	3.4345	5.9048	5.2822	5.3934	3.7875	3.7465	3.2755	4.0918	5.3875	3.8979	5.6121	2.3028	3.9897	3.3767	3.1446	3.9759	5.8649	3.8708	2.9022	4.3196	3.6839	3.5217	3.395	5.3593	4.83	4.3993	4.9199	4.9983	3.1297	6.6281	2.7417	5.247	4.9081	4.6081	5.6199	3.9027	5.0549	4.7013	3.5454	4.185	6.5489	3.8969	4.2728	3.6037	6.4346	3.1317	4.2879
FBXO42	9.8175	9.5914	8.8006	9.3612	9.4838	8.6405	9.3697	9.9148	9.9011	9.9173	9.812	9.49	9.6075	8.9707	10.0892	9.0876	9.0492	9.3604	9.7367	9.7684	9.6196	9.3794	8.8722	9.2576	9.5885	8.8838	9.7685	9.5823	9.6171	9.5765	8.5118	9.5628	9.7938	9.2251	9.7543	9.6759	9.1662	9.2134	9.61	9.85	9.0549	8.8894	9.7951	9.1977	9.8239	9.9065	9.3778	9.6282	9.3146
EIF2C4	8.2603	7.7874	8.3281	8.4055	7.4376	7.9621	7.6205	7.7858	8.5026	8.5276	8.3279	7.1162	8.1384	8.7295	8.7095	6.46555	6.7574	8.0216	8.1377	8.6206	7.5932	8.5333	7.3114	8.8599	7.6783	7.8686	8.2195	8.9081	7.5765	8.0934	6.8184	7.602	8.0615	7.1046	8.2723	8.764	8.414	7.9612	8.72	8.9809	8.7421	8.7532	9.6131	8.6526	7.7929	8.3184	8.1894	6.9965	7.7733
DCDC2B	2.7455	2.2243	1.29	1.8676	1.6447	0.9807	0.5968	2.5169	2.2022	3.0457	3.6543	1.316	1.6958	2.0028	1.6006	0.28315	0	1.6168	0.8608	3.4887	0	0.9595	2.0611	1.6506	2.1261	3.3157	2.0498	1.1592	1.2149	2.9661	1.1446	0.6043	0	2.8881	0	1.6358	0	0.5647	0	3.397	2.9234	0.4126	0.9522	0.6939	0.9623	0.8791	3.1582	0.9346	1.385
EIF2C1	10.5311	9.5821	10.683	10.7339	9.367	9.2095	9.121	10.535	10.0949	10.3854	9.7786	10.3231	10.7043	10.9523	11.1334	9.41525	9.8059	9.9973	10.5559	10.7115	9.6683	10.2958	9.8328	10.4968	10.0566	9.4727	10.3296	10.3825	9.8406	11.3955	7.9237	9.3092	9.8252	9.4314	9.5624	10.4821	9.8111	10.2435	10.5334	10.7102	10.3909	10.716	11.278	10.171	10.1506	10.4381	10.5533	9.7673	10.0414
FBXO48	3.8619	5.4336	4.2565	5.6591	5.4864	5.3477	5.2843	4.6917	5.0318	4.1159	5.3064	3.6127	5.1171	2.749	4.8519	3.78555	4.7969	4.3303	5.8001	4.743	5.2568	4.804	3.9584	4.7835	3.9597	4.0138	4.2035	4.6742	5.0971	4.804	5.2588	6.2666	3.9281	4.8102	5.8199	5.3528	4.052	4.7155	4.5239	4.0312	4.0338	5.4832	4.7192	4.325	4.3311	4.2983	5.8697	4.2465	4.727
EIF2C3	7.9632	7.1187	7.2828	9.4311	7.9873	7.7878	7.3763	8.3709	7.9426	8.2231	7.9046	8.2979	8.2429	8.1438	8.2866	6.7627	7.4338	7.1495	8.1029	8.4366	7.664	8.1107	7.3501	7.9021	7.8387	7.6911	7.8298	8.1278	6.9923	8.0351	6.0993	7.9971	8.0461	6.5249	7.4097	8.026	6.7594	8.3528	7.7094	8.782	8.0752	8.4474	9.9931	7.7864	7.8287	9.1112	8.0772	7.8675	7.2471
EIF2C2	9.2233	7.97	7.6374	9.362	8.6106	7.8896	8.0595	8.3924	8.6138	8.1551	9.0768	8.2365	8.9783	8.2442	8.4968	9.77255	9.5806	9.0912	8.0961	8.71	9.3071	9.039	8.5951	8.2545	8.0936	7.9841	8.2111	8.5314	8.7859	7.457	7.3096	8.9548	8.2885	7.4883	8.4763	8.4356	8.5026	8.2846	8.995	8.8359	9.6334	9.7159	8.4377	8.3177	9.1181	9.4014	9.0884	10.2767	9.9185
VEPH1	5.3792	7.6113	7.4571	5.4766	5.7103	6.9296	9.3426	4.6515	6.0347	7.5777	6.282	6.3249	5.0089	5.1862	6.3225	5.3689	7.2539	5.4066	3.8836	9.4284	7.7748	7.1394	5.8199	7.9828	8.0145	6.7055	7.3909	4.5951	6.9529	7.4611	6.4432	6.5828	5.2	7.3275	7.456	6.7203	6.7874	6.7054	6.6479	6.2595	6.7564	5.6155	6.2724	4.1686	5.9063	5.3149	6.9209	7.4654	7.0195
SNRPB2	9.4813	10.4889	10.5575	10.7709	10.755	10.6347	11.5457	10.0657	10.1376	9.5963	10.0894	10.1972	10.0646	9.4808	9.9828	9.9451	10.6997	10.5415	10.6835	10.2735	10.7461	9.9307	11.3206	10.2486	9.9553	11.2534	9.7394	9.9529	10.1862	10.8793	10.6537	11.2618	10.4323	10.6656	11.0263	9.5794	10.4442	10.1124	10.1355	9.9475	9.2937	10.1342	9.8966	9.9327	10.5631	10.5174	10.2383	10.9189	10.2878
EXPH5	7.3008	7.194	8.8079	8.779	6.8855	7.3404	5.9822	9.0337	9.0026	9.554	7.8174	8.0984	9.0783	9.339	7.7213	8.1597	8.1331	8.8183	8.0235	7.2518	7.8577	7.3818	6.8615	8.3747	7.8666	6.2212	8.6857	8.3832	8.4734	8.0611	5.9261	8.2976	9.5466	8.3005	7.2967	8.3768	7.213	6.7261	7.5994	7.9327	8.1994	8.7007	8.5108	9.6406	7.8236	8.8406	8.4672	8.0958	8.7645
ADIG	0	0	0	0	0	0	0	0	0	0	0	0	0	0	0	0	0	0	0	0	0	0	0	0.4089	0	0	0	0	0	0.5883	0	0	0	0	0	0	0	0	0	0	0	0	0	0	0	0.3132	0.5607	0	0
DET1	8.327	7.1158	7.0683	7.7524	7.5762	8.0715	7.4038	7.7266	7.0195	7.6474	8.5755	8.4775	6.7984	7.4497	6.9047	6.66685	7.0697	8.2633	7.9619	7.5858	7.022	7.7377	7.8653	7.1718	7.367	8.2712	7.6412	7.418	7.3527	8.5578	7.8971	7.3593	7.0951	7.6845	8.011	7.4073	8.1098	7.6065	7.6916	8.377	9.1008	7.041	6.7919	8.5133	7.6627	7.7296	8.791	7.8675	7.4655
RPS6KA4	9.9133	9.4534	9.224	9.3329	10.5284	9.3347	9.4101	9.7756	10.4768	11.2266	9.4251	10.3655	10.4657	10.59	9.7528	10.6776	10.7471	10.3479	9.4797	9.669	9.7832	9.6028	9.0499	10.0255	9.6521	8.9689	9.4049	10.6049	10.9456	8.5874	10.1326	9.1513	10.8228	9.5402	9.4734	9.1729	10.0395	9.521	10.5209	8.0763	11.2757	10.8071	9.5381	10.2681	9.1387	9.2516	10.1427	9.8334	10.9528
CP	10.9525	12.8281	11.0109	13.6727	12.8477	13.0912	13.5903	12.659	14.2081	10.0594	13.2961	13.9044	11.882	11.6059	12.6867	9.58935	12.3588	13.2086	8.5345	13.882	11.6279	14.0244	11.4751	13.8135	11.639	12.178	11.2641	12.4592	14.0568	11.1451	14.5273	11.9381	9.1579	11.4242	13.21	14.9789	11.3504	13.7166	12.3828	11.73	9.3104	12.9369	9.2239	14.0404	12.301	11.5476	12.823	7.4498	12.9496
RMND5A	10.7241	11.1618	10.6242	11.2545	10.8655	10.574	10.5517	10.4391	10.8213	11.6515	11.1663	11.0186	10.8693	10.9489	11.2551	9.98975	10.3396	10.6634	11.4497	10.9369	10.6765	11.0717	10.8192	11.3156	11.1496	10.9907	11.5589	10.3677	11.3057	11.601	10.2601	11.046	11.419	10.6258	10.7747	10.6261	10.7031	10.4786	10.1003	11.8365	10.0844	10.761	11.2326	10.6285	10.82	11.4074	11.0599	11.7487	11.3498
RMND5B	9.5921	9.5784	9.6265	8.8227	9.7769	10.2241	10.4842	10.2703	9.4375	10.2869	9.7071	9.6158	9.209	9.9153	9.1804	10.0701	10.2938	9.4086	9.3184	10.0514	10.2685	8.678	9.9132	10.0462	8.7924	9.8522	10.2452	9.7075	9.3219	9.1217	9.5928	9.3402	9.5614	8.8736	9.112	9.1535	9.0075	9.9056	9.8009	9.0413	9.4267	9.3652	9.7974	9.4047	8.9861	8.7221	9.8464	9.678	10.6473
NRBF2	8.7721	8.3563	8.2007	8.6036	8.3867	8.5989	9.4838	8.6613	8.1312	8.8701	8.6085	8.7686	8.9338	8.7404	8.8981	8.61165	9.0456	9.185	9.284	9.068	9.3542	8.8167	8.9243	8.8405	9.1057	8.9246	8.5209	8.9091	9.3183	9.1185	9.8006	9.4024	9.2238	9.0979	9.3132	8.3768	8.9258	8.9918	8.9434	8.5078	7.8707	8.9489	8.6077	9.3848	9.0241	8.5563	8.8531	8.7594	9.1688
KCNJ3	0	0	0.8112	2.3583	0.8534	0.5226	0.9373	0	1.0926	0.3636	3.2965	0	0	0.4412	1.0584	0.97945	0	0.8452	1.546	0	0	0.8145	0	0.4089	0	0	2.5339	0.423	1.5089	0.8116	0	2.1922	0.4919	0.5369	0	0.34	0	0.4617	0	0.6494	1.1805	0.8142	0.6444	0	0	0	1.1292	0.8618	0
KCNJ2	6.0399	5.7908	6.3599	3.2103	6.9083	5.7024	6.3327	5.7705	6.0837	6.6214	6.437	6.0902	6.03	4.8528	5.7343	6.60575	5.5266	6.6914	5.126	6.7583	7.1753	5.9021	5.8739	5.5303	4.5825	5.521	5.5993	6.9581	5.7122	3.9866	6.0679	5.1152	4.4679	5.6865	5.6464	7.6914	6.8058	5.8849	6.7881	6.4498	4.9132	6.9377	6.4502	5.5954	7.1341	6.2283	5.7217	5.2704	5.9206
KCNJ1	2.2835	5.3868	0	0.8078	0.3436	1.2076	2.0711	2.8142	0	1.102	1.9789	0.6181	1.6908	1.8088	1.0584	1.2355	0.7256	2.0656	0.7137	0.6714	0.6226	1.8701	0	1.3996	0	1.0582	2.4211	1.2406	1.3687	2.2558	2.2301	1.0144	1.7816	0	0.8904	2.0667	0.7727	1.5291	1.3422	3.6936	1.4903	0.5903	0.8834	2.2025	2.7178	0.7888	1.4127	0.4944	1.9923
SFRP1	2.7661	8.417	3.7898	7.4366	5.6879	6.7127	7.6471	7.5791	7.4854	7.4582	6.415	4.6168	7.8206	11.8298	8.5289	9.5837	6.1351	8.8017	7.151	4.8653	9.1678	9.5195	7.3877	5.9298	10.1262	7.0906	8.1009	7.877	9.8493	7.3205	7.3362	7.5714	12.3793	7.96	8.6241	5.0042	6.6769	7.1582	8.1341	5.97	8.4595	10.855	10.1013	9.1077	8.2089	7.6094	10.5205	7.6732	9.8986
SNORD10	3.4157	1.6815	1.0923	1.5242	0.8534	2.4236	2.2202	1.0459	1.7072	1.8398	1.3975	0.3419	1.6908	1.6535	2.853	2.51425	1.2061	1.134	3.8836	0	5.6928	0.464	4.7759	2.3021	2.2986	5.3782	2.2987	1.4349	2.9246	1.005	5.5703	3.1127	2.3401	4.0688	1.9956	1.5162	1.4705	7.4658	2.8362	2.2312	0.6256	1.008	1.4272	3.1243	5.235	1.875	2.3991	1.1545	0
KCNJ6	1.553	0.3515	1.3273	2.955	0	0	1.9049	1.8009	2.5627	0.3636	0.4081	1.7685	0.6389	2.3028	0.6241	2.3068	0.7256	0.4836	0.4005	0.9175	1.6592	2.4731	0.6217	0.9877	0	0.6241	0.904	1.2406	1.2133	1.005	2.5359	1.604	2.2194	0	2.1423	0.6149	1.9389	0.4617	1.0169	0.361	0.4456	0.5903	1.2677	1.6129	0.8456	0	0.5607	0	1.2165
KCNJ5	5.4764	8.0976	5.3839	4.7082	4.947	7.2019	5.4444	7.2993	6.5115	7.5906	4.5974	7.2388	7.7364	6.062	6.3225	7.2185	5.7879	6.0425	4.8817	5.7479	6.1528	7.4302	6.3446	7.0343	9.0443	5.9067	6.4179	6.4631	6.3799	8.0085	4.1685	5.0049	6.3115	5.724	4.9879	8.4433	6.6363	6.5572	7.3598	6.6951	5.7111	5.3193	5.8193	8.2919	5.9063	4.4818	8.7778	5.2395	3.96
KCNJ4	4.2023	1.073	0	0.4596	2.9984	2.6411	3.6886	4.4786	1.865	3.1275	6.2201	2.1625	0.8763	4.8349	1.5334	2.02805	3.0338	1.3746	0.4005	1.1278	2.0833	1.5345	5.2131	1.5685	8.4204	4.5687	6.7037	0.423	7.8063	4.6678	1.3084	4.3847	1.7816	2.8704	1.8323	2.4641	4.6076	0.811	3.6158	5.4095	1.9616	1.4696	3.4402	1.021	4.684	2.0542	1.4127	4.0469	2.5764
LOC729991-MEF2B	7.4924	6.2533	6.1553	5.3982	6.1325	6.0806	4.8837	3.4799	6.2142	5.9253	6.4888	4.7417	5.8439	5.8775	5.9781	6.8443	5.0138	6.095	5.673	6.4188	6.7736	6.8452	7.1392	6.6278	6.6824	6.4824	7.372	4.808	6.418	7.3646	7.1296	5.001	5.9353	5.7156	6.2344	5.5404	6.582	6.0123	6.6769	5.8042	7.2726	6.2694	6.3269	5.9825	6.6399	4.1213	6.3354	5.2796	6.823
KCNJ9	4.4134	0.634	0	0.4596	0.6209	2.4236	0	2.0683	2.2556	2.4059	2.4793	0.8498	3.7586	2.3028	0.6241	0.5794	1.2061	0	2.0704	1.6202	0	0.464	2.0814	3.2003	1.926	3.1004	2.7361	3.1435	2.5875	2.8159	1.3084	0	2.3401	0.5369	0	2.0667	0.7727	0.811	0.5963	1.8312	2.3163	0.5903	1.0883	2.0314	0.8456	2.2871	1.853	0	2.4067
KCNJ8	5.3105	5.7018	7.2758	6.7641	6.1314	6.4785	7.7731	6.148	7.1011	6.5831	6.4586	7.0302	6.7432	7.4789	8.0899	6.5851	6.6204	6.3407	6.4175	4.5001	8.0667	7.112	9.5689	6.478	7.7439	8.4976	8.6169	7.2762	7.198	9.7489	5.817	8.2083	8.3255	8.8708	6.7624	5.7085	7.4448	8.2094	8.2453	7.5241	10.7216	5.823	7.4512	5.4501	8.2846	10.1353	8.0516	6.9918	4.1867
SNORD19	0	0	0	0	0	0	0	0	0	0	0	0	0	0	0	0	0	0	0	0	0	0	0	0	0	0	0	0	0	0	0	0	0	0	0	0	0	0	0	0	0	0	0	0	0	0	0	0	0
NRADDP	5.5377	2.437	4.5632	5.1808	3.7408	4.6189	0.9373	4.3836	3.2181	3.6726	3.8805	4.5192	1.9205	3.3644	2.4143	1.22125	3.5182	2.3169	5.4236	2.9104	2.7941	2.4731	5.6289	3.3469	5.0161	5.1553	5.1102	3.1435	4.7034	7.0322	2.3394	4.4195	0.8581	4.4424	3.1875	3.3271	4.1702	2.651	3.9382	3.9	4.9304	1.7115	4.9069	4.4661	4.9674	5.3061	5.6688	1.7874	5.0344
C9orf131	5.6531	1.8005	3.0303	3.8957	2.4066	1.8556	0	3.1387	4.6532	3.6398	5.8951	3.3353	4.7196	3.2606	3.8612	2.26305	0.7256	3.0301	2.8237	2.792	2.4106	3.6736	2.2543	3.3469	3.144	3.69	4.9769	3.4437	3.1557	4.7778	1.6848	0.5945	0.4919	2.4618	0	5.9385	2.2918	1.0919	1.0169	4.7324	2.6008	2.1823	2.4607	4.0391	3.0308	1.9674	4.9395	1.9488	4.1602
AGPAT6	10.2068	11.4704	9.6477	10.297	10.0812	9.6084	9.8136	12.0058	10.8567	10.8247	10.1505	9.9814	10.573	10.7406	10.2642	10.2731	10.1918	10.4323	9.6393	10.1929	9.707	9.777	10.6103	10.671	9.9512	10.4946	9.7835	10.682	10.699	11.5504	9.108	9.8614	10.6518	9.5833	10.0158	10.4925	10.2187	9.4158	10.4259	10.6307	10.2873	10.0331	10.0085	10.3032	9.1888	9.4731	10.6645	10.9948	10.8916
AGPAT5	8.3006	9.1499	9.1182	10.1972	8.8328	8.5136	10.0492	9.3492	8.9003	10.6731	9.0298	9.3427	9.8463	8.811	9.2545	9.0071	9.4289	10.4058	8.8218	8.5562	9.5734	9.0411	9.1586	8.9333	10.3251	9.1013	9.5419	10.1923	9.9338	10.2324	8.5205	9.4537	9.2946	9.4832	9.5403	9.7427	10.3919	8.9173	9.3258	9.8039	8.9208	10.1342	9.7924	10.5275	8.9838	11.9445	9.8648	9.8398	8.3705
AGPAT4	6.9521	8.0697	7.1663	9.2021	6.5469	9.1988	7.0918	8.7147	7.8394	7.8239	8.325	7.0332	7.6289	7.3771	8.9281	8.33515	6.4036	5.6085	8.5923	6.6813	8.2695	6.7847	8.5544	7.3562	6.311	9.2226	9.9221	7.9642	7.1954	9.432	5.9085	7.1576	8.109	7.4883	6.6687	8.6066	6.7211	7.9436	6.964	9.368	7.5759	5.7436	8.0178	7.0526	7.5197	8.3445	7.541	7.0011	7.1496
C9orf135	1.553	6.1902	6.8732	2.0007	0.3436	3.4064	0.5435	5.2579	0.4621	2.0541	7.7984	3.8181	3.1824	1.2813	1.5334	1.15575	2.639	6.2071	4.6803	5.506	0.6226	1.0963	4.6578	2.7861	1.4222	4.8916	4.2035	4.9534	2.1468	1.005	0	4.6123	0	4.8332	3.9554	4.0133	2.0663	1.5291	2.1961	1.0956	5.8028	1.3315	3.1511	6.9602	1.3751	6.0284	6.1558	2.094	5.1193
AGPAT2	10.0432	11.2444	9.7687	9.4797	10.2369	11.8344	11.1937	10.2132	10.681	9.4354	10.9988	10.2236	10.8275	11.1448	10.7913	11.481	10.5523	10.3239	9.8876	10.1025	10.7552	11.0099	10.066	9.5552	9.1575	9.6416	9.0446	10.5407	11.4344	8.9266	10.735	11.0753	9.8174	9.0136	10.1152	8.5319	10.9795	10.8431	10.5771	9.7756	9.4103	9.9108	10.5464	9.5808	11.308	9.4065	9.2367	10.3926	12.3164
AGPAT1	11.9976	11.2399	11.8911	12.0868	12.0822	11.7917	12.4828	11.501	11.7753	10.6509	11.5405	11.8767	10.9567	11.5199	11.4923	12.1766	12.3074	11.2129	10.9454	11.2472	10.9567	11.5508	11.882	11.1324	11.882	11.4217	12.0816	11.901	11.7735	11.9731	10.1779	10.8333	11.8132	11.2866	11.7674	11.2311	11.8353	12.0363	11.9046	11.6627	12.6919	11.0299	11.4295	12.1426	11.6215	11.562	12.1099	11.5223	10.6962
COL1A1	14.3899	14.4323	13.0424	13.4571	14.7213	15.7365	18.0303	13.0898	17.7572	13.7072	15.7374	12.5219	16.552	18.2367	18.3025	17.7831	16.834	16.1781	14.9343	15.1601	17.0285	17.5521	18.1911	13.5894	17.5291	14.3806	14.4891	17.7377	17.4327	12.2934	14.3742	16.0151	18.2006	15.482	14.7469	13.9358	17.7896	18.0571	18.4131	15.3676	13.7605	16.7268	15.0562	13.9214	16.864	14.2753	15.3501	16.6599	14.0679
C9orf139	4.064	2.1854	2.1062	2.5028	2.4569	3.4346	1.9049	2.8394	3.3307	4.6928	3.0427	1.9512	2.2367	3.2702	1.6083	2.07635	0.7256	4.227	2.3071	2.1988	0	3.4494	1.4399	3.0133	2.355	3.6557	2.4954	3.6335	3.378	2.455	1.3715	0	0.8869	0	1.6964	4.8297	2.4693	2.777	3.4005	1.9097	2.7795	2.3963	1.3076	3.4782	2.8828	0.6238	3.2217	1.7138	1.6785
RCSD1	6.567	6.2173	6.9544	5.6156	7.6534	7.0149	7.4686	7.1084	7.6812	8.4681	6.1945	6.0383	7.0405	7.7329	6.9177	7.1425	7.1449	8.546	7.6918	6.3712	6.76	7.717	6.0007	8.12	6.0917	7.721	6.8139	8.4181	7.7133	5.874	6.5664	6.959	7.2494	6.9967	6.4537	8.9421	7.2165	7.2032	8.2233	5.2676	7.0776	6.9406	6.2243	7.4635	7.569	5.0869	7.4381	6.5944	6.4709
KIAA1217	12.5868	12.0548	12.4288	11.955	11.2812	11.7628	11.5306	13.2477	12.3406	12.3203	11.943	12.4429	12.5528	12.7829	11.5071	12.0153	11.6801	12.1879	12.3675	12.3227	12.5046	11.8575	13.1047	12.5145	12.0195	12.7464	12.1574	12.9026	11.3945	12.6683	11.3595	12.1333	12.1884	11.2614	11.3236	12.0029	11.9035	12.4344	11.5177	11.8843	11.8397	11.9572	11.1519	12.0229	11.4829	11.7615	11.603	12.7312	12.0348
KIAA1210	6.7204	4.4576	9.6504	5.8401	2.4066	6.9036	2.2202	2.9529	7.4824	3.8552	3.3437	6.4581	5.3905	5.9158	3.914	2.049	3.2474	5.3514	1.8319	5.3259	4.9136	5.7679	7.6882	6.9941	3.7949	6.6522	4.8519	1.0159	4.1169	7.1366	1.8417	2.1922	1.6001	5.9512	2.1423	8.2765	4.3312	6.7516	2.7289	3.6288	7.9016	4.0594	2.2204	0.599	4.9302	5.4167	3.6596	4.2465	1.7297
KIAA1211	8.2783	7.6731	9.7461	10.5584	7.4309	6.67	7.6305	5.7325	9.6686	9.7303	8.9491	8.2211	7.1119	9.8277	9.8053	9.94035	7.5338	8.1116	8.5511	9.7098	8.7373	7.6313	8.9418	9.533	8.0787	8.4039	9.0133	6.6655	9.0121	10.2038	8.1029	9.5501	9.182	9.8609	9.4123	6.7669	9.6907	8.3002	9.2803	9.3736	7.1584	5.8422	8.2885	5.1698	8.6449	9.3663	8.862	7.6262	6.7755
AGPAT9	3.7626	5.358	5.8481	2.8834	3.7115	5.7732	4.8302	6.1766	5.4231	4.7128	4.0889	3.5482	5.1738	7.1489	4.4127	4.6738	4.9572	6.0161	5.0858	6.3504	7.2125	5.7064	3.0946	5.6575	3.6735	3.8062	4.2701	6.2276	5.0288	4.804	4.6648	4.1562	5.4076	4.1071	5.045	5.8482	4.1983	6.4617	6.1828	5.1685	3.0736	4.5388	4.688	5.5002	4.2728	2.6072	5.1568	6.8661	5.7712
MCL1	12.2553	12.2204	12.3027	12.5985	13.225	12.0306	12.0987	12.6618	13.0895	12.7663	12.5821	12.0284	12.6448	13.5315	12.4002	12.3934	12.3369	12.765	12.2107	12.2887	12.4412	13.1537	11.6988	12.8155	12.1891	11.896	12.4442	14.024	12.6655	11.7557	13.4315	12.1948	13.2152	12.2411	12.2314	13.0603	12.5496	12.6472	12.6121	12.6917	12.3077	12.7485	12.1381	12.1932	12.6674	12.1866	12.6343	12.4287	13.7724
ZNF788	6.2562	6.065	7.9899	6.6064	6.8115	5.5085	6.0335	4.6717	8.1902	7.4103	6.5368	7.2716	5.6997	8.3123	6.2057	6.60725	6.108	5.0207	8.6417	3.8413	6.1745	5.8366	6.8001	5.0492	6.1383	7.3567	6.3731	6.5178	6.9124	6.591	6.1749	7.9709	5.8852	6.8965	6.3442	7.1182	6.626	6.625	6.6986	6.5451	7.5469	5.8101	6.9448	8.1553	5.4606	5.7187	6.9899	5.5221	6.9362
OR2J2	0	0	0	0	0	0	0	0	0	0	0	0	0	0	0	0.1431	0	0	0	0	0	0	0	0	0	0	0	0	0	0	0	0	0	0	0	0	0	0	0	0	0	0	0	0	0	0	0	0	0
OR2J3	0	0	0	0	0	0	0	0	0	0	0	0	0	0	0	0.6713	0	0.4836	0	0	0	0	0.6217	0	0	0	0	0	0	0	0	0	0	0	0	0	0	0	0	0	0	0	0	0	0	0	0	0	0
CMYA5	5.5377	5.2781	2.8151	6.2345	5.6575	4.3052	4.8982	5.8437	9.9771	5.7556	8.1748	6.3815	6.7507	4.9395	5.0056	6.4284	4.7274	4.4402	5.6147	7.5057	5.2155	5.9021	5.9259	5.6099	5.5521	6.4257	4.3023	5.3285	7.6969	6.7978	8.8323	4.4195	5.3797	7.5311	6.5619	8.533	6.792	7.584	3.8893	7.8692	7.5001	6.6776	5.2327	5.1066	6.835	7.2695	5.8099	4.5278	2.7282
FOXO3	9.7989	10.3724	9.9596	11.138	9.8452	9.9773	10.1192	12.2866	10.4928	10.772	12.2384	11.6658	10.4465	11.8055	11.6965	10.3813	11.5625	10.6049	10.3941	9.9344	10.6472	10.3505	12.0877	10.6158	11.4087	11.8772	11.8599	11.1973	11.01	11.2344	8.5563	9.2988	11.3635	10.9595	9.441	11.5452	10.3957	9.8197	9.7708	11.7574	11.1129	10.3432	9.5066	10.7789	10.4385	11.5796	10.4663	10.164	12.1318
SDHC	11.4194	11.7777	11.0681	10.5421	11.3576	11.7733	12.6242	11.5692	10.3411	11.345	10.8827	11.327	11.0207	10.9523	10.3525	10.4864	11.1116	10.895	11.8451	11.4879	11.4392	11.1059	11.4227	11.5864	11.4771	11.6947	10.7422	11.0972	11.4418	10.5279	12.2876	12.4378	10.6482	11.5983	12.3147	10.6129	11.3879	11.0727	11.1352	10.2322	10.6839	10.9352	11.1239	10.4585	11.1656	11.6903	11.2627	11.6459	9.967
FOXO1	10.0057	9.4253	8.6929	10.088	10.5721	9.43	10.4865	10.0523	10.7481	9.3712	9.3805	9.3998	11.4895	10.592	10.7172	9.59145	8.9799	10.1411	9.7566	9.4597	9.9803	10.0324	9.7992	8.9207	9.8955	9.5053	9.7372	9.2369	11.0204	9.1742	9.4847	9.5123	10.2493	10.8643	8.7366	10.1713	9.9446	10.4155	9.5194	10.6765	7.8628	8.5187	8.8068	8.7176	9.8112	10.6085	11.0436	10.0657	10.4802
LACRT	0	0	0	0	0	0	0	0	0	0	0	0	0	0	0	0	0	0	0	0	0	0	0	0	0	0.6241	0	0	0	0	0	0	0	0	0	0	0	0	0	0	0	0	0	0	0	0	0	0	0
PPP2R1B	7.0182	8.6479	9.1815	8.9029	10.0812	8.7731	8.7284	8.0654	9.941	9.1438	8.3132	8.6333	9.7214	8.9152	9.0575	8.7401	9.3239	9.2007	10.9275	8.4611	9.077	9.5439	6.9709	8.4883	8.7593	7.3423	8.8349	9.0278	11.2221	8.373	8.3168	9.7522	8.8763	9.6958	10.1914	9.1555	10.2131	7.441	8.8247	9.0003	7.823	9.8397	9.9034	9.0232	8.7581	8.5647	8.049	8.5938	10.0904
FOXO4	9.3989	9.0736	9.1899	9.4413	8.8463	8.9818	7.3603	9.7762	8.3853	8.6366	9.1813	8.93	8.9296	10.0332	8.6279	8.6288	8.123	8.5133	8.3493	8.8911	10.7136	9.2234	9.8088	9.6483	9.2612	9.3937	9.0891	9.2787	8.2163	8.9886	7.323	7.8196	8.7126	10.2053	9.0907	8.2777	9.5862	8.4321	8.4597	8.6163	9.7404	9.0117	8.1708	9.1344	8.8851	10.5309	9.7127	9.0867	9.2097
NIP7	8.4676	9.5356	8.8067	8.605	10.1841	9.5237	9.5354	8.3333	8.1639	8.4279	8.1267	9.6334	8.6006	8.1124	8.4451	8.5545	9.2422	8.9508	9.3855	9.4014	9.3447	9.2389	8.8353	9.1002	8.9029	9.1378	9.0422	9.1479	9.0832	9.7207	10.2948	10.0743	8.9902	8.8763	9.416	9.5007	8.8291	9.3177	8.9978	8.6766	8.7299	9.3435	9.6017	8.3881	9.0041	9.8286	8.8494	8.8504	8.2797
PEX10	9.4982	10.2006	8.6228	9.8552	10.0967	9.9342	8.7756	10.1853	8.1236	9.5885	9.5051	10.1101	9.6759	9.4938	9.6981	9.31545	9.779	10.1957	9.604	9.7939	9.4005	10.2219	10.3353	8.9564	9.3011	10.2406	9.4824	9.4413	9.9683	10.4874	9.7284	9.5236	9.2522	10.0203	9.7705	9.4115	9.9723	9.0043	9.8576	9.571	10.1568	10.2278	9.5221	8.8488	8.8687	10.8252	8.3887	10.2841	10.2241
PEX13	8.4676	9.6501	9.6958	9.9493	9.5058	9.218	10.1162	9.6359	9.2624	9.4372	9.9476	9.4084	9.5946	9.2418	9.9763	9.71885	9.738	9.243	9.8768	9.721	9.8921	10.0645	9.0543	9.1708	9.5726	9.1084	9.3395	9.5636	9.4601	9.848	9.836	10.4379	9.5133	9.3013	10.3913	9.2154	9.2186	9.6079	9.7409	9.5827	8.8603	9.731	9.9017	9.7798	10.1836	9.4612	9.6905	9.7212	9.0504
PEX12	6.9745	7.1831	7.6699	6.8274	7.1267	7.7878	7.8581	8.1418	6.7324	6.9404	6.8424	7.5947	6.7984	6.9462	6.7244	7.04625	7.3668	6.7777	7.7444	6.8975	7.4448	7.6174	8.026	6.9904	7.307	7.8951	6.7037	7.2602	7.4753	8.0787	8.3251	7.4335	7.7708	7.5727	7.7414	7.4886	7.2471	8.0211	7.3909	7.7312	8.1949	7.0792	6.5874	6.9422	6.8942	7.7395	7.7191	7.8675	6.6856
TMEM158	5.2749	7.7361	8.5419	7.6511	4.5763	6.7772	10.5609	6.2321	8.9909	4.8482	7.8319	7.5521	7.0158	9.9785	8.7409	8.68845	8.3039	7.7606	5.4236	3.6503	10.0532	9.2123	9.2431	4.6007	8.4204	5.6036	5.5731	8.9867	8.8467	6.5255	6.7801	8.8294	9.1369	8.3108	7.0308	5.6255	9.302	9.6383	10.0258	3.9802	6.3713	5.301	5.9234	5.0404	7.8287	5.4964	6.9152	6.4933	6.6763
ANGEL2	9.1318	9.2143	9.5945	9.0034	9.8002	8.8198	9.2284	9.2535	9.2983	9.199	9.2824	8.836	9.3156	8.7879	8.9551	8.26135	8.2738	9.0817	9.5274	9.3643	7.9892	8.756	9.6447	9.7582	8.9029	9.9922	10.1027	9.7435	8.8492	9.2022	9.7844	9.8033	8.6958	9.7028	9.2203	9.1835	8.7938	8.9484	9.4096	9.3889	8.9773	8.9989	9.3554	9.0806	8.9493	9.7912	8.9609	8.7824	8.7645
ANGEL1	10.0459	10.1056	8.4577	8.6755	8.7922	9.1127	9.676	9.2627	10.4787	9.7885	10.1633	10.9214	9.5422	8.8762	8.7787	9.8994	9.7815	10.0323	9.3675	9.8466	9.188	11.0944	10.3894	9.0698	9.5263	10.613	9.2669	8.7617	9.6801	9.5501	9.2495	8.971	9.6147	8.9675	10.1012	10.5892	10.2535	9.491	9.6128	9.5058	10.3558	9.3013	10.9227	8.4382	9.8677	10.3053	9.5053	10.3882	9.0504
PEX16	8.7463	9.2644	9.2429	9.0834	9.4908	9.3022	9.1422	9.1644	8.4537	8.6345	8.8986	8.8858	8.857	8.1031	8.9715	9.1048	9.4316	8.71	8.8886	9.622	9.2391	8.3118	9.0889	9.1823	8.9559	9.0812	8.5413	8.8389	8.9302	8.8035	10.0196	8.2306	8.6143	9.1832	9.3277	7.8984	9.1935	9.141	8.879	8.2304	10.4454	9.5724	7.9239	9.8353	8.9883	8.876	9.1555	8.2625	9.0065
CDC37L1	6.6105	8.0153	8.8248	8.2018	8.4863	7.8327	8.057	7.0125	8.0223	7.1759	7.5891	8.3766	8.1736	7.4229	7.747	7.1841	6.8665	8.3748	8.1955	6.9878	7.9104	7.0389	8.7991	7.71	7.8066	8.9797	7.9842	7.8106	8.0767	8.0961	7.4804	8.7272	7.8157	8.7262	8.6163	8.51	7.3192	6.8445	7.3188	8.7201	8.4416	8.957	8.7208	7.8964	7.3397	7.7296	8.2492	6.5759	7.7513
TCIRG1	9.8617	9.6042	10.8209	10.7144	11.2335	10.4682	9.9823	11.7247	11.2513	11.2815	8.7323	9.9791	11.0891	11.3845	10.6478	10.5762	10.6716	11.6072	10.7994	10.9936	10.375	10.7087	8.9684	10.4701	11.4372	10.1755	10.499	11.4531	10.8049	9.5655	10.4226	9.6432	9.6192	10.6515	9.1341	11.8617	9.5505	10.5584	10.5843	9.0421	11.2062	11.4247	10.1418	11.9552	10.2894	10.1425	11.5536	8.6463	11.6743
AP3B2	8.0018	7.477	6.456	6.6008	6.4614	6.9953	6.2995	7.6291	6.7926	7.953	6.5112	8.0395	6.1649	6.0925	4.7394	5.5446	7.6178	6.2302	6.6513	7.6425	5.336	6.4131	6.8748	8.1352	7.3473	7.2934	7.0785	7.273	6.8577	7.9347	8.5563	2.1922	6.6224	7.0663	5.7757	3.3648	7.5603	9.0371	7.022	7.821	7.9771	5.7161	8.0115	6.201	5.6327	7.6622	8.2288	6.2044	5.681
TFRC	11.0003	11.0958	11.0007	12.157	12.1335	10.7297	13.9815	11.2139	12.7446	12.2837	11.5028	12.6597	11.745	12.5526	11.9831	11.5441	12.0948	12.4145	11.2143	10.2392	12.0851	13.8991	10.409	11.3587	11.9774	10.9686	11.1845	11.0442	12.7401	9.9153	11.7535	13.3909	10.8592	12.6535	12.5352	11.605	13.4186	10.8782	11.5715	10.9929	11.6236	11.6703	12.8887	11.9699	12.0321	11.2072	11.9011	13.7869	12.8549
FRAT1	7.0289	7.0542	6.2281	7.3694	7.8478	6.2494	7.1718	7.8337	5.4852	6.0206	5.8467	7.1999	6.9129	7.0433	7.2912	8.08685	6.8745	7.0227	8.0253	8.5505	5.8084	7.0052	7.3501	7.5015	7.3172	7.2581	7.8187	7.4151	6.5681	6.9436	7.0288	6.4291	6.9027	8.4344	5.6464	5.3714	6.8814	6.0168	7.2573	7.5418	6.7804	6.8613	6.3391	6.9721	7.409	7.4323	6.4346	6.7558	7.3906
PCDHB12	5.5377	3.8873	5.1277	6.4103	5.7397	7.6691	4.9631	1.6459	6.0096	3.2629	5.4098	5.0944	3.9528	4.9562	4.2375	5.6273	5.5266	2.4278	4.488	3.3898	3.9098	3.5388	6.6534	3.4369	5.0409	6.5392	6.9573	6.0084	5.388	7.2814	4.7464	4.2364	5.6603	5.8534	2.5098	2.5968	4.1983	4.8909	4.4583	6.3628	4.1993	3.4407	3.8594	4.3973	5.4606	5.3149	5.9439	2.094	3.7274
NUF2	7.8162	8.8903	7.3577	9.0913	9.5587	9.1001	8.7713	8.9029	7.8275	8.3914	8.457	7.5887	9.0982	8.03	7.8075	6.9085	7.3895	7.7284	9.9519	8.2229	7.9861	8.508	8.014	8.2897	8.4713	8.5876	8.168	8.1573	9.4438	8.196	9.4973	10.9421	6.9222	8.8997	8.6565	8.2765	8.9268	6.8586	8.0391	8.6142	7.3402	9.3322	9.8147	7.4122	8.7421	9.497	9.3216	9.4899	7.5946
UNCX	0	0	0	0	0	0	0	0.4382	0	0	0	0	0	0	0	0	0	0	0	0	0	0	0	0	0	0	0	0	0	0	0	0	0	0	0	0	0	0	0	0	0	0	0	0	0	0	0	0	0
TGIF2LX	0	2.1976	0	1.0879	1.5272	0	0	2.0683	0	0	0	0.3419	0	0	0	0	0	0	1.9561	1.4739	0	0.464	0	0.4089	0	0	0	0	0	0.3239	0	2.0214	0	0	0	0	0	0	0	0.361	0	0.3252	0	0	0	1.2959	0	0.4944	0
ZNF518B	9.2939	8.6158	8.8474	8.6569	5.2107	7.6629	9.0655	7.3378	9.4671	8.6198	8.7792	8.0023	8.0457	9.0133	7.68	8.12735	8.0031	8.9297	9.7846	9.3849	4.9643	8.3221	9.1627	9.0742	8.8513	9.3026	9.653	7.3593	8.9542	8.7986	7.6005	8.583	9.326	7.7342	8.2071	7.3284	8.348	7.2032	8.1236	9.6653	9.0411	8.2435	9.0135	5.0628	8.0873	9.5862	8.9261	9.0681	9.4388
ODC1	12.4439	12.5798	12.4934	12.7747	12.6494	12.1135	12.1256	10.6021	11.3319	11.8582	12.1964	12.5593	11.7584	11.6732	12.8868	11.8754	12.039	11.8298	13.4288	11.468	13.0313	11.8634	12.2673	11.5853	11.7079	12.4178	12.5631	11.3638	11.8784	13.3801	12.4526	13.1563	12.5627	11.6699	12.8921	12.0586	12.417	11.5847	11.2476	13.0053	12.2998	11.317	12.2226	11.2091	12.7396	12.4014	11.7442	12.7846	12.4441
FLJ23867	9.3116	10.1857	9.1702	10.0255	8.5987	9.8595	10.0788	11.5354	10.0503	10.0949	9.9932	9.9844	10.5271	10.1921	9.0858	10.8341	10.5161	10.0235	9.4142	9.6489	9.5466	8.9893	9.8447	10.2725	9.8775	9.757	9.951	9.3384	10.304	9.379	9.3187	9.3605	10.0464	9.341	9.2428	10.2216	9.3419	9.521	9.662	9.9395	10.363	9.2393	7.9406	9.9297	10.5439	10.5102	9.8604	10.135	9.2113
UBXN6	11.1979	10.8452	10.2359	10.6897	9.9123	11.2374	10.7662	10.1923	10.0255	10.4223	11.0243	10.5386	10.1382	10.8166	10.7282	10.7235	11.5367	10.7739	10.6659	10.4449	10.694	10.8021	10.089	10.6188	10.5026	9.7037	10.2825	10.9112	11.6893	9.9032	10.8715	10.8399	10.5163	10.1559	8.03	10.4005	10.3237	10.9548	10.5679	10.4496	10.8964	10.8732	9.9115	10.5838	11.2326	10.9551	9.7313	10.3408	10.9078
PIAS1	10.0459	9.0588	10.0837	9.7013	9.9339	9.1902	9.5981	9.8508	9.6639	9.9048	8.52	9.973	9.8563	9.8691	8.9954	8.6131	9.2075	9.4674	9.197	9.7806	9.0957	9.2307	9.0975	9.2389	9.9182	9.4738	9.3081	9.4648	9.0231	9.918	9.2105	9.3772	9.6947	9.0991	9.0622	9.6801	9.4073	9.8352	9.2246	9.7928	9.5453	9.05	9.3861	10.2034	9.1829	9.3395	8.8262	9.5159	9.6896
SPAG4	6.2922	8.8811	7.6937	7.9796	6.7334	8.5239	8.97	9.3641	7.3248	6.6045	7.7268	7.0094	6.936	6.603	6.4575	6.99265	8.7319	8.817	7.5635	7.2177	9.474	7.8862	7.9682	6.1185	9.2144	7.8753	7.1062	6.7638	6.3522	6.4319	8.0456	7.4588	6.8879	6.1197	10.3179	8.4211	7.8534	8.4617	7.267	5.2023	7.4885	5.7639	7.4674	5.58	8.4743	6.671	5.9769	7.5306	7.0948
TMEM195	0	1.8005	0.8112	4.8082	4.5763	0.9054	0	6.9764	2.4674	0.3636	3.3895	0	1.6908	1.0517	2.1758	6.6598	0	0	0	3.8413	1.389	1.5345	2.0814	0	1.696	0	0.5217	0	0.8408	5.572	0	2.1922	1.1499	2.7786	0.5128	4.2733	1.6441	1.8641	0	2.472	0.2399	0	0	2.2025	2.0662	0	0	0.8618	0
AADAT	6.4915	5.6552	7.0355	7.4797	5.4245	6.1902	6.373	1.0459	6.4995	4.5458	6.8007	3.9736	4.6888	5.4916	6.9901	6.26265	6.6299	5.4857	7.4571	5.8845	5.2155	4.8988	6.9647	3.6017	7.1679	7.4127	7.9233	5.0456	6.6423	7.9757	4.108	8.1756	6.2741	6.5459	6.4884	4.3877	6.3409	6.1607	6.2229	7.775	6.1354	4.3727	7.5324	4.2875	5.8275	6.2967	7.3776	6.1137	6.7668
SIGIRR	9.5739	10.4786	8.6269	9.6591	10.5115	11.3257	8.6954	11.2475	10.2451	10.9257	10.8055	9.9431	10.3494	10.7719	10.3211	10.011	10.6132	10.3802	9.5724	9.9779	9.3009	8.6926	9.4338	10.2733	10.4694	9.4999	10.297	10.346	11.2466	9.9307	9.6596	10.7859	10.1013	9.7692	9.8395	9.6712	9.5202	10.3183	9.9169	9.4371	9.2303	9.483	9.1078	10.1391	10.0172	9.6195	9.6475	9.8584	9.993
FLI1	7.4033	6.7222	7.5178	6.3318	7.5329	7.5193	7.6138	7.0897	7.9776	8.1695	7.1452	6.3629	7.5772	7.9042	7.7506	7.77315	7.4714	8.4391	8.1813	6.9675	7.6869	7.9953	6.5821	7.8124	6.8693	7.4579	7.3983	8.7526	7.8711	6.4896	6.4493	7.3637	8.0124	7.3635	6.9233	9.0689	7.8333	7.9191	8.9085	6.227	7.1856	7.5433	6.5576	7.6037	7.8287	5.5938	7.8891	6.6831	6.8014
ZNF518A	8.6866	8.5808	8.4168	9.5743	8.3657	8.8665	8.6517	8.6889	8.2307	9.6687	8.548	8.6469	9.4284	8.7655	8.9289	8.0118	7.1972	7.6274	8.5706	10.23	8.4518	8.5712	8.66	9.7351	8.9608	9.5868	9.404	8.6536	8.3247	9.848	8.7382	8.9636	8.7403	9.2816	8.5651	8.4792	8.2507	8.6858	7.8376	10.1316	8.5069	8.4977	8.0084	8.5395	9.1529	9.7254	8.4438	8.4478	8.7678
ANXA8L2	1.553	5.1495	3.3301	3.3227	6.2585	5.4664	5.3177	4.0233	4.6747	8.7223	6.4799	2.2462	6.0052	7.5659	5.4063	3.1523	6.4475	6.9869	5.2525	5.6406	9.5118	6.5711	4.3877	5.2238	8.5249	4.5354	2.0176	7.0048	7.8711	4.5794	6.5437	4.6712	9.5944	5.103	2.5098	1.6444	8.0552	6.5398	4.8137	1.2758	0.6256	4.491	2.0346	5.3074	4.6386	1.7763	5.2225	4.394	6.6432
C19orf35	3.4157	2.1081	4.2277	2.2486	2.7899	3.5205	5.0048	3.3543	4.1385	4.5808	2.8501	2.6044	4.2348	4.7607	4.3756	3.8572	4.4962	4.9848	3.6462	3.1216	3.6243	4.7843	3.2659	4.1196	2.2986	3.3506	2.165	4.4224	3.879	2.0951	3.0676	3.7268	4.0392	3.1884	3.1182	4.5601	3.352	3.9737	4.9151	1.9421	3.2208	3.8728	2.0346	3.8461	3.2879	1.6703	3.8616	3.2603	3.8649
C19orf34	2.9579	0	0	1.5242	1.5272	0	0	0.4382	1.5299	0.6538	2.5615	0.8498	0.8763	0.7785	1.3917	1.16385	0	0.4836	0.4005	0.9175	0	1.0963	0.6217	0	1.0841	0.6241	1.2059	1.2406	1.5089	1.1755	0	0	1.1499	0	0	2.1554	0.4374	1.0919	0.5963	0.8897	0.2399	0.5903	0	0	0.8456	0	1.6496	1.1545	1.4086
LOC201651	4.2761	3.6542	3.9743	4.4355	2.7899	4.765	2.8884	3.9589	5.8393	0.6538	6.4095	3.373	2.8888	1.4794	4.318	4.4726	2.0936	3.8219	2.0704	4.0363	2.7941	6.1914	3.1828	3.6017	2.8399	2.414	2.0176	6.5496	5.8701	1.1755	6.2468	1.604	3.6762	4.3813	6.9334	5.9937	3.5828	3.7083	1.0169	0.361	2.5121	1.3315	1.2677	6.1496	2.5315	4.7652	3.0223	2.9905	4.9286
C19orf36	5.6806	4.9832	4.3923	3.9666	5.4424	5.2682	4.6838	4.4319	4.199	4.5634	6.7358	2.1625	3.698	3.6375	4.1076	2.37385	3.0338	4.115	3.852	1.3112	3.0027	3.5388	1.6575	2.5643	5.775	5.1985	3.9828	4.6548	3.4963	4.1387	6.1675	4.3125	2.8268	3.1884	5.5963	5.119	4.3312	4.1679	4.161	4.2837	4.3857	3.1434	3.1511	2.8432	2.0662	4.7128	3.5172	2.7487	4.5344
C19orf30	0	0	0	0	0	0	0	0	0.4621	0.3636	0	0	0	0	0	0	0.7256	2.1967	0.4005	0	0	0	0	0	0	0	0.5217	0	0	0	0	1.0144	0	0	0	0	0	1.0919	0	0	0.2399	0	0.3579	0	0	0	0	0.4944	0.4125
C19orf33	11.3672	11.1806	10.6196	10.0825	10.989	12.7353	12.148	11.8281	10.2074	10.6181	10.7269	11.5671	11.3021	11.1455	9.9411	10.0875	12.3213	10.8914	11.505	11.9973	11.3842	9.3562	11.0167	10.8899	12.6468	10.6963	11.7026	10.8746	10.6957	10.3307	11.1973	13.048	9.2663	10.309	11.7173	10.7036	12.271	10.2568	11.6873	8.4414	10.2726	10.7317	7.8502	11.0451	10.9894	9.5954	9.9925	11.4503	12.0187
EPCAM	12.1404	12.7854	12.7635	12.7572	13.0271	13.5929	13.2503	12.9318	11.8442	12.5696	12.9098	13.0785	13.6678	12.4376	12.656	12.6739	13.2715	12.9754	12.9238	12.5389	11.3878	12.8243	12.2431	12.6273	12.53	12.0841	12.7693	13.3069	13.2457	12.6966	12.8091	13.6255	12.6941	12.4878	12.893	12.0649	12.5816	12.6042	13.5184	13.1991	11.997	12.9892	12.8538	12.6311	13.133	13.811	12.8532	12.7206	12.8392
PGA3	4.9976	3.5218	2.8151	3.5707	3.6476	3.8171	0	1.3925	4.1691	3.9112	0.9301	5.4701	3.6667	5.623	4.7826	2.893	1.566	2.0656	0.9709	6.1178	6.3941	1.8701	7.0668	4.173	7.0751	3.7562	5.1283	0.423	1.2133	3.5941	1.5089	4.3865	3.9661	7.032	3.7419	2.318	4.236	3.3143	1.8314	1.5256	0.6256	5.4502	2.305	0.599	3.506	2.2871	1.4818	0.4944	0.9949
C19orf39	6.3099	7.7059	6.7622	5.8018	6.5593	7.0581	7.7396	5.9218	7.2409	6.3895	6.6063	7.7298	6.7205	5.3596	7.0966	7.6009	6.922	5.8958	7.7785	6.3815	6.7014	5.653	7.0434	7.0978	6.1611	7.5689	6.4253	5.8211	6.416	6.9495	7.0848	6.7964	6.3335	9.0872	7.5738	6.3492	6.3026	6.5456	6.7406	6.1938	7.6467	6.4793	5.6915	6.3988	6.6978	7.1661	6.5451	6.5635	5.9973
C19orf38	4.1244	4.3832	4.3662	4.0669	5.1573	5.4806	4.2358	4.9619	4.9981	4.598	4.6168	3.4098	5.3809	4.7221	4.6489	4.7973	5.3984	6.025	5.3349	2.792	5.0373	4.4253	4.0551	6.0053	3.3161	4.6012	4.9967	5.6844	5.1729	6.8833	5.8264	5.6279	4.6424	6.7888	5.2204	4.8533	5.5343	4.2272	5.5875	2.741	5.9828	4.2049	4.3324	5.0628	5.1404	3.2463	5.0676	3.434	7.9935
FAM154A	1.553	1.4091	1.3273	2.13	0	1.8556	0.5435	1.0459	0	0.3636	2.2994	0	0.6389	0	1.2347	1.15575	1.2061	2.1967	0.4005	2.5212	0	0.464	2.2543	1.8565	0	0	3.901	3.3014	1.5089	1.9142	0	0	1.9428	1.8896	0	0.34	0	0.4617	0	2.045	0.7856	1.3315	1.5709	4.3616	0.8456	1.556	2.263	2.6582	0.4125
KLHL6	5.8106	7.2474	6.0089	6.2128	6.6315	6.5474	6.6477	7.1594	7.3248	7.2071	7.9026	5.6267	6.6014	7.1919	7.2686	5.89715	6.5913	7.7606	7.1607	7.1591	5.9155	7.8816	5.4087	6.8293	5.5172	7.253	7.1989	7.5732	7.2514	5.8042	6.2041	6.218	6.5491	6.8005	5.73	9.8874	6.1382	7.0637	7.2133	4.5165	5.9704	6.1085	4.9204	6.2891	6.1685	4.8766	7.6677	6.4056	6.8227
VCX3A	1.964	1.6815	2.2551	3.5244	3.2637	1.6702	0	3.0175	3.3307	0.8952	4.8955	3.2568	2.0229	0.4412	1.2347	2.21475	0	0.4836	4.3813	2.1876	0	0.8145	0	0.4089	3.144	1.6621	3.9425	0.423	0	3.4013	0	0	1.6001	0	0	1.0448	0	2.4664	0	1.0956	3.2208	0	1.4272	1.8373	0	3.2089	3.9965	0	0.4125
FAM154B	7.3271	5.9279	5.5206	4.5322	4.7008	5.6406	4.432	2.3947	4.5867	4.7285	8.6665	5.9158	3.5342	3.1487	3.9649	3.53475	4.8304	4.9293	3.7527	8.2708	4.0098	5.653	4.495	5.4352	3.144	5.8536	5.1102	5.3038	4.9814	5.7713	2.6249	2.1922	4.1752	5.3462	5.5313	2.239	5.2419	4.8724	3.3522	5.2569	4.3981	4.3189	5.2961	4.8476	6.1031	5.9849	6.6375	7.4852	6.704
PPP1CB	12.0444	13.5163	13.1089	12.8786	12.6967	12.5795	13.6042	12.8854	12.2317	12.7307	13.0208	12.5559	12.9292	12.3594	13.2081	12.2731	13.5219	13.3635	12.6676	12.4682	13.6934	12.6388	12.302	12.9119	13.1413	12.1481	12.4723	13.3927	12.5482	12.4408	13.2204	13.7576	12.8667	12.7336	13.4695	12.5168	13.2829	12.3496	12.0204	13.0595	11.8031	13.0465	13.1051	13.3989	13.3711	13.3682	12.5708	12.6511	12.7202
PPP1CC	12.3203	11.9286	11.4754	11.7094	12.3631	12.0526	12.5186	12.2075	11.7358	12.2888	10.9238	12.4073	12.1641	12.0825	12.0369	11.2259	11.9383	11.5434	12.1599	11.5943	11.7024	11.7761	11.5856	12.5078	12.3065	11.6417	12.2233	11.1658	12.0172	12.5711	12.3692	12.1751	12.2795	11.7342	12.1901	12.0251	11.9974	12.0232	11.0336	12.1712	11.9595	12.4659	12.1706	12.6467	12.5574	12.0847	11.6875	12.0317	11.7739
KLHL7	8.756	8.9087	8.4669	9.8478	9.13	9.7844	9.1757	9.0249	8.9508	8.8719	9.2386	8.8964	9.2205	8.0631	10.4987	9.0718	8.9169	8.0652	8.7291	9.0406	9.5445	10.0552	8.8199	9.4401	8.9769	8.7899	9.8264	8.8906	8.4453	9.6246	9.2495	9.1833	8.5407	8.5535	9.1656	8.7346	9.0213	9.4956	8.6719	9.8759	9.085	8.1034	10.6298	9.3374	9.2296	9.5257	8.0242	8.5122	8.4975
MPPED1	0	0.3515	0	0.8078	0	0	1.2463	0.7738	0	0.6538	0	0	0.6389	0	0	0.2483	0	0	0	0	0	0.464	0.6217	0	0	0	0.5217	0	0	0	0	1.3391	0	0	0	0.34	0	0.4617	0	0.361	0.7856	0	2.9555	0.599	1.3751	0.9783	0	0	0
C11orf20	2.7661	0.3515	0	1.7011	1.774	1.2076	1.5007	0.844	1.5299	0.3636	2.2003	1.3811	1.2587	0.7785	2.0867	0.8872	2.0936	1.134	1.8319	0.6714	2.0252	0.2824	0	0.7271	2.4541	0	1.6681	2.5286	2.2302	2.1777	2.5359	0.5945	0	1.2343	1.4369	0.8458	0	0.4617	1.3422	1.4359	3.5676	0	0.8834	2.0314	0	1.2959	0.5607	0.4944	1.9923
C11orf21	2.2835	2.3615	3.0303	2.4602	3.0924	2.7386	2.6981	3.7465	3.2755	4.5458	2.5615	3.0855	3.6019	3.4613	3.312	3.92	3.6741	4.77	2.8875	2.0906	2.5501	3.2243	2.6752	2.9171	6.0312	4.7823	2.5339	4.9534	2.5875	4.5641	1.5089	1.3391	2.4515	2.6805	1.4369	5.9005	3.1934	3.5776	2.7289	3.7557	2.6008	2.5983	2.1305	2.8432	1.7617	4.0034	3.2554	1.9488	1.5781
KLHL4	0.9761	4.4576	5.0962	3.0232	3.651	5.796	3.7875	2.2939	4.6747	2.6884	5.2204	2.4716	5.9015	5.8547	5.7122	4.3372	5.6632	5.9433	5.3799	5.0953	5.6313	6.0332	2.792	3.1479	5.9155	0.6241	3.6737	5.9539	5.0634	0.5883	5.1278	6.4205	6.4587	4.3497	5.3163	4.5272	3.6656	4.6302	4.3173	3.3758	5.5589	6.0764	5.6354	4.1686	6.4309	3.89	4.1199	6.3632	3.4501
C11orf24	9.6366	9.9282	10.0782	10.5146	10.1613	10.7583	10.1994	9.6865	10.2442	10.0136	10.1096	9.607	10.0609	10.3319	10.082	10.8262	10.5308	9.9388	10.0366	10.1063	10.7916	10.064	10	9.6082	10.8149	9.3162	9.6716	10.0264	10.6195	9.3899	9.9684	10.1953	10.6732	9.9192	10.0116	10.7624	10.1357	10.3165	10.4053	9.3013	10.7495	10.5324	11.041	10.0304	10.1415	10.0733	10.053	10.6918	10.9061
C22orf25	7.7202	8.7796	8.7597	9.1799	8.2722	8.1085	8.9394	9.3191	8.7209	8.7223	9.0052	8.5959	9.999	9.323	8.9448	8.9311	8.478	10.0993	8.7888	8.676	8.7041	9.8535	8.0845	8.7848	8.6245	8.0416	8.2733	9.6922	8.8409	7.8285	8.5995	9.2811	7.9592	8.8512	9.4133	9.3169	9.5654	8.7415	9.2283	7.4673	8.6181	8.5618	8.6056	9.2729	8.251	7.8253	8.9746	8.858	8.3763
DCST1	1.964	0	0	0.8564	0.6209	0	0	2.4989	0	1.102	1.2935	2.5547	0.8763	0.7785	0	0	0	0	0.4005	0.9378	0	0.8145	0.6217	2.5014	0	1.0582	1.9783	1.6061	0	2.0737	0	0	0.4919	0	0	0	0	0	0.5963	1.6536	0.7856	0	0	0.599	0	1.1458	2.412	0	0.4125
COL6A1	12.0333	12.1498	11.297	11.1042	12.0115	12.2551	15.5244	11.5695	13.8094	12.0668	13.2081	9.7124	13.3766	14.1671	13.8377	14.101	13.1377	13.5118	11.6216	12.5944	12.5016	13.9693	14.1395	10.9677	12.7474	11.7463	11.0161	13.5179	13.7482	9.5916	11.8353	11.8021	13.3325	12.0347	11.4955	11.4303	13.4934	13.5884	14.753	11.0334	12.2922	13.5112	13.2177	11.4758	14.0808	11.4434	12.1811	12.7136	11.2832
WBP2	12.4148	11.3252	11.9497	12.2562	13.0219	11.6837	12.3121	12.2168	11.6986	10.6703	12.1075	10.8256	11.2306	11.353	11.3251	12.1287	12.0214	11.9697	11.8454	11.7967	10.8078	11.0199	12.5183	10.9755	10.6238	12.257	11.3315	12.3721	12.1487	11.4078	12.1606	11.502	11.0135	12.4395	12.0123	11.554	11.9627	11.9744	11.8419	11.2188	11.1721	11.4076	10.8118	10.7465	11.8154	11.0416	12.1918	11.0291	11.8574
COL6A3	11.404	11.1936	9.2732	9.9564	11.2476	11.6877	14.1817	9.9942	13.9169	11.1757	12.6457	8.8537	12.6561	14.2967	13.6603	13.3431	12.3825	12.9799	11.0676	11.6078	12.9814	13.6762	13.6969	10.6791	13.1441	11.6681	10.787	13.5572	13.5998	9.769	11.3715	12.5502	14.1415	11.8223	11.3531	11.2189	14.1199	14.2946	14.3817	11.8056	10.7991	13.4042	12.0578	10.2009	13.6294	10.5219	11.8689	13.1062	10.5337
COL6A2	11.9085	12.0113	10.7575	11.0643	12.0891	12.4116	15.2206	11.1941	13.6872	11.5313	12.8845	9.8753	13.2468	14.4771	14.0394	14.5516	13.2198	13.3497	11.9033	12.0123	12.9593	14.1022	14.1318	11.2134	12.9063	11.6023	11.3849	13.7894	13.6185	9.9725	11.7583	12.0092	13.6949	12.0601	11.9111	11.4026	13.9383	13.7951	14.8311	11.9012	12.7514	13.3378	12.927	11.4014	14.2199	11.2886	12.1982	12.6766	11.2165
POM121	12.7525	11.1598	12.1902	11.6747	11.2884	11.6802	10.4082	11.2738	12.02	11.8958	12.1113	11.2991	11.9109	11.624	12.1729	11.738	11.0157	11.3777	11.7575	11.9681	10.9033	11.5469	11.7135	11.6274	11.9928	11.5209	12.2026	11.6695	10.9037	12.3226	10.9385	10.2122	11.5242	11.5203	10.998	11.9879	11.6354	12.0417	11.5633	12.1581	12.8531	11.6883	11.0136	11.5721	11.8869	11.8008	12.0944	11.2652	11.0372
RFXANK	10.2627	11.8536	10.5596	10.0198	12.0109	11.9559	11.847	10.6267	10.2445	10.3052	10.6173	11.1204	10.1273	10.111	11.1184	11.404	10.7766	10.8292	10.0774	12.4572	11.0133	10.87	12.1088	11.0516	12.2014	12.3346	11.4084	10.0384	11.0015	10.6636	11.9632	10.5374	9.6915	10.7162	11.3506	10.7166	10.7025	11.4394	10.3008	11.0215	11.2121	10.5049	11.077	11.0552	11.1539	10.5564	9.9209	9.7763	10.6569
COL6A6	3.7626	3.7161	0	3.821	2.6731	0.5226	8.4868	0.7738	7.2516	0.6538	3.6744	1.3811	4.0286	6.603	5.1665	4.65615	6.8905	2.5308	0.9709	1.4739	2.9022	8.2574	6.779	1.5685	6.9302	5.4152	2.7361	6.4463	7.7384	2.1777	2.9345	5.0721	5.2624	7.1648	1.9956	2.318	6.0092	4.5159	7.9963	3.2084	3.3287	1.9186	1.0883	4.9472	3.7815	0.7888	6.4106	7.7131	1.7297
WAPAL	10.8152	9.34	10.564	10.0323	9.3546	9.323	9.4948	9.9493	9.6265	10.5977	9.5791	10.2954	10.6316	10.6195	10.261	9.0554	9.1931	9.5548	10.3594	10.418	9.6577	10.5517	9.8632	10.802	9.7274	10.0397	10.2759	10.0562	9.8456	10.6092	9.6343	9.1642	10.4109	9.8397	9.9649	9.8608	10.2767	10.0861	10.0827	10.7855	9.1822	9.6283	9.515	10.0389	10.1272	9.9574	9.4801	10.0502	10.5747
KLK12	2.5449	1.6815	1.3273	1.0879	0.8534	1.6702	2.2202	1.9408	1.5299	1.102	2.9141	0.6181	1.5607	0.4412	0.3456	4.02205	1.8538	1.9213	0.7137	1.3112	1.056	2.8971	0	2.3949	3.6735	2.5536	2.165	1.4349	2.1468	0.3239	1.5089	2.0214	0	1.4873	0.5128	0	0.7727	1.0919	1.0169	0	2.0271	1.7115	0	3.2853	0.8456	0	3.0639	3.3206	1.4086
KLK13	4.4134	7.8967	6.5462	6.3846	5.9799	7.6967	6.373	8.3365	5.9134	6.6256	8.6734	5.8571	8.3576	6.1805	4.8653	6.271	10.863	9.1419	6.3512	5.4679	6.5096	8.7446	4.9867	8.3136	8.469	4.6946	5.8044	5.4571	7.9517	4.4358	6.6694	7.5636	5.2	4.5295	7.0118	5.408	5.7866	7.6259	7.9905	2.2312	7.9708	10.2116	3.5132	8.2339	5.9442	4.5431	4.917	7.2729	6.1862
KLK10	11.4758	12.5252	10.3616	12.0436	12.1856	11.897	12.5808	11.6211	13.6629	10.9374	12.1179	12.3791	11.9007	11.9911	10.5307	12.2873	13.5027	13.0471	9.2289	11.7625	10.5388	12.7744	11.1726	13.2235	12.6457	10.4253	12.0986	12.0472	13.5709	8.3817	11.1923	11.1315	11.1572	12.0858	11.1357	9.3478	10.7228	12.6861	13.1298	6.7148	11.642	13.6138	9.8455	14.1386	10.5049	10.9749	11.048	12.2286	12.1064
KLK11	10.1129	10.2606	10.5401	11.2083	10.5469	11.128	11.2692	11.5665	9.5103	10.5303	12.3581	10.2422	11.1721	10.0835	8.0478	10.5768	12.9167	12.702	8.6054	10.1336	10.9101	10.8301	9.8226	11.5959	12.7088	9.5466	11.635	9.005	11.5702	9.0861	12.1595	10.1915	10.4782	11.1525	11.3662	7.3044	9.9886	10.2653	11.0618	4.7929	12.23	11.7559	5.768	13.5007	9.2258	9.0991	10.9509	12.1038	10.8731
NDUFAF4	8.4755	8.7457	9.6099	9.143	8.8463	9.3425	9.8598	9.3703	7.6463	7.4792	8.1216	9.2851	8.0149	8.3123	8.8481	7.77345	10.9689	7.6732	10.0794	7.9634	10.0466	8.0018	10.2101	8.9295	9.601	10.2089	9.2972	8.6376	8.7189	8.8237	8.3547	10.1648	8.2772	8.6228	9.9052	8.6184	9.2186	7.3867	8.5629	6.7908	9.3314	8.2278	9.1355	9.3937	7.893	9.2951	9.4338	8.2373	9.337
METTL2A	9.5757	8.7531	9.2403	8.9452	9.1784	8.7098	9.3567	8.8079	8.6549	8.3336	8.3512	8.4076	8.4605	8.6888	8.6746	8.74905	8.9705	8.28	9.3675	8.6581	8.4869	8.973	9.1842	8.4168	8.5575	9.5908	8.8662	8.685	9.1703	9.0713	9.3879	10.0905	8.0855	8.9558	9.9249	8.6804	8.9692	9.0464	8.9192	8.3596	8.4918	8.8128	8.8698	8.1734	8.8729	9.496	8.9026	9.8698	9.0585
KLK14	6.2003	7.9779	7.1083	8.1282	5.1354	7.7935	6.3162	7.9229	4.2571	2.978	5.7093	5.5628	6.5074	5.8277	3.8612	6.2362	9.6063	8.1199	6.1898	5.2152	5.7804	7.0137	6.2457	7.2822	7.4754	5.8126	5.5193	3.4882	8.6362	4.3132	5.798	6.1156	3.4265	4.3497	5.2204	5.2658	5.4666	5.7699	7.2182	3.2945	8.6906	8.438	5.5513	6.1391	4.892	4.244	4.9283	5.5475	4.595
KLK15	0	0.3515	0	0	0	0	1.2463	0	0	0.3636	1.2063	0	0	0	0	0.7028	0	0.8452	0	0	1.056	0	0	0.9877	0.6415	0.6241	0	0.7497	0.6111	0	0	0.5945	0	0	0.5128	0	0	0	0	0.361	0.2399	0	0	0	0	0	0	0.4944	0
GPR22	1.553	0.3515	0	0.8078	0.6209	0	0.5435	1.0459	0.4621	0.8952	1.7173	0	0.6389	0.4412	1.0584	1.0339	0	0.8452	0.4005	0.3744	0	0.8145	0	0	0	0	0	0.423	1.2133	0	0	0	0	0	1.6481	0.6149	0	1.0919	0.5963	0	0.2399	0.5903	0	0	0.8456	0	0	0	0.4125
FAM71D	0	1.073	0	3.7013	1.774	0	0	1.9408	0	0.8952	1.5662	2.6665	1.5607	3.2606	1.0584	2.55625	2.2991	2.5308	0.9709	2.364	0	2.5684	1.885	1.3996	0	0	1.2059	1.2406	1.2133	3.6239	0.7977	1.604	2.0877	0.9274	1.6481	1.6444	3.0771	1.0919	0.5963	2.2312	1.8209	2.012	2.6666	1.3471	0.8456	3.1311	0.7761	2.5617	3.0498
FAM71B	0	0	0	0	0	0	0	0	0	0	0	0	0	0	0	0	0	0	0	0	0	0	0	0	0	0	0	0	0	0	0	0	0	0	0	0	0	0	0	0	0.2399	0	0	0	0	0	0	0	0
FAM71C	0	0.3515	1.0923	0.8078	0	0.9054	0	0	1.3277	0.8952	0.7257	0	0	0.4412	0.3456	0.2483	0.7256	0.4836	0	0.6714	0	0	0.6217	0.9877	0	1.3915	0	0	0	0.5883	0	0	0	0.5369	0	0.8458	0	0	0	2.1411	0.2399	0.3252	0	0	0	0	0.3074	0	0.4125
FAM71A	0	2.8771	0	0	1.5272	0	0	0	0	0	1.9789	0	1.999	1.8088	1.1719	0	2.0936	0	0.4005	0.6714	0	0	0	0	0	0	0.5217	2.7361	0	0	0	0	0.8581	0	0	0.34	0	0	1.8314	0.361	0	0	0	0	0	0	0	0	1.4086
ZNF625	6.1665	6.6361	6.5592	5.113	4.622	5.8158	5.4747	3.3543	7.1149	6.1986	6.1355	6.8879	4.5851	6.6687	6.1784	5.94705	4.116	4.2248	7.3463	3.974	5.0218	4.9455	5.9417	5.8165	5.4646	6.652	6.1571	5.2063	5.4805	7.1278	5.6505	5.6195	4.5493	6.2861	5.6746	6.0514	5.4877	5.5409	6.0662	7.5185	5.5512	4.5929	5.0056	5.987	4.9203	5.8005	6.1703	5.5749	6.33
TRH	0	1.2508	0	1.7011	2.1685	0.9054	1.2463	4.3337	0.8116	0	1.5662	1.0495	1.9205	1.8088	2.0867	1.58425	1.2061	1.3746	1.546	1.1278	0	1.0963	1.3874	0	0	2.0865	3.1441	2.2473	6.4381	0.3239	1.5089	2.1922	3.1901	3.0382	0	1.3755	1.4705	1.0919	1.0169	0.361	5.7981	0.3252	2.305	4.3973	2.3176	1.1458	1.6496	0.4944	3.0498
GPR20	3.656	2.7046	0.4619	2.2486	1.8832	5.0948	4.2358	5.3981	2.0073	3.5719	2.6392	4.3963	6.7544	3.6784	2.1758	3.7535	3.1446	3.9389	2.8237	3.0717	3.0967	4.3996	5.0816	2.7861	3.7355	4.7823	6.0327	1.2406	4.5815	5.4444	2.7088	1.604	4.0744	0.9274	2.9689	4.293	1.9389	3.9387	1.6074	4.3046	5.8579	1.5956	3.8023	3.9933	4.7281	6.7544	3.953	6.8911	6.3415
OGG1	7.7135	9.4119	9.5725	8.7096	9.8184	8.9855	9.204	8.3475	8.4722	9.4496	7.7663	9.2424	8.7713	9.0439	9.0354	8.9661	8.5145	8.7638	8.1685	8.6749	8.9662	8.8727	9.3217	8.3401	9.4277	9.7865	9.353	9.5772	8.2996	10.0403	9.5494	9.315	8.395	9.7114	8.5877	8.8202	9.0428	8.835	9.4333	9.2551	8.6034	8.9024	8.4022	9.6125	7.8083	8.7766	9.3679	9.265	8.292
SPAG1	6.0399	8.5514	7.6618	7.882	8.3982	6.8169	7.7792	7.9604	8.2753	7.6454	9.2126	7.0302	9.7314	6.8286	7.6453	7.3998	7.8844	9.6043	8.3591	8.7393	5.6469	8.6249	7.2258	7.858	6.4188	7.8107	8.1191	7.9018	8.3851	7.0624	8.3821	9.0838	7.4505	7.7312	9.2203	6.6187	8.108	7.9033	7.5803	6.2913	7.1963	9.2387	8.4034	8.137	7.409	7.4801	8.61	7.2304	9.7809
C3orf33	5.2749	7.4613	7.3444	7.7246	7.2181	7.4739	8.5655	5.2975	6.9638	5.5236	7.0805	7.119	6.3635	4.9562	6.9209	6.11305	6.3235	6.463	7.151	7.4309	6.5927	6.5711	6.4009	6.5504	5.902	6.7642	6.5843	4.9534	7.0189	6.1897	7.2408	8.386	6.4453	7.9229	8.2401	6.4966	6.4502	6.9626	4.9867	6.5884	6.7756	6.3777	7.7668	6.7962	7.8488	6.7216	6.2667	7.1579	8.0084
GPR21	2.2835	0	0.4619	0	1.2292	0.5226	3.5263	1.6459	2.8157	0.3636	2.713	0.6181	1.5607	3.5954	2.853	1.84775	0	1.134	1.189	1.4739	4.148	3.63	3.1828	0	0.6415	0.6241	1.4554	2.1399	2.0582	1.9142	1.0755	2.0214	3.6296	2.0553	1.9956	1.6444	3.4488	4.3119	3.8385	1.4359	1.7451	2.3347	1.9319	0.599	2.0662	0.5706	1.6496	2.094	0.7328
ALLC	0	1.2508	0	0	0.8534	0.5226	0	1.0459	0.8116	1.588	4.7454	0.3419	0.8763	0.7785	0.3456	2.4488	0	2.0656	0	2.4448	0	0	0	0.4089	0	0	0.5217	0	0	0	0	0	0.4919	0	0	1.6444	0	0	0	2.801	0	0	3.5132	0.599	0.8456	0	0	0	3.2638
C3orf32	3.656	6.8311	3.5318	4.9896	5.3312	3.4064	2.7964	2.2939	3.3838	3.4256	5.6635	7.2439	4.5921	6.2702	4.4309	1.72145	3.3435	6.6231	2.9486	4.743	4.3524	3.4909	2.9	4.3222	6.1497	5.1985	3.1441	4.303	5.9584	4.9165	6.1823	4.6123	4.6886	5.5122	4.8665	3.7539	6.8552	2.5616	5.2026	3.4527	1.8209	5.1551	3.0566	1.021	2.0662	4.98	3.8379	4.394	4.7089
VSIG10	9.8929	8.5715	9.2863	8.5146	9.5196	7.6997	8.3067	10.4741	9.5028	10.537	7.7792	8.847	10.1406	8.4485	8.8932	7.9863	8.6892	9.0177	8.9309	8.2343	8.9058	8.9741	7.8144	9.4029	8.731	8.188	9.9761	9.9024	8.7669	9.632	9.3887	8.9354	7.9521	8.897	8.5635	8.9904	9.245	8.8785	9.0724	9.2771	9.9592	9.1027	9.7558	10.2967	8.5803	9.686	10.4743	7.4452	9.783
GPR26	0	0.3515	0	0.8078	0	0	3.6365	0	0	0.6538	0.7257	0.3419	0.6389	0.7785	0	2.5729	0	0	0	0	0	2.2611	0	0	0	0.6241	0	0	0	0.5883	0	0	2.2194	0	0	3.2884	1.0445	0.811	0	0.361	0.6256	0.5903	5.3863	2.4936	1.3751	0.3132	0	0	1.9923
SESN3	2.2835	5.9474	6.0004	7.3824	6.0163	7.2231	6.9334	6.4232	7.1286	9.1291	6.6954	7.4631	6.6582	7.681	6.2371	6.1901	6.8255	6.268	6.3052	7.8364	7.2742	5.7578	7.7401	6.9296	7.057	7.5145	6.8848	7.0611	5.543	6.8771	5.1875	7.6758	7.8312	4.6116	7.5963	7.7584	4.6891	7.254	6.0331	7.3287	6.3522	6.0157	8.5878	6.308	6.3201	8.1586	5.3114	6.7227	4.4926
C3orf31	7.935	7.962	8.0872	7.5849	8.8821	7.1629	7.0772	7.4649	7.5767	7.5449	7.0054	8.6078	7.2371	7.1705	6.8583	6.8382	7.0485	7.6704	7.7051	7.0823	8.0014	6.862	7.9495	7.8187	7.9176	8.5506	7.2981	7.5628	6.5356	7.6911	7.2961	7.3137	6.5554	7.7764	7.1483	7.9176	7.7739	6.9451	7.795	7.3714	7.4063	7.7824	7.8109	7.4886	6.496	7.416	7.444	7.2729	7.6093
GPR27	7.7002	8.6641	7.057	7.6101	7.9607	7.9671	9.1961	7.3936	8.4719	6.7291	8.1126	8.811	8.2957	7.5132	8.2299	7.6794	8.2367	9.0196	8.2644	7.0277	7.4394	8.8617	7.2154	8.603	6.995	6.888	6.6609	7.3194	8.0119	6.3673	8.6386	6.6721	8.0962	8.3127	6.7961	7.3602	8.188	6.1221	7.4385	7.5715	10.2161	8.2691	8.5917	8.6633	8.1453	10.2667	9.3421	8.1972	9.3802
DENND3	9.2186	8.3502	8.6569	7.4583	8.0516	8.1688	7.6239	9.2101	9.534	9.3435	8.9802	7.6125	9.4389	8.2845	8.5706	9.21685	8.3276	9.5843	7.6556	7.7053	8.8496	8.3938	8.0873	8.8039	8.3675	8.397	8.6121	9.493	9.5743	6.6929	7.9901	6.341	8.2447	7.5276	7.3277	10.2165	8.7799	7.8334	9.2405	8.2997	8.8129	8.8583	6.8669	9.4145	8.4183	7.8664	9.6687	6.9109	10.3262
RWDD4A	7.6867	9.3866	8.9784	8.1664	7.9949	8.3515	8.7819	7.3814	8.8657	8.0958	9.4927	7.8913	8.1427	8.9448	7.9982	8.641	8.847	8.8523	9.4739	8.7622	8.3858	8.5784	8.6638	8.6347	8.7888	8.3807	8.1415	8.3847	9.1013	8.4456	8.859	9.7809	8.3364	9.3648	9.1548	7.6404	8.4582	8.2617	7.9905	8.1518	7.7228	8.464	8.5836	7.6672	8.9701	8.5433	7.9021	8.805	7.5646
SLC34A2	13.2196	14.1546	12.4102	15.0461	13.224	12.9735	14.5631	12.0334	15.2242	12.8061	15.0884	14.9233	15.0313	14.2272	14.9848	12.9909	13.5688	15.9837	12.8432	16.2456	12.7767	13.9279	12.9935	13.647	13.6653	13.548	13.0711	14.8019	15.317	13.4116	16.5469	14.2438	11.4379	14.703	13.6227	14.4956	15.6478	14.991	13.9993	14.6917	8.3803	15.3244	9.8468	13.3653	14.515	12.3526	12.3967	9.1462	14.5246
OR2AE1	2.5449	0	0	0	1.0535	0	0.9373	0.4382	0.4621	0	0.9859	0.3419	0.6389	0.4412	0	0.7028	0.7256	0	0.9709	0	0	0	0	1.2083	0	0	1.2059	0	0.3377	0.8116	0	0	0.4919	0	0	0	1.2732	0	0	0	0	0.8142	0	0	0.8456	0	0	0	0.7328
LOC100130148	0	0	0	0	0	0	0	0	0	0	0	0	0.3546	0	0.3456	0.2625	0	0	0	0	0	0.8145	0.6217	0.4089	1.0841	0.6241	0	0	0	0	0	0	1.3925	0	0	0	0	0	0	0	1.9616	0	0	0	0	0	0	0	0
C3orf37	9.4215	9.745	10.1975	9.6751	9.6324	10.7181	9.5921	10.8864	9.7056	10.0303	9.3911	9.9198	9.6984	10.0119	10.2597	9.7619	10.9518	10.0301	10.4297	9.3964	9.848	9.63	9.3242	9.8275	9.7613	9.3405	9.9567	9.9162	10.0268	9.8629	9.5105	9.9391	9.6281	10.2455	9.6347	9.6112	10.2886	9.3811	9.591	9.8544	10.9833	10.0702	8.6589	10.7426	9.8836	8.7155	10.8962	9.8321	10.2549
PPP1R16B	7.9799	10.3917	6.9278	8.3469	9.1472	7.1496	9.4578	11.0944	9.1228	11.6901	7.1943	10.5949	9.1912	11.6605	8.5215	7.96915	9.4773	10.1748	8.567	10.817	7.834	9.1121	6.2861	10.7815	8.4645	8.1222	9.9427	9.4821	9.4682	7.9243	10.1004	6.8031	10.4815	8.9132	8.621	11.1346	11.4715	8.4431	9.6574	9.2731	7.4185	9.6233	7.0588	11.2609	7.5568	8.2138	7.2707	7.4951	9.7148
GPR25	0.9761	1.2508	2.9621	2.3583	4.9843	3.8171	1.2463	2.6607	2.652	5.4403	0.7257	0.8498	0.3546	2.3028	2.1758	4.3629	2.479	7.1455	2.6135	0	1.056	1.5345	2.792	3.0371	1.0841	3.4251	3.901	3.8707	4.0028	2.0075	2.441	1.604	1.1499	2.0553	1.1894	7.6113	1.9389	2.0064	3.49	1.58	4.9389	1.008	0.8834	3.9933	0.8456	0.7888	2.5819	0.8618	6.6994
PLLP	6.9856	10.5956	7.4353	8.1321	8.099	9.8113	9.1825	7.2597	6.469	8.7379	7.6654	9.7767	8.9806	9.0614	9.0517	9.63	9.7772	9.2114	8.7028	9.1073	10.5012	9.1337	9.1842	8.7511	9.898	8.8316	8.8252	8.514	8.9755	8.6402	10.983	10.5826	8.7728	8.1391	9.2141	8.8278	9.0829	8.4525	8.3395	8.9187	7.4958	7.6471	10.2421	7.4803	9.7091	8.9564	7.4752	6.7338	8.6396
BLNK	6.0186	5.8678	7.0272	6.9638	6.1203	5.8073	6.3327	7.2829	6.3868	8.7203	5.8467	4.7518	7.2264	6.7541	6.7573	6.73385	7.3321	7.0533	7.0255	7.4185	6.2785	6.7083	5.3336	7.5171	5.6029	6.3025	6.7914	7.7226	6.4855	4.4852	5.4042	7.0056	7.9918	7.1693	7.935	8.1075	5.9852	5.7397	7.3777	2.5441	5.6911	5.8799	5.6994	8.5494	6.2311	5.6714	7.0737	6.0259	6.2875
EIF3CL	13.843	13.1605	13.7114	13.4331	13.9879	13.7729	13.3924	13.4742	13.3293	13.1468	13.7224	15.1956	12.7667	13.0967	12.8302	13.9184	13.6586	13.4436	12.1044	13.6328	13.053	13.0318	14.3022	13.8042	13.6726	13.6275	12.5495	13.4588	13.1975	13.5742	13.5378	12.1156	13.8433	13.1171	13.1513	13.7935	13.6754	13.7111	13.4013	13.6542	13.8143	14.0326	13.2828	14.0221	13.6702	14.3497	13.4652	14.2744	12.8793
KCNMB1	5.3452	6.1176	5.5206	4.6008	6.3799	5.0948	4.7343	4.8946	6.0264	5.5938	3.7109	4.0454	5.6446	5.8636	5.35	6.8546	5.9026	6.6347	5.6611	4.8207	5.8763	5.9822	5.9259	5.4021	4.4777	6.157	5.0546	7.7039	6.0759	4.9754	5.5248	5.2946	6.1392	5.9085	4.9081	5.8746	5.5562	5.7699	6.5489	3.5609	6.0553	6.8862	4.0675	5.7133	4.8123	2.77	5.7474	4.2151	5.2252
NOXA1	8.9825	9.7634	7.3709	7.7945	7.8974	9.9386	8.8832	7.6699	7.7385	7.4792	9.6751	8.3579	6.9717	7.6531	8.2226	8.9581	8.7474	7.0227	7.2544	7.7889	7.6447	7.2297	7.6029	7.7891	7.6901	8.2712	7.3796	8.2263	9.9361	9.4188	8.522	7.1421	7.5288	7.7584	7.4906	6.3539	7.2471	7.948	7.4722	8.9431	8.9229	6.8613	8.0912	6.924	9.3924	7.9508	7.4341	6.4263	8.8456
AOX2P	0	0	0	0	0	0.5226	0	0	0	0	0	0	0	0	0	0	0	0	0	0	0	0	0	0	0	0	0	0	0	0	0	0	0	0	0	0.34	0	0	0	0	0	0	0	0	0	0	0	0	0
UAP1L1	9.2372	8.9161	6.7369	8.32	7.6591	6.7944	8.3539	6.7714	8.2106	9.5915	8.6963	7.389	7.665	8.8574	8.3285	8.046	7.7108	8.0801	7.9205	7.6847	8.2024	7.6987	7.495	6.9978	8.3626	7.4219	6.0984	8.877	9.6454	7.7138	6.6215	7.0283	8.2408	7.3556	8.5239	8.3191	9.7303	7.327	8.3142	6.4404	6.8225	7.0243	8.2544	7.4509	8.8179	5.6986	8.0203	8.4546	7.3906
ORC5L	9.276	8.9029	9.0387	8.247	8.9527	8.4928	8.6135	8.2125	8.3507	8.6926	8.5963	8.7301	9.0222	7.2024	8.2978	8.1546	9.0222	8.71	9.0679	8.9818	8.6547	9.7034	8.478	9.1601	9.018	8.7469	8.7469	8.7169	8.3235	8.7164	9.231	8.968	8.0215	8.5325	9.5261	8.4586	8.959	8.6937	8.8977	7.7954	8.8365	9.1258	8.8576	8.121	8.7447	8.8512	7.9883	9.3667	8.2217
ARHGDIA	13.0741	12.5745	13.2277	12.9219	13.4274	13.0076	12.6965	12.4537	13.2966	12.2853	13.0897	12.8654	12.6331	13.4112	12.6911	13.4908	13.4957	13.0499	13.3867	12.121	12.5031	12.2055	13.0471	12.142	12.2439	12.452	12.3376	12.9012	13.4534	12.4296	13.4088	12.6339	12.851	12.8112	12.2587	13.2974	14.061	13.2377	13.3481	12.2015	13.5764	13.2764	12.8972	13.2229	12.4267	12.5565	13.2896	12.565	12.5111
OR9G4	0	0	0	0	0	0	0	0	0	0	0	0	0	0	0	0	0	0	0	0	0	0	0	0	0	0	0	0	0	0	0	0	0	0	0	0	0	0	0	0	0	0	0	0	0	0	0	0	0
USH1C	0.9761	0	0	4.8274	1.3859	2.0198	5.9926	3.6272	0.4621	6.3944	6.0019	1.3811	0.3546	2.6701	6.5645	4.6976	0.7256	0.8452	5.6792	3.2167	3.0967	1.0963	4.6882	3.2996	2.7224	4.278	5.9739	0.423	0.6111	5.7713	3.594	4.8855	7.618	6.2016	1.4369	0.6149	0.4374	2.4664	1.0169	3.4897	4.7959	1.008	4.2706	1.021	0.8456	1.9674	0.5607	0.4944	0.7328
KIAA1841	4.8603	7.3919	7.7403	7.8589	7.3139	7.6567	7.0019	7.4178	6.7118	7.9209	8.1551	5.1713	7.292	6.6855	7.8572	6.5844	6.5913	6.8837	7.9674	6.7896	6.3278	7.4078	6.3824	6.9565	6.0557	7.1021	8.6486	8.1065	7.0012	7.5058	7.1387	8.6284	5.9147	6.9606	7.0213	6.5791	7.4967	6.6359	7.8631	7.4811	5.9109	7.5057	8.4354	8.7627	6.7414	7.4036	8.4458	6.236	6.8353
MORF4	3.7626	2.7046	1.8645	1.0879	1.774	2.9971	4.2003	0.4382	2.4674	2.554	1.854	1.7685	1.6908	1.0517	1.5334	1.58695	1.8538	2.1967	2.1763	1.1278	3.0967	2.2611	2.548	2.3021	2.4541	4.0138	1.2059	2.2473	2.3091	2.0951	3.0026	3.4854	2.6513	1.8896	1.8323	1.6444	3.301	2.89	1.6074	2.5441	2.2629	2.012	1.5709	2.7358	2.5315	1.9674	2.7944	2.5617	1.4086
UBR1	8.1418	8.3169	9.2185	8.136	8.5866	7.7148	9.3231	8.7755	9.1868	9.244	7.9868	9.1592	7.9675	8.9023	8.3502	8.7682	8.4806	7.7552	7.7806	9.3964	7.362	8.6939	8.2313	8.7653	8.8159	8.6336	8.2955	8.5976	8.8217	9.2327	7.7139	8.0228	8.7621	8.4933	7.8968	9.0852	7.8198	9.1098	8.2282	9.0514	7.6903	8.2094	8.0897	8.6096	7.6107	8.2941	7.9402	8.6912	8.2874
PRMT7	8.5849	8.7796	8.1325	8.6795	8.4005	9.5432	8.6252	8.7329	8.1524	8.7995	8.434	9.647	8.4363	7.8154	8.349	8.6286	8.4186	8.3626	8.644	9.1553	9.0985	8.8981	8.6998	9.2498	8.913	9.0492	8.8404	9.3246	9.212	9.108	9.4108	9.108	8.8961	8.6489	8.2401	8.9813	8.1154	8.6333	8.3932	9.1934	9.1709	8.5346	8.503	8.3476	8.321	9.4351	8.6943	8.1836	7.8456
NUCB1	12.926	12.4694	12.9068	13.0946	12.5107	12.7915	12.4007	12.1345	13.4949	12.0657	14.1644	12.6879	13.3344	13.3436	12.3088	13.6466	13.6358	13.0419	12.2269	12.2441	12.0262	13.0896	13.2185	12.86	12.963	12.5722	12.2729	13.2078	11.9877	12.6256	11.8681	13.8298	12.3858	12.245	12.3201	12.0947	12.0855	12.7066	13.2355	11.2415	13.5053	13.016	11.889	12.8537	12.7296	11.7722	12.1419	13.0082	11.9722
HSDL1	7.7529	9.5303	8.9076	8.5497	7.3712	9.6746	8.6794	7.9909	8.0139	8.8461	8.8381	9.1879	8.3254	7.8605	8.4662	7.55005	7.3085	8.5398	8.982	8.1852	8.3811	8.2485	8.4736	8.861	9.064	8.7488	8.8567	8.6862	10.0337	9.6061	8.8135	8.908	9.2404	8.3611	8.5105	9.1635	8.8335	8.4633	7.7579	9.924	8.6457	7.9288	9.479	7.7139	8.8128	10.8365	8.4418	8.436	7.4975
HSDL2	8.3095	10.35	9.4908	9.5757	9.7862	10.9856	9.1246	9.7197	8.9802	9.8503	10.4606	10.577	9.777	10.1253	9.5417	10.2251	9.5394	10.396	9.9865	10.3469	10.2755	10.1949	9.2482	9.5961	9.7752	9.4967	9.8558	9.8613	9.8871	10.3338	10.4971	10.0467	9.5521	9.909	10.1174	8.6944	10.6172	8.8968	9.6656	9.0146	11.0527	10.6587	10.8442	10.5963	9.4964	10.0167	9.933	11.2877	10.5915
KCNMB4	5.8595	6.3255	8.6542	8.7478	6.1479	5.8516	6.381	7.6394	7.365	4.2082	7.7178	8.0656	5.1626	8.4544	6.5012	6.54195	6.0664	8.3504	5.497	8.3762	5.4111	7.3181	6.8345	3.4369	5.942	6.0193	8.2237	4.3277	8.7581	8.6601	7.744	6.7147	4.8395	6.5598	6.3817	4.6392	8.7035	5.5082	6.8471	6.9386	7.6738	4.4246	5.9759	5.467	6.6867	9.0734	7.0888	7.1413	5.5948
SOCS5	8.8973	9.6795	9.2732	9.4002	8.7613	9.8676	9.5265	8.8857	9.4908	9.8328	9.2824	9.3109	10.1513	9.4204	9.4284	8.667	8.5627	8.9262	9.4674	8.7788	9.3731	9.4111	9.4462	9.2358	9.8206	9.1788	9.4577	9.826	9.6243	10.1188	8.8393	9.3034	10.3493	8.8328	9.1352	9.1642	9.0301	9.6356	9.6953	10.511	7.6584	8.9407	9.7961	8.9364	9.7971	9.6911	9.0847	8.8568	8.8754
SOCS4	8.3613	8.9591	8.4685	8.7134	8.3562	8.4502	8.5914	8.1217	8.3322	9.4228	10.4102	8.9652	9.3585	8.208	8.1949	8.4687	7.5133	8.4073	9.2002	9.0251	8.2619	9.0881	8.6885	8.8811	9.0149	8.8772	8.7571	8.0886	8.938	8.1997	8.6964	9.4294	8.7512	8.5077	9.2878	9.0342	8.2355	8.9843	7.7511	9.2981	8.5105	9.08	10.1277	7.8327	8.8531	8.9634	9.0221	8.7864	8.5146
CALN1	0.9761	2.8771	1.0923	6.5497	6.1964	0.9054	2.9749	7.5356	2.9627	0.3636	1.3975	3.3353	6.3138	3.3644	2.9572	3.19475	5.2327	5.0029	0	0.3744	0.6226	1.0963	3.0006	1.3996	2.2986	1.6621	1.6681	1.0159	6.9621	1.3279	1.8417	3.4854	0.4919	7.8711	0	3.6355	2.8829	4.0741	0.5963	1.0956	7.1529	0.5903	3.4402	10.9186	0.8456	2.9618	9.5833	0.8618	2.6543
SOCS6	8.5255	8.9955	9.5624	8.5526	8.2275	9.7922	8.668	8.5469	9.6402	8.6376	8.3741	7.8282	8.6792	8.4691	8.3442	7.618	8.1858	8.79	9.3299	8.4255	8.9268	8.7799	8.2846	9.0332	8.4484	8.357	8.5911	9.2771	9.4443	8.7216	8.6468	8.3115	8.4055	8.9792	8.1584	8.5698	8.7023	8.2688	9.142	9.4594	9.1517	8.5405	9.2094	9.0901	9.7282	8.6835	8.8269	8.1714	9.3597
SOCS1	5.6531	7.3919	7.1473	7.6375	8.5363	8.7817	7.8438	9.0041	7.23	6.5614	7.3118	6.8278	7.9739	6.7588	7.7323	9.34005	8.2919	8.6725	7.2114	6.523	6.4574	7.0759	4.7181	6.2423	5.847	7.8314	7.7503	8.7192	7.9363	8.1327	7.7662	8.1525	8.4106	7.1962	7.2203	8.7684	5.9192	7.5291	8.2885	5.6489	7.8718	7.8551	7.6584	7.4338	5.5369	6.0123	7.6508	7.3217	8.1429
SRPR	10.6924	12.0424	12.2089	12.1349	11.9571	12.2533	12.2759	12.3269	12.213	11.9713	11.3746	12.1411	12.2664	11.5894	12.2012	12.4644	12.3112	13.1201	12.4895	12.3141	12.3613	12.4506	11.6019	11.7122	11.8109	11.2598	11.0735	11.7233	12.7461	12.3765	11.3575	12.0784	12.4719	11.8893	12.5274	12.5935	11.8094	12.0712	12.4002	12.0033	11.7205	12.4033	12.2603	12.448	12.0711	11.732	12.4469	12.0527	13.2775
SOCS3	10.0233	11.4618	9.7537	11.1079	11.3088	11.3069	9.9406	10.4013	12.5947	9.5764	10.5923	10.032	11.724	12.8962	10.2317	10.751	11.6732	11.7593	9.8501	10.6416	9.8505	11.4623	10.9376	10.1968	11.5108	10.0248	9.9661	11.4175	11.3716	8.5731	12.1255	10.5472	12.2812	9.399	10.767	10.8108	11.2402	11.5737	11.9257	11.5292	9.0628	10.9393	9.8228	11.6871	11.3623	9.2619	11.2705	9.9754	12.1263
SOCS2	5.7855	5.9213	9.1231	4.9375	5.1019	6.3685	5.7566	3.7465	6.2575	5.4779	6.0311	3.9979	6.2413	6.5379	6.4619	6.8529	5.9794	6.7985	6.0152	4.5557	6.0508	5.5632	4.5623	4.5612	4.9126	4.9931	7.0832	6.3104	5.8701	4.6243	5.4537	6.0168	6.3115	4.9001	6.1324	5.641	6.3155	6.2056	6.3278	6.2542	6.6304	5.8166	7.7817	5.4158	7.0671	4.3335	6.3447	4.9271	5.681
PPP2CA	11.1825	11.2443	11.9921	10.9456	12.1503	11.5175	12.0518	10.0129	11.3789	11.4654	11.75	11.6695	10.8688	11.5386	11.3537	11.8387	11.6039	11.1047	12.6214	11.2576	12.0296	11.7227	11.4064	11.5071	11.159	11.36	11.7204	11.7169	11.3343	10.7793	11.1537	12.0314	11.6222	11.088	11.3168	11.2735	10.9361	11.6006	11.7722	11.2284	11.2717	11.5622	11.1675	11.4789	11.0198	11.1148	11.6576	10.3027	11.4025
PACSIN1	5.1625	7.3114	6.8778	9.9645	9.3119	7.189	8.212	10.1694	7.3945	7.712	7.9587	8.6564	8.7044	10.1243	9.635	8.46765	8.7561	7.5772	8.929	8.9877	5.2155	8.0018	9.6202	8.508	7.8975	9.1098	9.3616	7.5524	7.0422	7.661	6.2185	8.6078	7.8105	8.5707	8.2278	6.9762	6.9157	6.3393	8.3954	7.737	8.1106	10.3499	8.485	5.128	7.9217	8.2244	8.1405	7.6616	8.6263
LOC646214	6.4915	4.8237	4.7366	7.0683	6.3132	5.2352	5.6815	5.3233	5.8105	6.3444	4.3654	6.0845	5.8396	6.0307	6.2319	5.44435	5.1554	6.3688	6.6467	7.1501	5.4825	7.575	6.3156	5.4132	3.144	7.2934	6.4253	5.4683	6.2509	5.2858	4.9148	5.157	6.2043	5.93	5.477	5.9509	6.174	6.7158	4.5867	6.9285	5.3571	5.2053	7.0187	8.3903	5.4343	6.1368	5.4744	7.2499	7.8415
CCNY	10.6216	11.9849	11.1798	11.5458	10.9158	11.6582	10.8879	11.2699	10.5469	11.0551	10.9062	11.3668	12.3459	11.3191	10.8841	10.7913	10.7427	11.1285	11.7192	11.3597	10.5765	11.0919	11.0515	11.2066	10.8371	10.8544	11.3655	11.1451	11.4552	12.0385	11.0456	12.2059	11.1751	10.3489	10.9728	10.725	11.1921	11.7575	10.7593	10.7309	9.9131	10.4679	10.9783	10.8781	11.1515	10.8487	10.2235	11.6665	10.8331
LOC728819	4.4775	5.247	7.1549	5.0398	6.5005	7.189	6.4804	4.5238	4.3402	5.1571	5.4855	6.3488	5.692	4.7796	5.0297	5.60855	4.7969	2.958	5.1651	3.9559	3.4922	3.3901	5.7921	5.7394	4.8298	5.9703	6.3347	4.9692	5.3135	7.4549	4.6648	6.4876	5.6603	6.6467	5.9748	3.4724	4.476	4.7961	3.9856	4.0312	5.115	5.3906	6.3391	5.6107	5.8275	6.8545	6.6375	5.039	4.7089
SCD5	8.327	10.8269	10.3517	12.0053	9.4647	10.4193	9.0064	10.442	10.9009	11.1102	9.3741	10.5773	10.5143	12.0071	9.3189	9.73885	10.302	11.7308	8.0978	10.1529	11.4942	9.2461	8.6031	10.5024	11.7754	6.8748	9.6554	9.747	10.3361	8.1685	10.0626	10.5058	11.3793	11.9557	9.7958	8.8057	10.6941	10.0383	10.6993	9.5226	10.9947	10.7	9.4756	9.0751	9.6037	8.6182	10.3356	6.8661	10.4371
ZNF626	9.4072	8.5051	9.0189	7.5708	8.2846	8.9979	5.6685	8.6626	8.7261	8.2036	9.2801	9.497	6.5029	7.8627	10.0265	7.9286	7.7768	7.398	8.0533	7.0046	8.0374	8.4959	8.6638	7.5015	9.9859	9.2094	9.9421	8.3231	8.3897	8.8157	8.6561	8.9142	10.1798	7.7644	10.1361	7.9536	8.348	8.861	7.5841	9.3987	8.5005	8.4338	5.1777	8.5962	8.5742	8.767	7.8717	7.641	4.0778
CCNF	8.1565	9.4477	7.6964	10.1398	10.0624	9.6124	8.4495	10.3018	8.8446	9.22	8.7973	8.8931	9.7104	9.0948	10.3098	9.4991	8.7605	8.8684	9.433	8.7293	8.9379	8.8131	8.6309	8.5937	9.1101	8.7101	9.9484	9.4958	9.5461	10.4892	8.2898	9.28	8.1995	9.0908	7.4348	9.3289	8.67	7.8804	8.7006	9.3574	8.5987	9.3975	10.0168	9.7662	9.2618	9.5262	9.8113	10.317	8.191
TARP	1.964	1.6815	2.1363	1.5242	2.949	1.6702	1.9049	1.2748	2.652	2.0541	0.4081	0.3419	1.2587	2.8238	1.0584	1.7944	2.479	4.6832	1.696	0	1.056	1.8701	0	0.9877	0	2.0865	1.2059	2.4408	1.8628	2.3299	3.0676	1.8278	1.6001	2.8704	0.8904	3.6355	0.4374	1.0919	3.1171	0.361	2.9095	1.1788	0	2.2025	0	0.3132	1.2779	1.1545	1.5781
CCNC	8.5849	10.3207	9.909	10.693	9.1147	10.7024	10.8242	10.9356	8.8134	9.267	9.2817	10.1724	9.1294	10.2656	10.9334	8.8345	11.0534	9.5715	10.5669	9.8905	11.7793	10.4956	11.4113	9.5967	10.6731	11.7194	11.0535	9.9091	9.9095	10.0622	10.1552	11.7303	10.7487	9.6973	11.6812	10.0793	10.2837	8.8207	9.298	9.3555	10.5648	9.6826	10.892	10.1541	9.5434	10.7675	10.1566	9.4634	11.0053
SPINK9	0	0	0	0	0	0	0	0	0	0	0	0	0	0	0	0	0	0	0	0	0	0	0	0	0	0.6241	0	0	0	0	0	0	0	0	0	0	0	0	0.5963	0.361	0.4456	0	0	0	0	0	0	0	0
PFN3	0	0	0	1.8586	0.6209	1.4573	0	0.7738	0	0	2.2003	0.6181	0	0	1.0584	0	0.7256	0	0	1.3112	0	0	0.6217	0	0	0.6241	2.0176	0	2.2302	1.1755	0	3.3476	0.4919	1.7024	0.8904	0	0	0	0	0.6494	0	0.5903	0.3579	0	0	0.9783	0	0	6.3177
CCNO	4.4775	9.5399	7.6456	8.1608	6.4121	6.2074	7.3802	5.1753	6.2215	6.7109	8.9914	7.4433	6.0961	3.7181	8.388	7.0575	6.5617	6.8934	6.2578	8.8417	3.0027	5.5632	6.7359	7.787	6.701	7.1849	7.9025	4.9374	6.3661	6.3407	7.8096	6.6936	6.3975	6.3995	7.212	6.9298	6.7065	5.8092	6.2328	6.9352	8.3121	9.0685	7.1417	7.1075	8.9164	9.5124	9.531	8.1876	6.8967
CCNH	8.7941	8.6962	8.1602	8.236	9.3965	8.3846	9.8379	8.348	8.6574	8.4815	8.1583	8.5963	8.4009	8.2017	8.1857	8.27215	7.9698	8.4205	7.9631	8.388	8.528	8.4896	9.1884	8.0627	8.6429	9.4015	8.7597	8.4657	7.9764	8.71	9.9181	9.2625	8.5225	8.4419	9.2465	8.6363	8.5873	9.2093	8.1603	8.4524	7.6156	7.9616	9.2845	9.3114	8.3016	8.7198	8.1401	7.8711	8.1695
CCNI	12.2279	13.1775	11.8037	12.3397	11.9825	11.8238	12.0748	12.4194	12.1474	12.0164	12.6049	13.0395	11.8797	13.1226	12.7484	11.863	11.639	12.6658	12.1729	12.6662	13.7707	13.0289	12.3878	12.1787	12.791	12.0241	11.9794	12.2945	11.895	12.5878	12.5019	13.4275	12.5276	12.381	12.5106	12.2897	12.5391	12.0976	12.1645	12.2811	12.3703	11.7129	11.7096	11.9041	11.8202	12.7488	12.1892	12.3374	12.5915
CCL3L1	3.2786	5.1496	2.0068	4.3261	5.2808	4.4273	2.8884	3.1851	4.0273	0	1.2761	4.2545	4.307	2.8732	4.9037	4.1814	7.4296	5.7783	4.1012	4.7568	4.2115	3.6731	3.7209	4.0852	5.367	3.0151	2.8667	4.3399	1.4079	2.873	4.1052	3.9809	4.2694	3.4139	6.1861	5.4743	4.3164	4.2073	5.772	3.1445	2.8405	3.9116	5.0239	4.4996	3.4291	2.6289	3.7204	1.3976	6.5272
CCNK	10.4727	10.2241	10.185	10.7445	11.0877	9.9912	9.896	10.1865	12.0646	10.694	10.7489	11.1681	11.2678	10.8416	10.2375	10.3512	10.842	10.2169	10.9478	10.7037	10.6296	10.6049	9.9692	10.5056	10.5271	9.8197	10.4433	10.1948	10.5994	10.0993	9.6536	10.2928	10.8811	10.0599	10.3723	10.9012	10.7053	10.6684	11.034	10.1283	11.8592	10.8774	10.9705	9.7006	10.2673	10.1908	10.35	10.5969	10.3947
PACS2	11.4847	11.2024	10.5511	10.5246	10.5941	10.1284	9.9883	10.1614	12.7864	11.7368	11.3337	11.3391	11.9248	11.7299	10.9783	11.7149	11.2697	10.6199	9.9227	10.8682	11.0191	11.0654	10.9475	10.6659	11.0356	10.4559	10.9817	10.761	11.3141	10.706	9.7922	10.5715	11.6242	10.1168	10.4823	11.2015	11.904	10.8868	11.5454	11.0036	12.2562	10.8788	11.7158	10.4359	11.007	10.4154	10.7474	10.889	10.5772
PCM1	9.816	9.8698	10.4981	10.9276	9.8686	9.1739	10.5954	9.9237	10.1884	11.8391	10.2778	10.2413	10.2247	10.244	10.1999	10.3504	9.519	9.9505	10.0782	9.9133	9.7555	9.7588	9.9011	10.3686	10.3819	9.7352	10.773	10.7134	10.0381	11.1141	9.1951	8.9458	10.6357	10.1456	9.6608	11.337	10.1353	9.8746	10.0187	12.1079	9.6601	10.2327	10.2448	11.0609	9.7906	10.5841	10.8274	10.4565	10.4184
TBRG4	11.2661	10.5887	9.2312	10.1693	10.7541	10.8699	10.3697	10.4898	10.0879	9.9565	10.3364	10.8959	10.7062	9.6191	11.4752	11.2949	11.0188	10.1538	10.76	10.1782	11.0663	10.7001	10.8864	10.5282	10.4482	11.0139	10.3434	10.6024	9.7652	10.4663	10.9259	10.0136	8.7444	9.8009	10.0905	10.4179	10.7138	10.2546	10.5986	10.0848	11.4414	10.9623	10.665	10.229	10.3194	10.5323	10.8747	10.7391	9.4915
RBM7	8.5331	9.7417	10.5011	9.5112	8.7094	10.4722	9.9606	9.804	9.5435	9.722	8.1567	9.7133	9.752	9.2913	9.5051	9.19005	9.519	10.3054	10.2899	9.002	10.9281	9.8735	9.5638	9.7268	10.5492	9.7334	9.3278	9.2628	9.8624	9.3603	9.7551	10.735	9.8533	10.0726	10.5692	9.5419	9.2659	9.2415	9.7521	8.8757	8.3397	9.7545	10.4936	10.2463	9.7498	9.4824	9.2786	9.1189	9.7694
GREM1	4.9533	6.1996	3.3832	5.4378	3.2637	4.8106	9.604	1.6459	8.2752	6.5872	1.854	0.8498	6.6858	8.8006	8.8059	6.07285	5.567	3.603	2.0704	1.7529	9.0639	8.7343	8.395	0.9877	5.8748	6.9269	4.0973	7.2144	7.8399	6.549	2.9345	7.8676	10.167	6.4072	5.5961	3.3648	9.4473	10.414	8.2955	3.5953	1.6651	4.8734	2.305	2.3554	6.6413	1.556	5.9823	3.9358	1.7297
ZNF705A	2.2835	0	0.8112	2.13	0.3436	0.5226	0.5435	0	0.4621	0.6538	1.3975	0	0	0	1.0584	2.95785	1.566	0.4836	0.4005	0	1.389	0.464	0	0.4089	0	0	0.904	0.423	0	0.5883	0	1.0144	0.4919	1.4873	4.5621	0	0.4374	0.4617	0	0	2.0898	0.3252	0	0	0	0	0.7761	1.6056	0.9949
ZNF804B	0	0	0.4619	0.8078	0	0.5226	0.9373	0	0	0.3636	3.2965	0.3419	0	0	0.3456	0	0	0.4836	0	5.3365	0	1.0963	0	0	1.0841	0	2.165	0	0.6111	1.1755	0	0	0	0	0	0	1.2732	0	0	1.2758	0	0.3252	0	0	0	0	0	1.3976	0
NCKAP5	5.734	6.8759	5.4351	6.1907	4.8828	6.1286	5.3665	6.3747	4.9103	5.11	7.0416	4.3963	6.0483	4.1253	5.3971	5.909	5.506	5.5484	6.8324	6.5732	4.274	4.5706	6.2457	6.2793	6.5963	5.9067	6.8633	4.4676	5.4503	8.4508	4.2823	4.4535	5.9904	6.1103	5.187	5.641	5.1585	4.6081	5.0549	4.7324	7.4307	6.5433	6.6775	6.4421	5.2652	6.8116	7.0192	7.3217	6.4105
GSK3B	10.4457	10.2924	10.629	10.8393	9.9347	10.5814	9.9546	10.7218	10.4227	10.9944	10.3293	10.0955	10.5372	10.8645	11.4267	10.361	10.8609	10.3785	10.4443	11.0824	10.6491	10.6435	10.3784	11.0314	11.176	10.3633	10.5964	10.6512	10.7635	10.3203	9.5359	10.0695	10.9518	10.8837	10.0551	10.4959	10.7397	10.5395	10.0356	11.5495	9.9681	10.288	10.2229	10.0758	10.8992	9.7512	10.6466	10.435	10.8848
LYSMD1	8.2187	8.4017	8.3879	8.6078	8.1961	8.9194	9.4003	8.3157	7.5479	8.4206	8.3206	7.875	7.8505	8.1106	8.021	7.98815	7.6178	7.0447	8.6827	8.1253	8.1757	8.5955	8.8353	8.5362	8.7611	8.8921	8.5278	8.6401	8.0866	8.4466	9.9454	8.3969	8.2291	9.2392	8.6671	7.4253	8.2064	8.1493	7.7304	8.7259	8.8135	8.1796	8.3533	7.7626	8.3911	8.5894	8.6709	8.2929	7.7468
IL1R2	4.9976	4.8377	6.1612	6.1224	5.0206	8.6656	3.6365	3.0175	6.2504	3.1275	6.3297	5.0011	5.2497	3.4137	2.0867	5.282	6.9451	7.0662	5.6971	2.9662	6.8706	5.0551	4.3114	6.4938	7.9572	5.4514	6.6609	4.5327	4.3019	4.2382	6.4123	6.8738	4.7767	4.1807	7.1869	8.2107	5.2553	5.5201	5.4422	1.0956	5.2446	4.4582	5.0969	4.625	5.235	4.9003	2.8429	5.5971	4.848
FLJ10357	9.6712	12.8503	9.5036	10.9378	8.1243	10.6343	12.7815	10.2498	9.9243	10.1907	10.2268	11.1687	10.0844	10.6609	10.9738	10.2463	9.0022	9.582	9.1836	11.7548	10.5617	10.4971	10.9585	9.671	10.4791	10.6392	10.6967	9.2499	9.1261	11.038	8.562	8.2354	10.2221	9.8348	8.6005	10.4664	10.1774	10.5947	9.8688	9.9181	9.5679	8.7015	10.4662	10.3614	10.4721	11.1688	10.923	9.2962	10.3097
PTN	5.5377	9.7565	10.4268	9.8342	9.3805	7.7764	7.0772	8.7061	7.8653	9.5677	11.0262	8.6216	8.8955	6.5544	9.0873	9.63175	10.3967	10.4381	6.0712	5.2936	7.8678	5.6958	8.9653	7.2233	8.2182	8.0767	9.9266	8.8843	8.8426	8.0841	5.9261	7.7392	7.4063	8.6618	5.5313	10.1039	6.9283	8.1124	7.7373	8.0206	10.099	6.6083	4.8933	11.8991	7.8833	11.234	9.9724	4.9076	7.7689
SNORD115-37	0	0	0	0	0	0	0	0	0	0	0	0	0	0	0	0	0	0	0	0	0	0	0	0	0	0	0	0	0	0	0	0	0	0	0	0	0	0	0	0	0	0	0	0	0	0	0	0	0
JMY	8.7463	8.0321	7.5617	8.8639	9.571	7.488	8.6302	9.0818	9.5237	9.081	8.751	9.2174	8.6733	9.3286	9.3759	8.6474	7.8023	9.3286	9.0269	9.1088	7.6907	8.9039	8.6923	8.7313	8.9527	9.0073	8.8702	9.2763	8.5301	9.0632	9.6857	7.2715	9.2701	8.5877	9.3923	8.9483	8.6587	8.6374	7.9343	10.642	8.2814	8.5017	8.7644	8.8393	8.6304	9.1276	8.5362	9.0615	9.4153
LRRK1	12.6288	9.5047	9.3088	9.112	9.4816	9.2264	8.569	8.8113	10.9571	9.782	9.372	10.5672	9.7961	8.9343	9.4447	9.0565	8.7073	10.9246	9.4996	10.6654	7.1204	8.6442	10.0812	10.869	10.3569	10.3101	9.3229	10.3729	9.3583	9.9266	9.4929	8.0171	8.1774	9.6439	9.5818	10.732	10.1471	8.5486	10.6015	10.9022	9.6646	10.152	8.8602	10.6642	9.9846	8.1877	10.9106	10.1722	9.8855
LRRK2	3.7626	4.2219	7.3207	3.5244	6.5756	5.9156	5.0252	10.4777	6.4126	6.1887	4.6547	3.1737	5.692	5.6845	5.1111	4.8552	5.6444	6.8139	5.3688	3.9281	5.5169	8.9254	5.2946	6.4886	4.06	6.8205	4.8077	6.8893	5.4931	4.1793	5.143	5.3677	5.7931	5.7842	5.4349	8.4189	5.5008	5.623	5.7744	5.2244	6.8679	5.2917	4.1152	7.0803	5.1074	6.7282	6.0666	4.2151	5.1055
PTH	0	0	0	0.8078	0	0	0	1.0459	0	0	0.7257	0	0.3546	0	0	0	0	0	0	0	0	0	0	0	0	0	0	0	0	0	0	0	0	0	0	0.34	0	0	0	0	0	0	0	0	0	0	0	0	0
PLEKHJ1	10.6488	9.1252	9.1444	9.3033	10.1758	9.6854	10.1327	9.2057	8.3118	9.5429	10.5129	8.6333	8.7905	10.0793	8.8008	8.94245	9.5546	8.8297	9.8253	8.5205	9.3058	9.0181	7.8786	9.3099	9.437	8.2636	9.2608	9.9906	8.9325	9.5359	9.2985	9.8302	8.9959	8.0658	9.4321	8.7319	9.8071	8.8911	9.7051	8.4421	9.2172	9.4007	9.2934	9.1118	10.1597	9.0921	9.2406	9.3703	8.9263
ABHD15	6.6387	7.5888	7.1701	7.4113	7.6668	6.4355	7.7209	7.7858	8.1582	7.9794	7.1115	7.389	8.1695	7.8781	8.1707	7.6164	7.4446	8.3661	7.7096	8.4684	6.731	8.3118	7.7437	7.4511	7.1846	7.6372	8.0894	8.0958	8.1509	7.0183	8.0436	7.5519	8.3916	7.843	6.6565	8.4608	7.5191	8.1834	8.0447	7.8426	8.8422	7.3624	7.7612	9.4036	7.3038	7.1089	8.3163	7.9461	7.6948
DHH	0	2.9816	0	0.8078	0.8534	1.4573	1.2463	0.7738	2.5627	1.7194	2.2003	1.0495	2.5199	2.6701	2.681	4.1505	3.4335	2.5308	0.7137	0.9175	2.4106	0.8145	2.0814	0.4089	1.696	2.0865	3.1441	1.8975	2.2302	2.4676	2.788	3.1127	2.6513	1.2343	1.8323	1.2196	0.4374	2.651	3.4227	0.6494	2.8383	2.4053	0.3579	1.021	0.8456	1.1458	1.2779	1.3976	0.4125
ABHD10	9.0153	9.8023	10.0274	8.6992	10.531	10.1114	10.0739	8.5359	9.3333	8.8425	9.226	9.3762	8.9806	8.6546	9.1443	9.0211	9.5868	9.184	9.9346	10.0122	10.3644	9.6362	9.7286	9.8034	9.7789	9.4661	8.9763	8.9444	9.2165	9.3313	10.1889	10.4766	9.0632	10.1679	10.0735	9.2896	9.16	9.3185	8.6683	9.6769	9.1356	9.1323	9.8106	8.6434	9.6786	8.6749	9.4724	9.6866	9.7407
ABHD11	10.3591	11.7774	10.396	10.7403	10.965	12.141	11.7198	11.0974	10.8493	10.984	11.4303	11.0135	10.743	11.3029	11.0465	10.9435	11.6749	11.7946	10.3238	11.5904	9.9725	11.2535	9.3169	11.3291	10.982	9.6298	10.5464	10.704	11.0666	9.2194	12.3829	11.6579	9.0299	10.3519	12.0672	10.8619	11.0712	10.4517	10.6501	9.7752	10.8317	10.328	9.1115	9.6304	11.5147	9.4843	10.9671	11.3532	11.2066
ABHD12	10.1416	10.9761	10.6159	10.8735	10.8448	11.4167	10.6963	11.4481	10.9702	10.834	10.993	9.9423	11.5656	10.288	11.2973	11.1541	10.7154	11.6088	10.7851	11.695	10.4234	11.1778	10.5269	10.2299	10.1305	10.4523	10.5903	10.5804	10.6549	11.1239	10.3481	10.7505	10.4323	10.6933	10.5155	10.5945	10.5073	10.7175	10.6464	9.8851	10.3893	10.4733	11.0873	10.8762	10.512	10.5288	10.9721	12.1786	10.4905
ABHD13	8.2693	9.1137	8.4483	7.9003	8.5342	9.9062	9.3466	7.9808	8.5643	7.7001	9.1821	7.4321	8.4023	8.2628	8.4618	7.4892	7.5985	7.9583	8.5212	8.2791	8.5255	8.4791	8.1406	8.061	8.5997	8.5836	8.8417	8.1778	8.9717	7.967	8.8111	9.7967	8.7	8.1979	9.0495	8.5928	8.3913	8.5043	7.7094	8.6544	7.4185	8.3446	9.3088	8.137	8.8972	8.0558	8.5073	7.8317	9.0851
TRO	8.4911	9.3115	8.9301	10.0472	8.5876	10.4408	8.8874	8.2865	9.1943	9.9262	9.3323	8.3402	7.6146	9.071	8.8583	8.29845	8.5751	6.4499	9.0731	8.2172	6.3941	7.5134	11.324	8.0521	8.5703	11.3903	9.9799	7.4237	10.1614	9.7872	6.7208	7.3045	10.2859	10.0103	5.5313	6.7057	7.7598	9.0587	7.5372	9.5816	8.6715	6.3689	10.2541	9.0928	8.251	9.5688	8.1705	7.2537	8.7689
MAEA	11.0179	10.9132	11.4506	10.3289	10.0335	10.9908	11.018	10.3501	10.481	10.0292	11.4711	9.6906	10.7425	10.5267	10.1284	10.9799	10.5711	10.4302	11.5688	10.8613	10.737	9.4374	10.9783	10.0178	11.1896	11.2354	10.7827	10.2929	11.3806	11.7874	11.1145	11.0457	10.4666	11.0026	10.9166	10.6635	11.0821	10.0836	10.8712	11.4488	10.8501	10.0359	10.3356	10.402	10.4193	10.8847	11.6586	11.2282	10.2658
SCML2	6.5372	7.6154	6.075	7.3824	7.0291	6.4135	5.4137	4.8421	6.4442	6.2168	7.7066	5.6953	7.6748	5.0052	6.5603	5.7535	5.6444	4.272	8.3003	6.4564	6.366	7.1471	5.4626	6.8251	5.9551	6.5138	7.5129	5.847	7.048	6.7614	5.7787	7.9473	5.9904	6.5035	5.4206	5.894	6.6312	5.3029	5.1824	6.8806	7.9339	7.4753	8.4471	6.0298	6.7521	6.9482	7.5575	6.4669	6.6948
NGRN	11.7697	11.1098	10.8262	11.7273	11.1992	11.3035	11.9701	11.1131	10.5772	11.031	11.872	11.3473	10.1465	11.1497	10.4331	11.1786	11.5672	10.572	11.2755	11.4526	10.3163	10.8225	10.3614	10.1877	10.5866	10.0738	10.8041	10.4983	11.1283	11.5574	10.9586	11.3475	11.3033	11.0422	11.4546	10.4861	10.8754	12.2585	11.012	10.9379	13.5312	10.1478	11.6246	11.3885	11.3445	11.4323	11.9068	11.5775	11.1081
SLC3A2	11.8766	10.8106	11.7967	11.4816	11.5676	11.0982	10.6621	11.4618	11.2637	11.0528	11.9304	10.9582	11.3653	12.2753	10.7869	12.0786	11.9457	12.5361	10.9794	11.0751	11.2942	10.9552	11.3758	10.7715	11.0676	11.2975	10.9034	11.1594	12.3955	10.37	11.28	11.0243	11.6258	11.1436	12.0496	10.7628	11.613	11.1656	11.7623	10.5408	12.2172	11.5885	12.1545	10.9713	10.6028	11.0723	12.1037	11.5702	12.4764
CRMP1	7.1647	8.9828	7.1063	6.618	6.6083	6.1645	7.9635	7.5514	8.4018	8.8642	7.1456	7.2186	7.5608	7.5742	7.4741	8.6896	8.0198	8.0879	6.6497	6.7845	9.0614	6.8674	8.4034	7.2807	8.6086	7.1735	7.3571	6.3093	9.6337	9.9933	8.6643	5.6607	8.2119	6.0073	6.5772	6.5504	9.6614	8.4781	7.9145	7.3067	7.8726	6.9582	7.8443	6.2465	7.5193	8.5299	7.8693	5.1542	7.3656
TGFB1I1	8.0709	9.8054	9.5326	8.4371	9.5448	9.5708	9.9533	7.5021	10.2678	8.8097	8.4836	7.042	9.1143	10.6471	10.3043	10.6664	10.1691	8.7086	8.3336	7.8023	10.8421	10.1221	9.9411	7.8187	10.3795	7.9275	8.4793	10.0165	9.4869	8.6438	9.2078	9.44	10.6409	9.6085	8.2009	7.03	10.3907	10.4155	10.4546	7.7824	10.2182	9.5292	9.1866	9.6087	9.617	6.9846	9.5296	8.5106	7.4519
FN3K	11.0219	8.7605	8.8043	9.3245	8.6352	8.796	8.9541	9.4001	9.6673	8.2036	9.9955	9.0048	9.1919	10.3311	8.4327	9.4978	9.34	9.2153	10.0291	8.4489	7.3525	8.9774	9.2508	8.17	8.2819	8.4648	8.7322	9.0631	10.3118	8.5048	8.7003	8.2811	8.4959	9.4067	8.8989	7.5077	11.2398	7.2892	9.1946	8.7986	9.8026	8.8249	9.0795	9.9471	8.0225	8.0426	10.2076	9.5391	10.2475
FAM108A1	9.9405	9.9387	8.8894	9.7072	10.5637	10.1435	9.9888	9.4954	9.1091	9.4276	9.8991	9.368	9.4567	10.4466	10.0168	10.4599	10.412	10.053	9.3082	9.5156	9.4641	10.3808	9.1242	8.8842	9.2103	8.697	9.0925	9.9147	9.3308	8.5048	9.7922	9.8622	9.8303	9.2294	9.4923	9.4123	9.1447	9.2032	9.7708	8.7142	10.255	9.3008	9.802	9.4156	10.4118	8.8842	9.1482	9.9242	9.6574
PTS	6.871	8.1461	8.6338	7.8843	7.5984	8.3301	9.1399	7.2796	7.3584	8.0198	7.223	7.5806	8.0304	9.4264	7.9642	8.0726	8.8408	8.9167	12.3552	7.8932	9.1474	9.204	7.4645	8.0733	9.1603	6.8274	8.0894	7.1153	8.8393	9.005	8.7812	10.9316	7.9941	8.4456	10.2457	7.3892	8.1227	8.0826	8.8392	7.2688	7.8796	7.6812	8.1337	8.5314	7.9359	9.0015	7.0219	7.4452	8.3071
MRPL10	9.5866	9.8625	10.5829	10.2146	10.6608	10.0982	10.741	10.3575	9.6558	9.0833	9.8318	9.8302	9.0353	9.5527	9.9724	10.4644	10.4643	9.3735	10.4719	10.2407	10.1652	9.3901	10.5411	9.5253	9.3812	10.3862	10.2337	9.5963	9.9752	10.331	11.1152	10.4951	10.2093	10.5519	11.1434	9.3712	10.5077	10.3221	9.8369	9.9354	10.5152	9.4093	9.6199	9.0956	9.705	10.0332	10.2589	10.7846	10.2619
MRPL11	10.76	9.9154	10.7132	10.6478	11.0304	12.0404	10.423	10.1279	9.5133	10.1851	9.6653	10.5816	9.9323	10.719	9.76	10.5049	11.9373	9.5074	11.3759	9.8368	10.747	9.7397	10.6163	10.1148	10.7873	10.9471	10.082	10.1969	11.1197	10.0821	11.4522	11.8628	9.983	10.7979	11.5912	9.9867	10.707	10.0776	11.4632	9.3524	11.3786	10.527	10.6516	10.3704	10.2857	10.694	10.3956	10.7535	10.883
MRPL12	11.6111	10.5435	10.7969	10.6387	11.1109	11.842	11.0763	10.3626	10.3331	9.9532	10.688	11.2727	9.777	11.1681	10.0921	11.0262	12.0661	10.1788	11.8149	9.8804	10.1948	10.323	10.5158	10.3228	10.3544	10.6532	9.9312	10.0535	11.5725	9.9262	12.1461	12.0556	9.3159	10.8487	11.6793	10.3188	11.9713	10.6271	10.5388	9.5204	11.6992	10.8518	10.3552	10.5696	10.8761	9.5939	11.2169	11.6161	10.5928
MRPL13	10.0459	10.1588	10.184	9.1601	9.7849	9.7772	10.7153	9.2358	8.9683	9.1254	9.9153	10.0386	9.9931	10.2864	9.491	10.5595	11.3405	10.1222	10.2044	9.6589	10.4724	10.468	9.1463	9.7285	10.0985	9.4826	9.4003	9.4627	9.2985	8.8325	10.6344	11.8043	9.1359	9.3579	12.6014	8.0082	10.5424	9.77	10.3706	8.5598	10.0587	10.6061	10.272	9.1462	9.9149	10.5909	9.5536	11.37	10.5608
C16orf63	9.9219	10.3621	10.7557	9.4985	10.5505	10.3085	10.7445	10.393	8.5279	8.8097	9.9666	9.9741	9.3042	8.7619	9.6632	9.68085	9.9329	9.6572	9.7083	9.5497	10.473	9.4183	9.0918	9.577	9.765	9.5213	9.2515	9.8823	9.4751	11.6169	10.6564	10.3667	9.8154	9.9232	9.8562	9.1841	9.983	9.6023	9.3304	9.2718	10.0796	10.0736	10.5154	9.7017	9.8945	10.0782	9.7382	10.3207	9.6686
C16orf62	9.9362	10.346	10.4	9.8895	10.7937	10.6014	10.788	10.1528	9.3799	9.6554	10.0066	10.4421	9.2063	9.6548	10.6319	9.87305	10.5834	9.8563	7.8482	10.5141	9.6778	9.6478	9.4606	9.3017	9.2185	9.2485	9.5249	10.2612	9.1247	10.7015	9.7783	9.5203	9.5982	10.419	9.0106	9.9879	10.3968	9.7638	9.2405	10.1763	10.8651	10.5427	10.3587	9.0695	10.1415	9.1719	10.0627	10.8547	9.086
C16orf61	7.485	8.3021	8.489	8.1099	8.3576	9.2385	9.0561	7.388	7.3683	7.3705	8.0283	7.5449	7.9924	7.2053	7.6955	7.7561	8.8262	7.6901	9.0248	8.0382	8.3273	7.8334	7.4183	7.848	8.1453	7.854	7.2291	8.1852	9.034	7.8309	9.199	10.4077	7.6476	8.5155	9.4311	8.2582	8.9392	8.1798	7.998	7.2189	9.0894	8.012	8.3566	7.297	7.8001	8.8214	7.9067	7.7985	7.092
MRPL17	8.1418	9.5873	9.454	9.1353	10.2138	9.9897	9.7399	9.5221	9.1441	9.7434	9.4092	9.5066	9.7075	8.8462	9.4872	10.3584	10.5391	9.6749	10.2308	10.104	10.737	8.7305	9.0587	9.4333	9.1203	9.2446	9.3071	9.1737	9.4257	9.7461	11.0925	10.932	9.9737	9.8262	9.9103	8.6242	9.5835	10.0237	9.2344	8.8069	9.7279	10.1397	9.2169	10.1908	10.1137	9.8696	9.3911	10.0574	9.1017
ARPC3	11.2331	11.6549	11.4177	11.4171	12.2826	12.368	12.8925	11.9445	11.1687	11.1719	10.4583	11.7616	11.6433	11.4029	11.5568	11.4967	13.0202	11.7591	12.1143	11.7086	11.9703	11.3369	10.8071	11.6135	11.9106	10.802	11.3622	12.068	11.8592	11.453	12.761	13.2166	11.5768	11.8578	13.2697	12.0088	11.9535	11.6287	11.5792	10.5102	12.0402	12.1643	11.8448	12.3944	11.6378	11.6322	10.7915	11.3507	11.8869
ARPC2	11.9521	12.3903	13.0534	12.3143	13.4355	13.322	12.5218	12.1512	12.49	12.5981	12.2589	12.5662	12.579	12.6162	12.4093	13.0345	12.7373	12.666	12.7456	12.5792	12.3942	12.5714	12.4438	12.7327	12.3415	12.4247	12.3162	12.2974	12.9343	12.3515	13.2016	12.5427	12.5933	12.4556	12.4728	12.2965	12.7659	12.4911	13.1692	11.3726	12.1002	12.0483	12.6526	12.5425	12.844	13.0502	12.1143	12.2932	12.3734
CDC25A	8.1516	7.2526	8.5622	8.1777	8.6106	6.877	6.7494	6.7667	8.0139	8.9119	8.2229	8.2732	7.89	7.9899	7.6078	8.15635	8.5477	8.0949	8.5621	5.3045	8.2208	7.8029	6.41	7.1586	7.8907	7.2733	8.4052	7.198	8.2765	8.2849	7.1235	8.0368	6.6518	7.2906	6.9028	7.8757	7.9863	6.5915	8.6719	8.8197	9.4496	7.6102	9.909	7.8713	8.5892	8.0558	8.7359	7.8497	7.8477
RNF44	12.6703	11.1835	11.7036	10.6098	11.6839	11.5519	11.5946	11.0566	11.8473	11.4194	11.5137	11.446	11.3397	11.4412	11.5393	11.6654	11.1511	11.721	11.3347	11.6571	11.7595	10.5437	11.9259	11.9117	11.5836	12.162	11.8976	11.6312	11.2175	11.8021	11.5446	9.4421	11.7038	11.7745	10.0411	11.3912	10.8382	11.4848	11.1728	11.8821	11.2079	11.8063	10.7211	11.4235	10.5842	11.3915	11.4539	11.0806	12.2652
RNF43	9.0734	9.1562	10.2122	9.9405	10.223	8.9011	8.9095	9.8837	9.3215	10.2802	9.838	9.7055	9.8808	10.81	9.5083	4.73695	9.0774	8.671	10.1571	9.5807	8.73	9.0149	10.2101	9.9799	9.5448	10.1551	10.3403	9.0372	8.7695	10.5878	7.504	9.9607	9.959	10.6446	9.5485	9.0342	7.9923	9.5202	10.2134	9.9961	9.6656	8.8716	11.0962	7.8964	8.9747	9.2001	10.5581	9.926	8.2408
ARPC5	11.654	12.7616	12.9002	12.5545	12.4512	12.4177	13.717	12.097	13.1436	11.9641	13.1042	11.7817	12.1377	12.0277	11.7117	11.6249	12.0597	12.6461	12.6431	12.1671	13.1976	11.5858	12.1533	12.2248	12.2097	12.1848	12.0711	12.631	12.7669	11.5681	13.4557	13.7797	12.8881	12.7075	13.4668	11.9529	12.5267	12.1886	12.3399	11.7642	11.9012	12.2448	12.2788	12.9458	12.7085	12.4095	11.8641	12.3578	12.4256
C16orf68	7.5219	7.7946	7.2474	7.9839	7.6649	8.5256	7.9356	8.2399	7.2155	7.4079	7.4231	7.2489	6.9295	7.8358	7.9326	8.01445	7.2784	7.0139	7.6716	7.5034	7.6408	7.5921	8.825	6.9866	8.0757	9.3536	8.1592	7.5366	7.5196	9.3503	8.3612	7.1316	7.7894	7.4774	6.9233	7.5431	7.5978	7.5525	7.5994	8.1344	8.8181	7.6416	8.9434	8.1103	7.7454	7.9565	8.2139	8.0828	7.8477
NCRNA00202	6.8348	5.2259	2.8905	7.2571	4.3853	4.3675	4.3042	6.8753	4.393	2.8691	8.325	3.6439	4.7498	4.9054	2.7406	2.28965	4.8952	4.1799	6.2817	2.5938	1.056	4.8803	6.0127	3.2508	5.3491	7.9995	5.4776	4.4452	3.6856	3.5941	0.4533	5.9229	2.0877	5.7484	6.7163	5.8281	3.9564	4.5856	2.0252	4.5519	6.3264	4.8609	2.5327	3.9933	4.0823	5.7836	3.908	6.267	6.3415
DCUN1D1	8.7657	9.2753	9.4908	9.7085	9.76	9.7372	10.7184	9.8441	9.443	9.0849	9.3381	9.4558	10.1013	9.5725	9.7573	9.33695	8.6638	9.6686	9.8954	9.7849	9.9546	10.3362	9.3132	9.5789	9.358	9.8223	10.2327	8.8151	9.5152	9.8597	9.0639	10.3822	9.2491	9.6324	10.205	9.2359	9.523	9.3245	8.7495	9.6618	8.5233	9.1771	10.0234	9.3454	9.7363	9.9528	8.5941	9.9016	10.4755
DCUN1D2	9.1662	9.5184	8.2408	8.2146	8.9721	9.4245	8.3599	8.1881	8.9813	8.447	10.7355	7.2591	8.2189	8.118	8.622	7.25015	6.7132	7.9721	8.5511	7.9093	7.81	8.5229	7.8452	8.5973	9.0102	9.0179	9.7814	8.3322	9.203	8.4907	8.7812	9.2752	7.0337	7.7882	7.8522	9.1056	9.3552	7.68	7.9282	9.5376	7.9874	8.5829	8.7922	7.8681	9.498	8.511	9.3921	7.5274	8.5107
DCUN1D3	7.7202	7.9034	9.1034	7.2357	7.928	7.5295	7.5728	8.0029	7.9537	7.518	7.3236	8.1235	8.1625	8.2185	7.5105	7.52805	9.0095	8.4637	7.1735	7.7053	9.6558	8.3593	6.5158	7.59	8.1825	6.9206	6.6916	7.6801	6.6836	8.8317	8.7079	7.4878	7.609	7.4664	7.9071	7.48	8.6986	7.2787	7.5687	6.407	6.7345	8.1732	7.3503	7.6781	7.3748	6.9651	8.0308	8.0806	7.7491
DCUN1D4	9.4636	9.6746	9.8827	9.1545	8.8404	10.0112	9.0217	7.8714	9.2337	8.5933	9.5779	8.9965	8.3975	8.7258	9.0944	8.78975	8.4158	8.6906	9.041	8.9961	9.8581	8.8527	8.302	8.7324	9.0381	9.0088	9.447	8.9633	9.6717	8.4785	9.3549	8.9111	8.7499	9.6455	9.8818	8.3986	9.3861	9.1544	8.4236	9.5822	8.9538	8.4906	9.51	8.3814	8.8606	8.5043	9.753	9.9964	9.2169
DCUN1D5	7.6867	9.1541	9.4602	9.1611	9.3058	9.43	9.2469	8.7122	8.6359	9.1387	7.8525	9.0234	9.0391	9.144	8.8405	8.99035	9.8164	9.3787	10.1583	8.6538	9.3895	9.5105	8.0467	9.0547	9.3091	7.9435	8.741	8.2587	8.6998	8.7095	8.1912	10.5148	9.345	9.0009	10.3289	9.0567	8.348	8.5296	9.3453	8.1518	9.0161	9.6985	9.7642	9.4489	9.0482	10.4654	8.1417	8.384	8.6959
SNORA79	0	0	0	0	0	0	0	0	0	0	0.9859	0	0.3546	0	0	0	0	0	0	0	0	0	0	0	0	1.3915	0	0	0	0	0	1.8278	0	0	0	0	0	0.811	0	0	0	0	0	0	0.8456	0	0	0	0
SNORA78	0	0	0	0	0	0	1.7169	0	0	0	0	0	0	0	0.3456	0	0	0	0.7137	0	3.185	0	2.548	0	0	3.0064	0	0	0.6111	0	2.441	0	0	1.7024	0	0	0	1.5291	0	0	0	0.3252	0.3579	0.599	0	0	0.9634	0.8618	0
ITPR2	6.7596	9.4391	10.4024	8.5497	8.004	8.336	8.1918	9.3492	9.3316	11.0542	9.656	8.7246	9.7543	9.9201	10.8149	8.0709	10.2756	9.2095	8.5767	10.7154	8.791	10.1294	8.4538	9.8831	9.1533	9.1224	8.7615	9.1348	9.6435	8.5177	7.906	7.1316	9.0698	9.0398	8.1279	10.0832	9.56	9.6397	8.868	8.636	8.957	9.8453	8.4377	8.5355	8.2166	7.9194	10.884	7.3652	9.992
ITPR3	13.0735	10.5273	11.0189	11.963	11.4185	11.5597	11.2226	12.5509	12.7844	11.3587	11.0931	12.5695	11.3844	10.9094	12.8242	11.7891	11.1733	11.8481	10.0996	10.8215	9.9359	11.251	12.3582	11.0716	12.1594	11.4991	12.6004	12.9496	11.3426	11.2403	9.7934	9.2371	10.9299	11.5226	9.4148	12.4373	12.455	12.5047	11.9752	12.6119	12.1598	12.2656	11.7188	12.6867	12.2602	11.9322	13.3199	9.2576	12.1029
SNORA75	0.9761	0.3515	0.4619	0	0	0	0	0	0.4621	0.3636	0.7257	0	0	0	0.6241	0.2483	0	0	0	0	0	0	0	0	0	0.6241	0	0	0	0	0	0	0	0	0	0	0.4374	1.3271	0	0.8897	0	0	0	0	0	0	0.3074	0	0
ITPR1	6.0817	7.5888	9.0602	8.1029	7.0201	6.9088	7.1626	5.9634	8.6263	7.2913	7.5866	6.7257	8.5208	7.4108	7.9246	8.03145	7.2415	8.8221	7.0325	7.0178	7.5973	7.7326	8.029	7.6665	6.7164	7.7247	7.1817	8.3014	7.7456	8.7723	7.4952	6.4032	7.1864	6.741	7.9071	9.6234	8.0142	7.901	7.5412	7.9377	6.0434	8.2967	7.6843	7.6227	7.9866	8.8229	7.4021	6.3048	8.0213
UBQLNL	3.2786	2.577	4.5164	3.7822	1.9847	3.2162	1.7169	5.6225	4.6092	4.744	5.682	1.7685	2.2927	3.0273	3.8341	2.4879	2.2991	3.862	3.2203	4.1369	1.389	2.371	3.9584	4.5811	4.5825	5.1108	5.4201	2.1399	4.0264	5.8171	0.7977	2.4828	4.1088	5.4979	1.6481	3.3648	1.6441	4.8156	1.6074	1.2758	3.0422	2.0997	2.385	4.1686	2.3176	3.6602	3.8616	0	4.1332
SNORA72	1.964	0.634	0	0	0.3436	0.9054	0	0	0	0.6538	0.7257	0	0.6389	0	0	0	0	0	1.189	0	0	0.8145	0.6217	1.7197	1.4222	0.6241	0	0	0	0	0	0	0	0.5369	0	0	0.7727	1.7063	0.5963	0.8897	0.4456	0.3252	0	0	0	0.5706	0.5607	1.1545	0.7328
SNORA70	0	0	0	0	0	0	0	0	0	0	0	0	0	0	0	0	0	0	0	0	0	0	0	0	0	0	0	0	0	0	0	0	0	0	0	0	0	0	0	0	0	0	0	0	1.8018	0.2905	0	0	0
CES1	0	6.0167	0	7.1845	0.6209	6.5065	6.3967	6.9098	5.3178	2.1504	4.0033	1.5221	6.0239	7.0117	6.0316	4.332	2.7829	1.9213	0.4005	5.9412	8.8189	1.712	7.8282	1.5685	5.2883	5.9827	4.2701	4.3758	3.6252	4.6961	4.1386	6.0281	6.8273	5.7484	1.8323	0.34	5.1296	6.0252	5.8011	1.7111	0.2399	7.106	6.7919	2.7358	7.0236	0.9783	0.5607	4.1166	6.7402
AMPH	1.553	5.5739	5.2328	3.0232	2.9984	2.5364	7.6504	5.6016	5.689	0.6538	3.5986	6.973	5.3318	4.9395	4.8519	6.14555	3.0338	6.0338	1.8319	4.6609	4.2332	5.3109	5.7494	3.0371	4.0108	3.7493	5.2489	5.075	5.323	3.4353	3.1297	4.9583	4.7767	3.0382	1.1894	3.1656	6.2698	6.1064	6.9281	3.4527	7.0404	4.9343	4.2494	3.4974	4.2121	6.5455	7.0271	3.2603	5.7712
OR10H5	0	0	0	0	0.3436	0	0	0	0	0	0	0	1.2587	0	0.3456	0.6713	0	0	0.9709	0	0	0	0.6217	0	0	0	0	0	0	0	0	0	0	0.5369	0	0	0	0	0	0	0	0	0	0	0	0	0	0	1.5781
LRIG3	7.81	8.7119	9.7718	9.1827	7.6163	9.9251	9.6475	8.3878	9.0527	9.3365	9.0406	9.1879	9.1746	8.0021	9.3658	8.19435	8.1696	8.4191	8.4869	9.0202	8.297	8.6428	8.583	9.0689	9.679	8.9326	9.6278	8.1119	8.1033	11.1937	7.854	8.4981	9.0433	8.5041	9.6097	8.1714	8.5767	8.811	9.4387	9.6577	7.4322	7.9657	9.0229	7.8229	9.4739	9.5706	9.2759	9.4734	9.2927
LRIG2	8.1368	7.9716	7.6779	6.6447	7.7893	8.1378	7.8581	7.1158	7.5449	8.3246	8.1216	7.7904	8.0861	7.4556	7.4692	7.25455	6.5109	7.5094	7.8014	8.0659	7.6869	7.7351	8.2946	8.3833	7.77	8.4381	7.8652	7.9973	7.1954	7.4256	7.2653	7.8228	7.9733	6.9395	7.7951	8.3745	6.7874	7.0266	7.8246	9.0668	7.9275	8.1335	9.0415	8.0777	8.0047	8.1201	7.9527	7.5081	7.5747
LRIG1	14.2066	12.1757	10.9869	12.4783	11.3817	11.3499	11.9229	12.5275	12.2361	11.4894	12.9597	11.7181	11.008	11.8577	11.5358	12.67	11.3646	13.0971	10.1012	11.019	10.193	13.692	13.1106	11.461	9.7719	12.5888	10.9743	10.9549	11.314	11.9367	12.618	8.786	10.1962	11.5831	10.2131	12.4008	12.0123	12.1531	10.8784	12.9856	11.2005	11.1183	12.1218	11.5311	13.3647	12.4173	11.3768	12.7489	13.7937
NOTCH3	11.6622	12.7821	10.9504	13.3055	13.1204	12.3195	12.8265	12.6069	13.4442	12.4329	12.6077	11.1388	13.0224	12.9361	13.9134	13.2073	10.9698	11.8599	12.128	13.6404	11.5167	12.1438	14.1055	11.3598	12.9834	12.9343	13.7876	12.3988	13.3528	13.8029	11.1447	10.1833	12.9336	13.1508	10.3217	11.6035	12.1421	11.6126	12.2082	13.9411	12.6646	11.7676	12.9377	12.8136	12.5044	14.0534	12.5182	12.2392	12.0206
ANKRD20A3	0	2.2819	2.3648	3.659	2.949	2.0198	1.9049	1.2748	3.4846	0.8952	4.0609	1.6506	3.6667	2.4981	1.6623	1.82715	1.566	2.1967	4.0875	2.792	0	1.5345	1.3874	0.7271	1.0841	3.3506	4.6664	2.9018	3.4273	2.6522	0	0.5945	0	4.0688	2.2755	1.8709	1.2732	2.89	1.0169	5.7051	1.6651	0.5903	3.8594	5.1903	2.5315	2.7178	4.1967	0	4.6531
PELI2	9.9962	9.5421	8.832	10.381	9.8986	9.6661	7.6988	10.3272	8.2198	7.7756	10.9911	10.5321	10.298	8.4559	8.388	7.7738	7.5389	8.6062	10.1392	9.1857	7.7057	9.7875	10.9875	9.1879	9.1911	10.9865	9.3482	8.6511	9.5892	8.5731	7.9796	8.6867	8.3687	10.8247	7.0308	10.6566	7.7924	8.0563	7.4596	10.5697	7.7042	10.5471	6.9742	10.1145	9.4495	8.6818	10.5175	8.822	9.5028
C15orf60	0	0.8701	0	0	0	0	0	0	0.4621	0	0	0.3419	0	0	0	0	0	0	0	0	0	0	0	0	0	0	0.904	0	0.3377	0	0	0	0	0	0	0.6149	0	0	0	0	0	0	0.3579	0	0.8456	0.3132	0	0	0
ANKRD20A4	0	0	1.0923	2.0007	1.2292	0	0	1.6459	2.1368	0	1.3975	1.9789	2.5199	0	0.3456	1.06795	0	0	2.1763	0.9175	1.056	0.464	0	1.5685	0	1.8899	2.6385	1.0159	3.0676	0.3239	0.7977	0	0	0	0.5128	0.8458	0.4374	0	0	1.0956	0	0.3252	3.5483	1.6129	0	0	2.1898	0.4944	3.4057
BMPR1A	9.9377	9.0729	10.3899	9.7662	8.4188	9.3732	9.6776	9.4249	6.4813	9.897	5.3875	9.3826	9.5357	9.8441	9.0114	8.66795	8.1431	8.5688	9.844	10.1529	9.6901	9.9194	9.7018	9.564	9.4997	9.7279	10.1027	8.6718	9.2374	10.2602	9.7183	9.7842	10.394	9.2679	9.5135	8.2133	8.9844	9.4751	8.8915	10.125	8.8524	8.943	9.5049	9.4752	9.8969	9.6061	8.6021	9.7191	9.6779
SNCG	10.377	12.0009	10.6559	8.7275	10.9043	12.9254	11.9297	12.9726	4.199	5.7168	4.1433	13.1211	11.5329	9.0163	6.9559	8.9154	11.9526	9.2172	11.2815	12.172	11.6907	10.1742	8.4269	12.652	10.4493	8.6197	10.7856	11.3245	9.1396	8.5949	11.7955	8.4143	10.3171	10.7541	10.3513	10.4558	10.7569	11.1371	7.3953	7.0355	12.3487	11.6282	6.0329	12.435	12.2109	9.3045	9.7143	12.3252	11.4414
TAF1D	8.6091	9.8307	9.6754	9.7449	10.147	9.8026	9.8912	9.3933	9.7297	9.6965	9.5033	10.0698	9.3276	9.8154	8.9917	7.9748	8.1072	9.4193	9.8392	10.5338	9.7803	9.461	9.6393	9.8585	10.7688	10.2302	9.3967	8.7446	9.0873	9.5428	9.9565	10.419	9.3672	9.9411	9.7474	9.6467	8.8073	9.1387	8.9682	9.2495	7.8036	9.6291	10.4325	9.8372	9.3822	11.4352	8.5646	9.221	9.0443
EBF4	8.6488	9.0862	8.8905	9.9775	6.3564	8.3379	8.3356	7.8648	11.0287	9.0074	8.7845	8.3101	8.9917	8.6737	9.3963	8.466	7.0341	7.6872	9.3807	8.7962	7.523	9.2022	9.8715	7.7784	7.8735	8.9782	9.479	8.9613	9.7249	10.0145	8.423	9.1565	10.1136	9.074	7.0817	7.5553	7.9329	7.8711	9.1997	9.4017	10.0504	8.006	8.3257	7.9514	7.7347	7.9635	9.7434	6.0792	10.1885
CASKIN2	11.0764	9.852	11.3777	9.7825	10.5957	10.2021	9.5067	10.5024	11.7353	9.8874	10.91	9.9446	9.7453	10.8567	10.3096	11.6387	10.2865	10.0902	10.4978	9.6356	9.4479	9.9925	11.372	9.3521	9.6945	10.5174	10.8843	9.8926	11.0271	11.0479	10.6579	9.1137	9.8681	9.4872	8.989	10.4416	10.2583	10.6633	9.7745	10.998	9.1255	9.9445	9.9463	9.4329	10.6775	9.533	10.8524	9.4684	9.8633
FMO6P	0	3.0311	0	1.8586	0.3436	0	0.9373	0	0.4621	0.3636	3.8151	0	1.8102	1.2813	0.8576	0.8965	2.2991	1.9213	0	0	1.056	1.5345	1.0548	0	4.4409	0.6241	0	0	0.3377	0.8116	0	0	0.4919	0	2.8024	1.7621	2.3926	0	1.0169	1.58	0	0	3.5826	3.3595	0	0.9783	0.3074	0	1.867
CASKIN1	6.5659	7.3237	3.8838	6.8528	5.8684	5.7653	7.0551	7.3184	6.531	5.7068	5.875	7.5021	5.1253	8.4511	7.7741	7.4448	4.9855	5.9228	9.4666	7.3133	6.316	8.0991	6.7693	5.7027	8.0257	6.2137	5.0129	6.5802	7.8577	7.8979	5.3429	4.6494	8.3894	4.959	5.5163	5.7303	6.3629	5.8397	7.0392	7.5902	7.5639	5.6653	8.2189	4.4481	6.4243	6.4278	7.4414	8.5762	7.1849
AIFM2	10.0003	7.1554	8.383	8.7083	8.1708	7.8161	7.8862	9.108	7.8203	8.9872	9.2611	7.8584	8.7112	9.0321	8.4903	8.3783	8.9382	8.0673	9.4667	7.8697	8.3069	9.073	8.9227	9.2606	8.1286	9.1041	8.3213	8.8998	9.3612	9.0043	7.6935	7.6722	8.1835	8.0946	7.0953	7.8157	8.7776	9.1147	9.1368	7.4177	8.3763	8.3931	7.2604	9.3294	7.8587	7.7926	9.3793	7.34	8.8754
AIFM3	0.9761	5.0823	0.4619	5.3973	3.0066	4.6443	4.2358	4.6135	3.927	2.4818	3.6729	1.8775	5.1049	3.4613	3.5063	3.74985	3.645	4.4771	4.0977	3.1216	3.8978	5.4951	2.792	3.8514	3.2741	3.4961	2.7361	3.2319	4.2762	3.0766	5.5016	5.772	1.1499	4.7476	3.7533	2.532	5.0539	3.095	3.6158	1.4359	3.3608	4.13	3.06	3.7368	3.0308	2.77	2.9309	2.8339	3.1064
IL17RE	6.6527	8.0352	8.92	6.5555	8.3598	6.6388	7.8524	7.5134	8.2997	9.6112	6.8988	8.14	8.457	8.1601	7.0114	8.8947	7.7939	7.1251	6.9189	6.6688	8.5568	7.6961	8.176	8.1352	8.2236	8.3184	7.4242	7.7952	6.3382	7.5452	7.2791	7.1524	8.2291	8.0063	7.5178	8.4771	6.8058	7.5953	8.3844	5.5906	7.1693	7.2662	5.9888	8.4552	7.0926	5.0451	8.4979	7.6645	8.4668
AIFM1	10.8113	11.3175	10.4735	11.0354	11.889	10.8393	10.4393	10.7986	10.6873	9.782	11.8438	11.6305	10.5981	10.373	10.7554	9.7086	10.6162	11.6783	11.1494	11.7171	10.1302	12.096	11.3397	12.0272	10.6058	11.3935	10.1648	11.0866	10.8444	9.6274	10.5186	10.2084	9.1201	11.1751	10.897	11.1406	10.9103	10.9916	10.356	10.4852	10.4031	10.8663	10.7856	9.7052	10.4834	11.7593	10.8993	11.9049	11.0529
IL17RC	7.8528	9.6215	9.295	8.8263	9.8769	9.509	9.1044	10.142	9.1727	9.1083	8.5239	9.7338	9.023	9.4721	9.2729	10.4825	8.8117	10.133	8.3091	9.4487	9.6027	9.1492	9.7295	8.6477	8.9079	10.0195	9.2851	10.0941	8.5767	9.1366	9.5279	8.5773	8.7112	8.8777	8.7793	9.5185	8.8178	9.3031	9.3464	8.529	8.4669	9.3379	7.8815	10.4463	8.5407	8.0399	9.2945	8.9419	9.1386
A1CF	0.9761	0.634	0	0.8078	0	0.5226	0	0	0	0	0.4081	0	0	0.4412	0.3456	1.5404	0	0	0	0	0	0	0	0.4089	0	1.3915	0	0	0	0	0	0	0	0	0	0	0	0	0	0	0	0	0	0	0	0	0	0	0.4125
IL17RA	7.7912	8.1062	9.4424	8.5797	7.4309	7.352	7.6172	7.7812	9.0761	8.5005	8.2055	8.7373	8.8448	8.9542	8.7581	9.47825	7.8108	9.6139	8.8808	8.7759	8.5042	9.2298	8.9099	8.8008	8.274	8.0939	8.1078	9.232	9.2711	7.5779	7.9541	6.4628	8.1632	9.5481	7.9674	9.5154	9.0544	8.6278	9.0236	7.3862	8.8048	8.6848	7.9323	9.1278	8.2358	7.669	9.0566	8.1816	7.9126
CES4	0	0.3515	0	3.0232	0	0	0	0.4382	0.4621	0	0	0	1.4175	0	0	0	0.7256	0	0	1.1278	1.8868	0	0	0	0	0	0	0.423	0	0	0	0	0	0	0	0	0	0	0	0	0	1.5956	1.7015	0	0.8456	0	0	0	2.6543
FLJ44606	6.847	4.9832	6.3532	5.0232	7.1377	6.9451	6.3967	5.2172	5.781	6.0206	6.437	4.8217	3.3494	4.8167	3.2722	4.9161	5.6062	4.3014	6.0435	5.1803	4.2332	4.8616	5.9762	5.2613	6.1835	7.1523	6.5974	5.946	4.8021	5.6751	4.7661	6.3136	4.5453	5.4979	5.1177	5.7158	4.1983	6.0084	4.2016	6.655	5.2583	5.1754	4.4853	5.5327	2.7178	6.0759	6.2215	3.3206	1.2165
NELF	11.669	11.7023	9.8471	9.1032	9.8397	11.7926	10.21	8.7802	11.2342	9.6238	11.1147	11.3452	10.1206	11.6156	10.5685	11.4237	10.3663	10.0301	9.0901	10.8103	11.3087	10.9925	10.759	10.1839	10.7693	10.0352	10.8466	10.8491	11.4967	11.2448	10.3872	8.79	11.1997	9.5393	9.9887	10.22	11.3549	10.6309	10.3834	12.4423	12.5401	11.7378	11.466	9.4264	11.0699	10.2788	10.2397	10.7319	10.6007
CES7	0	0	0	0.8078	0	0.5226	0	5.3736	0.8116	0	0	0	0	1.0517	0	0.4327	0.7256	0	0.4005	0.3744	0	0.8145	0	1.9815	0	0	0	0	0.3377	0	1.3084	0.5945	0	0.9274	0	0	0	1.0919	0	0	2.0271	0	0.6444	0.599	0	0.3132	1.6496	0	1.2165
SSPN	8.7001	10.5252	10.4619	9.6396	9.2947	10.5316	9.2866	11.8999	10.0813	9.5307	10.5451	10.8326	9.9696	9.223	10.709	9.74745	9.2406	11.9142	10.3202	11.1111	11.6041	10.9481	10.0098	10.5643	9.678	10.262	9.2811	10.2968	10.1664	10.7856	12.9323	9.9444	8.9047	10.6462	10.3126	11.0701	10.8326	11.0595	9.343	10.8111	10.6812	10.504	8.9285	8.938	10.2389	9.89	8.5064	7.5807	9.9405
PATE4	0.9761	1.4091	0	2.13	0.3436	0	0	0.7738	0	0.8952	1.5662	1.5221	1.5607	0	1.5334	0.5758	0	0.8452	0.9709	0	0	1.332	0	0.4089	0	1.3915	1.8534	1.4349	1.6368	1.005	0	0	0	1.4873	0	2.7754	0	0.4617	0	2.1411	1.2913	0.5903	0	1.3471	1.3751	0.7888	3.6596	0.4944	1.7297
ACAN	6.2003	1.9105	2.2551	4.4847	4.0527	3.1468	6.357	0.7738	7.7612	1.7194	1.854	1.8775	3.9785	5.5478	5.4246	8.18265	4.5775	2.8821	3.9449	2.7289	5.6469	4.9877	5.7202	1.7197	5.8748	4.6012	6.1786	6.3651	4.1386	2.0951	2.441	3.7813	4.9947	4.2161	2.9689	2.7183	5.6406	4.7155	5.7194	3.1169	7.0245	5.0708	3.8312	0	4.3871	2.5486	6.1315	5.0568	1.5781
FOXR2	0	0	0	0	0	0	0	0.4382	0	0	0	0	0	0	0	0	0	0	0.7137	0	0	0	0	0	0	0	0	0	0	0	0	0	0	0	0	0	0	0	0	0	0	0	0	0	0	0	0	0	0
PADI6	0	0	0	0	0.6209	0	0	0.4382	0	0	0	0	0	0	0	0	0	0	0	0.3744	0	0	0	0.4089	0	0	0	0.423	0.3377	0	0	0	1.1499	0.9274	0	0	0	0	0	0	0.9296	0	0	0	0	0	0	0	0
LOC100130933	3.2786	4.5791	0.4619	2.2486	1.5272	2.7386	2.2202	1.8009	2.4674	2.8113	5.4535	0.6181	2.2927	1.0517	2.0867	2.8415	3.0338	1.9213	4.4673	6.1422	1.389	0.8145	2.792	4.4358	1.0841	2.7977	1.4554	3.1981	2.1468	3.0087	4.3361	3.1127	2.6513	4.7868	4.8017	1.0448	3.4012	0.811	1.6074	1.9421	0.6256	0	4.96	1.3471	2.0662	4.4013	0.7761	3.3784	5.4494
LOC100130932	6.6801	7.9858	7.3775	6.5027	7.0409	6.8113	7.1487	5.0418	7.5065	6.683	6.9106	5.8704	6.4851	6.0773	6.4619	5.7305	6.8172	6.8139	7.9071	6.6729	6.9856	5.9908	5.9131	6.6432	7.9925	7.5145	5.8595	6.3591	6.3192	5.4106	7.3943	8.0057	5.3655	6.4072	6.529	6.4046	6.3966	6.8586	6.0884	7.0967	5.6396	5.5702	6.2405	6.1286	6.2911	6.4685	6.5303	6.0259	5.9047
POT1	9.7511	10.3349	10.5239	8.9298	9.0886	9.2811	9.6351	9.5159	9.0435	9.2481	9.2409	9.2814	9.4515	8.1328	9.1388	8.1052	9.0669	8.4241	9.5808	9.7119	8.4869	9.4733	9.0659	9.7965	10.1413	9.2752	9.8019	8.9444	9.2197	10.3214	9.7145	10.1	8.8998	9.758	9.2397	9.1629	9.2709	9.4426	8.9598	9.1885	9.7198	9.3502	8.5983	8.2824	9.2618	9.0372	8.982	8.9104	9.1445
HBA1	5.0824	7.9084	3.5318	7.5449	9.0598	6.7599	4.4622	4.8773	6.924	4.3967	6.2514	7.0214	5.7603	8.8383	5.3638	10.2926	9.5558	9.8363	5.6427	8.8342	8.205	8.7123	7.7144	4.3222	5.6519	3.4251	6.937	7.4909	6.56	6.8678	4.0768	9.9081	3.951	6.6271	3.0507	5.4348	4.0825	7.0678	9.2209	5.582	7.0365	6.2154	6.2566	9.9783	7.101	5.7963	5.9327	5.1427	10.1437
TMEM100	5.5074	9.3931	5.6563	2.955	5.0086	10.1379	5.8625	1.4722	3.0309	3.6726	7.4368	7.1947	8.3453	6.2901	3.7495	6.7976	4.7969	8.1884	4.5084	6.4318	6.4663	8.5378	10.7396	4.4999	2.4541	10.2734	4.5097	2.9661	5.5016	9.188	6.0438	6.8485	4.6187	3.1153	6.6565	5.3147	4.4055	10.9602	5.4757	8.0534	2.4175	5.1653	7.1068	3.3595	9.3331	6.6006	2.638	10.1511	7.1259
CD302	6.6387	7.8493	9.6127	7.3661	8.1651	8.2246	9.1734	7.5521	8.0889	9.3831	8.5914	7.0034	8.9395	9.1256	8.5551	8.2652	8.6166	8.921	9.6259	7.7337	8.7078	9.2695	7.3548	8.4155	9.1118	7.8043	8.9099	8.8477	9.2083	8.3273	8.3964	9.4787	8.8871	8.3845	8.6147	8.9065	8.3883	8.7145	9.1641	7.7747	8.6457	7.8152	9.3091	9.0581	9.0482	7.1782	8.1582	7.4013	8.5938
SACS	7.7202	7.2887	7.897	8.2577	8.2859	6.85	7.4347	7.7765	8.6563	8.2505	7.8299	6.7934	8.687	8.2977	8.1775	6.5708	7.3203	7.7066	8.0446	7.2518	6.7236	7.8296	6.8481	8.2358	8.027	6.927	8.495	7.5286	8.3541	9.1073	7.8355	7.4164	7.8261	7.7734	6.7396	8.23	8.03	8.397	7.8016	10.086	7.7449	8.1113	9.3037	6.9543	7.3886	8.6577	8.1634	8.0543	8.4869
FFAR3	0	0.3515	0	0.4596	1.9847	0.9054	0	1.0459	2.652	0.6538	0	0.6181	2.3725	2.3028	1.8901	1.4318	2.9138	0	0.4005	1.6202	0	1.5345	0.6217	0	1.0841	0	0	1.8975	0.6111	0.5883	0	1.0144	1.9428	0.9274	1.1894	0.6149	0.4374	0.811	1.3422	0.361	0.4456	0.3252	1.4272	1.3471	0	0	0.7761	1.9488	1.4086
MUC5B	7.5959	7.3559	6.2497	7.4521	2.8449	3.2162	8.5427	7.5548	6.1389	3.9112	7.3412	8.4076	10.4109	5.3845	4.2983	10.9202	9.9625	10.0052	3.8197	8.4526	6.5846	8.7188	3.6839	10.4018	12.3316	3.5636	4.4244	7.0162	9.6926	4.3845	12.2077	6.9883	3.4265	1.7024	4.4817	10.3423	7.7692	10.9404	9.6213	12.2405	2.6008	11.3754	8.7295	1.8373	9.3804	7.4262	4.3046	2.094	8.7906
OPN5	0	0	0	0	0	0	0.9373	0	0.4621	0	0.9859	0	0	0	0	0.4545	0	0	0.4005	0	0	1.0963	0	0	0	0	0	0	0.6111	0	0.4533	0	0.4919	0.5369	0.5128	0.34	0	0	0.5963	0	0	0	0.3579	0	0	0	0.3074	0	0
OPN4	0	0	0	0	0.3436	0	0	0.4382	1.5299	0.6538	1.5662	0	0.8763	1.6535	0.3456	0.7028	0.7256	0	0	0.3744	0	0.464	0	0.4089	0.6415	0	0.904	0	2.3091	0.3239	0.7977	0	0.4919	2.0553	1.1894	0	0	0.811	0.5963	0	1.2913	0	0	1.8373	1.7617	0	1.536	1.1545	0.4125
OPN3	9.5765	9.5933	9.2615	9.9916	7.9767	9.8767	8.5818	9.3063	9.2932	9.8331	10.4976	10.1222	10.0854	8.9341	9.6858	8.69455	9.9532	7.1149	8.8596	9.4678	9.5313	8.8149	8.1461	10.4078	9.929	7.7023	10.3002	9.5103	9.1295	9.697	8.0952	9.109	8.8961	8.5972	9.5697	9.1177	8.7162	8.6263	9.5407	9.953	10.9132	8.3574	9.3633	10.4585	8.8615	11.8865	9.7219	8.4364	5.5885
NCOR2	13.4177	12.2232	11.0157	13.1782	11.9888	11.99	12.4864	12.7179	13.2335	12.5049	11.8423	12.6912	13.2983	13.9604	14.1438	13.7071	12.8977	12.7854	12.9751	12.8952	12.5735	12.8435	13.0898	12.9358	13.3952	12.1158	13.237	12.8713	14.2612	13.165	11.8015	10.8962	13.5374	12.004	11.2564	12.9713	13.4985	12.9511	12.2745	13.3956	12.7125	12.5549	13.0261	12.5499	12.8609	12.1596	12.8683	12.705	13.1335
NCOR1	11.6767	10.3573	10.7373	11.3927	10.6739	9.6276	10.5385	10.5305	10.9191	10.9614	10.7912	10.7704	11.0382	11.3771	11.3698	10.4565	10.0344	10.9007	10.848	11.7419	10.0198	10.4364	11.7109	10.9405	10.4976	11.3397	11.5235	10.7421	10.7307	11.7652	9.653	9.3605	11.5084	10.0581	9.7854	11.2261	10.3431	11.003	10.6307	11.8626	10.476	10.7639	10.3823	10.9992	10.4729	11.3285	11.4301	10.5225	11.3443
?|553137	0	2.0127	0.4619	1.3224	1.2292	2.4236	0	0	0.8116	1.4435	2.0938	0.3419	0.6389	1.8088	1.5334	0.1431	2.2991	1.3746	0.4005	2.5212	0	1.332	1.6575	0.9877	0	3.2719	0.5217	1.8975	0	1.5916	1.3084	0.5945	0.4919	0.9274	2.2755	0.6149	1.4705	0	0	0.8897	0.9296	1.008	0	0	0	1.1458	1.2779	1.1545	1.4086
SCAPER	9.8036	8.0138	8.555	7.6961	7.8188	7.1452	8.2836	7.8065	8.4552	8.2747	7.401	8.2632	7.4634	8.2611	7.7578	7.3114	7.5185	8.1726	7.5239	8.2114	7.6602	8.3015	8.467	7.9697	8.7061	8.7668	7.7877	7.9323	7.1181	8.9288	8.2519	7.0056	7.904	8.1017	8.2196	8.4245	8.7108	8.6738	7.6108	8.7005	8.2729	7.5296	8.0956	8.9856	7.9684	8.0935	8.0464	8.6595	8.1729
HBA2	5.201	8.0138	4.3124	8.2718	9.9327	7.289	5.2325	6.2116	7.1208	4.2523	7.6561	8.3449	5.6203	9.8356	10.2656	11.8756	12.6959	10.5307	6.3512	8.1161	6.8025	10.0696	7.7107	4.8668	5.3089	4.5354	6.9006	7.6511	7.3245	7.459	4.9837	9.8164	9.395	6.3365	9.0117	6.2317	4.3056	7.77	9.2258	5.1798	8.3413	6.8985	7.8607	9.7352	6.855	7.0652	6.5229	6.6831	10.7264
AVEN	7.265	7.4859	8.6033	6.2909	8.0085	7.0533	8.8406	6.84	6.8073	7.6861	6.7225	7.9266	7.2237	7.8154	7.6857	7.678	8.7821	7.367	7.9243	7.4796	8.6392	7.4429	7.7364	7.4963	8.0393	7.7683	7.2032	7.9895	6.5998	7.2046	7.5417	7.8676	7.9403	7.3948	8.1389	7.6152	7.4212	8.3644	8.7648	7.6478	7.4017	7.8281	7.5477	8.214	8.425	8.3573	7.5188	7.2805	6.9244
PATE3	0	0	0	1.3224	0	0.5226	0	0.4382	0.4621	0.6538	0.4081	0.6181	0.8763	0	0.3456	0.4327	0	0.4836	0	0	0	0.464	0	0	0	0	0.904	1.2406	0.3377	0.5883	0	0	0.8581	0	0	0.8458	0	0	0	1.0956	1.9616	0	0.3579	0	0.8456	0	2.0311	0	0.7328
HIST2H2AB	0	1.2508	0	3.1505	1.6559	2.83	2.5926	0.7738	0.4621	1.102	0.7257	1.2248	2.2927	1.6535	2.681	2.7161	0	1.134	1.546	1.6202	3.4922	1.0963	3.4191	0	0.6415	2.7977	1.6681	1.0159	1.6368	1.7073	4.6436	3.1127	1.9428	3.3245	1.6481	0.8458	0.7727	1.5291	0	2.2312	1.1805	1.1788	2.7892	0.599	5.4865	1.7763	0.5607	2.3467	1.2165
PATE2	0.9761	0.634	0.8112	2.0007	0.6209	1.2076	0	1.6459	0	0	0.9859	0.3419	2.2927	0	1.5334	0.70125	0	0.4836	0.7137	0.3744	0	2.0125	1.0548	0.4089	0	0	0.5217	1.6061	1.0391	1.9142	0	0.5945	0.4919	0	1.4369	2.0667	0	0.4617	0	1.7111	0.4456	0	0.3579	0.599	2.3176	0	2.9795	0.4944	1.5781
REPS1	9.0098	9.6119	9.1211	9.7162	8.6175	9.5194	9.1281	9.7275	8.9606	9.2831	9.2158	9.1497	10.711	9.9438	10.0722	9.5082	10.3577	9.4867	9.9036	9.8609	9.693	10.0309	9.4271	9.8353	9.9601	9.284	11.0142	9.1084	9.1261	10.442	8.6835	9.4621	10.7751	9.4285	8.8755	9.6527	8.9528	8.8587	9.1433	9.1948	9.497	9.448	10.398	10.4319	9.3079	10.7631	9.493	10.4157	9.6715
TEF	8.374	9.058	9.0875	8.3335	7.7211	8.7774	8.2186	9.7745	9.063	9.8467	8.4902	8.7337	8.5273	9.3117	8.315	10.0867	8.2336	9.1173	8.5437	8.7283	9.8581	9.2179	9.5136	8.9658	9.032	8.95	9.3521	8.8916	10.1063	8.3103	8.4658	7.4335	7.8768	8.6011	8.1035	9.3407	10.4302	8.9484	8.5668	7.7332	9.3698	7.6361	8.3371	10.1404	8.398	8.2395	10.0843	8.5999	8.0504
REPS2	6.6937	7.9379	7.5326	7.9183	6.8286	6.5339	6.6077	7.4357	7.8178	7.6371	7.809	7.9518	8.2229	7.6376	7.561	8.6293	8.4911	7.458	8.1012	7.5769	8.3835	7.8248	7.1402	9.3121	7.6302	6.9588	7.4131	8.2393	7.2835	7.0488	8.4074	7.017	8.3828	8.1688	7.2162	7.2971	8.4913	7.584	7.4928	7.2661	7.3939	8.2387	9.5646	8.7541	7.3679	8.6412	8.4575	7.4282	7.9689
[truncated: 9,048 more rows]
[truncated: 259 more columns]
