# Supplementary material for: Comprehensive Analysis of Tumor Microenvironment Identified Prognostic Immune-Related Gene Signature in Ovarian Cancer
Source: Front Genet. 2021 Feb 10;12:616073. doi: 10.3389/fgene.2021.616073 (PMC7928403; doi:10.3389/fgene.2021.616073)
Supplement: Supplementary file 3 [file Table_3.XLSX]

## Sheet: Sheet1
Supplementary table 17: GEO dataset used to verify the relationship between gene signature and ovarian cancer risk.
id	fustat	futime	CCL18	CXCL13	HLA-DOB	HLA-DPB2	TNFRSF17	riskScore	risk
GSM405831	0	5.34247	14.9193	11.4307	15.3684	16.0603	8.26942	-24.1582	low
GSM405898	0	4.84932	14.3567	14.8254	13.4772	15.4701	11.7654	-24.0099	low
GSM405698	0	5.34247	14.6517	10.7943	15.4677	15.9676	7.69732	-23.8919	low
GSM405769	0	4.84932	14.1531	14.7439	13.2494	15.3265	12.1736	-23.8327	low
GSM405691	0	10.1918	14.2766	10.4626	14.5161	15.849	10.8942	-23.7678	low
GSM405754	1	0.986301	12.5188	10.6333	15.5425	15.9133	8.08403	-23.7404	low
GSM405755	1	0.986301	12.7134	10.9965	15.2515	15.8676	8.44603	-23.6998	low
GSM405836	0	6.90411	9.73966	11.1435	15.0977	15.9928	9.05723	-23.5222	low
GSM405833	0	3.0411	12.509	10.2484	14.6234	15.7839	10.3149	-23.4569	low
GSM405637	0	1.80822	9.0331	10.7906	14.5741	15.8771	11.1954	-23.4188	low
GSM405578	0	2.05479	11.6191	9.67905	15.301	16.0408	8.09852	-23.3606	low
GSM405935	0	1.39726	12.2407	10.2179	14.1577	15.433	11.8081	-23.2449	low
GSM405568	0	1.47945	9.4694	10.3427	14.7079	15.7163	10.1653	-23.1552	low
GSM405889	0	0.986301	11.9287	10.244	14.7427	15.864	8.32501	-23.1037	low
GSM405688	0	2.46575	11.3407	11.0992	14.2593	15.2578	10.6346	-23.0695	low
GSM405777	0	2.46575	11.0793	10.678	14.1445	15.4149	10.9236	-23.0227	low
GSM405781	0	5.26027	11.648	9.77152	14.7587	15.8861	8.29509	-22.9906	low
GSM405783	0	5.26027	11.6483	9.67365	14.7397	15.8586	8.42379	-22.9696	low
GSM405886	1	2.63014	10.8226	10.3767	14.7987	15.7568	8.17288	-22.9669	low
GSM405897	1	1.06849	12.151	11.5584	14.0536	15.5171	9.12697	-22.9414	low
GSM405779	1	2.46575	10.7599	10.8141	14.0998	15.3085	10.8475	-22.9178	low
GSM405599	0	5.26027	11.7963	10.1973	14.8505	15.5476	7.98395	-22.9108	low
GSM405890	1	3.45205	13.5916	9.7915	14.65	15.748	7.61077	-22.9067	low
GSM405775	1	2.46575	11.042	10.4573	14.0489	15.3692	10.9487	-22.891	low
GSM405905	0	10.1918	13.7551	9.89494	13.9496	15.3425	10.4353	-22.8626	low
GSM405896	0	1.06849	11.7351	10.5179	14.1241	15.9475	8.47131	-22.8165	low
GSM405699	0	1.39726	12.2499	10.1936	13.8529	14.8606	11.8467	-22.7468	low
GSM405562	0	3.86301	12.4271	9.78568	14.2484	15.5994	8.99789	-22.736	low
GSM405580	0	2.05479	11.3002	8.6248	14.9357	15.8276	7.95669	-22.7247	low
GSM405686	0	0.164384	10.3373	10.4806	14.0139	14.9235	11.7102	-22.7225	low
GSM405776	0	0.90411	11.5214	10.799	13.7688	15.7241	9.46152	-22.7112	low
GSM405708	0	0.164384	10.3462	10.6693	13.966	14.7102	12.1213	-22.7043	low
GSM405829	0	1.56164	9.4308	9.73831	14.7849	15.7696	8.21034	-22.6952	low
GSM405823	1	1.39726	13.5943	9.37678	14.0516	15.7474	8.87547	-22.6938	low
GSM405937	1	3.45205	13.1272	9.37583	14.6158	15.5108	7.87758	-22.6782	low
GSM405720	0	4.43836	10.0778	11.0662	13.7265	15.8615	9.5082	-22.6765	low
GSM405962	1	1.56164	10.2241	10.0639	14.7631	15.6886	7.66869	-22.6754	low
GSM405741	1	0.821918	12.2314	10.1288	13.9839	15.0428	10.6171	-22.6577	low
GSM405845	1	0.164384	12.459	9.63329	14.1913	15.5979	8.82624	-22.6334	low
GSM405587	0	1.72603	11.1065	10.6867	13.5206	15.5886	10.429	-22.6132	low
GSM405808	1	1.06849	11.34	10.1081	13.7457	15.9182	9.31742	-22.6043	low
GSM405700	1	1.31507	9.73611	8.91474	14.1404	15.8117	10.3295	-22.5964	low
GSM405955	0	3.0411	11.2567	10.4485	13.8799	15.7259	8.99244	-22.5853	low
GSM405949	1	1.56164	10.865	9.18614	14.8809	15.4492	8.02174	-22.5764	low
GSM405870	1	0.164384	11.7299	9.8137	14.1232	15.5279	9.04169	-22.5609	low
GSM405656	1	1.80822	9.52352	10.2263	13.6847	15.8327	10.2288	-22.5488	low
GSM405849	1	3.0411	10.4391	10.3626	13.8192	15.577	9.80267	-22.5335	low
GSM405672	1	1.06849	11.965	10.7413	13.878	15.3113	9.15399	-22.5313	low
GSM405657	1	1.80822	9.50053	10.0871	13.7143	15.8302	10.0684	-22.5013	low
GSM405646	0	2.54795	10.93	8.79783	13.8893	15.7212	10.2004	-22.4556	low
GSM405655	1	1.80822	9.67718	9.75404	13.5368	15.938	10.3441	-22.4483	low
GSM405768	1	1.47945	12.5459	9.93849	13.8936	15.7626	7.98762	-22.4279	low
GSM405789	0	10.9315	13.7681	10.1128	14.059	15.7794	6.60131	-22.4176	low
GSM405721	1	1.06849	12.5004	11.0855	14.0971	15.427	6.96897	-22.4087	low
GSM405946	1	1.47945	9.69601	9.99551	13.9624	15.4128	9.90445	-22.4063	low
GSM405709	0	2.38356	13.3208	10.5629	13.2388	15.6256	9.1823	-22.3908	low
GSM405956	0	3.0411	11.1051	10.9243	13.4976	15.3921	9.66496	-22.3855	low
GSM405632	0	2.63014	10.2652	9.49452	14.1814	15.734	8.51878	-22.3827	low
GSM405732	0	1.72603	10.2557	10.3625	13.9571	15.568	8.62727	-22.3553	low
GSM405851	0	1.23288	11.8681	9.685	13.8601	15.7599	8.24617	-22.3356	low
GSM405557	0	1.06849	12.0508	9.46817	13.955	15.3974	8.95832	-22.3245	low
GSM405850	0	1.23288	11.6741	9.51654	13.7083	15.7809	8.85592	-22.3195	low
GSM405669	0	0.986301	12.3323	9.51256	13.946	15.4181	8.67057	-22.3081	low
GSM405697	0	1.56164	8.68775	8.94731	14.9566	15.4591	7.73907	-22.2995	low
GSM405734	0	3.69863	11.0137	11.9205	14.0175	15.0533	7.4371	-22.2816	low
GSM405944	0	1.31507	9.45488	9.0165	14.5143	15.5971	8.15947	-22.2667	low
GSM405943	1	1.31507	9.18381	9.37911	14.5379	15.7554	7.43259	-22.2648	low
GSM405940	0	1.64384	8.92681	10.7819	14.1793	15.6471	7.48818	-22.2585	low
GSM405819	0	0.164384	10.4362	10.4892	13.7654	15.3182	9.17636	-22.2575	low
GSM405576	0	1.64384	8.12112	10.3244	14.4009	15.843	7.08796	-22.2439	low
GSM405856	1	1.80822	14.9796	11.4435	13.3241	14.1868	10.1087	-22.2287	low
GSM405659	1	2.46575	8.71739	9.1451	14.5265	15.3478	8.79869	-22.2269	low
GSM405652	1	1.31507	11.4736	9.58052	13.4185	15.7155	9.233	-22.1687	low
GSM405796	1	0.739726	9.21917	10.1423	14.2817	15.1017	8.59573	-22.1584	low
GSM405584	1	1.47945	8.91592	8.38385	14.8464	15.9193	6.62927	-22.1462	low
GSM405959	1	1.31507	9.93619	9.78104	13.5123	15.739	9.30494	-22.143	low
GSM405629	0	4.84932	9.40354	10.7741	13.2319	15.7123	9.4861	-22.1416	low
GSM405815	1	3.86301	9.52083	9.75298	13.835	15.6689	8.66315	-22.133	low
GSM405752	1	1.80822	11.3756	11.1854	13.4367	14.9513	9.31466	-22.1219	low
GSM405571	1	1.47945	12.5736	10.4263	13.4368	15.4808	8.1455	-22.1216	low
GSM405969	0	2.38356	12.5541	9.11069	13.8998	15.3099	8.47772	-22.1178	low
GSM405787	0	2.46575	10.0811	9.90353	14.0035	15.193	8.82606	-22.1117	low
GSM405788	0	1.06849	9.70954	10.0918	13.8248	16.0938	7.0591	-22.1107	low
GSM405735	0	4.43836	9.38164	9.37409	13.8107	15.3833	9.77788	-22.1021	low
GSM405844	0	4.84932	11.4576	10.754	13.1045	15.4547	9.32435	-22.0933	low
GSM405619	0	1.9726	12.8392	10.4164	13.2841	15.2454	8.9044	-22.08	low
GSM405680	0	1.80822	14.3034	10.6874	13.1777	14.6696	9.64993	-22.0661	low
GSM405820	0	5.83562	11.0195	9.93426	14.1432	15.5183	6.83585	-22.0641	low
GSM405751	0	0.739726	9.91309	9.78529	13.8237	15.4287	8.7149	-22.0554	low
GSM405715	0	3.0411	10.5648	10.0524	13.5041	15.1538	9.61276	-22.0118	low
GSM405938	0	1.64384	10.3535	9.9853	14.1163	15.1213	7.94598	-22.009	low
GSM405611	0	17.5068	8.99979	9.76137	13.3377	15.8845	9.27803	-22.0022	low
GSM405871	1	0.164384	10.1163	10.5627	13.4733	15.5196	8.14021	-21.9435	low
GSM405961	1	1.31507	10.3568	9.16371	13.8384	15.8092	7.51787	-21.932	low
GSM405960	1	1.56164	9.53127	10.1206	14.1616	15.4889	6.72811	-21.9261	low
GSM405674	1	1.47945	10.6401	9.30333	13.333	15.188	10.3492	-21.9206	low
GSM405658	1	5.42466	11.3935	10.1047	12.8645	15.4263	9.91813	-21.9017	low
GSM405704	0	17.5068	9.3531	10.2383	13.0455	15.9207	8.91086	-21.8934	low
GSM405802	1	0.986301	12.2518	8.77747	14.324	15.2846	6.60009	-21.8875	low
GSM405852	1	3.86301	11.4153	9.50649	13.8754	15.0214	8.28685	-21.877	low
GSM405813	1	3.86301	7.34548	9.32377	14.2832	15.7018	7.45273	-21.8767	low
GSM405824	1	1.64384	11.1194	9.96785	13.1729	15.5172	8.76542	-21.8534	low
GSM405716	0	10.9315	13	8.8507	13.5026	15.5743	7.709	-21.8319	low
GSM405804	1	0.986301	12.3636	9.21105	14.0799	15.0909	7.05811	-21.825	low
GSM405963	0	1.64384	9.43991	10.0423	13.7736	15.2445	8.19832	-21.8242	low
GSM405575	1	13.726	10.6143	10.5291	13.3508	15.226	8.42366	-21.8104	low
GSM405859	0	9.61644	10.6807	10.0282	13.2044	15.6601	8.17523	-21.7954	low
GSM405616	1	3.78082	11.4277	9.23993	13.524	15.4431	8.14674	-21.7894	low
GSM405660	1	3.0411	12.3361	10.7096	13.5323	14.9129	7.49108	-21.7814	low
GSM405835	0	4.43836	8.97031	9.86231	13.7191	15.0591	9.0133	-21.7734	low
GSM405778	1	0.90411	10.4555	10.813	13.2983	15.1324	8.43304	-21.7728	low
GSM405582	1	1.31507	10.1961	10.0969	13.1489	15.586	8.57717	-21.7688	low
GSM405858	1	1.31507	10.4677	10.67	12.5652	15.2389	10.4766	-21.75	low
GSM405968	1	6.82192	12.4182	9.11115	13.5669	15.3092	7.71526	-21.7299	low
GSM405614	1	1.47945	9.87102	10.9146	12.8462	15.4641	8.91426	-21.7186	low
GSM405739	1	1.31507	10.5474	10.7496	12.5009	15.0682	10.7711	-21.7037	low
GSM405801	0	5.50685	10.8042	9.65054	12.9647	15.6264	8.7834	-21.6809	low
GSM405602	0	0.410959	9.09315	9.8555	13.5922	15.4628	7.71644	-21.6479	low
GSM405638	0	2.05479	10.0355	10.0299	13.5013	15.413	7.47581	-21.6456	low
GSM405696	0	1.56164	9.37182	8.69284	14.4669	14.8855	7.48545	-21.6403	low
GSM405670	0	3.86301	9.34713	9.71383	13.2362	15.5937	8.46691	-21.6387	low
GSM405936	0	1.06849	9.97229	9.72859	13.5317	15.8507	6.51055	-21.6274	low
GSM405744	0	13.726	11.3813	10.2617	12.948	15.3131	8.38728	-21.6097	low
GSM405681	0	1.06849	11.5127	9.80238	13.3176	14.8886	8.57684	-21.5782	low
GSM405668	0	6.57534	8.56068	10.5668	13.4437	15.2515	7.82316	-21.5585	low
GSM405663	0	0.739726	9.82959	9.31497	13.9777	14.898	7.65044	-21.5433	low
GSM405644	0	2.54795	10.3182	8.34134	13.2461	15.3899	9.33948	-21.5249	low
GSM405838	0	6.90411	9.57396	9.47898	13.6025	15.3824	7.2999	-21.4942	low
GSM405679	1	1.64384	10.0204	10.5052	12.9655	15.336	8.08318	-21.4834	low
GSM405843	1	5.75342	10.089	9.37443	13.3963	15.2881	7.88503	-21.4623	low
GSM405757	0	5.26027	9.95576	10.7474	12.9726	14.5914	9.54375	-21.4399	low
GSM405770	1	1.23288	11.0747	10.4355	13.3016	15.3853	6.18408	-21.4254	low
GSM405694	0	2.38356	11.1481	10.626	13.0692	14.9362	7.80423	-21.4204	low
GSM405758	1	5.0137	12.138	10.182	12.708	14.5123	9.97798	-21.4186	low
GSM405878	1	0.328767	8.48647	9.46224	13.4633	15.4227	7.81632	-21.4186	low
GSM405931	0	10.1918	10.4688	9.88446	13.2079	15.032	8.13701	-21.4034	low
GSM405701	1	0.164384	9.902	9.3917	12.8873	15.0086	9.96988	-21.4015	low
GSM405880	0	10.8493	10.1168	9.0297	13.7002	15.511	6.35059	-21.3886	low
GSM405625	0	2.54795	10.2771	9.41426	13.122	14.9773	8.95475	-21.369	low
GSM405837	0	0.493151	11.3509	10.02	13.4921	14.4565	7.97804	-21.3667	low
GSM405685	0	2.05479	10.7133	7.78113	14.5193	15.4592	4.77109	-21.3587	low
GSM405654	0	5.75342	11.5213	9.71182	13.3324	15.0082	7.23988	-21.3555	low
GSM405675	0	5.0137	12.1479	10.4681	12.3651	14.7192	9.89131	-21.3506	low
GSM405579	0	1.15068	9.94054	9.99551	12.7753	15.349	8.5621	-21.3501	low
GSM405930	0	2.30137	9.68012	8.94532	12.9623	15.5336	8.69979	-21.3483	low
GSM405934	0	1.06849	10.3651	8.87237	13.3276	15.6575	6.97666	-21.3473	low
GSM405676	0	0.90411	8.53054	10.4586	13.5312	14.9249	7.32802	-21.3125	low
GSM405628	0	4.84932	10.5679	9.92785	12.6205	15.0462	9.35963	-21.3039	low
GSM405828	1	5.75342	10.003	9.35838	13.297	15.3767	7.16716	-21.284	low
GSM405868	1	2.46575	11.9192	10.5049	12.429	15.2209	7.99812	-21.2504	low
GSM405653	1	3.0411	10.5361	10.215	12.5475	15.1154	8.78694	-21.2323	low
GSM405840	1	1.15068	9.84795	9.6325	12.8614	15.2408	8.40495	-21.2291	low
GSM405687	0	2.38356	9.53622	9.69264	13.343	14.9653	7.67046	-21.2228	low
GSM405799	1	3.0411	10.6063	10.1241	12.8242	15.0683	8.01399	-21.2137	low
GSM405690	1	1.89041	9.80258	9.8141	13.4022	14.6333	8.03069	-21.2122	low
GSM405661	1	1.47945	9.05433	9.43303	14.3989	15.6171	3.14111	-21.2086	low
GSM405603	1	0.0821918	11.1258	9.08464	13.305	14.4513	8.87538	-21.2075	low
GSM405830	1	1.39726	12.7379	9.5766	13.1243	14.8817	6.99588	-21.198	low
GSM405941	1	0.90411	7.49209	10.3317	13.4143	15.0661	7.35892	-21.1856	low
GSM405893	0	3.69863	10.0756	10.2573	13.5477	14.7025	6.57137	-21.1622	low
GSM405879	1	1.31507	9.90924	9.202	13.7878	14.9234	6.38736	-21.1558	low
GSM405703	1	2.54795	7.21319	8.99187	13.8894	14.9471	7.4863	-21.1431	low
GSM405942	1	0.90411	6.72687	11.0652	13.2731	14.8478	7.76097	-21.1395	low
GSM405759	1	3.0411	11.7745	10.392	13.2881	14.2651	7.38691	-21.1323	low
GSM405903	0	0.410959	10.1683	9.06628	13.1385	15.2804	7.23161	-21.0983	low
GSM405607	1	0.739726	10.3711	8.8463	13.3012	14.8267	8.00889	-21.0974	low
GSM405928	1	0.410959	9.74875	8.17285	13.7813	14.8982	7.31957	-21.0967	low
GSM405939	1	0.739726	8.44595	9.61419	13.5256	14.8893	7.24232	-21.084	low
GSM405952	1	1.06849	10.3163	9.72116	12.6276	15.6676	7.01999	-21.0839	low
GSM405855	1	0.739726	9.97526	9.80861	13.1621	15.0134	7.06021	-21.074	low
GSM405613	1	0.821918	11.6031	9.58633	12.6504	14.3737	9.66563	-21.0617	low
GSM405964	1	6.82192	12.0734	10.33	12.6322	14.6285	7.91915	-21.0289	low
GSM405643	1	0.739726	9.93455	10.3143	12.9137	14.5822	8.19189	-21.022	low
GSM405651	0	6	11.909	9.82911	12.0719	14.7125	9.97728	-21.015	low
GSM405957	0	1.72603	9.77003	10.2186	12.5139	14.8221	8.96741	-21.0148	low
GSM405821	1	1.39726	12.592	8.3251	13.0599	14.9956	7.33643	-21.0069	low
GSM405867	0	6.90411	8.93379	9.34104	13.8051	15.1378	5.35036	-20.996	low
GSM405594	1	0.821918	9.75112	9.29327	12.7126	15.1316	8.38784	-20.9892	low
GSM405664	1	0.739726	9.72604	9.68646	13.2819	14.6467	7.42746	-20.9813	low
GSM405695	1	0.575342	11.392	10.2561	11.6331	14.6086	11.0272	-20.9317	low
GSM405907	1	0.410959	8.75051	9.4682	13.1814	14.9589	7.38372	-20.9276	low
GSM405743	1	1.06849	9.81243	10.2354	12.4973	15.7193	6.13658	-20.9016	low
GSM405570	1	1.47945	6.53079	8.12301	14.2167	14.5555	7.49624	-20.8946	low
GSM405794	0	6	11.3954	10.2638	11.7633	14.8283	9.84432	-20.8893	low
GSM405967	1	6.82192	12.0585	10.1658	12.6536	14.7477	6.98404	-20.8756	low
GSM405719	1	1.06849	10.7875	10.3705	12.9121	14.6084	6.86865	-20.8589	low
GSM405617	1	3.78082	10.7555	9.5211	12.7677	14.9171	7.3738	-20.8509	low
GSM405630	0	6.57534	8.76712	9.42161	12.8574	15.0723	7.77167	-20.8506	low
GSM405730	1	0.493151	12.1412	8.88795	12.8702	14.1821	8.89884	-20.8493	low
GSM405894	1	1.80822	10.1866	9.65426	13.2555	14.1793	7.85634	-20.8446	low
GSM405947	1	1.15068	8.56224	9.08395	12.8421	15.4358	7.2745	-20.8383	low
GSM405662	1	2.38356	9.99829	10.0902	13.3234	14.4368	6.5854	-20.8351	low
GSM405601	0	10.8493	8.51734	9.84125	13.3597	14.4705	7.36439	-20.8347	low
GSM405800	0	5.26027	9.56752	10.5537	12.5542	14.176	9.23224	-20.8026	low
GSM405900	1	0.0821918	10.9382	8.7386	13.1123	14.2232	8.54505	-20.8002	low
GSM405583	1	1.06849	9.81827	9.13675	13.1753	14.709	7.23876	-20.7989	low
GSM405861	1	3.78082	11.0874	8.8953	13.1442	14.6631	6.98068	-20.7786	low
GSM405853	1	3.36986	10.4074	10.2266	12.694	14.6258	7.41143	-20.7704	low
GSM405702	0	10.1918	9.08281	9.37202	13.0206	14.9173	7.14755	-20.7657	low
GSM405692	1	1.31507	10.0273	9.39603	12.4823	15.4878	6.83348	-20.7569	low
GSM405882	0	9.78082	10.9873	9.29661	13.4877	14.043	6.97809	-20.7456	low
GSM405567	1	4.84932	13.17	9.90694	12.7557	14.1931	7.15129	-20.7394	low
GSM405573	1	1.31507	12.2815	10.2916	12.1629	14.6575	7.80149	-20.7291	low
GSM405782	0	5.09589	9.18486	9.50334	13.0085	14.3942	8.14626	-20.7252	low
GSM405884	0	10.8493	9.3324	7.99236	13.7421	15.0114	5.68364	-20.7112	low
GSM405639	1	1.15068	10.0216	8.83382	12.5531	14.8125	8.57114	-20.6841	low
GSM405574	1	2.38356	9.06042	9.83621	13.315	14.4743	6.4936	-20.6812	high
GSM405586	1	1.15068	9.6551	9.60337	12.8268	14.4545	7.84395	-20.646	high
GSM405683	1	1.31507	8.86521	10.8215	12.6621	14.524	7.15308	-20.6114	high
GSM405634	1	5.50685	10.4977	9.05859	12.3339	14.9204	8.16169	-20.6108	high
GSM405591	1	5.75342	11.3336	9.03948	12.8962	14.5491	6.93264	-20.6031	high
GSM405790	1	0.493151	10.9556	9.00735	13.1196	14.3852	6.83367	-20.5947	high
GSM405958	1	3.0411	10.1867	8.95342	12.8143	14.8952	6.82793	-20.5775	high
GSM405667	1	6.32877	10.2015	8.97009	13.4129	15.1812	4.10526	-20.557	high
GSM405902	1	0.410959	9.82657	8.42512	13.2591	14.4231	7.24777	-20.5525	high
GSM405773	1	5.09589	11.125	10.3697	11.9367	14.5618	8.24158	-20.522	high
GSM405803	1	5.50685	10.4867	9.8422	12.1552	14.6526	8.16869	-20.5196	high
GSM405875	1	1.06849	8.7447	9.78738	12.5086	14.4989	8.36418	-20.5181	high
GSM405581	1	1.15068	9.36295	9.10206	12.5748	15.0542	7.10805	-20.513	high
GSM405626	1	2.46575	11.7553	10.006	11.9844	14.5489	8.132	-20.5101	high
GSM405560	1	2.71233	10.1653	10.475	12.6406	13.3739	9.28969	-20.4878	high
GSM405592	1	2.54795	7.51086	8.02492	13.3586	14.5335	7.87682	-20.4854	high
GSM405798	1	0.493151	11.4396	9.7627	12.0065	14.3258	8.85599	-20.4722	high
GSM405809	1	4.0274	8.01619	9.9356	12.9021	14.6353	6.69396	-20.456	high
GSM405724	1	3.36986	10.7336	9.61624	12.4887	14.7097	6.7752	-20.4536	high
GSM405711	1	2.38356	12.27	9.9064	12.0332	13.9227	9.03751	-20.4277	high
GSM405876	1	2.05479	8.72263	9.43326	12.6125	14.6214	7.64381	-20.4235	high
GSM405810	1	2.9589	12.2959	9.73636	12.6133	14.2421	6.36615	-20.3852	high
GSM405718	0	4.43836	8.40473	9.31753	12.4052	14.6215	8.37939	-20.3852	high
GSM405707	1	1.56164	9.65469	10.0292	11.7175	14.978	8.25098	-20.3815	high
GSM405925	0	0.410959	9.53161	8.8606	12.8987	14.8288	6.19225	-20.3785	high
GSM405863	1	0.739726	11.1253	10.6422	12.1004	14.4583	6.99581	-20.3722	high
GSM405842	0	4.43836	7.78956	9.69217	12.7261	14.8329	6.60268	-20.3535	high
GSM405766	1	1.47945	8.51644	7.77936	13.7022	14.2529	6.58057	-20.3396	high
GSM405565	1	1.89041	10.1356	9.36007	12.8238	13.9604	7.62298	-20.3326	high
GSM405839	1	0.493151	10.8832	9.45869	12.7913	14.0349	7.0549	-20.3302	high
GSM405609	1	0.410959	10.3657	7.97003	13.7433	14.4152	4.88523	-20.3294	high
GSM405827	1	5.75342	9.66047	9.06053	12.5737	14.6159	7.23604	-20.3271	high
GSM405627	0	5.09589	10.9209	9.93231	12.0126	14.3675	8.08304	-20.3211	high
GSM405832	1	0.986301	11.1212	9.28577	12.4207	14.6363	6.6318	-20.3101	high
GSM405807	1	1.06849	9.97737	9.40679	12.0827	14.7679	7.75771	-20.3043	high
GSM405774	1	0.90411	10.0039	9.398	12.3218	14.4329	7.85346	-20.3015	high
GSM405881	1	4.10959	8.90019	9.33704	13.0342	13.7643	7.93703	-20.299	high
GSM405556	1	0.575342	10.5786	9.95321	11.3354	14.3586	10.194	-20.2859	high
GSM405822	1	1.64384	10.2266	8.66393	12.2239	14.6938	7.98853	-20.2717	high
GSM405671	0	1.15068	10.8823	9.20821	12.2418	14.2511	8.18825	-20.2716	high
GSM405927	1	2.46575	12.7171	9.73606	11.7039	14.2186	8.44832	-20.259	high
GSM405665	1	0.986301	9.30618	9.77882	12.4696	14.8521	6.04771	-20.2553	high
GSM405558	0	10.0274	12.8704	7.88492	12.7006	14.2859	6.95339	-20.252	high
GSM405559	1	0.986301	10.7871	9.83289	12.0923	13.9446	8.7257	-20.2464	high
GSM405874	0	2.05479	9.03086	9.99975	12.5388	14.3292	7.0277	-20.2442	high
GSM405818	1	0.739726	8.66106	9.38592	12.5015	14.3505	7.84378	-20.2327	high
GSM405753	1	5.42466	10.8694	9.04989	11.7186	14.4719	9.15172	-20.2154	high
GSM405953	1	0.90411	10.5341	11.0843	11.3317	14.4147	8.5495	-20.2077	high
GSM405760	0	9.53425	8.9766	9.28905	12.9206	14.2831	6.52604	-20.2061	high
GSM405785	1	0.90411	8.90575	9.9981	12.6668	14.4295	6.187	-20.1927	high
GSM405951	0	7.56164	9.29231	8.18423	12.738	14.4395	7.5579	-20.1827	high
GSM405762	1	1.31507	11.0612	9.74375	12.1755	14.574	6.49921	-20.1819	high
GSM405689	1	3.53425	10.4162	9.38899	12.6478	14.089	6.9407	-20.1801	high
GSM405834	1	4.84932	12.5657	9.71823	12.4532	14.2015	5.80565	-20.1672	high
GSM405677	0	2.38356	6.43656	8.425	12.7748	14.7897	7.48195	-20.1375	high
GSM405723	1	3.53425	9.51266	9.19659	12.4974	14.2097	7.39442	-20.1083	high
GSM405605	0	5.83562	9.88162	9.99087	12.0631	14.3283	7.4219	-20.1024	high
GSM405921	1	0.164384	10.855	10.1959	12.1583	13.8793	7.5374	-20.0917	high
GSM405945	1	1.06849	9.20588	8.92947	11.7878	15.0858	7.67909	-20.0863	high
GSM405648	1	3.53425	9.18	9.48903	12.6862	14.6557	5.32894	-20.0673	high
GSM405791	1	0.328767	8.55125	9.06351	12.7381	14.4923	6.2559	-20.052	high
GSM405598	0	5.26027	9.15145	8.88346	12.7536	14.3374	6.38213	-20.0286	high
GSM405714	1	3.0411	8.88305	8.55454	12.6331	14.0991	7.79252	-20.0194	high
GSM405795	1	1.9726	11.5202	9.47971	12.4164	14.399	5.4552	-20.0186	high
GSM405726	1	1.15068	6.82824	8.59598	12.9048	15.3113	4.67785	-19.9933	high
GSM405756	1	19.2329	10.0106	10.3915	12.5342	13.5293	6.84944	-19.9615	high
GSM405572	0	9.53425	8.33302	9.37076	12.4169	14.4256	6.61355	-19.9259	high
GSM405622	1	0.986301	9.36906	9.46986	12.2057	14.2056	7.11617	-19.903	high
GSM405872	1	0.410959	11.4284	10.083	11.7432	14.1375	7.04007	-19.8915	high
GSM405600	1	2.71233	9.54025	11.1025	11.4915	13.7029	8.79386	-19.8858	high
GSM405817	0	0.164384	9.37674	10.2037	11.9048	13.5515	8.74583	-19.8552	high
GSM405606	0	7.56164	9.80604	10.028	12.1415	13.7656	7.39111	-19.8474	high
GSM405915	1	0.575342	9.13235	9.20012	12.6252	13.9994	6.42754	-19.8405	high
GSM405904	1	0.986301	10.9582	9.71512	11.778	13.9225	7.78684	-19.8286	high
GSM405585	1	0.986301	10.4043	8.44762	12.0029	14.3002	7.60007	-19.8107	high
GSM405738	0	10.6849	11.0874	8.93498	12.5043	14.2896	5.22423	-19.8095	high
GSM405620	1	0.986301	10.1589	9.81697	12.2508	13.5354	7.46871	-19.8029	high
GSM405825	1	1.23288	7.74182	9.91874	12.3463	14.4473	5.91219	-19.8024	high
GSM405649	1	1.23288	7.65063	10.3233	12.2951	14.4116	5.65114	-19.7727	high
GSM405924	1	0.739726	9.49605	7.34363	12.811	14.5456	5.70385	-19.7436	high
GSM405811	1	3.86301	4.57779	8.28762	13.1666	14.941	4.9798	-19.7338	high
GSM405911	1	5.58904	8.91804	9.98289	12.2759	13.9546	6.37401	-19.7239	high
GSM405970	1	0.821918	9.88126	8.93964	11.9898	14.1284	7.40185	-19.7209	high
GSM405786	1	1.9726	10.8641	9.01195	11.9146	13.8297	7.81552	-19.7146	high
GSM405895	1	0.986301	8.04785	9.94103	12.5435	14.3838	4.79986	-19.7012	high
GSM405645	1	3.53425	9.91061	8.67098	12.2629	13.8606	7.34937	-19.6902	high
GSM405640	0	2.38356	12.0275	9.24228	11.4981	13.8962	7.99319	-19.6846	high
GSM405877	1	1.06849	9.05685	8.88574	11.9901	14.575	6.50819	-19.6778	high
GSM405633	0	1.15068	9.25252	8.98312	12.3674	13.7077	7.35475	-19.6769	high
GSM405917	0	9.61644	9.68871	9.38644	12.0965	13.5985	7.82376	-19.6709	high
GSM405635	0	5.50685	10.0204	8.78057	11.6492	14.3386	7.67898	-19.6502	high
GSM405624	1	1.72603	5.95117	9.21804	12.5481	14.5518	5.82276	-19.6389	high
GSM405750	1	2.9589	11.7744	9.4195	11.7364	13.8885	6.94739	-19.6296	high
GSM405841	0	6.32877	7.99153	7.70899	12.3504	14.9147	5.92343	-19.6119	high
GSM405595	1	2.46575	13.0151	8.60634	11.5467	13.7781	7.95867	-19.6115	high
GSM405771	1	0.986301	9.59882	9.22315	11.6764	14.023	7.87203	-19.5911	high
GSM405569	0	10.8493	7.34484	9.42636	12.5425	13.9832	6.13615	-19.5839	high
GSM405920	1	1.80822	12.288	9.49649	11.7994	13.5283	7.10989	-19.5811	high
GSM405933	1	0.90411	7.88692	8.63386	12.5246	13.6066	7.67664	-19.5785	high
GSM405926	1	0.90411	6.833	9.79843	12.3199	13.857	6.85264	-19.5484	high
GSM405737	1	2.71233	9.54455	10.0448	12.455	13.5948	5.48585	-19.541	high
GSM405793	1	5.0137	12.031	10.7206	10.6577	13.7471	8.70079	-19.5227	high
GSM405892	1	1.80822	12.4294	10.3601	12.0332	13.8319	4.36205	-19.5214	high
GSM405860	1	0.164384	10.9268	9.16581	12.5361	13.4502	5.71562	-19.5181	high
GSM405929	1	0.410959	9.45784	8.94439	12.1639	13.6103	7.3054	-19.4958	high
GSM405919	0	3.53425	9.5107	9.66711	11.3828	14.0677	7.76222	-19.4874	high
GSM405792	1	5.0137	12.2113	10.6296	11.0699	13.6555	7.47622	-19.4856	high
GSM405593	1	1.06849	8.13261	9.2048	12.2851	13.6394	7.11884	-19.4715	high
GSM405932	1	0.90411	10.9247	8.94289	12.2053	13.4066	6.76477	-19.451	high
GSM405577	0	1.15068	10.7006	10.2921	11.2751	13.7194	7.44118	-19.4197	high
GSM405826	1	2.30137	8.52184	8.80519	11.5683	14.4855	7.05924	-19.4	high
GSM405612	1	0.739726	9.6102	9.16051	12.1787	13.2756	7.27096	-19.3816	high
GSM405883	0	10.6849	10.1303	9.01521	11.9754	13.8375	6.29317	-19.368	high
GSM405899	1	0.90411	10.9357	9.61057	11.9953	13.3118	6.50179	-19.353	high
GSM405666	1	1.31507	7.6188	9.2779	12.657	13.4768	5.91387	-19.3388	high
GSM405673	1	1.15068	9.16904	5.90082	11.806	14.323	9.0365	-19.3266	high
GSM405910	1	0.986301	8.83058	8.91873	11.6574	13.9705	7.43622	-19.3175	high
GSM405631	1	0.986301	11.4099	9.34902	11.4572	13.8658	6.59228	-19.311	high
GSM405914	1	19.2329	9.98316	9.12161	12.1033	13.2356	7.04489	-19.2943	high
GSM405717	1	0.575342	9.02395	7.78189	12.2357	13.6375	7.35764	-19.2764	high
GSM405891	1	0.986301	10.2896	10.574	11.7332	12.7709	7.55824	-19.2539	high
GSM405767	1	0.328767	10.0165	7.96623	11.9775	13.4784	7.73434	-19.2431	high
GSM405713	1	0.410959	10.1124	9.62997	11.298	13.6958	7.54377	-19.2427	high
GSM405563	1	4.10959	8.66026	9.18878	11.9937	13.3198	7.47995	-19.238	high
GSM405816	1	1.72603	9.81888	8.92869	11.5977	13.8597	6.84279	-19.1994	high
GSM405909	0	10.0274	12.9203	8.1843	11.9687	13.61	5.52779	-19.1912	high
GSM405869	1	4.10959	8.66804	9.42673	11.5246	13.4937	7.8819	-19.1618	high
GSM405765	1	0.328767	9.812	6.79227	12.2979	13.2681	8.10027	-19.1442	high
GSM405866	1	0.986301	10.7906	8.64641	11.5462	13.542	7.29838	-19.1305	high
GSM405887	1	3.36986	9.09837	9.85978	11.1012	13.7789	7.49798	-19.0956	high
GSM405948	0	4.76712	12.0286	9.47521	11.4701	12.9457	7.33802	-19.0744	high
GSM405642	1	0.739726	8.14282	8.42697	11.9421	13.8859	6.43169	-19.0737	high
GSM405725	0	4.76712	11.8594	9.10996	11.1308	13.4825	7.42427	-19.0634	high
GSM405865	0	4.84932	7.08824	7.8124	11.8988	14.3021	6.54535	-19.0528	high
GSM405901	1	0.575342	9.42945	11.4581	10.6942	13.2235	8.17425	-19.0503	high
GSM405564	0	5.09589	9.51928	9.66201	11.9018	12.8331	6.9534	-18.9983	high
GSM405684	1	0.657534	8.93866	8.22224	11.3316	13.9374	7.526	-18.9706	high
GSM405922	1	0.657534	8.68654	8.56956	12.0652	13.8012	5.25561	-18.9498	high
GSM405780	0	5.09589	8.29107	8.30775	11.9794	13.3496	7.13543	-18.9484	high
GSM405722	1	4.0274	7.01219	8.42387	12.2156	13.6736	5.97813	-18.9279	high
GSM405682	0	3.53425	9.64613	10.0276	11.0803	13.3523	7.32276	-18.9101	high
GSM405764	1	1.47945	7.21616	6.95721	12.8387	13.246	6.4107	-18.9025	high
GSM405847	1	5.0137	12.5108	9.85976	10.9631	13.3366	6.36238	-18.8825	high
GSM405712	1	0.821918	9.77889	8.6066	11.7162	12.8486	7.87434	-18.8797	high
GSM405706	0	11.1781	6.65241	7.71803	12.0814	13.7908	6.75336	-18.8777	high
GSM405797	1	0.821918	10.4088	9.34197	11.9091	12.7119	6.54215	-18.8757	high
GSM405678	1	0.739726	10.3557	9.69183	11.1686	13.7581	5.77994	-18.8638	high
GSM405615	1	1.47945	8.89294	10.2242	9.87025	14.8816	6.98356	-18.8352	high
GSM405589	1	1.72603	6.32656	8.87348	11.7599	14.5444	4.55625	-18.8268	high
GSM405729	1	1.31507	8.91566	8.43533	11.2271	13.556	7.89268	-18.8191	high
GSM405590	1	2.05479	8.88062	5.8787	12.7087	13.7864	5.28244	-18.812	high
GSM405618	1	0.986301	10.5831	9.38904	11.5271	12.4318	7.99203	-18.8082	high
GSM405854	0	11.1781	8.764	9.22316	12.3623	13.2672	4.20477	-18.7866	high
GSM405745	0	1.15068	10.1628	9.97676	10.7458	13.3601	7.51468	-18.7794	high
GSM405636	1	5.58904	8.89167	8.91388	12.0962	13.2441	5.3044	-18.7776	high
GSM405772	1	0.739726	9.34418	10.0412	11.3736	12.9161	7.01098	-18.7752	high
GSM405749	1	0.986301	9.86645	9.9508	10.3187	13.7992	7.80533	-18.7612	high
GSM405710	0	2.38356	11.2175	8.82119	11.0287	12.8992	8.16885	-18.7149	high
GSM405604	1	3.45205	8.70408	9.60829	10.9328	13.3629	7.67682	-18.7087	high
GSM405746	0	4.35616	8.68297	9.65831	11.1096	12.9691	7.97745	-18.6845	high
GSM405848	1	5.0137	12.0888	9.63867	10.4005	13.6435	6.80072	-18.6826	high
GSM405748	1	0.986301	9.44181	9.58231	10.0984	13.6687	8.76871	-18.6276	high
GSM405906	1	1.31507	8.95406	8.98114	11.6704	12.9115	6.57537	-18.6096	high
GSM405650	1	1.9726	10.4541	8.57623	11.3469	13.0218	6.83517	-18.5794	high
GSM405923	1	0.657534	9.18803	8.58665	11.5372	13.4712	5.66326	-18.5718	high
GSM405812	1	1.72603	7.2469	7.41485	11.7022	13.6511	6.82552	-18.569	high
GSM405873	1	0.328767	10.4789	8.02538	11.6041	12.7175	7.30711	-18.5674	high
GSM405885	1	0.657534	8.16854	8.44006	12.0503	13.2098	4.94551	-18.4809	high
GSM405913	0	9.78082	9.57826	8.29917	12.0664	13.2929	3.98659	-18.45	high
GSM405597	1	0.657534	8.17516	8.85763	10.766	13.6442	7.08927	-18.4152	high
GSM405736	1	0.90411	8.7656	9.34725	10.3432	13.0868	8.87617	-18.38	high
GSM405814	1	1.72603	7.38853	7.62234	11.6955	13.5408	5.71059	-18.333	high
GSM405912	0	1.15068	9.05946	7.82351	11.2823	13.1261	6.80135	-18.2841	high
GSM405966	1	5.09589	8.77555	8.96024	11.5344	12.818	5.74545	-18.2769	high
GSM405916	0	4.84932	7.26864	7.43926	12.0209	13.9501	3.25535	-18.2006	high
GSM405728	1	1.31507	9.27556	7.89145	11.2314	13.1243	6.03126	-18.1268	high
GSM405608	1	0.164384	9.68561	9.87726	10.0607	13.276	7.00825	-18.1163	high
GSM405862	1	3.45205	6.56989	8.2247	11.6509	13.5848	4.41068	-18.1023	high
GSM405705	0	11.1781	6.46967	8.22055	11.137	12.9083	6.73698	-17.8816	high
GSM405588	0	0.493151	6.19775	8.46191	10.7434	13.0955	6.84514	-17.7724	high
GSM405888	1	2.21918	8.78345	9.31771	10.0073	12.9786	7.0852	-17.7287	high
GSM405623	1	13.726	8.33156	9.68918	10.6111	13.3438	4.00441	-17.7072	high
GSM405846	1	5.09589	8.84914	8.97038	10.9017	12.1659	6.59664	-17.7067	high
GSM405693	1	1.31507	8.29507	7.94776	10.7281	12.8139	6.51033	-17.6474	high
GSM405784	1	0.164384	6.77112	9.73702	10.0228	13.3131	6.11478	-17.5995	high
GSM405621	1	4.84932	8.35072	9.85733	9.51016	13.0279	7.53702	-17.5976	high
GSM405733	1	2.05479	8.3738	7.30566	11.4893	12.6487	4.80699	-17.5702	high
GSM405731	1	13.726	9.732	8.30276	10.6444	12.9359	4.93899	-17.5537	high
GSM405857	1	0.575342	6.64202	11.205	9.7562	12.9718	5.66718	-17.4512	high
GSM405806	1	2.71233	8.7565	8.71641	10.0474	12.5345	7.38342	-17.4497	high
GSM405596	1	0.821918	6.53001	9.48712	9.61834	13.4722	6.35998	-17.3956	high
GSM405763	1	0.328767	8.74087	6.61176	11.3381	12.19	6.12046	-17.3909	high
GSM405610	1	0.657534	7.41032	9.03309	10.3406	12.9324	5.05741	-17.2986	high
GSM405918	0	3.53425	6.42546	8.25838	9.69611	13.06	7.92306	-17.2794	high
GSM405641	1	3.36986	8.6187	9.57136	10.312	11.9848	5.72375	-17.1516	high
GSM405954	1	1.56164	8.20289	9.19636	9.68353	12.5097	6.18134	-16.9971	high
GSM405561	1	4.84932	9.21616	8.75969	9.9493	12.9832	3.95131	-16.9685	high
GSM405965	1	4.10959	8.15883	9.10432	10.2171	11.9569	5.67528	-16.9192	high
GSM405566	1	0.657534	7.54355	7.94804	10.3156	12.8823	4.47807	-16.9185	high
GSM405805	1	2.71233	8.27774	8.11633	9.87829	12.0874	6.38831	-16.7195	high
GSM405908	1	2.21918	6.37633	7.94546	10.4319	12.5406	4.44294	-16.6853	high
GSM405647	1	3.53425	7.34958	8.0313	9.89268	12.2967	6.07296	-16.6622	high
GSM405747	1	0.986301	8.07104	9.0647	8.99187	13.1421	5.11378	-16.6229	high
GSM405864	0	4.35616	6.02647	8.085	9.8727	11.5489	4.24998	-15.7496	high
GSM405740	1	1.64384	8.78074	7.63244	9.42918	10.9463	5.38319	-15.5614	high
GSM405742	1	0.986301	7.62309	8.92751	8.34717	11.873	5.25546	-15.4849	high
GSM405727	1	2.54795	8.29179	8.91711	8.89073	10.4707	5.81124	-15.2718	high
GSM405950	0	0.493151	7.29672	6.32878	9.29804	10.2493	6.28635	-14.865	high
GSM405761	1	2.54795	3.93904	8.80389	8.64229	10.8135	5.39335	-14.7395	high
