# Supplementary material for: Comprehensive Analysis of Tumor Microenvironment Identified Prognostic Immune-Related Gene Signature in Ovarian Cancer
Source: Front Genet. 2021 Feb 10;12:616073. doi: 10.3389/fgene.2021.616073 (PMC7928403; doi:10.3389/fgene.2021.616073)
Supplement: Supplementary file 4 [file Data_Sheet_1.ZIP]

Archive with 15 entries (15 files):
- Supplementary table 10_v1.xlsx
- Supplementary table 11_v1.xlsx
- Supplementary table 12_v1.xlsx
- Supplementary table 13_v1.xlsx
- Supplementary table 14_v1.xlsx
- Supplementary table 15_v1.xlsx
- Supplementary table 16_v1.xlsx
- Supplementary table 2_v1.xlsx
- Supplementary table 3_v1.xlsx
- Supplementary table 4_v1.xlsx
- Supplementary table 5_v1.xlsx
- Supplementary table 6_v1.xlsx
- Supplementary table 7_v1.xlsx
- Supplementary table 8_v1.xlsx
- Supplementary table 9_v1.xlsx
