# Supplementary material for: Comprehensive Analysis of Tumor Microenvironment Identified Prognostic Immune-Related Gene Signature in Ovarian Cancer
Source: Front Genet. 2021 Feb 10;12:616073. doi: 10.3389/fgene.2021.616073 (PMC7928403; doi:10.3389/fgene.2021.616073)
Supplement: Supplementary file 4 [file Data_Sheet_1.ZIP › Supplementary table 10_v1.xlsx]

## Sheet: Sheet1
Supplementary table 10. Differentially expressed genes between immunity-high and -low groups.
entrezIDs	logFC
728132	-13.502
106480013	-12.0715
28334	-11.7235
28327	-11.1105
100126310	-11.0587
100873492	-10.5477
100422844	-10.5243
100422830	-10.4327
406897	-10.2942
100033810	-10.2765
653174	-10.192
100033809	-10.1241
552900	-10.0743
106480001	-9.93358
100187716	-9.8978
106481494	-9.79908
100847005	-9.7813
100423008	-9.7586
7258	-9.74422
100616313	-9.70328
100873666	-9.66778
103504741	-9.61396
1442	-9.60408
106480329	-9.53766
106479775	-9.48187
1208	-9.28335
100302280	-9.03567
100616280	-8.93616
406908	-8.86584
285893	-8.84491
100873667	-8.83961
106480771	-8.81384
100873665	-8.60044
102466756	-8.59775
342898	-8.53688
8788	-8.49967
100033443	-8.49617
106481610	-8.49447
100873597	-8.47706
100423013	-8.47104
106481209	-8.38055
653288	-8.34446
1504	-8.30368
100302201	-8.3008
5319	-8.25534
106479913	-8.18059
100422917	-8.1687
106479813	-8.08525
106480722	-8.06908
1447	-8.04658
100289087	-8.01768
219453	-7.95551
440387	-7.95311
64591	-7.7297
106481621	-7.72851
106480401	-7.64258
83896	-7.31749
174	-7.30689
100288493	-7.25464
5407	-7.22983
1357	-7.15441
5406	-7.06231
729442	-6.8415
162605	-6.81643
1358	-6.75527
130120	-6.73985
84673	-6.71876
649238	-6.65435
353144	-6.65137
429	-6.64801
388533	-6.50897
29113	-6.37197
9350	-6.34922
10136	-6.32791
80763	-6.25382
1443	-6.22991
158521	-6.19111
125115	-6.13653
85345	-6.13006
728255	-6.06645
728395	-6.04653
100287083	-6.0364
106478932	-6.02849
378950	-6.02212
102723423	-5.91222
27194	-5.8827
353142	-5.8827
105371248	-5.85256
213	-5.8061
1056	-5.799
51806	-5.79379
441543	-5.67943
442867	-5.59315
653437	-5.58277
375318	-5.54186
80712	-5.46995
173	-5.43651
114758	-5.41563
102465944	-5.40279
147111	-5.40102
85481	-5.39905
541465	-5.37932
29989	-5.34565
11317	-5.31737
5944	-5.30674
728062	-5.25981
53940	-5.21547
343	-5.15352
129868	-5.133
102724742	-5.12874
102465854	-5.12557
101929826	-5.12063
55894	-5.11184
63036	-5.07142
100419730	-5.06683
140625	-5.06416
386697	-5.04441
342574	-5.00417
83755	-5.00089
1082	-4.99214
6701	-4.92095
5408	-4.89537
6706	-4.88942
64711	-4.87066
100506680	-4.86638
5644	-4.84092
353145	-4.80144
9506	-4.77405
25818	-4.68606
51481	-4.66873
84648	-4.64644
64405	-4.60524
126638	-4.57131
2248	-4.57109
106479908	-4.56499
100996746	-4.53796
255798	-4.49486
121506	-4.4799
163778	-4.469
10368	-4.42437
51213	-4.41243
386734	-4.39679
107075283	-4.39614
85347	-4.39424
7545	-4.37888
100287238	-4.36674
2834	-4.33272
126581	-4.32727
100288465	-4.32267
10991	-4.30571
574414	-4.2918
5454	-4.27846
83897	-4.27614
574511	-4.27569
2267	-4.27373
64593	-4.27124
100420364	-4.26559
3053	-4.2633
101929221	-4.24785
728049	-4.24169
3080	-4.23479
340260	-4.23456
100147814	-4.22307
100874330	-4.21379
23742	-4.20781
23614	-4.20405
728224	-4.20217
448834	-4.19126
6822	-4.18629
83445	-4.16085
414325	-4.149
84560	-4.14524
441061	-4.14358
104797537	-4.13829
100421716	-4.11799
1420	-4.10379
100507194	-4.09655
106481177	-4.09507
441058	-4.09465
101928108	-4.08591
256297	-4.05983
765	-4.05931
2543	-4.05878
6860	-4.05334
100885781	-4.03808
866	-4.03426
100418861	-4.0136
2243	-4.00331
6704	-4.00292
5672	-3.99322
728493	-3.98232
389763	-3.96071
168330	-3.95748
6750	-3.95337
100313838	-3.94451
1444	-3.93463
106480816	-3.91626
100505996	-3.90849
105374774	-3.90316
133060	-3.89602
2689	-3.87943
348158	-3.8785
3623	-3.87673
4112	-3.86999
26285	-3.86613
388015	-3.86234
390792	-3.86027
100422348	-3.85791
81494	-3.83331
574459	-3.8295
139760	-3.82949
7448	-3.81806
1485	-3.81435
83482	-3.79956
350	-3.78891
58158	-3.77513
100419732	-3.77476
170627	-3.76917
340602	-3.75678
63948	-3.75673
197	-3.75004
26239	-3.74832
4661	-3.74418
83901	-3.73629
11189	-3.7329
106480197	-3.73166
1746	-3.73047
106480392	-3.72941
345	-3.72541
1747	-3.71018
339501	-3.7063
425054	-3.70565
401039	-3.69656
100873181	-3.67475
100874160	-3.67019
11255	-3.66401
10683	-3.6607
100505724	-3.6595
51298	-3.64473
9502	-3.6363
149708	-3.63241
6360	-3.61915
3698	-3.61896
109617015	-3.61282
343702	-3.60924
5457	-3.6059
25984	-3.60454
732253	-3.60413
106480450	-3.58479
100500919	-3.57352
100287234	-3.56703
5409	-3.56354
85407	-3.56225
51214	-3.55879
390155	-3.55293
4879	-3.54172
106481308	-3.54091
100422588	-3.54029
100505659	-3.53061
149563	-3.52592
100418733	-3.51926
100419727	-3.51852
4632	-3.50286
353139	-3.50186
5669	-3.50092
54363	-3.49972
3481	-3.49965
139420	-3.48815
51438	-3.48389
102465450	-3.48154
653550	-3.47369
100128127	-3.4736
101410546	-3.47181
462	-3.46865
102465509	-3.46509
100873505	-3.46116
101930162	-3.46105
2637	-3.45882
100133545	-3.44728
80740	-3.4453
100873775	-3.42269
106480449	-3.42155
101927988	-3.41901
347584	-3.41721
336	-3.41613
100616291	-3.41519
55089	-3.41018
85293	-3.40301
81569	-3.40274
653240	-3.39746
3642	-3.39617
100507003	-3.39461
389396	-3.39391
353137	-3.39389
85280	-3.39316
2897	-3.39019
5671	-3.38491
29991	-3.37796
81033	-3.37633
259215	-3.37247
3975	-3.36702
253933	-3.36461
387700	-3.36036
10751	-3.35453
100422963	-3.35343
547	-3.34885
83895	-3.34461
106481981	-3.33223
269	-3.32332
8022	-3.31928
100287399	-3.31885
81694	-3.3131
252950	-3.30972
101929120	-3.30644
29106	-3.30523
64100	-3.30423
246	-3.30418
256394	-3.30262
9543	-3.29787
7809	-3.29022
100419008	-3.29006
3882	-3.28965
51046	-3.28954
101928880	-3.28832
100423028	-3.28584
5078	-3.28282
26525	-3.2815
84107	-3.27946
56159	-3.27929
25763	-3.26376
574491	-3.26057
100616132	-3.2497
64663	-3.24851
252948	-3.24204
3857	-3.23988
106481246	-3.23928
107105264	-3.23922
102465494	-3.23595
3346	-3.23063
285888	-3.22492
1823	-3.22106
10876	-3.20809
442899	-3.20759
112488748	-3.20625
219409	-3.2037
104326193	-3.19245
11330	-3.19137
730755	-3.19055
100419554	-3.18886
27177	-3.18537
106481903	-3.18241
100873632	-3.18166
283491	-3.17991
284366	-3.17966
100420608	-3.1776
106480744	-3.17599
6447	-3.1757
100505920	-3.17293
728318	-3.16847
619552	-3.16694
138971	-3.16643
728040	-3.16133
1828	-3.15792
106480554	-3.15308
4985	-3.14599
100616244	-3.14252
3861	-3.14043
111644143	-3.13824
1361	-3.13427
100873618	-3.13335
100873584	-3.12733
23436	-3.12599
10887	-3.12205
106481461	-3.11978
102465475	-3.11904
105377390	-3.11478
5995	-3.11448
100287715	-3.11158
284428	-3.10936
391123	-3.10545
1114	-3.0976
9705	-3.09578
105373368	-3.0924
43849	-3.09101
9699	-3.09093
390010	-3.08911
106481493	-3.08647
106479722	-3.07988
103689846	-3.07902
100873299	-3.07861
105379269	-3.07853
84530	-3.0777
84435	-3.07371
100874340	-3.07356
727703	-3.07252
4923	-3.07056
106481317	-3.07015
389626	-3.06685
114042	-3.066
171483	-3.06493
6278	-3.06337
406960	-3.05581
219445	-3.04995
1141	-3.04804
1081	-3.04747
101927797	-3.04223
200909	-3.04124
353140	-3.03792
102466953	-3.0343
6514	-3.03222
1474	-3.0322
81109	-3.03133
767581	-3.02997
84651	-3.02751
106481766	-3.02456
402381	-3.022
107985312	-3.01845
89872	-3.01482
360014	-3.01059
106481434	-3.01022
729447	-3.00685
6703	-3.00558
106480803	-3.00497
106479725	-3.0034
9084	-3.00168
100462873	-3.00022
5697	-2.99969
106146148	-2.99623
100616471	-2.99469
100422994	-2.99155
442911	-2.99128
121340	-2.99015
102466967	-2.98752
79136	-2.98687
106479884	-2.98527
643414	-2.97586
390445	-2.97565
353141	-2.97531
252952	-2.97154
100873396	-2.97038
6700	-2.96371
645811	-2.96215
100288503	-2.95681
101927833	-2.95284
106481596	-2.9487
158983	-2.94808
100190940	-2.94592
6585	-2.94507
359791	-2.94483
5645	-2.94185
105370479	-2.94178
10246	-2.94106
646249	-2.94068
100126346	-2.93844
100616235	-2.9379
9071	-2.9306
100302226	-2.93051
390928	-2.9291
106480404	-2.9278
101101772	-2.92507
442247	-2.91732
339535	-2.91466
439915	-2.90763
100616381	-2.90627
106481268	-2.90449
100506305	-2.89556
149773	-2.89333
51617	-2.89329
56001	-2.88998
6758	-2.88997
106479021	-2.88925
100874478	-2.88371
127665	-2.88224
102724392	-2.88184
100286996	-2.88029
90113	-2.87897
100873674	-2.87835
388698	-2.8753
222546	-2.87372
574473	-2.87368
1591	-2.87264
81871	-2.87249
106479486	-2.87203
81850	-2.87044
5126	-2.86584
655	-2.86274
280660	-2.85935
100873545	-2.85872
105377007	-2.85654
2786	-2.85629
106481792	-2.85259
106481468	-2.84979
124925	-2.84872
133688	-2.84852
727982	-2.84612
100422826	-2.84519
106478981	-2.84397
10647	-2.8415
11197	-2.83929
205147	-2.8374
347733	-2.83595
9965	-2.83593
102723471	-2.83475
6959	-2.82656
144453	-2.82625
100874073	-2.8261
5053	-2.82569
190	-2.81905
106481522	-2.81597
105373377	-2.8139
6702	-2.81131
102723505	-2.80656
106479165	-2.80314
106479563	-2.80114
387317	-2.79972
100873673	-2.79966
100302286	-2.799
6699	-2.79528
106481466	-2.79206
104472718	-2.79183
442901	-2.78905
6705	-2.78793
84929	-2.78709
119395	-2.78676
106481233	-2.78601
106479700	-2.78563
246100	-2.785
106481016	-2.78437
727924	-2.783
2244	-2.781
1370	-2.77651
26080	-2.77427
57467	-2.76772
29122	-2.76733
106481370	-2.76581
100499469	-2.76378
106479243	-2.76245
254240	-2.75831
100873563	-2.75456
105373507	-2.75286
1518	-2.75217
107985280	-2.75179
7379	-2.74837
106479904	-2.74579
2266	-2.74405
101928941	-2.74383
106480110	-2.74353
102465430	-2.74286
106480826	-2.74107
353513	-2.74073
51156	-2.73982
100506433	-2.73809
360186	-2.73607
102724890	-2.73374
389812	-2.73186
335	-2.73169
106480773	-2.73028
84299	-2.73027
171019	-2.73013
106481374	-2.72983
10900	-2.72836
100128817	-2.7281
106481707	-2.72721
442444	-2.72712
100874327	-2.72445
100507203	-2.72089
728409	-2.71953
170712	-2.7186
8715	-2.71752
106481289	-2.71627
3350	-2.71383
100996438	-2.71178
373856	-2.71052
84779	-2.70542
100873555	-2.70416
379033	-2.70373
441359	-2.70275
100873791	-2.70231
654429	-2.69885
653657	-2.69826
105372011	-2.69535
106480367	-2.69493
2813	-2.69473
816	-2.69098
5947	-2.6823
100302134	-2.67958
106479849	-2.67918
106480774	-2.67917
105374394	-2.67759
644838	-2.6775
222545	-2.67541
106480010	-2.67531
106481771	-2.6739
403256	-2.67241
100873266	-2.67185
341208	-2.67184
106480754	-2.67084
59336	-2.66993
100131390	-2.66238
6698	-2.65966
106479821	-2.65722
392194	-2.65505
106480357	-2.65406
54212	-2.65175
102606463	-2.65007
392597	-2.64988
389860	-2.64916
80164	-2.64829
3889	-2.64747
504185	-2.64707
2556	-2.64424
84616	-2.64176
106481519	-2.64175
106481661	-2.63989
105375475	-2.63963
101927062	-2.6365
100129123	-2.63636
104472848	-2.63159
100873808	-2.63149
94115	-2.63135
81851	-2.63071
341947	-2.63032
111644137	-2.63032
728403	-2.62932
11045	-2.62639
106480639	-2.62622
100271408	-2.62491
100500864	-2.62323
219464	-2.62094
105369807	-2.62053
90134	-2.62032
1515	-2.61998
100287542	-2.61704
23784	-2.61578
106481193	-2.61472
83899	-2.61067
127254	-2.6096
286436	-2.60763
3237	-2.60692
107984764	-2.60386
10877	-2.60304
100505929	-2.60189
116179	-2.60175
23504	-2.60134
767590	-2.59901
100533178	-2.5979
100128098	-2.59694
3358	-2.59636
106479919	-2.59605
100133203	-2.59498
100132304	-2.58989
642652	-2.58908
574494	-2.58884
107986980	-2.5883
106480600	-2.58624
84931	-2.58035
106481909	-2.57976
101928687	-2.5792
378013	-2.57642
221718	-2.57433
85343	-2.57377
338005	-2.57335
680	-2.57076
401337	-2.56869
103724390	-2.56812
1299	-2.56687
100506791	-2.56507
693171	-2.56335
7481	-2.56322
106479925	-2.5629
343263	-2.56274
106480188	-2.56157
10648	-2.56021
100507651	-2.55985
100129512	-2.55974
100873345	-2.55636
3886	-2.55611
100847053	-2.55484
138009	-2.55391
11029	-2.55255
106480348	-2.5499
378955	-2.54889
100533177	-2.54798
106481595	-2.54432
100302157	-2.54115
100422608	-2.54089
339983	-2.54009
10281	-2.5399
100873208	-2.53886
6833	-2.53828
106481570	-2.53601
343641	-2.53485
106480545	-2.53419
100147821	-2.53407
106479690	-2.53219
106479193	-2.53158
391112	-2.53125
728269	-2.53033
107983964	-2.52973
107063543	-2.5297
100419004	-2.52729
106481353	-2.52571
378953	-2.52493
1758	-2.52486
165257	-2.52286
1057	-2.51807
100130259	-2.51677
348120	-2.5152
286887	-2.51516
360015	-2.51509
727964	-2.51126
81870	-2.51096
106481883	-2.51048
106480406	-2.50969
338324	-2.50604
100271059	-2.50494
221806	-2.50468
79698	-2.5039
100874059	-2.50234
105377338	-2.50226
167127	-2.50226
139221	-2.50211
379030	-2.50192
55117	-2.50182
106481541	-2.50095
574442	-2.4987
100873397	-2.49494
3859	-2.49392
93210	-2.49341
340595	-2.49284
100874157	-2.49132
105371798	-2.48985
81623	-2.48827
100873512	-2.48692
101928679	-2.48533
4821	-2.48483
90342	-2.48465
728695	-2.48216
6469	-2.48124
51151	-2.4791
120237	-2.47909
56651	-2.47901
100616370	-2.4789
55511	-2.47774
644637	-2.46932
402093	-2.4662
103352670	-2.46585
106479965	-2.4649
106479763	-2.46478
3236	-2.4625
106481432	-2.461
106480860	-2.45786
100873663	-2.45716
106481472	-2.45673
106481553	-2.45664
56896	-2.45584
388830	-2.4554
27201	-2.45352
3697	-2.4523
116534	-2.45218
100631248	-2.45021
105827617	-2.44986
85285	-2.44891
56884	-2.44849
23089	-2.44595
153478	-2.44404
9001	-2.4426
1446	-2.44129
494332	-2.43805
100126301	-2.43805
100033446	-2.43759
106479057	-2.43758
388818	-2.42937
161931	-2.4293
727940	-2.42853
1463	-2.42783
106481736	-2.4278
139081	-2.42739
5992	-2.42496
777	-2.42375
83902	-2.42374
84677	-2.42353
106633807	-2.42102
107986264	-2.42064
353194	-2.42025
106479788	-2.41969
4909	-2.41887
2064	-2.41692
58530	-2.41626
122449	-2.41624
57795	-2.41518
102723796	-2.41441
100462786	-2.41433
1745	-2.41225
100873636	-2.41221
7140	-2.41171
2886	-2.41089
7018	-2.40585
106480805	-2.40455
5617	-2.40287
106480229	-2.4028
112272564	-2.39986
106480331	-2.39921
107986041	-2.39902
100847092	-2.39713
79190	-2.39683
4103	-2.39557
106479879	-2.39421
199699	-2.39414
170680	-2.39374
55859	-2.39337
9066	-2.39213
105373597	-2.39203
100873714	-2.39175
106479674	-2.3916
56341	-2.39053
100287845	-2.38992
8941	-2.38736
106479832	-2.38704
30010	-2.38649
8092	-2.38468
404203	-2.38418
106481801	-2.38398
140865	-2.3834
100873570	-2.38319
106480768	-2.38038
105374658	-2.37994
377047	-2.37973
101927591	-2.37943
168400	-2.37789
100302126	-2.37645
100271846	-2.37557
106480422	-2.37496
100135063	-2.37387
101930744	-2.37165
105377243	-2.37142
100873701	-2.37136
100418903	-2.37043
442384	-2.3678
11211	-2.36597
50674	-2.36428
121214	-2.36424
79160	-2.36362
102725045	-2.36266
110599563	-2.36257
60439	-2.36229
7425	-2.36162
266740	-2.35821
105373199	-2.35751
79054	-2.35738
106481568	-2.35565
105372608	-2.35556
107984565	-2.35486
379011	-2.3529
641365	-2.35196
3250	-2.34834
100873471	-2.34692
5678	-2.34653
106481670	-2.34634
106481878	-2.34493
103689913	-2.3445
8928	-2.34209
106479064	-2.34147
7686	-2.34057
92737	-2.33996
100533661	-2.33975
100873793	-2.339
106481665	-2.33849
6331	-2.33821
106479905	-2.33775
401007	-2.33736
101930150	-2.33709
106479714	-2.3359
106480599	-2.33492
100130300	-2.33423
442486	-2.33355
106480048	-2.33202
693125	-2.33171
101927286	-2.33119
727944	-2.32938
3239	-2.32887
644059	-2.32851
90737	-2.3283
653166	-2.3278
727830	-2.3273
101927406	-2.32684
200523	-2.3255
100505547	-2.32514
106479753	-2.32379
100033437	-2.32121
100313839	-2.32074
143662	-2.31897
106480148	-2.31865
100873969	-2.31808
100873410	-2.31746
444882	-2.31548
152831	-2.31525
102724188	-2.31473
386618	-2.31359
2046	-2.31
107126287	-2.30952
106481560	-2.30932
100147824	-2.30813
106479981	-2.30697
254879	-2.30669
105372556	-2.30645
106481426	-2.30539
106478958	-2.304
106479548	-2.30388
100036567	-2.30347
106479523	-2.30316
100873440	-2.30288
729458	-2.30121
81209	-2.30114
284739	-2.30069
198437	-2.29883
644919	-2.29771
107075173	-2.29462
28525	-2.29439
574480	-2.29425
106479768	-2.29405
348021	-2.29359
28983	-2.29333
403231	-2.2928
81193	-2.29224
100533646	-2.29014
106481406	-2.28795
106481247	-2.2876
9081	-2.28711
106480845	-2.28677
106481448	-2.28622
145978	-2.2858
407029	-2.28394
116519	-2.28386
78997	-2.28371
104355220	-2.28314
106480120	-2.28219
728591	-2.28156
106481742	-2.28146
281	-2.28125
201477	-2.28109
5629	-2.27988
102723567	-2.27976
83538	-2.2789
773	-2.27707
100873171	-2.27693
81706	-2.27622
414194	-2.2759
100421754	-2.27546
3240	-2.27515
106480709	-2.27477
106479404	-2.2735
105372363	-2.27331
101928567	-2.27113
100506377	-2.2696
100129777	-2.26685
388021	-2.26639
106480623	-2.26558
106481245	-2.26464
63982	-2.26406
106480627	-2.26329
390154	-2.26176
100131208	-2.26112
404663	-2.26038
100147833	-2.25987
9083	-2.25976
5650	-2.2596
283994	-2.25814
100874204	-2.25647
106480115	-2.25544
101929212	-2.25519
84518	-2.25493
106480051	-2.25446
375607	-2.25441
2155	-2.25409
106480388	-2.25385
100873370	-2.25329
106635543	-2.25305
100873220	-2.25274
643987	-2.25269
103724389	-2.2525
53836	-2.25211
344167	-2.25165
100874248	-2.25079
147183	-2.24979
196415	-2.24876
109729162	-2.24867
391630	-2.24763
284111	-2.24741
100302205	-2.24627
145264	-2.24584
100271196	-2.24546
106481270	-2.2452
645864	-2.24462
641516	-2.24459
389652	-2.24427
283159	-2.24301
85409	-2.24106
4504	-2.24041
3238	-2.24032
90655	-2.23973
114	-2.23825
57156	-2.23729
406901	-2.23725
6656	-2.2364
693142	-2.23638
4246	-2.23591
388951	-2.23411
101928840	-2.23353
79870	-2.23201
107985925	-2.23166
133690	-2.23164
729396	-2.23066
84152	-2.23051
100419033	-2.22757
105374676	-2.2275
100126304	-2.22723
100302225	-2.22462
135892	-2.2246
101927165	-2.22342
100287591	-2.22307
1392	-2.22243
387359	-2.22223
100689074	-2.22199
100302140	-2.22195
105375192	-2.22015
106480749	-2.22
106480958	-2.21991
106479831	-2.21842
155340	-2.21726
503631	-2.21463
100419029	-2.21427
100533668	-2.21397
146664	-2.21287
106479073	-2.21249
106481487	-2.21239
100874436	-2.21065
100302251	-2.21049
7274	-2.21046
767612	-2.21018
337982	-2.20977
100873780	-2.20916
199920	-2.20892
8557	-2.20849
252954	-2.20788
106481952	-2.20766
92211	-2.20728
100151665	-2.20629
100128625	-2.20546
100271089	-2.20513
106481886	-2.20465
106480980	-2.20419
389857	-2.20312
100270844	-2.20242
574514	-2.20162
107984161	-2.20152
391576	-2.20085
100129929	-2.20007
100873356	-2.19973
101927994	-2.19736
387695	-2.19662
106481509	-2.1962
120146	-2.1953
401992	-2.19443
101929218	-2.1937
109623459	-2.19365
106481107	-2.19365
106479803	-2.1921
111644145	-2.19174
106479109	-2.19164
100874389	-2.18998
55530	-2.18979
23756	-2.18969
106480832	-2.18849
27199	-2.18793
6857	-2.18634
100873693	-2.18629
574472	-2.18627
415056	-2.18412
101927808	-2.18248
106144542	-2.18203
100131816	-2.18066
1813	-2.18065
3854	-2.17975
100422238	-2.17931
1066	-2.17918
140832	-2.17865
399706	-2.17845
84000	-2.17771
107105254	-2.17756
11281	-2.17633
101927416	-2.17617
100420005	-2.17494
107075243	-2.17232
100130677	-2.17188
105755954	-2.17136
100420295	-2.17118
4111	-2.171
406999	-2.17098
2740	-2.16951
106481708	-2.16936
50624	-2.16899
728343	-2.16697
100422624	-2.16676
3827	-2.16662
5081	-2.16549
106480825	-2.16321
106481518	-2.16294
106479264	-2.15894
6005	-2.15857
100128136	-2.15841
646213	-2.15782
54886	-2.15763
100861520	-2.15638
101927265	-2.15597
378951	-2.15551
574479	-2.15522
100616450	-2.15519
619418	-2.15519
56154	-2.15507
106479872	-2.1549
144766	-2.15432
106479895	-2.15426
10340	-2.15385
100127888	-2.15246
2779	-2.15075
106479004	-2.1506
81366	-2.15047
53820	-2.15043
339479	-2.15011
2861	-2.14993
101930745	-2.14992
1135	-2.14964
116437	-2.14946
123876	-2.14942
106480726	-2.14864
105377860	-2.14828
106480493	-2.14796
100862676	-2.14768
284424	-2.14759
105370503	-2.14712
114571	-2.14707
118430	-2.1469
106480042	-2.14686
574482	-2.14463
106479016	-2.14412
107075302	-2.14365
767568	-2.14261
100873532	-2.14254
64180	-2.14235
106479686	-2.1423
8277	-2.14167
100873656	-2.14164
79488	-2.14093
5104	-2.14068
100289150	-2.14015
106479022	-2.14001
83647	-2.13987
390843	-2.13942
104644205	-2.13808
2147	-2.13652
104355138	-2.13615
3034	-2.13607
100271131	-2.13474
100288897	-2.13454
100422856	-2.1344
105373684	-2.1342
353333	-2.134
2676	-2.13339
643160	-2.13144
337880	-2.13105
2914	-2.13104
106480582	-2.13068
282775	-2.12992
100996570	-2.12917
106481925	-2.12912
100130898	-2.129
2165	-2.12825
100287296	-2.12804
100873763	-2.12697
29986	-2.1269
106479559	-2.12623
58157	-2.1246
729756	-2.12427
5798	-2.12184
100616485	-2.12059
106479928	-2.12045
606	-2.12039
100873677	-2.11994
441355	-2.11975
729873	-2.11974
266	-2.11967
100996466	-2.11921
100873957	-2.11771
100422636	-2.11683
342850	-2.11553
106479748	-2.11533
9515	-2.11488
105372682	-2.11449
100422019	-2.1143
105370578	-2.11326
7500	-2.11259
106480585	-2.11208
51059	-2.11175
81099	-2.11164
4622	-2.11152
166863	-2.11091
116123	-2.11084
642569	-2.11059
105374565	-2.11031
100507027	-2.10995
106480574	-2.10985
246122	-2.10954
4982	-2.10938
63978	-2.109
100996306	-2.10887
106479584	-2.1084
85354	-2.10696
100302255	-2.10683
106480788	-2.10665
106480114	-2.10657
100130935	-2.10599
643965	-2.10593
100616415	-2.1059
339291	-2.10587
105373054	-2.10578
106481227	-2.10572
399814	-2.10449
100873690	-2.10393
100423039	-2.10348
266701	-2.10047
255626	-2.09792
106480829	-2.09772
136157	-2.09684
441873	-2.09661
106479602	-2.09656
79012	-2.09642
104326053	-2.09591
1667	-2.09578
128745	-2.09566
105373538	-2.09455
441459	-2.09425
284801	-2.09379
4761	-2.09365
222962	-2.09249
125931	-2.09056
106481882	-2.09006
7780	-2.08994
4206	-2.08913
119548	-2.0886
79802	-2.08827
100873840	-2.08822
100873836	-2.08796
106480128	-2.08796
26085	-2.08661
8601	-2.0862
1302	-2.08589
283404	-2.08488
100873523	-2.0848
1421	-2.08442
100130934	-2.0844
2691	-2.08302
693170	-2.08289
106481537	-2.08268
106481617	-2.08239
106480571	-2.08216
10841	-2.08103
2855	-2.08037
107985730	-2.0796
101928022	-2.07923
440435	-2.0768
84659	-2.07628
100132056	-2.07615
101927694	-2.07606
106479657	-2.07568
319136	-2.07551
54738	-2.07525
106481563	-2.07522
341152	-2.07514
163782	-2.07314
399949	-2.07303
6757	-2.07274
154064	-2.07262
574475	-2.07212
100288042	-2.07169
106481544	-2.07098
100302689	-2.06991
106480321	-2.06735
106481644	-2.06734
100313773	-2.06658
401994	-2.06592
106480615	-2.0656
100379667	-2.06549
106479608	-2.06536
127124	-2.0649
401393	-2.06486
128821	-2.06456
645961	-2.06428
100873594	-2.06258
79499	-2.06236
106481303	-2.06235
102466198	-2.06197
107	-2.06182
100873519	-2.05937
9947	-2.05925
645414	-2.05919
100874326	-2.05902
390061	-2.05875
106480558	-2.0581
2652	-2.05727
84109	-2.05636
221687	-2.05581
100216001	-2.05547
406931	-2.05513
100873235	-2.05505
106479540	-2.05416
317778	-2.05299
106480123	-2.05275
3868	-2.05187
285800	-2.05177
100874379	-2.05159
106660619	-2.051
112451549	-2.05006
105373853	-2.04997
106480014	-2.0486
136259	-2.04747
100873489	-2.04653
140733	-2.04425
326298	-2.04395
100129507	-2.04334
105374149	-2.04217
89778	-2.04201
106479616	-2.04029
101929669	-2.03988
201853	-2.03949
100423005	-2.03899
100420055	-2.03827
100418980	-2.0375
81169	-2.03592
100873839	-2.03518
106479161	-2.03514
100151643	-2.03471
100506412	-2.03468
106480056	-2.03466
100462647	-2.03433
106481767	-2.03431
106480667	-2.0341
107080653	-2.03354
386687	-2.03329
386695	-2.03249
6456	-2.03188
3763	-2.03161
344805	-2.02938
106480022	-2.02873
100129128	-2.02868
219484	-2.02825
106481282	-2.028
106479940	-2.0276
100101117	-2.02758
283120	-2.02751
492307	-2.02679
4986	-2.02651
100873372	-2.02633
111644138	-2.02563
43847	-2.02313
106480841	-2.0213
106479710	-2.01987
83866	-2.01978
401286	-2.01933
100422545	-2.01902
101927579	-2.01836
100847065	-2.0183
100422876	-2.01815
105377424	-2.01789
728716	-2.0169
64211	-2.0155
285905	-2.01464
159963	-2.01422
100874182	-2.01364
105374744	-2.01364
100874226	-2.01363
93659	-2.01267
102723356	-2.01221
6779	-2.01063
353196	-2.01037
100873427	-2.01004
170589	-2.01003
105374582	-2.00989
26998	-2.00964
83900	-2.00927
100128119	-2.0091
106480023	-2.00867
9407	-2.00812
100873474	-2.00655
728192	-2.00616
100128190	-2.00588
106481384	-2.00558
106481501	-2.00557
147495	-2.00504
100500897	-2.00423
102465476	-2.00317
66037	-2.00275
353143	-2.00187
100302526	-2.00178
106481184	-2.00169
102724208	-2.00134
106479164	-2.00108
389692	-2.00098
8686	-2.00091
51252	-2.00084
106480385	-2.00072
150538	-2.0007
2249	-2.00047
574516	-2.00027
8688	-2.00014
326	-1.99754
403276	-1.99718
5276	-1.99716
26165	-1.99712
1000	-1.9971
441374	-1.99694
106481418	-1.99638
100873373	-1.99607
222662	-1.99579
100873881	-1.99536
104355141	-1.99523
105373144	-1.99475
106479724	-1.99447
105372267	-1.99327
887	-1.99315
9283	-1.99184
57348	-1.99179
103344930	-1.99135
106480561	-1.9912
106481969	-1.99099
106480953	-1.99096
4105	-1.99081
100127960	-1.99057
403238	-1.99023
102724473	-1.98863
106480870	-1.98789
110806292	-1.98717
57582	-1.98701
125997	-1.98592
102466196	-1.98588
102723617	-1.98428
100873226	-1.98382
100616304	-1.98364
100874136	-1.98229
106481443	-1.98135
100421565	-1.97951
100873766	-1.97937
112296190	-1.97907
101929199	-1.97906
107133497	-1.97899
100874404	-1.97817
102723590	-1.97797
126204	-1.97749
646508	-1.97725
100128511	-1.97663
100873593	-1.9764
100506272	-1.97469
442863	-1.97435
403296	-1.97414
106479353	-1.97269
106480248	-1.97187
4611	-1.97178
107986251	-1.97169
3938	-1.97151
109864281	-1.97151
106479186	-1.97124
81137	-1.97099
106481552	-1.97058
106480024	-1.97041
100130158	-1.96993
79334	-1.96893
101926966	-1.96849
374897	-1.9677
2854	-1.96763
100873611	-1.96744
100422923	-1.96694
100287140	-1.96653
132625	-1.96646
101929077	-1.96586
105377606	-1.96575
266553	-1.96558
2780	-1.96557
100422888	-1.96543
100527945	-1.96534
645922	-1.9653
390275	-1.96529
389023	-1.96489
646701	-1.96426
170510	-1.96413
441389	-1.9637
3853	-1.96328
346673	-1.96275
5259	-1.96267
100420042	-1.96247
100847013	-1.96145
106480101	-1.96138
285103	-1.96107
100128384	-1.96088
100873567	-1.96062
645553	-1.96049
1144	-1.96019
105375014	-1.96003
390215	-1.95976
359777	-1.95966
106479358	-1.95849
100873340	-1.95823
133615	-1.95681
245938	-1.95657
341416	-1.95655
7179	-1.95643
106479222	-1.95586
284998	-1.95557
106479637	-1.95528
100873544	-1.95521
693203	-1.95434
101929520	-1.9541
106480268	-1.95353
105369840	-1.95351
644100	-1.95324
389257	-1.95164
126206	-1.95132
401260	-1.95066
106481291	-1.95011
100873478	-1.94975
492	-1.94895
644325	-1.9486
6756	-1.94814
64579	-1.94809
644403	-1.94795
106480374	-1.94786
101929745	-1.94765
100288227	-1.94749
150622	-1.94692
131375	-1.94685
389903	-1.94684
442388	-1.9467
3625	-1.94656
106478918	-1.94627
440602	-1.94521
134701	-1.94499
100302281	-1.94496
58498	-1.94472
170540	-1.94428
100616219	-1.94399
4101	-1.94386
391242	-1.94379
729171	-1.94265
106480886	-1.94203
100873620	-1.94137
400058	-1.94134
106479142	-1.94111
100847056	-1.94103
81191	-1.94057
26590	-1.94026
100873437	-1.93964
100873873	-1.93882
6530	-1.9383
100873743	-1.93822
245910	-1.93814
106479874	-1.93811
106480215	-1.93738
352905	-1.93613
106480144	-1.93609
347402	-1.936
26533	-1.93568
107075250	-1.93519
100130313	-1.93503
1496	-1.9346
100873696	-1.93395
8785	-1.93382
613210	-1.93299
9074	-1.93195
100874138	-1.93107
106479061	-1.93103
106479717	-1.93086
4838	-1.93026
100287084	-1.92975
106479698	-1.92935
106479739	-1.92902
114788	-1.9288
450209	-1.92847
441581	-1.92847
106479790	-1.92825
100873885	-1.92796
8435	-1.9278
102467074	-1.92739
106479661	-1.92727
100302259	-1.92619
106479641	-1.92618
81474	-1.92498
406998	-1.92472
84218	-1.92466
442396	-1.92445
124626	-1.92419
100127989	-1.92376
100132994	-1.92294
100873703	-1.92212
5979	-1.9221
100381202	-1.92198
106481286	-1.92192
101927067	-1.92188
106479978	-1.92182
158511	-1.92141
574460	-1.92054
106480784	-1.91997
109729145	-1.91978
140871	-1.91971
106481161	-1.91915
107133494	-1.9184
8913	-1.91837
284186	-1.91826
644600	-1.9171
106479959	-1.91707
402249	-1.91645
106480611	-1.91615
100873689	-1.91562
30813	-1.91561
100873807	-1.91557
100287066	-1.91504
795	-1.91472
100288971	-1.91441
644070	-1.91434
51332	-1.91431
101927129	-1.91395
342900	-1.91319
107546764	-1.91318
64881	-1.91275
106479065	-1.91207
100873295	-1.91088
144832	-1.91039
54898	-1.91033
525	-1.90945
100499416	-1.90891
100422855	-1.90886
106481844	-1.90879
100130637	-1.90826
168741	-1.90756
106481511	-1.90747
317768	-1.90696
100873642	-1.90632
100874501	-1.90545
6000	-1.9052
6273	-1.90495
139604	-1.90489
100130402	-1.9043
56140	-1.90382
104797538	-1.90355
283193	-1.90281
106480072	-1.90146
106480822	-1.90105
3446	-1.90073
100616455	-1.89996
126123	-1.89885
85290	-1.89883
106479212	-1.89826
646960	-1.89822
105374624	-1.89734
106481377	-1.89685
450210	-1.89658
100418972	-1.89574
106479095	-1.89478
100419949	-1.89428
645367	-1.89423
107987341	-1.89371
106479151	-1.89333
643803	-1.89268
90199	-1.89163
106479283	-1.89155
106479786	-1.8913
106479931	-1.89096
106479986	-1.89086
727704	-1.88921
348487	-1.88808
152	-1.88767
326615	-1.88765
100847064	-1.88695
645425	-1.88686
106660605	-1.88686
100873970	-1.88602
27189	-1.88594
129807	-1.88516
101928114	-1.88497
105374400	-1.88474
101929448	-1.88436
100131899	-1.88416
106480407	-1.88355
102466972	-1.88326
106480284	-1.88318
85289	-1.88306
100873508	-1.88295
189	-1.88289
100506409	-1.88235
100873337	-1.88213
102723854	-1.88145
285175	-1.88135
390078	-1.88116
286828	-1.88108
9118	-1.88099
100526773	-1.88086
283971	-1.88053
106479160	-1.8803
338588	-1.87992
100616431	-1.87968
105371156	-1.87961
4102	-1.87931
1749	-1.87927
3167	-1.87834
106479860	-1.87816
100462829	-1.87781
317769	-1.87765
79570	-1.87715
100873350	-1.87693
106481391	-1.87563
106481359	-1.87562
106479556	-1.8754
106481926	-1.87539
254263	-1.87496
503618	-1.8736
100129972	-1.8732
100422927	-1.87303
106480354	-1.87215
106481593	-1.87155
80070	-1.87105
100151682	-1.87089
6457	-1.87078
106481831	-1.8705
28761	-1.86997
106481256	-1.86863
6953	-1.86836
101927717	-1.86811
4109	-1.86804
3746	-1.86765
106479473	-1.86699
105377820	-1.86695
109616958	-1.86671
797	-1.86629
100312790	-1.86623
101669764	-1.86613
27159	-1.8656
106481639	-1.86558
144193	-1.86518
100130700	-1.86505
401507	-1.86461
100033806	-1.86454
266917	-1.86447
100873358	-1.86422
106481550	-1.86395
105374716	-1.86364
100499417	-1.86358
106481869	-1.86313
106480253	-1.86217
100131800	-1.86209
440905	-1.86191
100506765	-1.86159
106479479	-1.86153
102724917	-1.86141
106478938	-1.86087
23025	-1.86087
727969	-1.86075
107075314	-1.86064
83656	-1.86028
104355149	-1.85987
389791	-1.85975
407030	-1.85974
100130871	-1.85967
100131303	-1.85928
106481556	-1.8591
100420058	-1.85892
100505832	-1.85829
128861	-1.85769
2731	-1.85765
100132677	-1.85735
102465531	-1.85731
105377880	-1.85712
645220	-1.85669
107985195	-1.85661
338004	-1.85643
647219	-1.85637
645051	-1.85629
379006	-1.85627
107075196	-1.85609
284185	-1.85578
3078	-1.85568
339244	-1.85513
403226	-1.85509
100873395	-1.85493
154790	-1.85484
100505879	-1.85432
100861436	-1.85378
390883	-1.85374
100127976	-1.85295
106480840	-1.85248
259	-1.85246
503627	-1.8523
100873509	-1.85229
4613	-1.85184
84063	-1.85175
84090	-1.85162
81487	-1.85133
105374272	-1.85014
106481620	-1.85011
406989	-1.84981
4108	-1.84932
101929181	-1.84898
106480204	-1.84873
100423040	-1.84791
107080628	-1.84713
157556	-1.84664
100422953	-1.84645
389151	-1.84518
400128	-1.84472
1412	-1.84458
282996	-1.84427
140873	-1.84337
100422912	-1.84325
64220	-1.84263
83449	-1.8426
100126337	-1.84243
100873287	-1.84057
400932	-1.84001
100129654	-1.8393
392309	-1.83892
100873203	-1.83879
100873729	-1.83855
391121	-1.83841
56891	-1.83824
401250	-1.83794
100873461	-1.83786
50805	-1.83745
83887	-1.83685
106481918	-1.8368
100271402	-1.83665
646164	-1.83533
101928765	-1.83528
105374250	-1.83518
6616	-1.83494
106481459	-1.8342
100873811	-1.83411
4911	-1.83351
574481	-1.83289
100130405	-1.83264
105376672	-1.83228
105371048	-1.83205
100420972	-1.83195
106479501	-1.83129
164656	-1.83115
100873914	-1.83113
392375	-1.83092
106480046	-1.83065
594857	-1.83047
346689	-1.83009
693192	-1.82996
84528	-1.82927
728097	-1.82924
4760	-1.82902
285242	-1.82818
100132932	-1.82811
100847068	-1.82703
106481586	-1.82624
100873877	-1.82618
1311	-1.82599
106481417	-1.8257
106479156	-1.82548
106481485	-1.82496
4956	-1.82428
554213	-1.82428
728712	-1.82372
340618	-1.8225
101927411	-1.82148
191585	-1.82135
160824	-1.82094
10891	-1.82083
106479395	-1.82052
386746	-1.81984
7478	-1.81976
100500809	-1.81972
6997	-1.81943
110806301	-1.81927
105370016	-1.81924
51085	-1.81923
406987	-1.81914
389421	-1.81879
27121	-1.81866
100509894	-1.81842
101927651	-1.81788
105372897	-1.81733
100507420	-1.81729
100289564	-1.81724
100126320	-1.81704
100419728	-1.8168
100506622	-1.81678
105379268	-1.81665
89882	-1.81566
646193	-1.81475
106479962	-1.81473
3083	-1.81419
101954269	-1.8141
106480467	-1.8141
c("221938", "100505381")	-1.81342
54742	-1.81314
3010	-1.81314
106480566	-1.81299
125963	-1.81288
100129515	-1.8118
143162	-1.81124
100874317	-1.81108
100418862	-1.81029
648315	-1.81028
105377389	-1.81008
56344	-1.81003
106481774	-1.80901
100420975	-1.80794
164633	-1.8078
101929069	-1.8074
106479233	-1.80676
4322	-1.80656
106481446	-1.8062
100151671	-1.80598
105369891	-1.80587
106479727	-1.80518
341128	-1.80472
401903	-1.80444
100462793	-1.80423
101059938	-1.80419
106481888	-1.80402
106479046	-1.80319
128820	-1.8031
6328	-1.8029
106144578	-1.80283
100507218	-1.80265
574486	-1.80235
100873631	-1.80207
106479421	-1.80207
242	-1.80205
360002	-1.80183
106480198	-1.80013
106481787	-1.79984
346288	-1.79827
100128639	-1.79776
106479755	-1.79722
374918	-1.79708
3765	-1.79675
340508	-1.79627
105371066	-1.79598
147664	-1.79577
146167	-1.79572
105374596	-1.79503
54576	-1.79502
11023	-1.79499
106479957	-1.79454
100130936	-1.79428
104355294	-1.79343
254773	-1.79324
100128109	-1.79315
8687	-1.79311
106481897	-1.793
100505890	-1.79286
106479920	-1.79231
100271072	-1.7923
317716	-1.79221
340745	-1.79215
222701	-1.79214
106481875	-1.79214
441161	-1.79104
152405	-1.79098
390199	-1.79079
100873353	-1.78989
100126596	-1.78961
406894	-1.78892
9119	-1.78891
724030	-1.78874
347442	-1.78853
101927285	-1.78838
10407	-1.78838
100873680	-1.78776
503835	-1.78727
100422635	-1.78721
105378763	-1.7868
9622	-1.78635
1394	-1.7862
85569	-1.78533
693211	-1.78471
646282	-1.78455
253175	-1.78404
390084	-1.78373
2069	-1.7836
106481979	-1.78336
100862677	-1.78273
391119	-1.78256
390313	-1.78214
100422230	-1.78202
100616147	-1.78122
106480776	-1.78117
[truncated: 7,714 more rows]
