# Supplementary material for: Comprehensive Analysis of Tumor Microenvironment Identified Prognostic Immune-Related Gene Signature in Ovarian Cancer
Source: Front Genet. 2021 Feb 10;12:616073. doi: 10.3389/fgene.2021.616073 (PMC7928403; doi:10.3389/fgene.2021.616073)
Supplement: Supplementary file 4 [file Data_Sheet_1.ZIP › Supplementary table 11_v1.xlsx]

## Sheet: Sheet4
Supplementary Table 11: The expression of immune-related genes from ImmPort database.
id	TCGA-61-1910-01	TCGA-61-1728-01	TCGA-24-1469-01	TCGA-24-2297-01	TCGA-24-1555-01	TCGA-25-1322-01	TCGA-29-1698-01	TCGA-25-1321-01	TCGA-30-1891-01	TCGA-29-2414-01	TCGA-09-1670-01	TCGA-24-2033-01	TCGA-25-1324-01	TCGA-5X-AA5U-01	TCGA-23-2084-01	TCGA-36-1577-01	TCGA-61-1998-01	TCGA-20-1684-01	TCGA-57-1582-01	TCGA-04-1362-01	TCGA-09-1674-01	TCGA-13-1497-01	TCGA-24-1552-01	TCGA-61-1724-01	TCGA-24-1423-01	TCGA-29-1763-01	TCGA-29-1703-01	TCGA-10-0936-01	TCGA-61-2008-01	TCGA-13-1506-01	TCGA-36-1570-01	TCGA-13-0799-01	TCGA-30-1862-01	TCGA-23-1114-01	TCGA-61-2097-01	TCGA-24-1616-01	TCGA-29-1697-01	TCGA-24-2024-01	TCGA-57-1583-01	TCGA-57-1584-01	TCGA-61-2088-01	TCGA-25-1312-01	TCGA-29-1770-01	TCGA-09-2054-01	TCGA-61-1900-01	TCGA-24-1558-01	TCGA-23-1809-01	TCGA-13-0730-01	TCGA-04-1519-01
ACVR1B	9.8811	10.3909	12.1044	10.9072	10.6602	10.8815	10.9902	10.5592	10.1358	10.9518	10.8756	10.7497	11.9544	10.8583	9.9918	10.2374	10.6972	10.6942	9.8904	10.7659	12.2086	10.8458	10.2171	10.2208	10.6829	10.5403	10.1242	10.8298	8.9462	10.8644	10.4665	10.334	10.1836	11.0113	10.8108	10.7626	10.4851	10.1513	10.8128	10.5662	12.2755	11.9637	9.0927	10.6072	10.9734	10.6698	9.5476	10.6844	11.6856
ACVR1C	3.7626	2.2819	6.075	6.3644	2.8382	4.5584	4.8519	6.1422	1.6592	5.8871	2.6421	3.7355	7.7207	1.8312	2.012	6.0015	3.1651	5.2428	2.7487	5.471	6.4681	3.9081	2.3271	3.0873	2.5195	3.3894	4.4776	4.098	2.1882	4.086	5.0602	3.6908	8.5029	6.5213	0.7821	2.3378	5.4692	4.4758	3.4389	2.5313	6.6604	5.4691	2.9432	6.107	5.3653	5.6571	2.9306	3.5386	2.1891
ACVR2A	8.5812	7.7323	8.716	8.984	7.3303	7.757	9.0858	7.8642	9.1013	8.7294	8.4645	8.6509	10.0683	8.8608	6.9988	9.5817	8.353	8.8097	8.6812	7.5697	8.7251	7.3041	8.1038	8.2177	8.8349	7.4816	8.9074	7.655	7.8089	7.7477	8.392	7.516	8.4752	9.7197	8.0503	7.771	8.4209	8.4063	7.7804	7.7874	8.3844	7.9332	7.6957	7.6328	9.3301	7.4497	8.0923	8.221	8.8699
ACVR2B	9.4072	8.9128	9.6558	9.6693	9.2727	9.708	8.2148	8.8491	8.3385	9.953	8.7762	8.8842	10.6646	11.0968	8.0766	9.1041	8.9906	9.7058	8.8944	9.2843	11.3391	8.8677	8.4969	9.6944	8.4431	9.3495	9.4951	9.3297	8.9332	8.482	9.1992	8.8429	8.654	9.5414	9.0198	8.1027	8.7	9.4523	9.6607	8.8193	10.4459	8.8055	8.0676	9.8626	10.2106	8.4877	8.7117	9.1183	9.7784
ACVRL1	7.5445	7.4567	7.3496	7.4584	5.8638	7.5624	8.4157	6.3078	7.6831	8.5335	7.1353	7.1735	7.2046	5.8893	6.9902	6.6575	8.3138	5.7187	7.318	6.9747	6.9734	8.1713	7.1368	7.2568	7.8249	7.7981	6.7302	8.3173	6.8266	7.0234	7.5535	6.189	7.9352	7.0975	7.1862	8.3083	6.4767	7.9869	7.5404	7.3069	7.1031	8.302	8.6054	8.2851	6.9733	7.0481	6.9277	8.7175	5.8348
ADCYAP1R1	0	5.5656	7.6128	6.1685	7.0966	4.9581	5.3307	6.4169	0	7.4557	3.4369	5.8042	6.7581	3.4897	2.2605	8.5899	7.0585	9.2243	3.6372	4.848	5.9073	3.6951	0.5325	5.81	2.3623	6.3499	2.8355	4.1399	8.1215	8.1703	7.8416	1.4157	3.9271	6.108	6.996	8.0149	0.5745	6.1706	1.0948	10.5892	6.4017	8.0346	0.802	6.8648	8.4579	4.2603	4.4447	4.3068	5.846
ADIPOQ	0.9761	1.5517	0.4596	1.5662	0.3419	1.6908	8.0522	0	3.0967	5.7202	1.2083	0	0.5883	0	1.3315	0.6444	0.8456	0.3132	0	0.4125	0	0.8673	2.6684	3.0873	1.3099	0.3743	0	1.0056	1.875	1.1567	0.3844	0	8.3907	0.408	0.7821	0	2.1456	0.3686	1.7101	0	0	0	6.5306	7.0051	0	0	4.2979	0	1.4752
ADIPOR1	11.5377	11.7875	11.8993	12.1154	11.6368	11.8928	11.6283	12.3346	11.4409	12.284	12.1429	11.3103	11.5755	11.1233	11.4805	11.9361	11.7552	12.3379	10.6673	12.1627	11.895	11.983	12.2159	13.0214	12.7507	11.4184	11.6447	11.8198	11.8021	12.3053	13.1858	12.2722	12.4567	12.0596	12.1003	12.3526	12.1429	12.5161	12.2091	12.6317	11.7447	11.8125	11.8131	11.6787	11.7701	12.4075	11.8884	11.4249	11.8306
ADIPOR2	9.0965	10.2459	10.2219	10.4563	9.9364	10.3617	10.4507	10.9378	10.6242	10.4158	10.5413	10.1349	11.6985	10.3349	10.0918	10.8447	10.1536	10.0623	10.5515	11.146	11.1806	9.7977	10.8071	10.7161	10.2182	10.0662	10.1374	9.7501	9.7454	11.2513	10.1673	10.3356	10.9089	9.9431	10.0432	10.0756	11.1913	10.556	10.4009	11.3208	9.9642	10.8239	9.6689	10.3428	11.5981	10.8265	10.39	11.0327	10.7273
ADM	6.1423	7.9952	6.7888	8.7716	7.5188	8.6515	8.5352	5.7158	8.3528	8.3599	5.6761	7.5462	4.7778	6.4684	6.7403	9.5549	9.6814	5.4808	5.8326	6.7971	6.8709	9.0459	8.225	8.5074	8.5032	7.3826	7.4806	6.2779	8.8986	9.8074	7.4414	7.8924	7.9925	6.469	10.3966	7.9939	7.7985	8.8845	8.6428	5.9907	4.8847	7.0427	8.0993	5.8685	7.1951	7.2733	9.8178	8.3276	7.9798
ADM2	4.7085	6.9061	8.8766	7.1285	6.162	6.494	6.7391	6.4613	5.2969	6.5821	7.6478	5.9681	5.5796	6.9081	7.1006	7.5302	6.5584	4.2623	6.7115	5.3238	5.0562	5.2824	7.5821	8.0199	7.0897	6.9941	6.5211	9.1379	6.1729	6.2361	5.5199	6.6002	5.3594	6.3584	8.3813	4.9074	6.8607	7.9329	2.9664	6.2183	8.8414	7	9.7871	5.1422	5.0414	6.5338	6.8695	7.9574	7.4402
ADRB1	2.2835	2.8219	2.0007	0.7257	1.8775	4.8508	2.1758	2.9104	4.629	2.9	2.9171	1.0841	1.005	0.361	2.0997	3.4402	1.7617	1.7763	1.3976	4.4496	4.9875	1.1612	3.1756	1.2043	4.9487	3.6499	1.3988	3.0098	4.8365	2.4068	1.5018	1.1318	3.7538	1.2061	1.6593	2.4242	3.1815	4.2294	0	3.9395	2.0404	0.9724	1.6918	2.379	3.352	2.0264	2.8119	4.3651	1.4752
ADRB2	3.8619	4.5109	2.13	4.0033	3.2568	4.2348	3.5639	3.2167	6.039	2.6752	4.6766	2.4541	2.9155	2.3961	2.714	2.6666	3.2879	1.556	3.1317	3.8973	2.3784	2.4682	2.6684	2.2965	5.0552	4.7741	3.262	5.2963	3.599	2.7076	4.9787	4.4573	4.0066	2.479	3.8749	2.0424	3.0168	3.8176	1.7101	5.6963	3.296	4.1174	3.7298	5.3043	4.5866	1.4204	3.8328	6.4257	2.3235
ADRM1	10.919	12.1511	12.444	10.8859	10.8609	11.0067	11.8168	11.216	10.851	11.2759	11.0366	11.6043	11.8503	11.4324	11.0619	11.141	11.0115	10.9707	11.0806	11.3689	11.9215	11.3771	11.1179	10.9538	11.3378	11.2315	10.4957	13.0272	11.2975	12.1033	11.1488	11.0405	11.1963	11.07	10.7103	10.9191	11.9951	11.5059	11.0045	10.6078	11.8849	11.5757	11.4594	11.2802	11.6606	11.3135	12.1405	12.692	10.9614
AGRP	1.553	1.2508	0.8078	1.7173	0.8498	0	1.7807	0.3744	0.6226	0	0	1.4222	0.3239	1.2758	0.5903	0.3579	0.8456	0.3132	0	0.9949	0.5282	0.8673	1.478	0	1.6187	1.1275	1.1555	1.3287	0.9179	0	0.3844	2.1935	0.8963	0.408	0.7821	0.3917	0	1.603	2.0105	0.9025	1.621	0.5667	0.802	1.6326	0.6907	0	0.9285	0.8616	0.5311
AGT	0	5.5823	4.3318	5.5573	5.4874	3.8727	4.2983	6.2472	3.4213	4.0551	5.8583	10.1689	3.8919	3.1169	4.3902	7.517	5.235	6.6042	3.434	3.4501	3.4812	3.6003	2.3271	8.7419	3.9812	2.5209	6.6264	4.7922	5.1751	4.4529	3.6202	1.2807	4.8577	4.4322	9.1948	7.653	4.3452	2.7073	4.6787	3.8554	9.7304	9.3259	3.7697	7.3774	5.6207	5.83	1.6359	8.6719	8.5049
AGTR1	1.553	2.7644	1.5242	1.7173	2.2462	3.5685	3.8065	1.8745	4.861	4.3877	1.3996	4.0108	2.3299	3.1169	2.6573	3.5132	3.6038	0.3132	2.5617	2.494	2.9731	3.3895	4.7492	3.1416	1.8729	2.9101	2.2274	2.0084	5.5068	0.6913	1.9061	1.1318	4.723	4.1161	3.3721	0.6995	0.9844	4.0124	2.8947	1.4534	1.3543	3.0384	5.3757	6.1785	3.4766	1.2614	3.802	5.4693	1.6894
AGTR2	0	0	0	0.9859	0	1.8102	0.6241	0	0	0	0	0.6415	0.3239	0	0	0.6444	0.8456	3.0907	0	7.9165	7.3951	0	0	0	0.9166	0	0	1.3287	0.9179	0	0.3844	0	0.5167	0.7256	0	0	0	0.9056	0	0	1.0271	2.2775	0	0	0	0.3555	0	3.8962	0
AKT1	11.5466	12.1584	11.8519	12.9824	12.3304	12.9171	11.5909	11.2399	11.6281	11.4264	11.5504	11.7254	11.2406	11.1041	12.64	12.3143	12.154	11.9373	11.8642	11.7124	11.3839	13.2648	11.9942	11.5326	12.4398	12.0415	11.6137	11.8248	12.0463	12.0735	12.7768	11.3204	11.6647	11.8365	12.824	12.5498	12.4889	12.3018	12.4612	12.7493	11.4308	11.7176	12.3541	12.2422	12.5973	11.234	12.3891	11.7488	12.2737
AKT2	12.0993	12.055	12.9547	12.2508	12.2613	12.2373	12.1731	12.7276	10.9436	11.9523	11.1564	12.6107	12.8654	13.4654	12.5849	11.612	12.1151	11.9363	12.5956	11.864	14.1845	11.3349	11.6914	12.1608	11.4192	13.166	11.606	11.9574	11.9466	12.8763	11.6275	12.1059	11.456	12.0765	11.9615	12.0739	12.9848	11.8517	10.7574	11.1681	12.5048	13.8147	12.1406	11.4195	11.8555	13.5196	12.6182	14.8857	11.3919
AKT3	5.5377	6.4536	9.7367	7.5443	4.585	7.9119	7.9611	6.3815	8.1458	7.5989	5.9831	7.128	8.7017	6.7148	7.4896	7.2683	8.4711	10.1452	6.6424	5.0198	10.1469	6.176	5.5946	7.0838	9.5018	7.4575	9.9115	5.077	8.7869	4.8411	6.7366	10.0085	7.6985	7.9754	8.1041	5.5501	6.6589	6.4601	6.6025	6.4221	5.3743	7.0375	10.7581	6.9325	8.2855	7.1019	7.9343	5.5469	6.8107
AMBN	0	0	0	0.9859	0	0	0	0	0	0	0	0	0.3239	0	0	1.4272	0	0.3132	0.8618	0	0	0	0	0	0	0	0	0	0	0	0	0	0	0	0	0.9529	0.5745	0	0	0	0	0	0	0	0	0	0.3797	2.0936	0
AMELX	0	0.634	0.4596	0	0	0	0	0	0.6226	0	0	0	0	0.361	0	0.3579	0	0	0	0	1.074	0	0	0	0	0.6712	0	0.5887	0	0	0	0	0.5167	0	0	0	0.3157	0	0	0	0	0	0	0	0	0	0	0	0
AMH	6.3099	6.8657	3.3227	9.4057	1.9789	8.7546	1.0584	0.3744	0.6226	1.885	7.2822	3.7355	2.9155	0.6494	3.8975	4.2279	5.6094	8.0754	7.452	2.6543	5.2277	2.1034	2.5633	1.3952	4.159	0.6712	0	3.332	0.9179	2.9564	1.7835	3.2597	1.8416	8.1196	8.2612	0.9529	4.6423	2.0712	1.7101	8.0298	6.5288	1.548	2.238	8.537	4.5302	2.2964	2.9865	5.2074	3.5461
AMHR2	0	4.6283	1.8586	4.2212	1.2248	5.3016	0.3456	3.8708	1.056	5.6289	3.7496	7.4525	7.6098	4.3853	5.1551	4.4298	5.0736	2.7178	1.1545	3.4931	5.5055	0	0	0.4072	3.9812	6.4215	2.7504	4.403	5.5485	1.7903	3.7568	6.0297	0	5.7707	6.0704	3.4975	1.1526	0.6619	1.5327	4.8269	4.138	4.269	0.802	7.9715	4.7437	3.8493	7.4036	2.3462	1.4752
ANGPT1	2.9579	6.0105	3.5244	5.4427	5.7959	5.7303	6.124	3.9559	6.318	6.0007	4.976	4.0108	3.4013	6.8595	4.263	4.3324	5.7226	5.1863	5.8531	5.5648	5.3023	4.753	5.7221	5.0845	4.7409	5.0178	7.0121	2.3309	6.7572	2.4068	4.1532	2.4665	6.7977	5.4096	3.4691	2.9166	3.2573	5.6662	6.9282	2.5313	3.8572	4.7013	10.3413	6.107	6.3368	3.0471	3.3267	7.2493	5.5768
ANGPT4	0	0.634	1.0879	1.2063	0.6181	2.4481	1.9918	0.3744	0.6226	0	0.4089	0	1.005	0.6494	0.8142	0.6444	0.8456	1.9674	0.8618	0.4125	0	0	0.5325	0.4072	0.6706	0.9173	0	1.0056	1.6886	1.1567	0	0.5622	1.6569	2.479	1.6593	1.356	3.2937	0.3686	0.4632	0	0.603	0.9724	0	2.379	1.507	0	5.0927	7.5172	1.2235
ANGPTL1	5.123	4.0403	7.2955	4.5579	2.5395	6.6179	5.8873	4.5916	5.1944	7.3737	3.6017	4.7719	9.5359	10.8852	5.0923	6.4594	7.4292	7.9981	5.1593	0.7328	3.7654	3.3316	4.3984	6.0203	5.8896	7.11	6.9274	1.8154	4.3622	3.5173	6.1849	1.6528	5.6712	7.8317	5.7422	3.9105	5.485	8.2863	4.9324	4.166	4.0948	6.3879	3.6466	7.8498	5.7249	3.9571	6.3416	7.202	8.4305
ANGPTL2	8.3613	8.8469	8.6528	9.4549	6.923	9.693	9.7189	7.4034	10.1814	10.684	6.9792	8.9689	7.6265	8.3306	9.398	9.3964	10.5025	7.2257	8.4428	8.704	9.1474	9.2791	8.2633	9.8105	9.3187	9.934	9.1911	7.0718	8.9936	8.355	7.5905	7.1908	9.7933	10.0853	9.1859	8.6583	8.8612	9.6561	9.6148	7.7057	7.6156	9.0865	10.0224	9.8958	9.523	9.2928	9.1979	10.2536	7.5977
ANGPTL3	0	1.4091	0.4596	1.7173	0.6181	1.4175	1.0584	0	0	0	1.5685	0.6415	0.5883	2.5441	0.3252	2.0346	0	1.556	0	0.7328	0.2881	1.1612	0	1.2043	0	1.1275	0	0	0	0	0	1.2807	0	1.566	1.2863	0.3917	0.794	0	1.3303	1.4534	1.3543	0.5667	0.456	1.2634	0.9419	1.0826	0.3797	0	2.041
ANGPTL4	5.4447	9.6301	6.091	7.8484	7.1654	7.3199	9.1388	6.8164	10.142	7.8282	6.2732	9.4475	3.1788	8.0363	7.6651	7.6156	9.4396	5.9457	6.3775	4.848	6.1689	6.361	8.0563	7.4002	9.8087	7.8285	5.7601	8.7644	8.9358	8.2714	6.2148	7.3531	8.9773	8.7649	8.7061	9.2853	8.0321	5.8594	6.6951	5.1071	8.7348	7.1196	9.9995	9.6197	8.0282	7.7182	6.5827	10.0418	7.4513
ANGPTL5	0	0.634	0	2.3921	0	3.4631	0	0.3744	0	0	0.4089	1.0841	0.5883	0.8897	2.0997	1.0883	2.3176	1.2959	0	0.9949	0	0	0	0.7243	2.443	0.6712	0.8627	1.0056	1.2229	0	2.313	0.3084	0	3.2475	1.6593	0	1.1526	0.3686	0	0.9025	0.603	0	0	0	2.3194	0.6405	1.3252	0	0
ANGPTL6	1.1559	3.953	3.2648	3.1076	0	3.1383	3.7178	2.7539	2.8556	1.1938	2.7109	3.0622	4.8458	1.7939	2.2141	2.8079	1.5463	2.1652	1.0097	2.6769	2.8976	4.6398	1.8739	3.2078	4.129	3.7791	3.7165	3.2542	4.8184	4.674	3.2108	3.5617	4.7326	3.0106	2.9487	3.024	5.8291	2.6205	3.4624	1.8735	0.7393	3.0899	4.5419	4.7163	3.7193	3.9687	2.8438	5.4951	3.7837
ANGPTL7	2.7661	0.8701	0.8078	1.9789	0.3419	1.0801	2.0867	0.9175	0	2.0814	0	1.4222	0.5883	4.3252	2.012	1.4272	1.7617	2.4238	0.4944	0.9949	1.218	0.8673	0	0.4072	0.374	1.6199	0	1.0056	0.9179	0	1.1514	0.9658	0	1.3973	0.7821	0.3917	0.3157	0	1.5327	0.9025	2.746	0.5667	2.238	1.6326	1.507	1.0826	2.3828	3.1969	0.9185
AP3B1	10.0472	9.2009	10.1541	9.2657	10.492	9.1912	10.2092	9.9655	9.3813	10.2986	9.5813	9.4544	10.4604	11.0674	9.6782	10.0018	9.4527	9.4003	9.6657	9.0231	10.5214	9.8977	9.7563	9.5099	9.2992	9.649	10.7812	9.5475	9.2479	10.1393	10.2867	8.605	9.6903	9.163	9.5101	8.1414	9.5508	9.1011	9.6888	9.8869	8.8705	9.8139	10.3695	10.5238	9.6464	8.4559	9.7192	9.4553	9.4579
APLN	8.5629	8.7214	6.9018	7.4093	8.4324	6.4488	8.0581	7.0569	9.3871	8.1128	6.063	8.1112	5.2858	5.7515	5.6951	10.6504	9.7932	5.473	5.5849	6.3532	8.1804	8.0972	6.6897	7.266	8.3402	8.6223	5.4981	8.0474	8.0651	6.8951	6.2208	8.9343	7.9327	5.7446	8.6632	8.8499	9.6516	8.7495	9.9246	8.0489	6.5845	6.7327	9.9336	8.4616	7.8303	6.3434	8.5332	10.4809	7.6498
APLNR	7.5886	6.9741	5.6483	6.8506	6.2304	6.8305	9.271	7.177	7.6793	7.4993	5.9298	7.4432	6.3182	6.034	8.8559	5.9824	6.3903	6.7183	8.33	5.9518	6.9785	8.1774	8.5733	7.414	7.6425	6.1717	6.358	5.9536	7.3749	5.4604	7.1379	5.6462	8.2447	6.838	7.7891	5.8601	5.87	8.1167	8.0033	7.3069	6.2427	5.7135	8.5606	9.4936	8.5879	6.564	6.1033	8.9497	5.375
AR	4.2761	6.6488	9.0894	8.2402	10.2753	7.3349	7.9374	9.7907	6.4751	9.3071	10.2506	7.9176	7.1848	8.0809	7.013	9.7104	8.1372	9.5133	8.5847	7.1361	6.3557	7.6354	4.016	6.8347	8.9489	9.7792	7.4706	6.7116	9.682	7.8279	8.4372	9.0697	7.9403	8.3262	9.4944	11.2112	6.2169	9.7102	10.5657	8.6041	9.6432	7.2208	9.2864	3.6093	9.3121	5.6166	5.1053	6.4394	10.3159
ARAF	11.1198	10.6926	11.6741	10.7697	11.2931	11.1405	10.5876	10.4719	11.0958	10.4289	11.1533	10.0657	9.4673	9.415	11.2976	10.6667	10.6378	10.18	11.4577	10.9603	11.095	10.109	10.2868	10.6893	11.8654	11.9155	10.5388	11.9373	10.5568	11.0065	10.8342	10.9996	10.5271	10.7545	10.9683	11.4916	10.8932	11.0984	10.2014	11.4108	10.1156	10.5056	11.0883	11.3324	10.4721	11.0953	11.3637	11.2712	11.4083
AREG	5.3105	7.1442	4.8464	5.8219	5.7248	2.3725	5.7706	6.2188	6.9483	3.8548	2.0964	3.6735	4.2382	2.2312	3.014	3.1511	5.4343	4.2805	6.3704	9.2836	5.9798	6.2403	9.5065	6.3202	4.6756	4.537	9.0083	5.8937	4.5924	7.4202	3.6556	6.1165	4.723	7.2259	5.6828	3.5368	2.2232	4.5131	3.2793	2.4186	1.3543	4.3732	5.0431	2.1704	2.4868	2.72	6.8989	0	1.4752
ARTN	6.8829	6.6368	8.2978	6.8829	5.7175	6.3586	6.2627	6.7345	5.3552	6.4639	6.1048	5.2032	7.0597	6.4592	5.9699	7.7743	6.3627	6.8815	6.1639	7.269	5.094	6.5313	5.8165	7.4305	6.2563	6.0285	6.6677	7.939	5.1928	6.3273	5.3467	6.7736	6.3107	7.4035	7.0751	6.8824	6.6866	5.715	8.3296	9.0028	9.0952	5.8994	6.0856	3.7661	6.9663	7.0989	5.1053	6.8502	8.0781
AVP	0	0	0	0	0	0	0.6241	0	0	1.0548	0	0	0	0	0	0	1.3751	0	0	1.2165	1.9536	0	0	1.2043	0	0	0	3.1799	0	0	0	0.9658	0	1.2061	0	0	0.3157	0	0.4632	0	1.621	0	0	1.6326	1.507	0	3.3694	2.9138	0.5311
AVPR1A	4.0421	3.8324	2.5553	4.7454	1.5221	4.4151	5.4956	2.5212	4.0574	4.1457	0.9877	5.2675	2.9629	2.8587	4.2819	4.8088	4.2121	3.2827	4.9464	3.1064	4.5842	5.4684	5.44	5.5437	4.008	4.7741	2.4598	2.4686	4.9857	2.7076	3.7239	3.3635	4.3793	2.783	5.1802	1.5219	4.0366	4.8112	5.5015	3.3402	2.6298	3.1205	5.8642	5.4956	2.5638	3.4673	2.9306	3.0623	1.6894
AVPR1B	3.5408	0.3515	3.2676	3.0905	1.0495	2.2083	3.2722	0.6714	0	0	4.1196	1.696	1.1755	2.045	2.8717	1.7015	0.8456	1.7763	0	0.9949	0.7339	1.1612	1.478	0.7243	1.4725	2.5209	1.9503	2.4686	2.4454	2.2291	1.5018	4.064	5.517	3.197	1.2863	0.6995	4.2921	2.424	1.5327	2.4186	4.0503	2.1268	0.802	1.9264	0.9419	2.3762	2.4638	0	0.5311
AVPR2	5.5377	5.461	4.9724	4.7098	3.5482	9.0276	4.2166	4.5738	2.5501	5.011	7.8822	2.8399	5.3043	2.316	1.4696	4.1613	5.0037	3.8173	3.589	5.5135	3.6933	1.7961	5.9683	4.86	6.5022	5.2822	2.8355	6.6835	4.5656	4.8411	3.004	4.064	7.2289	3.9429	3.8749	7.7121	3.4949	3.194	3.8332	3.2107	2.5035	6.3287	4.942	4.0362	4.3022	3.8493	2.4638	4.8469	8.562
AZGP1	7.4359	11.3958	7.8018	5.4318	8.2518	2.5199	3.4963	4.3615	6.9356	10.7148	6.9565	1.0841	8.864	0.361	2.3347	2.1305	3.6038	6.4843	2.8339	1.9923	6.7838	8.4868	4.3984	2.4763	7.0483	4.8649	9.7665	8.2639	0	7.2206	3.3448	8.6041	4.8999	4.7626	6.709	7.6839	4.5846	8.9428	9.2478	8.0394	4.3363	5.1746	4.852	3.5241	5.1326	7.6476	1.7693	2.5612	9.4913
AZU1	0.9761	5.0082	2.7287	5.7967	0	0.6389	0.3456	0.3744	0	0	0	0	0	0	0	0.3579	1.7617	5.9682	0.4944	0.9949	0.5282	0.8673	0.5325	1.2043	1.7514	1.4737	2.2274	5.5345	0.5308	0.6913	3.3008	0	0.5167	1.2061	0	0.3917	0.3157	0.9056	0	1.8511	0	2.414	0.802	0	0	0	0.3797	0	1.2235
B2M	14.5262	14.4146	14.5927	14.5083	14.3605	14.8765	14.4453	14.8688	15.6897	13.9762	14.9653	14.07	14.6981	12.5332	15.7495	13.5228	14.895	13.8943	13.3536	13.9957	12.6011	14.8467	14.2256	14.764	15.726	15.3745	14.9679	15.2443	14.3905	14.9712	15.8822	15.6474	14.7832	12.6757	14.8813	14.0689	15.9394	14.8236	15.4132	15.085	11.7894	14.5254	14.914	13.3934	13.3209	14.0993	14.2636	14.9408	13.6977
BCL10	8.4236	8.9623	9.0107	9.2166	9.0345	9.5106	8.9079	8.9328	9.6403	8.7294	9.3069	8.6846	9.3296	8.4999	9.5633	9.5177	8.8179	9.2079	8.882	10	9.0557	8.4397	9.8694	9.1719	8.4878	9.1045	9.5544	8.6748	9.1997	9.9851	9.4497	8.6998	8.9361	10.318	9.8237	10.1077	9.1165	9.3324	8.2672	9.6079	8.5211	9.5972	9.7749	8.3484	8.6761	8.143	8.3721	8.4707	9.2948
BDNF	3.9503	4.2024	3.6217	4.885	4.2796	4.239	2.7747	4.3606	6.1916	1.9468	3.0819	3.6531	2.6154	4.9764	4.6257	5.7774	5.6664	2.8357	2.8617	4.5187	4.8374	3.3712	2.866	5.8426	4.2909	4.4004	5.9481	4.384	5.7082	2.0522	3.9416	3.1314	4.2497	6.0782	6.5994	1.9418	2.9873	3.1862	1.3476	4.9503	3.8985	4.3451	4.7539	3.9381	6.1143	3.3168	4.8629	4.862	2.4686
BID	9.0423	8.8024	9.563	9.185	9.8246	8.8428	9.718	7.8087	10.8972	8.6644	8.8573	10.3208	8.7953	8.6727	9.8373	8.9914	9.4153	8.5283	8.225	9.5568	9.2723	10.0372	9.8059	9.1019	10.751	8.8076	9.258	9.2126	9.494	10.1398	8.9121	9.6104	9.5022	8.4016	9.4658	9.0011	8.8922	9.7484	8.3039	8.9563	8.0248	8.9612	10.222	7.9115	9.9269	9.8128	9.6511	9.4528	8.8723
BLNK	6.0186	5.8678	6.9638	5.8467	4.7518	7.2264	6.7573	7.4185	6.2785	5.3336	7.5171	5.6029	4.4852	2.5441	5.8799	5.6994	6.2311	5.6714	6.0259	6.2875	4.8056	6.038	4.5157	5.2042	6.5845	6.0285	6.873	6.0663	6.0717	3.5928	4.8624	6.9973	5.7426	4.9266	6.5955	7.6641	7.1135	5.8079	5.7552	7.432	5.6819	6.713	5.5913	5.3297	6.1055	4.9099	4.3626	8.1017	5.375
BMP1	10.5405	9.8668	10.3068	10.4109	9.368	9.5481	10.537	9.3473	9.7823	9.9631	8.8599	9.9666	9.1444	11.0105	9.6553	8.9606	10.121	9.477	9.7191	10.2716	9.6653	10.6052	9.796	10.3864	9.9817	10.5565	9.5457	10.6497	9.4151	10.1002	8.2254	8.9731	10.1319	10.0031	9.7533	9.8518	10.3176	10.5462	9.5153	9.1711	11.3376	9.4007	10.6478	10.8144	9.1975	8.2194	10.8025	11.4655	10.1974
BMP10	0	0	0	0	0	0	0	0	0	0	0	0	0	0	0	0	0	0	0	0	0	0	0.5325	0	0	0	0	0	0	0	0	0.3084	0	0	0	0	0	0	0	0	0	0	0	0	0	0	0	0	0
BMP15	0	1.4091	0.8078	2.2003	0.3419	0	0	1.1278	0	0	0.4089	0	0	0	0	0	2.0662	0.3132	0	0	0	0	0	0	0	0	0	2.0084	0	0	2.8898	0.5622	0	0.408	0	0	0	0	0.4632	0	0	0	0	0	0	0	0	0	0
BMP2	4.8114	4.2219	3.2676	4.0324	1.7685	4.053	4.2983	4.161	7.757	4.6266	2.203	5.0409	4.3845	3.0191	2.5367	5.3268	4.5917	1.9674	3.2603	4.4926	5.4555	5.5969	2.6684	3.9999	5.2915	4.5553	3.5908	3.5338	5.6542	3.5173	3.429	3.6639	5.2975	4.517	5.2904	2.3378	2.8797	4.7656	3.9078	3.2769	5.7806	2.414	6.0537	4.2636	5.6117	2.8928	6.2186	4.9648	2.041
BMP3	0	0.3515	5.6045	6.7225	0.3419	3.4631	2.4143	1.4739	1.389	0	1.2083	0	2.4676	6.6832	3.014	3.5132	3.1651	2.8204	3.8153	4.6719	8.2238	3.0012	4.8193	0.7243	5.8605	6.4215	5.1776	6.7859	4.3307	2.2291	3.4693	3.8181	0.8963	5.7621	5.2904	0	7.4486	0.6619	6.1962	0.9025	0.603	4.1952	1.3144	1.2634	5.1452	0	1.8914	4.8873	1.6894
BMP4	4.4775	6.9193	4.7888	5.8467	8.471	7.253	8.0043	5.4966	9.128	9.2711	6.4349	10.3519	7.7344	5.2992	6.1243	9.7148	6.9604	5.3149	6.3416	5.9206	8.2012	7.0086	5.3638	5.45	7.0091	5.9268	6.0278	5.3685	9.7961	5.1715	4.7025	5.9596	8.5334	7.8845	6.7384	4.324	7.8831	7.9174	5.9533	4.9333	9.4892	8.2888	7.8846	11.1905	7.2485	5.673	8.4709	9.3363	5.5496
BMP5	2.5449	0	0	0	0	0	0	0	0	0	0	0	0	0	0.3252	0.6444	0	0	1.1545	0	1.6827	0	0	0	0	0.3743	0.4949	0	1.2229	0	0.3844	0	0	0.7256	0	0.3917	0	0	0	0	0	0	0	0	0	0	0	7.0854	0
BMP6	4.1124	6.989	4.8169	6.6029	7.1876	6.7505	6.2211	6.9594	8.1808	6.5766	5.8653	7.3779	8.317	9.6225	7.9127	6.377	8.2423	7.6893	4.87	5.9424	6.9759	6.5392	5.9077	5.0326	6.2886	8.5815	6.1502	5.778	8.262	5.6294	6.5726	5.8807	6.4174	8.2136	8.9187	6.5806	5.0246	4.7702	6.0903	6.5066	7.5983	7.3489	6.3953	8.5084	7.8501	8.1055	8.4119	7.2871	6.7737
BMP7	10.6669	12.5542	10.3343	11.0054	11.9045	9.3282	8.7599	12.5558	10.5441	11.6491	10.1024	8.3404	11.8494	12.5361	10.3149	12.2461	10.5159	11.169	12.5488	10.4948	12.9464	9.8921	3.1756	13.4688	13.5215	11.7139	8.7059	12.0024	6.1994	11.3122	7.0342	8.3634	4.6003	12.0703	10.0878	13.1588	13.0418	11.9843	11.8948	7.1435	11.2737	12.01	10.8954	12.0226	12.8434	12.042	10.7678	13.0074	12.3863
BMP8A	7.3307	6.4307	7.0285	8.4624	5.4169	7.5743	8.5867	6.839	6.5182	6.3824	7.3122	6.8555	7.1	8.0174	9.086	8.1918	7.9359	6.9425	6.6186	6.8926	7.7874	6.3391	6.7022	8.6876	6.6022	8.3233	7.6635	7.1609	8.3392	6.3273	6.4497	6.7159	7.2576	8.335	8.9606	7.4179	7.2262	5.6071	7.1825	7.3421	8.1409	7.7259	7.6362	8.135	8.3404	7.9112	8.1216	5.5469	5.6034
BMP8B	6.3447	7.2474	6.075	7.6907	7.1708	7.0526	8.269	5.005	5.2969	5.2544	6.8334	6.5795	5.1695	5.9303	8.4997	9.118	5.9254	7.7622	7.0903	6.5996	8.511	7.5523	6.4893	9.9073	5.9735	4.9224	6.4754	6.739	7.428	6.7461	6.749	7.0681	6.4164	7.8461	7.2283	8.2955	8.0641	5.6745	5.9176	6.9236	6.8734	6.1448	6.0293	6.2989	8.1548	5.2647	6.7043	5.3587	4.8598
BMPR1A	9.9377	9.0729	9.7662	5.3875	9.3826	9.5357	9.0114	10.1529	9.6901	9.7018	9.564	9.4997	10.2602	10.125	8.943	9.5049	9.8969	9.6061	9.7191	9.6779	10.457	8.2319	8.8495	10.6904	9.9462	8.9839	9.4022	8.3599	9.5935	9.3282	8.4511	9.988	9.4521	9.9057	9.5972	9.683	9.6876	9.9085	9.4851	9.7443	9.1608	9.0814	8.5635	10.2261	8.9187	10.0606	8.9752	9.7213	10.7416
BMPR1B	10.3463	9.4534	7.5849	8.4557	9.3157	8.1399	8.3003	10.0118	7.81	8.5544	9.8487	9.0289	9.5501	9.8535	7.6561	8.6098	9.3348	9.6257	9.3658	8.8642	8.6517	7.0585	7.4558	7.4575	9.1206	9.5578	10.5039	8.088	8.0089	8.1517	7.8086	8.7382	8.4452	9.8007	8.2578	7.7544	9.4368	8.9997	9.9557	9.2171	9.5985	9.239	7.4263	8.1386	9.6862	8.9042	9.6006	5.7577	10.2325
BMPR2	10.9312	10.5827	11.4979	11.3822	10.3191	11.287	11.1563	11.5931	11.1818	11.1743	11.2447	11.1263	11.7153	11.3547	10.8217	11.0981	11.027	11.2955	10.1522	10.9596	10.4367	10.6294	10.2225	11.2016	11.0367	11.691	11.0809	9.1811	9.8843	10.3846	10.2365	9.4014	11.2401	11.3139	12.2423	11.4599	10.7428	11.1388	11.0314	11.0952	10.9773	10.8583	10.4372	10.4535	10.853	11.6677	10.564	10.7392	11.7387
BRAF	8.1269	7.868	8.2363	8.2198	8.1138	8.4525	7.9674	9.168	8.8292	8.2365	7.6688	8.1741	8.2744	8.0095	8.6723	9.1712	7.8488	8.284	7.87	7.9803	8.3965	8.0306	7.2846	8.6442	8.1639	7.9107	7.948	6.6477	7.4205	8.5138	7.4565	7.7559	7.4931	7.1516	7.7414	8.9101	7.7001	7.5244	7.895	8.084	7.5572	8.4262	7.3162	8.1948	8.4829	8.0241	8.207	8.0669	7.5675
BRD8	11.6299	9.8846	10.1551	10.4973	10.536	10.2486	10.3242	10.1079	10.1874	10.8243	10.5699	10.3501	10.4922	10.8452	10.1682	9.9754	9.1488	10.802	10.164	10.4001	10.7041	9.5426	10.562	9.1638	9.4756	11.0553	11.0817	10.5957	9.9558	10.7146	11.0147	10.7356	10.0516	10.6093	9.4727	8.897	11.0742	11.1259	9.9937	10.2389	11.5271	10.3505	10.0711	10.2945	9.6862	9.629	10.3852	9.7476	9.5055
BTC	5.8106	7.7766	5.5478	7.2072	4.989	6.4896	6.0014	9.1989	5.1944	4.6882	6.2486	2.4541	4.9869	6.286	6.4752	4.3121	4.8123	5.5422	6.9447	7.2471	4.8505	5.2976	7.7107	7.1147	7.4485	5.9546	5.855	5.6549	4.1972	5.3987	5.8451	7.4856	5.1825	5.8133	5.7227	8.8568	6.0135	7.1809	4.173	5.2292	4.6662	6.193	5.8642	0	4.3022	5.9781	8.0121	3.7285	5.6166
BTK	5.7855	6.4075	5.6266	4.5173	5.7465	6.8893	6.1843	6.1116	6.6167	4.804	7.5299	5.7452	4.5794	4.6532	6.8328	5.0113	6.7942	4.2805	5.9985	6.0342	2.9319	5.5969	5.41	5.8184	5.4267	6.1418	5.4175	5.0332	6.54	5.3987	5.8754	3.4604	6.2052	4.2209	6.6482	4.7152	4.5698	5.7622	3.7544	6.5548	4.9098	6.2848	5.7088	5.8335	5.0005	5.8014	4.7813	5.9222	2.9403
C19orf10	10.8647	10.4234	10.7885	11.4764	9.7648	10.015	11.1055	10.5789	10.7043	9.5761	10.1002	10.178	9.1469	9.6913	10.9667	10.2016	11.2745	11.0899	10.362	10.2666	9.9271	11.6537	9.6327	10.0992	11.0021	10.7708	10.1644	10.8711	10.5362	10.2446	10.2306	10.7065	10.79	9.9621	10.5353	10.1971	10.0719	10.8618	10.4081	10.374	9.5643	10.7863	10.9268	10.0188	10.368	10.3806	9.4171	11.4521	10.0145
C3	13.0756	13.7977	16.0637	14.5861	15.6289	15.4701	14.8392	13.381	14.7609	17.0359	17.0725	15.6007	11.2622	14.781	16.5031	9.3843	13.8596	13.7806	11.5194	14.1747	9.5695	15.2722	11.8891	15.4387	15.357	11.6711	18.1738	15.3139	14.9297	14.5882	17.5412	14.2477	16.425	12.9495	17.1758	15.2555	11.9187	13.081	13.127	16.4666	11.2938	13.0041	14.1849	13.7826	9.9844	13.928	12.5792	8.5577	13.1364
C3AR1	8.1565	7.9	7.048	5.9946	7.4631	8.9711	8.0885	7.8531	8.9395	7.0015	9.1733	8.37	6.1131	5.4938	8.6936	6.5004	8.3388	6.0965	7.9861	7.5159	5.5195	6.6721	7.1685	8.1398	7.2939	8.9219	7.564	7.2496	8.3232	7.0028	7.8907	4.7146	7.7398	5.8049	8.611	6.4802	6.7986	8.1287	6.3447	8.7438	6.5529	8.466	8.0756	7.6829	6.6639	7.0173	6.7535	7.4648	5.522
C5	3.5408	6.2646	2.0007	5.4209	6.5267	6.709	4.8383	3.43	5.3552	5.1268	5.8905	4.4032	7.5683	5.84	5.3819	7.4558	4.684	6.7769	7.7709	4.7974	5.8586	6.0106	5.8615	5.991	4.2289	3.4296	5.855	3.0974	6.1278	3.4377	5.6916	6.9973	6.6446	5.7879	5.6625	4.2549	7.7567	5.4527	5.6611	5.57	5.7391	3.4089	4.9934	6.6299	4.9725	3.4303	6.2069	5.4424	6.4113
C5AR1	7.5741	7.7528	7.6987	7.9124	6.7402	9.0901	7.9133	7.5724	8.2543	6.6221	8.3017	8.4133	6.0705	6.2595	8.4784	7.7039	9.6517	6.0123	8.9479	8.5545	6.2254	8.1795	8.0611	8.5619	7.5107	8.2814	8.6003	8.166	7.919	7.824	7.339	5.3669	7.9579	8.0087	9.3508	6.9126	6.9968	7.5335	7.5374	7.2748	7.8672	8.1805	8.7606	7.778	7.0489	7.4123	6.6578	8.2829	7.4365
CALCA	0	2.7644	0.4596	1.3975	0	0.3546	0	0	0	2.2543	0.7271	0	0	1.0956	0	4.3324	0.8456	0	0	0	3.2661	0.4979	0	0	0.9166	0	1.1555	0.5887	3.651	0	1.1514	0	0	0.408	0	0	0	0	0	0	0	5.1553	1.0808	0	0.9419	1.4204	1.8914	7.6581	1.4752
CALCB	0	1.4091	0.4596	3.7464	0	0	0.3456	0	0	2.0814	0	0	0	0.8897	0	3.5483	0	0.5706	0	0.9949	1.8688	1.7961	0	0	0	0.6712	1.7888	0	0.5308	0	0	1.4157	0	1.2061	0	0	0.9844	0	0	0	0	0.5667	3.7298	0	0.9419	0	1.1405	4.7626	0.5311
CALCR	3.1271	2.3615	0.8078	2.4793	0.8498	0.6389	1.0584	3.1699	1.389	1.3874	3.0371	1.696	1.4658	0	1.7115	0.3579	2.0662	1.556	1.1545	0.7328	1.3489	0.4979	2.6684	1.2043	1.1266	1.6199	2.2274	0	0.5308	0	0.9381	0	1.6569	4.0886	1.2863	3.7855	6.8818	0.3686	0.8134	1.6659	1.621	1.548	1.3144	1.6326	2.13	0.6405	1.4889	3.32	2.1891
CALCRL	6.4601	7.4703	5.7624	7.8727	6.9006	8.0334	7.9782	6.8758	7.8711	7.1943	5.8985	6.6129	7.8756	6.9452	8.1047	7.4788	8.6246	6.8844	7.116	6.3935	7.0524	7.2965	7.7076	7.3946	7.8473	7.7942	8.0316	4.5026	7.0988	6.6611	7.6222	5.4479	7.6343	8.21	7.7607	5.9058	7.016	7.0316	7.8812	6.276	6.1189	8.1194	7.8959	7.7501	8.2437	6.9504	6.6578	9.6335	6.7523
CALR	14.7774	14.7319	14.7255	15.1703	15.1198	14.5397	14.6454	14.4401	14.2653	14.7869	14.2469	14.5493	14.2306	13.7706	14.4622	14.2804	14.7399	14.6818	13.8244	14.9454	14.466	15.2517	13.8503	14.209	15.0072	14.8195	14.8781	13.9415	14.6061	15.9685	14.9774	14.7556	14.4752	13.8326	14.4586	15.0758	14.3951	14.2561	15.2527	14.7118	14.1964	16.269	14.6967	15.2744	14.9577	15.2984	13.9182	13.9213	14.5296
CAMP	0	1.2508	0	1.5662	0.6181	0.3546	0.3456	0	0.6226	0	0	0	0	0.361	0.3252	0	0	0	0	0	0.7339	0.4979	0.5325	3.3862	2.443	1.8742	1.9503	3.1799	0	0	0	2.0347	0	0.7256	1.9554	0.3917	5.4288	0.6619	0	0	0.603	0	1.3144	0	0	0	2.6826	0.8616	0
CANX	14.2927	13.5552	13.1926	14.6803	14.2411	13.2163	13.3691	13.7984	14.3671	14.0888	14.1601	13.2959	13.4642	13.7535	14.5424	14.674	13.3486	13.8249	14.1837	13.4807	13.7877	13.8458	13.1959	13.3826	13.5764	13.7847	13.7102	13.4586	14.8335	13.946	15.2508	13.2566	13.5299	13.5014	13.1676	14.1018	14.2659	14.1466	13.1941	14.6398	12.3157	14.1469	14.0291	13.3426	14.2648	13.0622	13.8412	12.3238	12.6254
CARD11	6.5816	7.4037	6.3781	5.6447	7.141	9.8584	7.4692	6.3712	6.9856	8.2236	10.7991	5.6679	7.0813	4.763	6.6268	5.3369	7.657	2.2871	4.9464	9.8946	7.1744	7.0851	3.4941	7.7365	8.4443	9.3665	5.8652	8.7029	7.7858	8.4493	6.4036	7.4448	6.1883	4.7799	8.9269	8.7151	7.3329	8.6092	4.0465	9.9959	8.6497	7.9389	7.3625	6.4795	5.9277	7.4657	10.2114	5.9979	9.4479
CASP3	8.0864	9.7684	9.5715	9.563	8.7853	9.3338	8.9384	9.5296	9.1999	8.623	8.6676	9.2387	8.7665	8.7298	9.4805	9.3684	9.9077	9.3705	9.3818	8.8498	9.5803	8.6	9.3827	9.5963	8.8962	9.8303	9.4502	9.0308	9.4038	10.0375	9.079	9.7268	9.2123	9.1647	9.5341	9.4837	10.1272	8.9807	10.6853	8.231	9.4798	8.8942	9.6937	9.6689	8.6772	9.6967	8.7565	9.133	9.2648
CAT	9.791	11.3817	11.4859	10.8073	11.5899	10.2887	10.4925	11.357	10.908	10.5999	10.9696	10.4237	10.8185	10.866	10.8203	10.6086	10.4583	11.2153	10.0351	11.2008	10.0901	11.3909	11.5228	10.4225	11.1329	10.411	10.9177	10.0343	11.0146	10.6287	10.9525	10.9981	11.1398	10.6102	11.1688	10.7788	12.0495	11.4401	9.6795	11.6111	9.7445	11.2512	11.5475	10.9109	10.5217	10.3307	9.7594	11.0716	11.4247
CBL	9.228	9.0347	10.092	10.5276	9.8621	10.4823	9.7837	9.8382	9.3778	9.4965	10.0574	9.8277	10.4001	10.4812	10.5713	9.8678	9.7697	9.4255	9.1326	10.2766	10.6378	8.1294	9.6221	9.3243	10.3011	10.5938	9.7077	8.7203	10.0937	9.8513	9.8603	9.3727	10.4114	10.0421	10.3167	10.4009	9.3615	9.5486	9.6553	10.3478	9.91	10.5576	9.0819	10.2545	10.633	10.4594	10.0359	9.0796	10.0052
CBLB	9.7688	10.2211	9.8606	9.1045	9.5282	9.8948	10.9075	10.9005	9.7218	8.6328	9.2105	8.8461	9.0591	10.8583	9.6352	9.2237	10.2634	10.5954	9.77	10.3377	9.4727	10.0011	12.0104	10.2365	9.8829	9.7302	10.6366	10.0084	9.7714	9.47	9.5577	8.8042	8.4146	9.474	9.4653	9.7452	8.4725	9.3298	9.4851	10.0811	9.8674	9.9667	9.6702	9.0279	8.348	8.7471	9.7564	9.8405	9.1755
CBLC	9.4154	9.1583	9.0086	9.2487	9.7183	10.0571	7.0114	9.4364	8.9187	9.2997	9.0269	10.4987	8.8964	8.6625	10.2947	8.2597	9.8391	8.4533	10.0777	9.4229	9.0497	8.7006	8.6792	8.6779	8.3945	8.241	9.4527	9.7417	9.7365	8.9194	9.104	8.6077	9.2134	8.5107	9.811	9.5191	7.1487	9.8615	7.8927	9.3971	8.8705	9.7835	10.0016	1.9264	8.5013	11.4496	1.1405	0.8616	8.9317
CCBP2	6.0399	7.3583	5.7624	8.6169	9.0794	10.6263	6.0901	7.2574	8.3997	4.8316	6.8083	5.3291	5.2576	5.2569	10.8429	6.1969	8.1083	3.4837	8.732	11.2902	4.8615	5.9637	7.9587	6.3261	8.3792	5.0949	5.4717	9.5249	5.1928	6.2595	10.0756	3.9793	5.4041	4.7969	11.2193	8.2023	8.5686	6.2221	5.0191	10.6955	6.5609	5.8279	7.1749	4.7501	5.4789	9.4659	4.8125	6.9103	6.0823
CCK	0	3.1703	0	0.7257	0.3419	0.6389	0	0.6714	2.2562	3.0946	1.8565	0	0	0.6494	0	2.7292	0	0	0	3.2638	2.2502	0	0	0.7243	2.2769	0.9173	2.9921	3.4025	2.5587	3.798	0.9381	1.1318	0	0	0.7821	3.1373	4.1403	3.2392	0.4632	0	0	1.2888	5.0102	0	1.1558	0.6405	1.8914	7.5236	0.5311
CCL1	0	0.3515	0	0	0	0.3546	0	0	0	0	0.4089	0	0	0	0	0.3579	0	0	0.4944	0	0.2881	1.958	0	0	0	0	0	0	0	0	0.3844	1.4157	0	0	0	0	0	0	0	0	0	0	0	0	0	0	0	0	0
CCL11	1.553	3.6542	3.3759	1.9789	0.8498	4.6731	6.1015	0	6.5682	5.806	0.7271	3.4699	2.5933	0.361	7.4484	2.1305	8.4968	2.2871	6.861	0.7328	0.9139	4.319	5.8944	6.3436	3.8092	2.7916	4.765	0.5887	1.2229	5.5196	2.6995	3.2951	5.2817	4.9724	5.5562	1.1685	1.5641	5.8228	4.8961	0.5206	1.0271	1.9584	6.7754	2.379	0.3863	5.2436	2.2058	0	0
CCL13	2.2835	3.2972	3.8957	3.3437	1.3811	3.5342	2.9061	2.1876	4.0098	0	1.5685	1.0841	2.0951	0.6494	1.008	2.7292	7.3255	2.4876	2.7487	0.9949	0.2881	2.7592	1.2261	3.8772	3.2147	4.0617	2.3483	3.332	3.5451	3.1685	1.7835	4.7146	1.1966	0	1.6593	1.8055	0.3157	3.7875	1.5327	1.2041	0	2.5387	1.3144	2.5612	1.655	1.5637	1.3252	2.9138	0.9185
CCL14	0.9761	4.4756	2.5553	3.5173	0.6181	5.1165	5.7417	5.1322	5.7372	2.9986	2.0964	4.06	5.4442	3.414	4.458	7.08	5.9803	2.2135	2.8322	4.9441	0.2881	4.708	4.3673	4.7763	2.443	5.2029	3.8167	3.319	4.7433	2.4068	3.8514	3.3297	5.4755	4.9265	5.7991	1.356	0.979	2.9441	3.2219	4.2342	1.8459	4.5895	5.4012	7.5861	5.5825	1.0826	4.2756	5.6908	3.6
CCL15	0	1.9105	0.4596	5.0741	0	0	0	0	0	0	0	0	0	0	0	0	0.8456	0	0	0.4125	1.4689	0	0.5325	0	0.6706	0.6712	0	4.1153	0	0	2.2215	0.3084	0	0.408	0	0	0	0	0	0	0	0	0	0	0	0	0	0	0
CCL16	0	0	0	0	0	0	0	0	0	0	0	0	0	0	0	0.6444	0	0	0	0	0	0	0	0	0	0	0	0	0	0	0.3844	0	1.445	0.408	0	0	0.3157	0	0	0	0	0	0	0	0	0	1.1405	0	0
CCL17	0.9761	2.577	0	2.2003	1.2248	1.9205	1.7807	0.6714	1.6592	0	0.9877	0	0	0.361	0	0.3579	2.3176	1.4318	1.7874	1.4086	0.5282	1.6139	0	1.8514	1.4725	0	0.4949	3.7653	2.9393	2.2291	0.3844	4.3434	1.6569	2.2	3.8749	0.3917	0.3157	3.3255	0.4632	1.2041	0	1.2888	0	0	2.13	0	0.3797	0.8616	0
CCL18	2.5449	5.9602	6.9375	1.854	3.7905	3.845	4.1301	1.1278	3.3468	3.8548	1.3996	2.8399	4.4018	4.4048	2.0997	2.6012	8.1814	3.8661	5.8633	1.2165	1.8688	5.9542	3.4358	4.4721	5.118	1.4737	3.8171	0.5887	1.4745	3.5173	3.9112	3.0264	2.0053	3.7106	5.5339	2.656	4.5398	5.0706	2.2589	3.459	0.603	2.414	4.9594	6.0318	2.3194	6.1297	0.6801	3.8147	6.6474
CCL19	0.9761	1.8005	2.4602	4.0324	0	1.5607	5.1665	1.1278	3.185	1.0548	0.9877	0.6415	5.5947	0.8897	0.5903	0	3.0308	0	4.183	0.7328	0	2.6686	0.5325	4.1129	1.7514	0.6712	0.4949	3.5338	1.875	0	0.9381	2.5858	2.2857	0.7256	2.5938	0.9529	3.0598	2.3436	2.1401	0.5206	0	0	0.802	4.549	2.0251	0.8784	1.1405	3.6367	0.5311
CCL2	10.2499	9.1072	9.3604	7.3207	8.1791	9.6214	8.8354	9.1379	10.2119	7.8819	9.1984	9.5979	8.0666	6.5185	9.7396	9.1556	10.8846	8.7484	7.7763	8.6154	7.8537	11.1059	7.9005	8.9521	9.0888	9.6622	9.125	9.734	9.535	10.1155	8.6363	10.1316	8.4128	8.2337	11.7018	8.9407	8.0851	9.6665	8.611	8.2883	5.0061	8.608	10.3438	8.4121	8.5244	8.0996	8.4299	8.2677	5.6034
CCL20	7.6173	4.1786	7.5989	6.8175	8.2632	10.4256	5.2509	5.3259	6.56	2.792	6.1388	5.6194	0.8116	3.3758	4.7433	4.7345	6.9418	5.3411	4.8059	6.1928	2.4385	6.6663	3.1025	4.2428	6.7719	6.0154	6.5654	5.0109	4.5656	9.3876	3.0579	6.3022	2.1523	8.797	11.0292	6.4752	5.0248	7.2707	7.5608	3.2769	1.3543	4.2326	4.7952	0	1.912	6.1182	6.9313	6.251	3.4317
CCL21	0	4.4393	4.7888	0.9859	2.726	7.667	7.1333	0.6714	6.6324	4.4243	0.4089	2.4541	7.5892	1.4359	3.0584	2.4607	6.2157	0.5706	8.3337	0	0.5282	3.868	5.8944	7.6217	6.5439	2.1873	6.6023	0.5887	6.0525	0.6913	0.6876	0.778	5.0575	6.6011	7.5047	0.3917	0.9844	2.7703	1.7101	5.5299	1.8459	5.7267	2.3474	6.8473	8.4516	0	8.4425	1.3973	2.041
CCL22	2.2835	3.4867	3.6155	3.0341	2.3253	3.3094	5.1446	4.3821	4.2332	3.8	3.6401	1.0841	5.2671	4.3455	2.5367	1.4272	2.8828	2.4876	3.1317	3.1064	0.7339	3.9081	1.478	3.7431	3.0698	2.6626	4.152	4.4701	4.0107	2.2291	2.0191	4.1823	3.1989	2.3919	4.6291	0.9529	0.5745	3.194	1.8681	3.6206	1.621	2.8587	3.954	1.9264	3.1672	1.0826	4.7166	4.673	0.5311
CCL23	0	0.3515	2.0007	0	0.3419	0.3546	0	0	0	0	0.9877	0	0.3239	0	0	0.8834	0.8456	0	0.4944	0	0	0	0	0	0.374	0.9173	0.8627	0	0	1.508	1.3372	0	0.5167	0	1.6593	0	0.3157	1.4577	0	0	0	0.9724	1.0808	0	0	0.3555	0.6801	0	0
CCL24	0	0.8701	0	0	1.5221	2.2083	1.9918	0	0	0	0	0	0.3239	0	0	0	0.8456	0	0	2.9296	0	0	0	2.1974	0	1.4737	0	2.3309	0	3.798	0	0	0	0	2.2009	0	1.3032	0	0	4.0944	0	0	0	0	0	0.8784	0	0	2.041
CCL25	1.553	4.1111	4.2488	4.0324	0.8498	5.6446	3.3508	0	1.056	4.1889	6.185	1.0841	4.8676	2.472	5.2917	4.3524	2.0662	3.9134	0.4944	1.7297	1.8688	2.4682	0.9206	1.8514	3.0698	3.2163	6.4886	8.1635	2.4454	4.6424	5.1866	2.847	1.6569	6.4258	1.2863	0.3917	2.6739	2.3436	8.1643	1.8511	2.365	4.269	0	5.5825	2.4868	3.7923	1.6359	1.787	2.1891
CCL26	0	0	0	0	0.8498	0.6389	4.1522	0	2.0833	1.3874	0.4089	3.395	0.3239	0.361	1.9186	1.2677	2.0662	1.4318	0.4944	1.5781	1.074	1.4052	1.2261	1.9762	2.2769	0.9173	0.8627	0	2.3226	2.5651	0	0	2.7222	0.7256	1.2863	0	0.9844	1.4577	2.7398	0	0	1.548	3.7697	0.7658	2.2279	1.694	1.8914	0.8616	0
CCL27	0	0	1.3224	0	0.8498	0	0	0	2.9022	1.0548	0	0	1.5916	0	0	0	0	1.2959	0	0	0.2881	0	0	0	0	1.9863	0	0	0	1.1567	0	0.9658	0	0	0	0	0.794	0.6619	0	0	1.621	0	0	0	1.507	0	1.3252	0	0
CCL28	4.0421	9.559	9.4451	7.4902	7.4232	10.202	10.2131	9.1372	7.6907	6.0247	8.2836	6.9035	8.1736	6.7342	7.8739	7.8711	6.2763	9.2132	7.7923	8.7289	9.2283	4.6384	9.045	6.9109	9.1098	7.5742	8.696	9.4238	6.4765	9.1907	7.7463	7.7172	7.9301	6.1551	8.5514	8.4732	9.4116	4.5672	7.7604	8.0274	7.3433	9.2447	6.9109	6.136	7.4057	7.8861	10.7805	7.6405	3.371
CCL3	6.7466	7.1748	7.0023	3.7811	6.1238	7.3887	6.5603	6.8975	6.7814	5.9387	5.4783	8.2209	4.4689	4.7013	5.9105	6.0078	6.5705	3.2089	3.3784	7.416	4.9259	6.8372	6.6646	3.8117	7.1268	5.9546	6.0368	6.6477	7.3749	6.8265	6.6339	6.0191	7.1869	4.5375	8.278	6.6149	4.5992	7.1635	5.4894	3.8554	6.1081	7.1443	7.0141	6.107	5.7165	5.712	5.0799	7.1859	3.9299
CCL3L3	0	2.7639	0.54	1.6662	1.9159	2.3355	2.5604	0.4166	0.8641	1.1904	2.9932	2.7334	1.4486	0.7528	1.8616	0	1.6707	1.2407	0	3.9396	0	0.6648	1.0032	0.4072	0.779	2.357	2.135	3.0957	4.7387	0	3.3551	2.5136	2.1126	0	2.5695	1.8119	0.8999	5.1593	0	0.6219	1.9425	3.0841	1.534	2.4946	1.847	0	1.7578	1.2163	0
CCL4	7.5445	7.6194	6.9198	4.8796	6.0558	7.6866	7.2456	7.552	7.6563	5.4626	6.1915	8.0485	5.032	5.6813	6.8582	4.3524	6.9418	3.2089	4.7847	7.3849	4.8282	6.9033	6.9875	5.7147	7.7634	6.3074	6.7954	7.1353	7.7829	7.9513	7.0139	5.7067	7.7912	4.517	8.8592	5.7722	5.5007	7.6779	5.7348	5.3874	6.3384	7.3066	8.4064	6.107	6.5456	6.1006	5.8632	7.1859	3.49
CCL5	7.395	7.3559	9.7951	6.8749	7.4998	7.245	7.7775	7.138	9.401	6.1284	8.2169	6.5453	8.6511	5.062	8.4474	4.9337	8.1331	5.1073	7.6674	8.0432	4.4151	9.2877	6.3541	8.1955	8.8432	7.9423	8.0804	9.2792	8.077	9.1382	7.3552	7.282	8.47	5.5966	7.3415	6.5151	7.1636	7.3136	7.3085	8.0202	5.0744	7.1246	7.5488	6.8028	6.4373	6.8803	7.1852	9.4282	6.3258
CCL7	5.7076	2.6422	5.9753	2.4793	1.5221	4.1006	4.3943	1.6202	3.4213	1.0548	1.9815	2.5945	3.2183	1.58	3.2622	3.1961	6.2614	2.6072	2.4582	2.7985	3.6684	5.3275	2.0444	3.9701	3.3465	3.5068	3.639	2.3309	1.2229	4.9311	2.6301	4.4096	0.8963	0.408	4.7878	2.2459	3.1421	1.2961	4.1112	1.2041	0.603	0.5667	4.0862	0.7658	1.1558	2.5237	4.1589	1.787	0.9185
CCL8	7.7849	5.3285	6.9853	5.233	5.0485	7.663	6.195	5.906	5.5834	4.2309	6.0488	6.0557	5.2481	3.725	7.3013	4.3722	6.7521	3.6876	4.1502	5.5342	3.8341	7.2621	3.7549	4.954	6.7404	7.9885	5.7925	7.0111	5.9627	6.4337	6.7116	5.8625	5.7074	3.5588	7.5442	5.5881	6.1589	6.1994	5.7141	4.9936	1.621	5.4213	5.1222	4.8585	5.4589	5.0744	5.2943	7.2337	0.5311
CCR1	7.7002	7.7838	7.6671	6.7837	7.1519	9.1843	7.68	7.2546	7.8843	6.225	8.5715	7.3373	6.4734	5.5386	8.7302	7.2174	8.6275	5.6437	7.8999	7.0121	4.6492	6.8057	6.8322	6.9721	7.3341	8.6169	6.6264	7.039	8.468	7.1537	7.3739	4.8278	6.7173	5.5369	8.3306	6.3149	6.7568	7.0539	7.0691	7.9509	5.4274	7.8056	8.7754	7.3342	6.0397	6.9794	7.1117	7.4104	5.0846
CCR10	3.7626	5.4967	6.7288	4.8796	2.4716	4.2974	4.4842	3.7489	4.629	4.2309	3.3926	5.1586	5.5643	3.4527	2.714	3.9143	5.4074	3.2089	4.4218	7.4216	5.6266	3.9472	3.2452	4.7937	3.428	3.8108	4.1848	7.412	4.7675	5.5196	2.7658	4.4573	4.3183	5.0168	4.4507	2.5057	4.7511	3.1473	3.871	2.8247	6.5288	4.1568	4.319	4.9915	4.1358	4.724	7.0076	5.6908	6.9366
CCR3	1.553	3.079	1.0879	2.8501	0.3419	4.2348	1.3917	1.3112	2.4106	0.6217	0	0	1.3279	0.8897	1.5956	2.2204	0	0.7888	2.5617	2.5764	0.2881	0	2.0444	1.8514	1.4725	2.5209	1.9503	2.3309	2.7615	1.508	1.1514	0.5622	1.445	0	1.2863	0.9529	0.5745	1.2961	2.4708	1.8511	0	0	4.8144	0	0.6907	0	0.9285	0.8616	0
CCR4	1.553	2.3615	2.13	2.6392	1.0495	1.8102	4.318	1.4739	3.857	2.9	2.8531	1.696	3.0531	1.58	3.1015	0.3579	3.506	1.4318	3.8967	0	1.218	1.6139	0.5325	2.4763	1.3099	0.9173	2.4598	3.258	2.6636	0	0.9381	1.2807	3.0568	0.9858	2.9023	0	3.2937	1.603	0.8134	0	2.6298	2.6534	1.6918	3.0005	2.0251	0.3555	1.7693	0.8616	0
CCR5	5.3105	5.6941	5.8495	5.0315	5.1606	6.4761	6.2371	5.4088	6.3278	4.1889	7.2791	5.2249	5.3848	3.3358	5.9987	4.3121	6.3486	3.6602	6.0349	5.1994	2.1095	5.4276	4.5157	5.6506	6.0971	6.8348	5.1446	6.0771	5.921	4.8098	5.4409	4.1632	6.0545	3.197	6.2171	3.6841	4.7899	4.8112	4.8777	5.9907	3.75	5.5304	5.5346	4.8233	4.4715	4.9099	5.3163	5.239	2.3235
CCR6	5.115	4.1198	4.6231	4.6509	3.7281	3.5685	5.5306	4.2486	4.7228	3.9352	4.597	3.1943	4.2577	5.3862	3.2492	4.4764	4.1486	4.6193	4.0039	4.1002	4.9807	3.4473	3.0436	4.1624	3.7142	5.1409	4.3389	4.0762	3.9987	4.182	4.9723	4.5432	4.6673	5.1119	3.9298	2.1898	5.1103	3.9362	3.1156	3.4698	5.7358	4.5607	2.7	4.0588	3.9411	3.9203	3.3233	5.4883	2.3311
CCR7	1.553	3.7161	4.7888	4.4105	2.7832	3.3094	6.2214	4.5001	5.1512	3.0006	4.1196	3.541	6.3849	3.9	4.1443	3.1047	3.6954	3.1311	5.6914	4.3121	2.4961	5.5721	2.0444	5.1522	3.5424	4.9224	3.9376	5.4204	4.3307	4.6064	4.7686	3.7431	5.4187	4.2949	5.2364	3.1875	4.4778	3.2392	3.9438	3.2769	4.9588	3.8062	3.5584	5.8156	4.0314	3.3535	4.3836	5.4693	2.5596
CCR8	0.9761	2.0127	7.5793	0.9859	3.6127	2.5883	2.4857	0.9175	2.9022	1.6575	3.2508	0.6415	3.0962	1.4359	2.0997	0.8834	0.8456	1.9674	2.9905	5.7536	2.9731	1.4052	2.45	2.2965	1.985	0	2.3483	3.0098	2.0401	4.2347	0.6876	3.8423	2.4078	1.3973	3.8024	0.6995	1.6788	1.2961	3.7544	1.4534	1.8459	1.2888	1.8489	0.7658	0.6907	0.8784	0.9285	0	0.9185
CCR9	0	1.073	0.4596	0.9859	0.6181	0.8763	1.0584	0	2.9022	0	0.7271	0	0.3239	0.361	0.3252	2.2204	0	0	0	1.4086	0.5282	0	0.5325	0.7243	3.3878	0	0	2.1787	0	0	2.4802	0	0.5167	0.408	0	0.3917	1.5641	0	5.0525	0	1.3543	0	0	0	2.2279	0.3555	0	2.3462	0
CCRL1	5.5074	3.4139	3.821	4.2709	1.3811	5.1054	5.1773	2.792	5.5338	6.6063	3.0936	4.1077	2.8159	3.6288	3.8222	3.7729	3.1651	2.4238	1.6056	2.8656	2.7062	5.3568	2.3271	2.4763	4.788	5.1073	4.1184	4.1805	1.875	2.4068	3.7568	4.1823	4.4088	2.8499	3.3721	2.1477	3.1815	8.6316	6.2402	2.9106	5.9354	2.9514	7.0306	1.9264	3.7643	3.2724	3.3694	3.0623	2.041
CCRL2	4.5976	4.9189	5.1658	4.3424	3.6744	6.0114	5.1556	4.3405	5.8084	4.3114	5.5607	4.7719	4.0754	3.4527	5.8359	5.2435	6.1844	3.3182	5.2551	4.9286	3.3929	5.0863	4.6241	4.8437	5.0552	5.3467	4.8696	5.5345	5.2613	5.1214	4.9218	3.9124	5.3893	3.9733	6.0391	4.3899	4.7899	5.0197	4.9324	4.8704	3.4409	5.4374	5.7291	4.46	4.623	4.4929	4.2067	5.0021	2.6646
CD19	0.9761	3.4867	5.3759	1.854	1.6506	2.3725	3.914	1.7529	2.6772	3.9075	1.8565	1.4222	4.0537	3.5609	5.1854	2.4607	1.3751	4.2805	3.3206	0.7328	5.9284	4.6853	2.45	3.194	1.8729	2.5935	3.7746	5.7253	2.3226	5.0695	1.3372	2.2667	2.6248	2.479	1.2863	0.3917	5.0885	1.2961	4.5211	1.2041	3.6933	5.5748	0	6.286	0.9419	4.4749	4.9453	0.8616	2.6646
CD1A	3.7626	3.7161	4.22	0.9859	3.9488	4.053	1.5334	3.7489	2.6772	1.885	1.7197	1.0841	2.7634	4.6368	0.3252	2.2204	5.0391	1.9674	0.8618	1.2165	0	0.8673	0.9206	0	1.6187	1.1275	4.4776	2.4686	2.3226	0	0	1.2807	1.445	3.3435	2.9023	0	0.3157	2.2584	0.8134	3.0685	1.0271	1.2888	0.456	0	0.3863	5.2958	0	8.185	0
CD1B	1.553	1.073	0.4596	0	0.3419	0	0.8576	0.6714	0	0	1.8565	0	0.5883	1.2758	0	0.3579	1.3751	0	1.3976	0	0	0	0	0	0	0.3743	0.4949	0.5887	0.5308	0.6913	0	0.9658	0	0.408	0	0.3917	0	0.3686	0	0.9025	0.603	0.9724	0.802	1.2634	0.3863	1.4204	0.9285	3.9732	0
CD1C	3.7626	3.7161	1.0879	0.7257	1.7685	1.2587	3.189	4.1124	3.0967	2.0814	2.203	0	3.2183	3.9272	1.7115	2.6012	3.401	1.7763	0.4944	2.2143	0.9139	0.8673	0	0.9842	1.6187	2.7916	3.0645	1.3287	3.5451	0.6913	1.3372	0.9658	2.0053	1.8538	3.0348	1.5219	0.9844	2.424	1.0948	2.1626	2.6298	1.9584	0.456	3.3368	2.0251	3.1415	2.4638	5.1084	0.5311
CD1D	3.5408	5.4244	3.7822	4.8141	3.3353	3.8168	4.4127	4.4423	4.0098	5.6904	6.098	4.0108	3.653	3.7857	4.491	4.6721	5.6327	2.357	3.1317	4.5549	3.5912	4.3485	2.45	4.2428	3.5424	5.1561	3.4893	4.3682	5.3739	3.3534	3.9965	5.2179	4.2546	3.1446	5.4651	4.1061	3.2937	3.283	2.5662	4.2671	4.6364	5.0752	4.1779	4.3651	4.944	3.8211	4.2979	3.0623	3.7507
CD1E	2.7661	2.7046	2.0007	0.9859	1.9789	2.0229	3.4963	3.9281	2.5501	0	2.7159	1.0841	1.7073	4.4985	1.1788	1.7015	4.0823	0.5706	2.094	1.2165	0.2881	1.4052	0	1.3952	2.3623	0.6712	3.3223	2.3309	1.875	1.1567	0.3844	1.6528	2.1523	2.639	1.2863	0.6995	0.794	1.856	0	1.2041	2.365	2.6534	0	2.5612	1.655	4.105	2.004	6.0163	0.5311
CD209	5.5966	6.5071	4.9896	5.5673	4.3592	8.1498	6.2422	7.1887	6.1637	4.5623	5.9756	4.2418	4.8425	1.8312	5.0155	6.0936	7.409	5.2336	6.267	5.5547	4.7941	4.6143	5.7098	6.091	5.9391	8.9472	5.9818	4.0105	7.1128	5.5388	6.1969	3.7935	4.2217	6.0804	7.5662	5.8048	4.8645	6.7292	4.5908	4.9537	3.4409	6.0744	4.1174	7.5544	5.6737	3.9309	6.0778	7.5553	6.3016
CD22	4.0421	6.684	7.722	7.2757	9.9372	11.5888	5.35	8.837	5.8763	7.5787	9.0803	11.4552	10.7944	9.0202	7.7387	10.5618	9.2933	7.2853	8.5235	8.063	11.0399	5.1379	6.0962	5.0983	9.1213	11.7593	11.7178	6.4787	7.2749	8.9662	5.2341	8.3623	9.2113	10.3766	8.6373	10.787	6.3613	4.1129	6.5799	8.0418	10.3568	8.6689	6.8884	10.6493	6.8366	3.877	8.1937	3.0623	10.5638
CD244	2.5449	2.1081	2.4602	2.3921	1.2248	1.8102	2.681	0.9175	2.6772	1.6575	2.9783	1.696	1.9142	1.0956	1.8188	2.2204	3.7815	1.2959	2.6582	2.6543	0.5282	2.3566	2.0444	2.2965	2.5921	2.5209	2.0955	3.1799	2.3226	1.508	1.9061	1.2807	3.5029	0.7256	1.9554	0.3917	3.4309	2.6416	0.8134	2.6359	0.603	2.414	1.9906	2.1704	2.4868	1.2614	2.4638	1.3973	1.4752
CD247	3.2786	3.8324	5.8401	4.2463	3.2568	4.053	4.905	2.4448	5.4293	2.2543	4.1465	2.7224	5.0865	1.4359	4.5388	3.007	4.5432	2.2135	4.4218	4.0201	3.7177	5.1037	2.858	4.6698	4.1349	4.3611	4.555	5.4033	4.5103	4.5695	3.0579	4.7786	6.1274	2.9751	2.2009	2.7257	4.3452	4.0382	3.4884	4.2671	3.6342	2.7597	3.7697	4.8233	3.9187	2.7799	2.6133	4.2459	2.3235
CD28	4.4134	4.5957	4.3046	4.0609	4.1792	5.0937	4.6489	4.4423	5.465	3.3446	5.3566	4.8855	4.1179	2.316	4.1648	5.7976	5.7006	4.2983	5.3155	2.6543	4.4593	4.1281	4.0935	3.6711	3.747	4.5553	4.2169	3.1799	5.0452	3.798	2.6301	2.2667	3.3888	3.197	5.1513	4.3682	5.6697	5.723	3.871	5.0888	2.2118	6.0744	5.1825	5.3043	4.1358	3.5033	4.5597	5.3871	2.8541
CD320	10.6011	10.9612	10.6267	10.8752	10.0471	9.9384	10.806	9.4524	10.8121	10.8162	10.3002	9.5641	9.2255	10.9239	9.9886	9.9567	10.4697	10.5579	9.9052	8.5834	10.1317	11.1121	9.4028	8.9961	10.419	9.7537	11.2936	11.656	11.0223	9.1953	10.1654	10.427	10.5649	10.1106	8.9792	10.1848	9.7231	8.8765	10.2098	9.1894	9.0731	9.6992	11.0437	11.9071	10.6848	9.8052	9.1459	10.6155	9.6863
CD3D	2.5449	3.1254	4.7288	3.4338	3.4457	3.1374	5.3595	2.1876	6.2684	2.2543	3.5623	3.852	4.7909	0.8897	3.9691	0.6444	4.0823	2.0542	4.6266	2.7985	0.5282	5.4818	2.5633	3.8772	4.008	4.2076	4.5296	5.7525	4.5103	4.4118	3.7568	4.4729	4.6506	0.7256	3.1563	1.8055	1.6788	3.3255	1.3303	3.3402	1.3543	3.6491	3.8463	4.5052	2.7726	1.2614	2.9865	4.3068	1.4752
CD3E	3.9548	5.3963	6.7031	6.1015	5.7537	5.4652	7.1852	4.9781	7.5606	4.529	6.1785	4.5484	7.4193	1.9421	6.2965	3.1047	6.0346	2.8204	6.9965	5.8561	1.8688	7.3987	5.2157	6.7322	6.6497	6.5456	6.3651	8.0826	6.44	6.1761	5.8141	6.035	7.148	4.0606	4.4507	5.2759	3.9929	5.6827	4.6354	6.0103	3.047	5.6036	5.0431	6.599	5.0005	3.7923	5.1427	6.7552	4.2665
CD3G	0	2.0127	3.7822	1.9789	2.7832	2.5883	3.9649	1.7529	4.6906	1.6575	3.9464	1.4222	4.8551	0	3.2237	0.3579	2.8828	0.7888	4.4218	1.9923	2.8458	3.1426	2.1926	4.0575	3.9539	4.2754	3.1334	3.6542	3.3065	2.9564	2.399	2.1935	4.0448	1.8538	0	1.356	1.5641	2.9976	1.7101	2.8247	1.621	2.414	1.9906	3.9732	2.4868	1.0826	2.8119	2.3462	1.2235
CD4	10.0564	9.7329	9.3978	8.7543	9.599	10.3805	9.8937	9.7205	10.2929	10.1333	10.9855	9.4358	10.5602	8.5257	10.189	8.5825	10.6277	8.5234	9.5858	10.1918	8.3591	9.5054	9.2031	9.8256	9.8239	10.404	10.2253	10.0105	10.1216	9.0967	9.6995	7.4108	9.5963	8.5912	10.5657	9.2517	9.1292	10.6676	10.3756	10.3235	9.363	10.3052	9.7047	10.786	8.926	9.7102	8.6632	9.8824	10.8293
CD40	8.1807	8.5483	9.3058	6.8506	8.304	9.2972	7.7378	8.1481	9.3941	8.9976	8.7826	9.5086	8.6219	7.488	8.8401	8.3219	8.066	7.657	8.3716	6.1191	6.7004	6.8003	6.9358	9.1188	7.5316	7.11	7.6664	10.3376	6.659	9.1303	8.2789	8.9294	9.0773	6.2634	9.067	7.96	7.1904	9.4797	7.8835	8.5246	7.1513	8.2709	8.181	7.6328	9.0935	8.0395	9.0508	6.4795	8.7793
CD40LG	2.2835	2.1081	1.8586	2.9141	0.3419	0.8763	4.1955	0.9175	3.0027	0	3.2508	1.0841	3.0087	1.0956	2.2605	0	2.3176	0.7888	3.589	2.2143	0.7339	3.1426	1.2261	2.3892	1.985	3.8993	1.9503	3.0098	1.6886	0.6913	3.1099	1.7582	1.445	1.3973	1.9554	1.356	0.9844	2.0712	1.5327	1.6659	1.621	2.7597	1.5154	1.6326	1.1558	0.3555	1.4889	0	0.5311
CD48	7.2559	7.1386	7.299	5.863	6.344	7.2183	7.2507	6.264	8.3858	6.0484	8.0592	6.2905	6.7547	5.4847	7.7301	6.5704	8.1453	4.5728	7.2382	6.5897	3.4812	7.7476	5.6469	6.6456	6.6153	7.2956	6.2992	7.0933	7.0705	6.4841	6.6776	5.4944	7.5103	4.8138	7.2693	5.2287	5.6059	6.4116	5.745	7.1915	4.2206	7.2439	6.9153	6.7474	5.9057	6.3533	6.2758	7.1449	3.6
CD70	0	6.9061	3.8588	1.5662	1.3811	2.2083	2.4857	2.1876	3.857	0.6217	2.5643	1.696	1.9142	0.6494	3.014	3.7429	2.0662	0.7888	3.9358	1.9923	0.7339	2.6686	1.6925	2.7099	5.2473	2.2782	2.3483	6.611	4.8807	3.798	1.3372	2.5858	2.7222	0.408	2.2009	1.6707	1.9765	1.2961	1.3303	1.6659	0.603	0.9724	2.4492	2.1704	1.3421	1.2614	1.6359	1.3973	0.9185
CD72	5.3105	6.8064	5.3363	5.6447	5.9286	6.5764	5.9455	4.6777	5.7077	4.7181	5.9452	5.9681	6.5683	6.4404	5.9044	5.6757	6.5584	5.8088	5.039	4.7627	4.0612	6.5119	4.4873	5.9686	5.3864	5.884	6.5339	7.0826	5.2779	6.1388	5.6307	5.4557	5.6954	4.4102	5.2364	5.1548	6.0244	5.4527	4.1112	5.417	7.1139	5.405	4.8887	6.9652	5.0812	5.5144	5.1671	6.4257	4.9247
CD74	14.1834	16.0943	15.4312	16.038	16.2913	14.8166	14.609	15.1416	16.0491	15.4749	16.2783	16.0311	14.9905	12.901	15.5839	13.0244	14.9754	14.5517	13.9243	15.3326	11.7464	14.1974	13.3324	15.0801	16.0548	15.9482	16.4013	18.6494	16.1389	15.5731	16.7869	14.796	14.9649	12.4806	15.3811	16.1232	13.725	16.9787	15.4397	17.5126	13.8159	16.0248	15.7319	13.7622	13.4604	14.2258	13.477	14.9105	15.6913
CD79A	0.9761	3.1703	7.7499	3.4768	1.6506	4.6731	5.8472	4.1847	6.5351	4.8586	3.0936	4.4409	7.9972	1.58	2.4725	2.0346	3.1651	1.875	6.5635	1.867	0.9139	8.7289	1.478	6.417	2.9086	3.6499	6.7632	8.5484	7.6358	5.9365	2.1238	2.3364	7.8623	1.9787	3.5599	1.6707	1.785	5.2246	2.4708	0	2.6298	3.4089	3.1386	6.9571	6.9698	6.973	4.9453	4.8053	3.0986
CD79B	2.2835	4.932	3.7423	3.2477	2.1625	3.788	4.6949	2.1876	3.9607	6.49	2.9783	4.7115	4.9521	3.1169	3.2997	1.5709	4.2728	1.556	4.5531	2.3137	3.3309	5.7372	2.5633	4.7594	2.5195	2.5935	6.1492	8.1275	4.5382	3.0664	2.7658	2.9395	6.0356	4.0886	3.5599	2.3378	1.5641	7.4375	7.8602	2.2962	1.621	5.7002	3.919	6.6197	3.7643	4.4005	2.6826	4.8469	3.4317
CD81	13.0274	14.9809	13.5891	15.7888	14.8273	14.5913	14.0835	14.7701	14.2183	13.582	13.8405	13.8394	13.3274	13.3031	14.5383	12.3294	15.0761	14.1894	14.1706	14.1615	12.7444	13.1575	14.6883	14.5792	14.8591	13.7128	14.4005	15.0727	14.5008	13.3282	15.1052	13.3443	12.8103	13.7456	14.4003	14.453	12.5884	14.4802	15.3164	14.574	12.8235	14.5369	14.5684	12.911	12.5389	12.2891	12.8235	14.0587	14.8082
CD8A	3.8619	5.7018	6.3846	5.3182	5.775	3.7586	6.1015	3.7168	7.6679	5.8605	6.2486	5.3491	7.5018	2.316	5.2823	6.6291	3.9397	3.0907	6.1721	5.3937	3.5095	6.811	5.6975	6.2416	6.134	6.4165	5.855	6.6036	6.8821	5.1959	5.0336	5.5096	7.2657	2.639	3.1563	4.0255	6.4243	5.5091	4.397	6.0861	4.8847	5.3885	5.1677	5.7976	5.9057	4.3221	5.0539	8.123	4.1982
CD8B	2.2835	2.6422	5.7424	2.713	2.7832	2.0229	4.1522	2.0906	5.4293	3.5576	3.3469	3.395	5.3848	0.6494	3.2622	10.8082	2.5315	3.3182	4.2465	2.6543	5.5402	4.1281	2.7663	3.194	3.5785	3.6499	3.1334	4.6832	4.9857	4.9017	3.3008	2.9836	4.8577	0.7256	1.6593	2.0424	8.2895	2.7703	1.8681	4.019	3.2177	4.0351	3.0114	4.0965	9.2355	2.4518	3.3694	8.144	1.4752
CDC42	11.8814	13.1065	12.364	12.2601	12.6296	12.467	12.6864	12.356	13.0706	11.8329	12.2342	12.3033	12.1107	11.8299	12.0414	12.0317	12.9423	11.869	12.8619	12.3243	12.404	12.3527	12.7884	12.5021	11.713	11.9661	12.9343	11.5416	12.441	12.6467	12.0921	11.6249	12.3116	12.5393	11.6779	11.8086	12.7269	11.5464	12.3136	11.4305	11.6237	12.5782	12.5703	12.4878	12.0956	11.9052	12.6539	10.9343	11.594
CDK4	11.933	12.0324	12.7014	11.0987	12.1651	11.6758	11.446	11.5042	12.1393	12.4285	11.697	11.945	12.6319	11.4063	11.8424	12.9458	12.3882	12.6628	12.606	11.6903	13.0786	12.5782	11.7098	11.2273	11.42	12.1038	11.1674	11.7396	11.4532	12.1731	11.563	13.1208	11.4043	11.9559	11.4352	12.4245	12.1807	12.4155	12.283	11.5259	11.2917	11.7065	11.8933	12.2282	12.3467	12.4742	11.5267	12.498	12.0829
CECR1	10.5217	10.3138	11.5709	11.0091	12.391	11.0001	9.9406	9.6176	9.6892	11.4894	11.5134	10.8673	11.3379	11.0226	10.733	8.8328	10.2672	10.2423	10.0424	9.5759	11.0584	9.4221	8.1085	11.8026	12.8797	12.498	11.6252	9.942	10.0097	8.9212	11.2909	8.9786	10.2661	9.7681	10.9257	11.1764	10.0772	11.3772	10.2791	11.3545	10.0056	10.7545	11.4957	9.9763	9.5194	11.1616	11.5953	8.0537	11.5394
CER1	0	0	0	2.713	0	0	0.6241	0	0	0	1.2083	0.6415	0.3239	2.316	1.008	0.3579	0	0	0	0	0.7339	0	0	0	0	2.9101	0.4949	1.0056	0	0.6913	0	0.3084	0	0.9858	0	0	0.794	0.6619	0.4632	0	1.621	0	0	0	0	0.3555	1.4889	2.0936	0
CGA	0	0.634	0	0	0.6181	0	0.3456	0	0	0	0	0	0	0	0.3252	0	0	0	0	0	4.4151	0.8673	0.5325	0	0	0	0	0	0	0	0	0	0	0.408	0	0	5.2268	0	0	0	0.603	3.7557	0	0	0	0	0	0	0
CGB	0	0	1.5242	0	0	0.3546	0	1.7768	1.056	2.792	0	0	1.005	0	0	1.0883	1.7617	0	0	0.9949	0.2881	0	0.5325	0	0	0	4.1184	2.4686	0	5.5578	0	2.696	0.5167	3.1446	0	0	0.3157	1.114	0.4632	0	0	0.9724	0	0	0	0	0	0	0
CGB2	0	2.7644	3.8957	3.0905	0.3419	0.6389	1.0584	1.1278	0	4.0075	0.7271	0	0.3239	0	0	0.6444	2.5315	0	0.8618	1.4086	2.7542	2.1034	4.336	0	0	1.4737	6.827	0	0	5.2667	0	0.9658	0	4.9573	0.7821	0.9529	0.5745	1.735	0.8134	0	0	1.548	0	0	1.912	0.3555	1.6359	1.787	0
CHGA	0.9761	2.1976	7.898	7.7089	3.4098	4.7939	3.7495	5.1684	0	3.4191	1.5685	4.2839	2.4004	2.8587	0.5903	6.4548	6.4309	3.5147	1.1545	4.5344	1.7788	4.8387	1.478	3.5558	7.0419	3.6835	8.4514	5.077	0.5308	6.8574	0.9381	0.778	2.2857	4.517	0.7821	0	2.7805	2.9441	2.4708	4.5871	5.1606	3.8062	2.8718	1.9264	5.9777	2.9461	3.863	7.0591	7.6174
CHGB	0	3.5895	3.5707	3.5591	2.3253	4.971	3.8341	2.7289	3.9098	5.1488	4.731	0.6415	4.5331	4.1282	4.2245	2.9022	5.6094	4.8158	1.3976	2.8656	4.7114	2.1034	0.5325	1.3952	3.6483	6.4014	5.1446	1.3287	5.0058	1.7903	3.004	4.0433	2.2857	7.1681	5.6828	4.5132	1.1526	2.7073	2.1401	4.1306	1.3543	4.1174	3.1982	2.1704	6.5072	2.9461	5.0539	6.2664	2.9403
CHP	10.3916	10.4225	10.5645	9.9624	11.2653	10.4448	10.7222	10.8809	10.8962	10.7364	10.6275	10.429	11.0752	11.0449	10.7434	10.0562	10.049	10.1099	10.6421	10.832	10.4263	9.6988	11.405	10.5687	10.6151	10.6916	10.9901	10.0224	9.9928	10.2299	10.96	10.4606	10.7107	10.5583	10.4142	10.9578	10.2584	10.9865	10.3057	11.8677	10.0487	10.5217	10.7993	10.8065	9.7904	12.0419	9.8497	9.7868	10.3939
CHP2	0	8.1904	1.7011	2.7832	1.0495	3.4991	2.9572	5.7319	3.0967	4.0075	5.1723	2.9486	0.5883	0	1.5956	1.4272	2.3176	1.4318	8.8142	7.063	7.534	5.4951	0.9206	3.4305	4.3801	0.6712	0.4949	6.3149	4.7675	5.9793	7.4029	5.4791	0	4.4963	5.1218	2.3378	7.506	6.4932	0	2.5313	0	3.5927	1.6918	0	4.1358	1.9239	7.0573	3.0623	1.8759
CHUK	7.5886	8.4549	8.7478	7.8606	8.8242	9.1585	8.8447	9.5021	9.2735	8.6011	9.3416	8.6448	8.8092	9.039	8.3855	8.5119	8.9423	8.1264	8.4646	9	9.3189	7.7531	7.6859	8.1348	9.0418	8.2353	7.849	7.6977	8.8946	8.6303	8.743	7.6674	9.046	8.6662	9.0786	8.9507	9.126	7.8787	8.9046	8.8123	7.2431	8.6859	7.8455	8.7908	8.3736	9.7078	8.7002	9.2692	9.0381
CIITA	8.3399	9.5313	9.242	9.5264	9.9587	10.2509	9.1865	8.7192	8.2338	7.776	9.5349	10.1044	8.3828	7.5915	9.5502	7.8711	8.321	8.3085	6.5192	9.0314	4.9047	6.4107	6.3223	9.1481	10.0432	8.5523	9.0645	11.5567	9.9776	9.2517	9.0782	9.0497	8.9749	6.0017	9.8677	9.1922	7.0852	9.5197	9.2921	10.3362	9.5242	9.0212	8.1206	6.578	6.4727	9.9426	6.3993	8.2829	8.9795
CKLF	7.6731	9.8672	7.8912	7.5915	8.9489	8.3304	7.8605	9.1057	10.2867	8.4449	9.1527	9.1246	8.6329	8.0564	9.8038	8.8122	8.5468	9.7187	8.1087	8.3473	7.9879	9.3896	8.199	8.687	9.629	8.0348	7.8694	9.1079	8.4913	8.7587	8.7002	11.228	8.5517	7.9584	8.1704	8.912	8.3546	8.8792	9.3955	8.0154	8.1879	8.2276	9.3963	8.0763	7.6957	9.6835	8.4976	8.1187	9.6572
CLCF1	9.1041	9.0263	10.2683	9.0672	9.6699	10.6902	8.4248	9.9243	9.0346	9.3169	8.7783	9.3617	9.5798	9.0202	10.1388	8.8715	10.3194	9.8007	8.1632	10.5478	7.9954	8.5	9.8197	9.4547	8.9385	9.8223	9.3978	9.4142	8.1579	10.2188	7.2111	8.9095	10.4466	10.3243	9.5998	9.7171	6.6554	9.7522	10.3645	8.8481	10.7726	9.9344	9.2786	8.5012	9.4071	8.5632	8.5702	7.5043	10.4166
CLEC11A	8.4397	9.844	9.3719	9.4842	10.5314	9.4721	9.479	7.5314	9.6037	9.1708	8.9468	11.7079	8.3114	8.0718	10.0359	11.0689	10.7348	10.3998	8.9263	8.4988	8.1335	9.2344	7.7381	11.0465	10.8883	9.1375	9.7147	10.3677	9.8472	9.496	8.4064	13.0153	9.2977	9.9743	11.2101	13.6625	7.3438	9.314	14.3484	9.0905	7.3479	8.706	11.5361	8.272	10.4005	7.3568	8.9812	7.3174	13.5551
CLEC4M	0	1.4091	0	2.0938	0.8498	2.776	0.6241	0.6714	2.0833	0	2.7159	1.4222	0.8116	1.2758	4.8098	2.7292	2.0662	1.4318	2.7487	1.2165	2.4961	0.4979	0	1.3952	1.6187	1.8742	0.8627	1.3287	0.9179	0.6913	3.2553	0	0	6.1943	2.9023	1.1685	4.4619	0.3686	1.5327	2.9917	0	6.3373	0.802	1.9264	2.5638	0	10.7256	0.8616	2.3235
CMA1	0.9761	0	0	0	0	0	0	0	0	0	0	0	0.3239	0	0	0	0	0	0	0	0	0	0	0	0	0	0	0	0	0	0	0.3084	0	0	0	0	0	0	0	0.9025	0	0	0	0.7658	0.9419	0	0	0	0.5311
CMKLR1	6.9064	6.5545	6.3385	6.4095	6.0788	7.8242	6.9337	6.2416	5.9025	5.581	7.7347	6.2905	5.7102	5.1911	6.7471	8.1438	8.6391	5.2883	7.6557	6.5081	5.4914	5.9153	6.1962	7.8033	6.8143	8.1536	6.1575	5.8312	7.1939	5.356	7.3281	4.3263	6.5417	7.3233	7.4641	4.8771	8.4332	6.8936	4.9851	6.9793	6.0528	6.9277	6.2355	7.1473	8.6477	6.4533	7.0376	6.6882	5.5496
CMTM1	6.3099	7.8177	7.0804	6.5215	7.119	6.3138	6.6211	8.0707	6.7088	7.3261	7.0161	8.0727	8.0071	8.1475	8.098	6.8028	6.835	8.794	6.5384	6.3057	6.7338	5.6804	4.5436	7.5632	7.7731	6.742	5.8136	6.4034	6.4837	7.3888	5.2802	8.3738	7.5069	6.6108	6.6168	5.5787	6.0776	6.7252	7.5694	6.1225	7.5452	6.9334	6.3185	7.7024	6.5072	6.9107	7.5171	5.6207	7.9874
CMTM2	2.5449	2.1976	0.8078	1.7173	2.6044	2.0229	0.6241	2.4448	1.8868	1.3874	2.203	1.926	1.7073	2.045	2.1823	1.5709	2.0662	2.1361	0.8618	0.7328	1.074	1.1612	0.9206	0.9842	1.7514	0.6712	2.9921	2.5943	0.9179	2.0263	0.9381	3.4913	1.1966	1.3973	0	0	1.785	1.2961	1.5327	1.2041	3.047	1.548	1.0808	2.379	0.9419	1.2614	0.9285	4.3068	2.5596
CMTM3	8.2465	10.6254	9.0212	8.7245	9.2658	9.4243	10.0403	10.0151	11.0576	10.5432	9.5583	10.292	9.8668	9.9932	10.564	9.087	10.4542	10.5427	9.067	9.2376	9.5778	8.9482	9.1833	9.9649	9.3393	9.9186	9.5885	8.4416	9.5717	8.6874	8.3973	9.6839	10.5003	10.2476	10.2678	8.4411	8.3844	10.096	9.1044	9.2328	9.8849	9.2275	9.9806	10.1799	8.9638	10.7403	10.0755	10.3187	8.3243
CMTM4	10.2291	10.3518	9.8826	10.4773	10.3658	10.3565	9.9084	11.1322	10.8556	9.9356	10.016	9.3518	10.2617	10.5214	10.3729	9.391	9.2786	9.9178	10.216	9.8976	10.3043	8.9361	9.4151	11.9287	10.8692	10.2786	8.7923	9.522	10.8906	9.4204	9.1152	10.4715	10.6334	9.6818	10.0511	10.3296	9.8371	9.6341	10.4221	10.0707	9.4986	10.2498	10.0924	9.0867	9.6481	11.7388	10.7088	9.5177	9.3791
CMTM5	0	0	0.8078	0.4081	0	0	1.0584	0	0	7.2464	0	3.0496	6.4277	0	0	0.8834	0	0.7888	0	0	1.074	0	0.5325	0	0.374	0	0.8627	0.5887	0	0	0	0.5622	0	0.7256	0	0	0	0.6619	1.3303	0	1.8459	0.5667	0.802	6.7285	3.352	1.4204	1.3252	2.7482	0
CMTM6	12.1487	12.7902	12.6844	12.1885	14.3195	13.3451	11.3286	12.6916	12.3869	12.5856	12.2851	11.6193	12.0722	11.8882	11.9156	12.1875	13.03	12.515	13.6719	12.6319	11.622	12.322	12.7384	11.9187	12.5256	11.5731	13.4808	12.3079	11.4965	12.0574	13.9529	11.1574	11.6374	11.8839	12.2697	12.3293	12.6018	13.8786	11.8259	12.332	11.0089	11.7054	12.0936	10.6474	11.9679	12.7151	11.3635	10.3094	13.8285
CMTM7	11.6158	11.5913	11.4046	10.6368	12.0377	11.2182	10.1946	11.4055	10.7375	11.5278	10.2695	10.2887	10.8413	10.9618	9.77	11.2668	12.1522	10.7783	12.7759	12.9194	10.1165	12.0858	12.3436	10.7688	11.6791	10.7629	12.0167	13.2852	11.2924	11.1877	11.3545	11.3251	10.9297	10.592	10.5678	10.6495	10.5736	12.4353	10.2331	11.3552	10.5394	10.533	10.9828	9.8308	11.6006	10.8274	8.5036	10.6274	11.9991
CMTM8	6.8102	9.3289	8.4007	7.9026	9.4738	8.813	7.4648	8.6697	10.1914	9.7861	8.0396	8.7555	7.9183	7.1205	8.2351	8.6719	8.1735	7.3681	9.802	9.3101	8.1594	8.8316	9.2941	8.6859	8.8872	8.0782	9.0744	10.2219	8.7811	8.7505	8.8764	8.8652	8.5317	7.7131	9.1534	7.9326	7.4626	10.238	9.058	9.307	8.766	7.4642	8.991	6.599	9.3148	8.9126	7.4164	8.7286	8.2119
CNTF	3.5408	2.6422	3.659	3.6744	1.9789	4.1693	3.2722	3.8908	2.2562	1.885	3.2003	2.5945	3.2568	3.2521	3.0584	2.385	2.7178	3.2827	2.6582	2.7282	3.0521	2.1034	3.1025	1.7148	3.1197	3.6154	0.4949	3.258	3.7966	2.4068	2.6301	2.696	2.7222	4.0886	2.2009	2.5586	4.0366	2.1678	1.5327	3.0685	4.4775	2.7597	2.1196	3.3368	3.0111	3.7016	4.5361	2.0936	2.041
CNTFR	1.964	8.0061	10.5698	6.7135	10.0937	4.0286	8.7796	8.8938	7.7713	9.7368	7.0804	9.9048	12.2036	9.6352	2.3347	9.625	6.9324	8.6021	1.9488	5.4494	12.3177	3.1426	0.9206	6.8912	9.8225	7.7942	9.1069	7.3465	7.6358	8.3054	2.9481	5.6255	7.0808	9.6737	6.3116	7.7935	8.1769	5.058	7.2981	6.3851	9.5344	6.1447	3.7298	11.2124	6.4974	3.6709	7.4088	10.3279	4.7207
CORT	4.3863	5.6582	3.6975	5.6375	2.3307	3.7301	2.8373	3.4772	3.5067	5.3404	3.1415	4.4044	4.5133	4.768	4.3127	4.7592	4.1428	4.3752	3.5578	4.5839	4.8888	3.0932	2.8428	3.2618	2.471	2.7058	4.7141	5.2204	3.4188	3.9208	3.8425	3.4294	4.1961	5.0011	3.3346	0.9366	3.5856	3.3651	2.6017	0	5.3375	4.3123	2.7614	4.8724	4.8034	2.6588	2.792	4.2056	2.9839
CR2	1.553	1.073	4.1301	8.8037	2.8382	4.4523	0.8576	2.2785	1.389	6.0946	2.6421	2.2986	2.8159	5.0247	0.8142	5.6757	3.7815	5.3497	1.1545	5.2124	8.9042	2.9249	3.7549	3.3405	6.134	7.2029	1.1555	2.71	4.7675	1.508	3.6202	8.4651	2.6248	5.1817	2.7563	3.2831	6.4925	6.4312	7.1975	1.8511	0	5.0334	0.802	2.1704	6.0663	5.3659	1.4889	5.1422	2.9403
CREB1	10.5489	9.768	10.0984	10.3945	9.978	10.0665	10.1876	10.1623	9.5621	10.1423	10.3589	9.7473	10.3653	10.8647	9.6701	9.7496	10.2294	10.4889	9.7198	10.103	10.1136	9.3754	9.3961	9.8472	9.6783	10.5256	10.2381	8.8999	9.3972	9.7312	9.7022	9.8297	9.7413	10.471	10.6508	9.7541	10.1504	10.0975	10.3139	9.7804	9.7145	9.9415	9.6898	9.9863	10.25	10.0789	10.0408	9.8185	10.4615
CRH	0	0	0	0	0	0	0	0	0	0	0	0	0	0	0	0	0	0	0	0	1.9536	0	0	0.7243	0	0	0	0	0	0	0	0	0	0	0	0	0	0	0	0	0	0	0	0	0	0	0	2.3462	0
CRHR1	1.1114	4.0659	1.4228	0.4569	0.6676	2.7434	1.6623	1.0181	4.2332	2.7053	0	4.06	0.8116	0	0	5.6083	2.8624	0.8696	2.2119	3.8374	3.3287	2.2355	0	2.3892	2.8805	0	0	0.6868	1.8785	0	1.1514	2.3601	1.8416	3.4335	5.4414	2.5128	3.2937	0	1.2009	4.8271	5.6825	0.9724	1.8218	0.8354	9.7682	0	6.481	8.5532	1.86
CRHR2	0	0	0.8078	0.9859	1.2248	4.2675	2.7979	0.3744	0	0.6217	0.7271	0.6415	3.4536	0.8897	0.3252	0.3579	0	0	0	2.1076	2.8873	0.4979	0	0	1.1266	2.0903	0.4949	0	0.5308	2.2291	0.3844	2.642	0	1.9787	0	0.9529	0	0.6619	0	1.4534	0.603	2.2775	1.0808	2.8684	0.6907	0	1.4889	3.0623	1.2235
CRIM1	10.1305	11.1008	10.0994	9.9877	10.4025	10.0803	9.2526	10.3635	10.9476	10.3708	10.9712	11.2037	11.1662	11.1698	9.9975	9.856	9.971	10.7601	8.8994	9.0386	10.304	9.2896	11.0233	11.1164	11.7204	10.102	10.8835	8.7442	9.696	8.6191	9.9689	9.8118	10.9224	10.5571	11.525	10.1917	9.2736	10.7922	9.7357	10.6536	10.4012	10.5814	10.0485	10.6194	11.6326	9.4417	10.0196	9.4384	10.2839
CRLF1	1.553	5.6864	3.6155	5.771	3.1737	1.8102	4.6333	5.6147	4.9392	4.35	1.5685	5.4995	6.1797	4.7013	3.2997	10.4837	6.9039	1.556	3.9738	1.7297	5.7143	4.753	0.9206	3.9701	7.8059	7.8656	5.6469	6.9059	3.0976	3.9202	3.3448	3.186	4.5213	8.6995	2.2009	3.2361	4.2556	3.0493	1.5327	2.9106	4.4086	1.7678	3.954	5.9194	5.665	2.9975	1.7693	10.2283	2.041
CRLF2	0	0	0	0	0	0	0	0	0	0	0	0	0	0	0.8142	0	0	0	0	0	0	0	0	0	0.374	0	0	0	0	0	0	0	0	0	0	0	0	0	0	0	0	0	0	0	0	0	0	0	0
CRLF3	7.1615	7.9905	8.263	7.7066	7.119	8.2692	7.8317	8.614	8.0284	8.1128	8.2668	7.8173	8.6145	8.3088	8.5068	8.1337	8.0574	8.1226	8.2017	8.168	8.1358	7.0086	9.4348	7.8489	7.4918	7.4959	7.3419	8.3687	8.1646	7.525	7.5227	7.4149	8.2468	8.0178	7.9984	7.3227	7.3909	7.7558	7.7903	7.59	8.7967	7.9445	7.6983	7.5436	7.8264	7.8655	7.9676	7.5615	7.4066
CSF1	10.5866	10.5152	9.5067	9.3698	10.4837	12.5101	10.0243	11.8829	10.6073	9.1869	12.1126	10.0151	8.1698	10.79	12.0715	9.081	9.7802	9.7717	8.4546	11.6836	8.2772	9.9906	9.7047	8.9859	8.6623	11.1891	9.5924	10.4691	11.168	10.9756	8.9495	9.4055	10.9179	10.6223	12.1263	10.7791	8.8536	9.8954	10.0826	11.1871	12.2782	10.4893	9.5609	9.4335	7.6122	9.4817	8.4134	9.9083	8.6684
CSF1R	9.8466	9.9601	8.6542	8.4023	9.9564	11.0617	10.3275	10.2621	10.067	9.1017	11.5282	10.4125	7.98	8.4999	10.4919	8.4412	10.6299	8.202	9.7981	10.2016	7.5714	8.9709	9.093	9.5945	9.1167	11.2483	9.4434	9.428	10.9148	7.8816	9.7185	6.4432	9.9833	8.6639	11.0391	8.5887	8.4322	10.0211	8.5023	11.2357	9.2739	10.6395	9.4843	10.3528	8.4376	9.5554	8.7626	9.7572	7.4104
CSF2	0	0	1.0879	0	0	0	0	0	0	0	0	0	0	0	0.3252	0	0.8456	0.5706	0	0	0	0	0	0	0	0.3743	0.8627	1.5924	0	0.6913	0	2.4029	0.5167	0.408	0	0	0	0.3686	0.4632	0	0	0	0	0	0.3863	0.3555	0	0.8616	0
CSF2RA	5.9749	6.3646	4.3318	4.3189	5.5381	6.5806	6.0728	6.3132	7.3855	4.7181	7.5678	5.3687	4.7645	3.725	6.5549	5.3765	7.2368	3.7923	6.0879	6.6094	2.5516	4.939	5.0699	6.2416	6.6708	6.9602	5.7818	5.2589	6.8983	3.6644	6.4845	6.5201	6.0356	4.1161	6.699	5.1164	5.0988	6.1994	3.5826	6.7006	5.242	6.9781	6.1625	5.4268	4.5493	6.8768	7.3777	5.4424	3.9714
CSF2RB	6.5221	6.0289	6.7591	4.5974	5.4874	7.3022	7.2222	6.366	6.0741	5.3528	7.0343	5.7452	6.5759	5.157	6.3377	5.7071	8.2243	4.1085	6.7721	4.9596	4.2406	6.2559	5.41	7.232	6.343	7.1824	5.8448	6.5733	7.3197	5.1959	6.1727	4.4729	6.5681	4.8138	7.3025	4.645	4.6137	6.5209	5.5015	6.3776	5.0061	6.3879	6.2567	6.7846	5.4077	6.5597	5.8632	6.4663	3.49
CSF3	0.9761	0	1.7011	1.3975	3.1737	4.5413	0.8576	0	0	0	0	0.6415	0	0	0.5903	2.0346	2.0662	0	0	0.9949	0.5282	1.6139	0	1.3952	0	0.3743	1.7888	1.8154	0.5308	4.9881	0	0.778	0	1.3973	8.4272	0	0.5745	0.9056	3.0998	1.6659	1.3543	0	0	0	0	1.2614	1.3252	0	2.1891
CSF3R	7.274	9.6954	12.312	6.6909	7.3303	8.2601	7.2761	8.5436	6.366	6.9954	9.0395	8.9753	6.3497	4.8929	7.6705	6.5489	7.9546	5.8026	6.5635	8.1	5.9336	6.6065	6.1785	6.7758	6.7952	8.1701	6.5778	8.6259	7.6896	8.6895	7.0139	7.5874	7.4653	10.1021	8.5263	5.8523	5.404	7.1218	6.1039	8.0607	9.1223	7.8149	6.8793	7.6072	5.3437	7.4838	6.2589	6.618	8.2671
CSH1	0	0	0	0	0	0	0	0	0	0	0	0	0	0	0	0.6444	0.8456	0	0	0	0.2881	0	0.5325	0	0	0	0	0	0	0	0	0	0	0.9858	0	0	0.3157	0	0	0	0	0	0	0	0	0	0.9285	0	0
CSHL1	0	0	0	0	0	0	0	0	0	0	0	0	0	0	0	0	0	0	0	0	0.2881	0	0	0	0	0	0	0	0	0	0	0	0	0	0	0	0	0	0	0	0	0	0	0	0	0	0	0	0
CSPG5	6.7596	6.9773	6.981	7.1285	9.2888	7.2945	8.2978	6.8464	5.9909	7.9048	7.4511	5.6519	8.9488	6.3275	6.774	8.6202	6.3766	8.0545	7.34	7.4546	10.5067	5.6804	7.8924	7.8671	9.109	8.6911	7.564	5.5656	8.9213	8.0781	6.6339	8.9697	8.1798	8.4925	7.932	8.3069	8.8039	8.3431	10.596	9.4211	8.6938	7.3958	9.3051	8.1879	10.3562	8.7601	8.1652	5.9026	7.5018
CTF1	8.1951	9.3388	8.8732	9.0477	7.8468	7.362	6.589	9.2148	8.1513	9.0732	7.1751	9.058	9.2501	8.4942	8.5207	8.1807	8.8655	8.1913	7.3724	7.3087	7.3989	7.3412	9.2525	7.899	8.8046	9.2129	9.9358	8.9827	7.5112	7.0637	8.9024	8.5828	8.7173	8.257	7.5826	8.1541	5.6346	10.3066	9.7066	7.1872	7.3479	8.2799	9.405	9.451	8.6997	7.2336	9.7604	7.8894	9.6917
CTGF	9.7365	11.9925	10.2952	10.4078	9.3721	10.583	12.9652	11.3013	13.1769	11.4842	10.3622	13.0758	9.8048	11.6816	11.5429	11.0787	12.1723	10.5549	10.2229	11.4111	11.8536	11.9444	12.3762	11.8108	12.387	12.3158	12.3886	9.7038	10.6819	9.7343	11.2196	9.7922	13.8687	13.938	13.2267	10.6269	8.6855	12.5278	10.5079	9.5704	11.2634	11.6573	13.4105	12.553	12.8246	10.7088	11.2172	11.487	9.8615
CTLA4	2.5449	3.1703	4.3846	2.713	1.9789	3.091	4.5524	1.3112	2.5501	1.3874	2.5643	1.696	3.4685	0.6494	3.9218	0.3579	3.6954	2.1361	2.3467	2.1076	1.218	3.3316	2.45	3.9701	3.8688	2.9101	3.7308	5.0984	3.7497	3.6644	1.9061	3.8181	3.7991	1.8538	4.0099	0.6995	0.5745	2.1678	1.3303	1.6659	1.0271	2.6534	0.456	3.1215	2.836	0	2.5405	5.0738	0.5311
CTSB	13.3163	14.7668	15.2601	14.3599	14.9612	14.3203	13.7765	14.4817	14.7941	13.6071	13.768	14.8407	14.2314	13.9923	15.153	14.3043	15.4139	14.9914	14.7505	15.3608	13.3668	14.4129	15.0223	15.7369	14.4666	14.9269	14.4879	14.6971	14.4989	16.0537	13.721	12.8851	14.3816	13.6863	14.3636	14.4195	14.2151	14.5513	13.1141	16.0288	13.964	13.7329	14.7755	13.5511	13.7261	13.7781	12.2042	13.6154	15.4102
CTSE	1.964	4.0879	5.8495	3.5591	5.6267	6.9129	2.5538	2.5212	5.7226	1.6575	3.3926	3.0496	3.9635	3.3758	3.4068	5.2327	3.1651	4.7652	2.2259	2.6543	4.5842	4.7965	4.1671	0	4.6246	3.7164	1.6069	2.4686	0	6.1883	6.3067	4.064	5.1825	4.517	4.7106	4.8617	6.5312	3.5572	4.203	2.2962	2.365	5.2125	5.4512	3.6093	0.3863	4.3221	5.5099	4.1824	3.0986
CTSG	0	1.8005	0.4596	0.7257	0	0.3546	0.6241	0.6714	1.8868	1.3874	0.7271	0.6415	0.3239	0.361	0.3252	0	0.8456	0	0.4944	0	0.7339	1.1612	1.2261	0.7243	0.374	0.6712	0.4949	0	1.2229	1.1567	0	0	1.1966	0.408	0.7821	0	0.3157	0	0	0	0	0.5667	0.802	1.9264	2.0251	0	2.8119	1.787	0
CTSL1	10.9804	10.8603	10.5135	11.2946	9.8136	11.5193	10.3451	10.7023	11.1233	9.8506	10.0332	10.2587	9.7357	9.3612	11.8294	11.3801	11.6888	10.6717	10.8639	11.8617	9.6546	11.1604	11.6718	10.9267	11.0042	10.4003	11.0188	10.7607	10.876	11.2119	11.2095	9.803	10.3293	10.2642	10.7115	10.4653	10.8457	10.1036	10.5807	10.7332	10.0344	10.3585	10.5978	9.9612	11.3861	10.2693	10.5777	10.8281	9.2575
CTSS	9.1243	9.2932	11.2436	9.2402	8.4435	10.9245	9.4741	10.0993	10.0047	8.8572	10.7626	9.1057	8.3285	7.7	11.4029	9.0989	10.9616	9.5715	9.231	9.5488	7.3989	9.6149	10.4036	10.1633	10.5984	10.4018	10.6444	9.4078	9.4902	10.2106	10.1242	8.982	9.4758	7.8905	10.1766	9.5609	8.9834	9.8861	10.4281	9.8363	6.9721	9.9667	9.4011	8.8021	8.4453	9.1383	8.4561	9.4316	8.09
CX3CL1	8.4872	11.1047	7.9796	8.6431	8.1604	10.7062	9.3214	10.29	8.8763	8.1543	8.3032	7.3864	9.7052	8.7651	8.2698	8.2989	9.2878	9.7287	9.1953	10.4412	9.0162	9.77	9.9281	10.6798	10.4264	9.8883	8.8252	9.3161	10.0319	10.2857	7.6087	9.3539	7.8543	8.3978	11.2516	8.9822	8.2296	9.5001	8.0097	10.2301	8.0192	9.2263	9.4332	8.4268	7.7337	7.2602	10.0363	9.1683	8.5346
CX3CR1	7.6524	8.7504	5.6266	6.1151	7.9187	7.2765	7.4714	8.9986	9.3964	7.5908	11.0848	8.4576	7.2315	5.0121	7.1757	5.8193	4.7708	6.4882	4.9464	9.2874	5.2696	6.1511	6.8379	5.8675	5.7617	8.0543	6.9029	6.3686	8.7561	7.6362	7.0002	3.5215	8.771	5.9339	8.7061	6.824	7.3992	8.5056	7.1132	10.5711	8.1802	9.3431	8.1455	7.1257	6.2405	4.9882	5.6549	5.0384	6.9522
CXCL1	5.4764	6.8826	6.7491	7.5418	7.7097	9.8287	5.5466	5.5972	5.7518	1.6575	3.0936	4.4032	3.653	6.1655	1.5956	5.7976	7.5568	3.4198	3.8967	7.6191	6.3282	8.0665	4.7963	7.2691	7.7114	6.7097	8.4293	4.6546	7.7741	8.0847	5.5947	9.971	6.3417	9.3567	9.2349	6.9274	5.057	8.7259	5.7245	5.8991	1.3543	3.9921	6.2068	7.4134	6.3091	4.2176	4.8125	9.7227	5.2955
CXCL10	10.4576	8.8339	10.3923	9.7267	8.9355	10.2125	9.8299	9.5712	9.281	6.49	9.2326	7.6744	9.3931	6.5755	10.85	5.073	8.8948	9.1188	8.2985	10.054	6.5622	11.9566	6.8767	10.167	10.7854	10.0072	8.7422	10.3599	8.7381	10.1735	10.3836	11.9693	9.0066	7.6605	10.0053	9.8317	9.6872	8.1643	9.3171	8.1406	6.0528	9.255	7.4814	7.3528	7.509	8.8167	8.3483	9.0058	6.8777
CXCL11	9.0098	5.5656	8.4293	8.3527	7.0034	7.8453	7.5126	6.8352	6.8094	3.49	6.8251	4.6803	7.0295	4.7169	8.3197	2.305	6.2002	6.7544	6.0349	7.6902	2.4961	8.9349	3.6562	7.703	9.3751	8.4251	6.3723	7.722	6.1994	7.1537	8.6561	9.9087	6.7465	5.0312	7.712	7.1934	6.9829	7.1128	7.555	6.4439	2.8535	6.6997	5.5576	3.9732	5.0279	5.0982	5.7866	6.0522	5.6034
CXCL12	7.952	8.5149	7.4583	8.0646	9.0197	9.4418	9.9417	8.4292	12.2562	9.8379	8.2653	11.0249	7.293	6.2542	8.9533	7.7	10.7253	8.561	9.6334	8.5417	9.005	9.6019	8.6824	10.5051	8.1247	8.4201	7.6221	5.1808	9.1821	6.5328	7.4029	9.8965	11.0571	10.1034	9.0238	6.6011	7.9098	9.2954	8.7418	7.8458	7.4065	7.638	10.6033	11.5147	9.1484	7.8516	10.047	11.5239	6.3097
CXCL13	3.2786	4.2219	5.8115	3.9122	3.4098	5.4095	6.3985	3.4691	4.148	5.1043	3.6017	3.541	7.1748	3.1169	3.8728	0.3579	3.8628	2.1361	5.6567	1.867	0.7339	7.8797	2.6684	5.4607	6.799	2.7286	4.7865	6.8691	6.3167	4.7451	3.6556	5.7898	5.9377	4.0886	3.726	0	3.1421	7.1722	1.0948	1.4534	2.8535	1.2888	3.1386	6.4908	5.8683	4.7984	5.0007	3.6367	0
CXCL14	2.9579	7.6925	5.3496	7.8381	5.4526	8.8751	8.8591	5.3783	10.8946	11.5466	4.0921	8.8978	5.9405	6.1938	4.6878	8.1849	7.2137	6.2096	5.8222	6.5798	5.5538	7.8516	0.9206	8.9757	8.2222	3.8409	6.898	5.1194	5.4492	6.2004	4.5789	3.4288	11.0208	6.8946	6.2448	9.2569	4.5992	9.5208	5.8902	9.9867	2.365	4.4063	9.8925	8.1564	10.3471	6.8905	4.4246	12.3512	3.6
CXCL16	12.1505	12.1015	12.8031	11.171	10.1186	12.2943	11.8679	13.0692	10.8413	11.0541	13.1613	10.7544	8.878	10.5278	12.9956	10.4011	11.2235	12.7053	10.2729	11.732	10.8839	11.892	12.8662	11.2388	12.1666	11.7149	11.9626	11.6625	12.3154	12.188	11.0488	12.0473	10.8939	11.9331	12.8782	12.0818	11.4531	12.5353	10.7245	11.9557	9.2979	11.8715	11.8118	8.3202	11.039	11.7868	10.8233	10.3722	11.3991
CXCL17	3.4157	6.3304	6.7937	10.1484	10.1307	12.329	8.6926	6.4269	1.8868	6.0247	9.4415	6.995	3.7371	3.4897	7.9831	3.5826	9.0197	6.2833	6.551	11.5203	3.3309	8.4868	6.696	8.2288	11.7447	7.3775	7.9646	11.3624	7.9659	9.2297	9.3667	7.7319	8.4629	7.1648	11.2	8.3911	7.7119	11.0399	7.2771	12.2423	0.603	8.701	11.2509	0.7658	5.4986	4.7691	3.5656	6.0344	6.5272
CXCL2	5.5074	7.3214	5.3759	6.1151	6.4449	7.3224	5.8472	4.7588	5.0608	3.0006	2.7159	7.9798	4.6243	5.8824	2.3347	4.8375	6.3344	2.4238	3.9358	6.8683	6.6021	7.1865	3.3116	5.028	5.9251	6.1952	6.878	4.6546	4.2984	6.5519	5.1373	9.5863	4.8999	10.5042	9.0939	6.5102	2.4977	8.8872	5.2804	3.2107	3.1349	3.9921	5.6881	8.3328	4.5493	3.5033	4.4246	5.6678	4.5666
CXCL3	5.4447	4.932	5.4271	5.682	5.025	6.4533	3.1007	2.792	4.7204	2.792	1.9815	4.8855	1.4658	4.4617	0.8142	5.0363	5.3801	3.1311	3.1974	6.8269	6.1466	6.6604	3.5502	4.7063	5.1544	4.4807	6.3362	2.3309	4.3622	5.9072	3.429	7.5084	4.5213	8.1614	6.8234	6.4393	2.9269	7.1693	4.8014	2.0152	0	4.1174	5.2961	3.3368	5.2881	3.3924	2.4638	5.415	4.5114
CXCL5	6.7204	4.2004	6.4786	5.8302	8.2003	7.9268	2.4143	4.3821	5.1944	4.3114	1.7197	5.775	1.5916	5.6242	0.3252	3.0566	5.7864	2.77	2.3467	6.3706	8.1947	3.6485	1.2261	5.3381	4.8485	7.1795	5.1278	1.0056	4.3307	6.1005	4.4837	5.8743	1.6569	6.9336	6.1456	4.3463	1.3032	9.318	2.4708	3.0685	0	6.7262	5.2824	1.9264	4.5681	5.4045	3.6372	5.4956	3.7022
CXCL6	1.553	2.8771	4.6447	4.7098	5.1279	7.0435	4.5016	1.9866	5.0134	2.4086	2.4821	2.9486	2.7634	3.6288	0.5903	4.1384	5.8674	1.6703	1.6056	1.9923	3.2325	4.996	4.1671	4.9691	2.9086	5.6907	3.4893	0	6.2508	4.9311	2.399	8.3424	3.7538	3.9733	7.335	3.2361	2.8797	7.2625	2.4708	1.6659	0.603	1.2888	3.7298	6.4335	3.9761	4.7087	2.3828	8.669	0.5311
CXCL9	6.3786	7.4903	8.7186	6.4039	7.2691	5.7603	8.5726	7.4383	8.8813	5.8471	7.4937	7.8457	8.8141	4.2191	6.4252	2.2204	8.1774	5.9343	9.6207	6.4709	3.6933	8.8829	7.1774	9.1094	8.9429	7.7865	8.0406	7.9999	8.9553	6.5424	7.3004	7.9153	8.64	2.479	6.5955	6.9088	5.6417	7.7244	5.9085	6.2433	5.4787	6.7457	5.3886	8.1242	9.2185	5.1894	7.0896	5.7577	4.0118
CXCR3	2.9579	4.264	5.3628	4.5974	3.9736	4.3961	6.0196	3.5443	6.347	4.2717	4.9146	5.0161	5.5947	1.4359	4.8098	1.8213	4.2728	2.6072	4.719	5.3238	0.9139	5.5082	2.7663	6.2662	5.2246	5.4382	4.0488	7.6729	5.6542	6.271	3.8206	4.7911	5.3288	1.9787	4.5865	3.3727	3.6715	4.826	3.9078	5.0325	2.5035	4.269	4.0543	4.3651	4.3465	3.5727	4.3414	5.5965	4.2328
CXCR4	11.7229	12.4744	12.1444	10.6279	11.2982	11.2431	10.9434	10.6104	11.0251	12.162	12.926	12.2155	12.4011	11.4131	10.8227	11.8819	12.3787	13.05	12.1188	10.8341	9.7105	11.1849	10.111	10.7155	10.5779	11.7962	12.3661	10.9849	9.8938	12.8843	10.9438	9.4455	12.3763	11.8568	12.4142	13.0927	13.1992	12.4004	11.82	11.2973	10.0711	10.2663	10.3091	10.3373	8.8085	9.9149	12.0766	9.435	13.0096
CXCR5	2.7682	2.7644	3.5707	4.4555	2.1625	3.6986	3.0067	2.364	3.3475	3.0955	2.3021	1.4222	4.1181	2.046	2.9681	0.8834	2.5335	2.4882	3.2609	2.4067	2.9735	1.958	2.0444	2.4763	3.3039	3.2172	0.8627	3.5989	1.4745	2.5651	3.1099	3.2237	4.0819	2.639	3.8024	3.1373	1.1526	2.9446	1.0948	5.2297	4.3729	3.1982	1.5154	4.3651	4.3276	1.4204	1.7706	2.0963	1.6894
CXCR6	3.5408	4.5791	4.9197	4.5377	3.9736	4.1914	4.8919	2.5938	5.5505	2.792	4.8005	3.6088	5.1796	2.741	4.5071	1.9319	4.7708	2.7178	5.4156	3.9903	1.4689	5.1379	3.7064	5.0135	5.3238	5.0178	5.6469	5.6109	5.3739	4.9017	4.1282	4.3434	5.5962	1.8538	3.4691	3.4975	3.2199	4.6022	3.1621	5.2622	2.0404	3.6491	4.0862	3.2332	4.727	2.3762	4.183	4.4212	2.4464
CXCR7	8.5739	10.0896	8.8709	8.5939	6.8446	10.3305	9.6296	9.404	8.5568	9.2698	9.5457	7.8029	8.9829	9.9553	7.1707	11.4775	11.5198	9.4467	7.7354	7.8926	7.6702	8.9104	6.7267	7.0055	9.0015	9.9409	8.4345	6.0554	7.6422	7.8396	7.2948	8.1058	9.0968	9.3753	9.5116	9.7982	9.538	7.9432	10.2818	6.6327	10.8782	8.884	9.3625	10.0928	11.241	8.7032	10.3119	9.6946	8.1746
CYR61	10.3654	11.6026	9.4902	10.5483	8.9457	10.9809	12.8458	10.0734	11.7971	11.3964	11.505	12.6567	9.62	11.743	11.2038	10.6615	12.4288	10.2199	9.8256	11.4488	11.3174	11.8511	11.7876	11.2289	10.7856	11.8333	12.4922	9.6774	10.9244	9.7302	10.1984	10.6743	13.282	13.4816	13.079	11.7769	8.6596	12.7674	10.5398	9.0077	9.8447	11.6864	12.6651	12.2393	12.9205	10.3989	8.7834	10.9039	10.5054
CYSLTR1	2.7661	4.6283	3.2676	3.2477	5.0011	3.9528	4.2581	3.8708	3.185	2.4086	4.8668	2.8399	3.2943	1.58	3.9218	2.8468	3.6954	5.8088	3.7728	3.1064	2.7542	3.6485	2.7663	3.8448	3.018	5.4578	2.2274	3.4696	3.651	2.7076	4.2019	0.778	3.7991	2.0936	4.1334	1.6707	3.3978	3.194	5.4273	3.898	1.621	4.4063	3.954	3.9074	3.352	3.1865	3.2374	3.1969	2.041
CYSLTR2	3.656	2.2819	4.3584	3.1972	1.8775	2.5883	4.5357	1.3112	2.4106	2.792	2.8531	1.0841	4.3493	1.8312	1.5956	1.8213	3.0308	1.9674	2.4582	0.9949	2.1095	2.6686	0.5325	3.4305	1.8729	5.4675	0.8627	0	2.1882	2.0263	2.4802	0.3084	4.3183	2.2	2.4107	7.9957	1.785	2.3436	3.7943	2.9106	0	1.9584	4.3974	1.2634	2.3194	1.694	2.1085	0	0
DARC	2.5449	5.6864	5.0883	5.6258	4.9521	6.1649	6.7355	4.9781	5.2969	4.7181	4.8005	5.6519	6.8741	2.801	5.9405	0.6444	5.7655	3.1311	4.8878	5.5547	3.3309	5.3275	3.9756	5.4392	5.8308	5.5056	5.0762	4.8437	5.7527	4.0328	5.3682	4.6338	5.9069	6.2449	5.8541	2.3378	1.4395	4.967	2.6556	4.9936	3.8046	4.5013	7.3061	7.1473	3.6276	2.2964	3.8328	1.3973	3.652
DEFA5	0	0	0	0	0	0	0	0	0	0	0	0	0	0	0	0	0	0	0	0	0.2881	0	0	0	0	0.3743	0	0	0	0	0	0	0	0	0	0	0	0	0	0	0	0	0	0	0	0	0	0	0
DEFB1	5.0824	9.5991	7.0439	9.1275	8.7748	6.626	8.0478	10.4347	9.0287	7.1236	10.4271	6.7766	4.8551	0.6494	10.7775	7.3577	7.9957	8.4251	8.9574	11.4703	5.6266	11.1862	10.8178	10.6835	7.9108	5.699	5.7601	6.5425	9.5445	9.4384	11.5188	2.894	8.7865	5.9869	9.7155	10.8689	7.1007	7.022	4.2894	13.0279	4.5749	6.6383	9.5278	2.379	4.6049	6.5893	7.8082	6.0344	9.8779
DEFB104A	0	0	0	0	0	0	0	0	0	0	0	0	0	0	0	0	0	0	0	0	0	0	0	0	0.9166	0	0	0	0	0	0	0	0	0	0	0.3917	3.3978	0	0	0	0	0	0	0	0	0	0.6801	0	0
DKK1	0.9761	1.073	0.4596	0	0.3419	1.9205	2.681	0.6714	6.6087	0.6217	2.203	0.6415	0.5883	0.361	0.3252	1.0883	5.1726	0.5706	0.8618	1.5781	2.4385	3.3895	3.2452	0.7243	1.1266	0.3743	1.9503	0	5.9315	0	3.6901	0.778	1.445	1.2061	0.7821	0	0.5745	6.3716	0.4632	2.2962	0.603	0	5.0431	2.379	0	0	2.5405	5.1752	0.5311
EBI3	5.7855	4.9957	4.4355	4.1697	3.373	6.7507	4.8246	4.7269	4.9392	3.6221	5.9298	4.8855	3.2943	4.8366	4.185	3.1511	4.8527	3.3867	4.3368	5.3937	2.8458	4.8796	2.1926	5.112	4.4004	5.7235	4.9482	5.4704	6.4547	5.2896	5.1744	3.866	5.4331	4.4102	6.8862	2.7922	2.9269	4.6862	2.9664	5.5299	4.5107	5.7397	4.61	5.4031	3.7643	5.3263	4.8125	5.9606	3.6
EDN1	6.4118	6.8241	7.162	7.1552	7.3423	8.0396	7.3735	5.8917	8.3069	6.1613	6.6713	6.4925	6.2095	5.6325	8.3602	7.957	5.3238	5.1767	5.3007	8.7601	7.2307	7.2851	8.9401	7.3376	6.7602	8.6703	5.9149	6.0445	8.8438	6.8951	8.2916	6.3152	5.7995	8.0196	10.0383	7.3086	5.1394	9.1879	6.0636	5.9199	5.242	6.693	8.1455	6.1785	7.8763	5.7722	6.6535	6.7769	4.9034
EDN2	1.553	6.2801	6.3911	6.4205	6.2809	6.0902	6.3705	7.4084	8.267	6.6687	6.2854	6.7985	4.0968	5.3604	5.9872	9.3758	7.0236	6.615	6.8302	6.3878	6.3479	5.7594	4.5978	7.671	7.6679	7.8784	5.9051	5.9299	5.4639	7.4202	6.7407	6.2353	5.1302	6.4743	5.4884	7.7207	4.5398	4.137	7.2487	2.9917	2.8535	6.2304	6.8471	5.3546	10.4005	8.0334	4.8125	7.8542	6.4776
EDN3	0	5.5739	0	6.4095	3.0393	4.3177	0.6241	6.9709	3.3468	5.9001	6.4349	0	4.4852	7.7332	1.7115	10.5602	6.1844	5.7385	0	6.5238	7.192	0	0	0	6.7162	8.79	5.0936	3.5953	6.909	3.1685	5.7086	0.5622	0	8.2693	7.0281	6.2863	0.3157	4.8112	0	7.9331	4.606	6.8755	0.456	0	8.3669	3.9309	7.929	0	5.4207
EDNRA	6.9634	6.1738	5.8774	8.0326	5.8166	8.3391	8.8591	5.6661	9.5246	9.127	5.8169	7.1222	6.9258	6.5582	7.6046	6.6775	8.2243	6.3492	6.8661	4.3825	6.5246	8.1836	7.0471	7.484	7.4013	6.2355	7.8794	5.3329	6.8379	5.6132	5.8829	6.7546	9.1954	7.7768	7.5934	4.3682	6.9857	8.2564	8.5728	6.3926	5.7669	6.2024	9.6077	8.0384	5.9057	6.0035	6.5506	9.8622	6.983
EDNRB	5.6531	10.003	9.55	8.2726	5.0011	6.1649	6.9496	6.2015	7.2282	6.6142	4.6766	5.4449	5.054	6.2542	5.1754	6.1347	7.3255	8.0319	5.9985	7.2218	7.7773	5.8446	7.7856	7.7627	7.2012	6.302	6.0636	3.0098	6.498	5.4402	9.4236	3.2597	7.0436	6.7042	6.8234	4.9947	4.6423	5.1318	7.6231	4.4788	4.7521	7.887	6.2845	7.1755	5.9565	5.7796	5.3379	5.9979	6.0823
EGF	1.553	2.1081	6.6174	3.6744	0.3419	3.3883	2.3391	2.364	3.0027	1.6575	2.3021	1.0841	1.1755	1.0956	2.4725	0.3579	0.8456	1.4318	4.4758	3.6909	1.7788	2.7592	4.5978	2.9109	2.5195	3.348	1.3988	2.3309	3.3065	2.4068	4.2019	0.3084	1.8416	2.9138	2.7563	1.1685	5.3872	4.3373	1.0948	3.3402	4.0503	2.9514	1.0808	0.7658	1.912	2.5237	5.7057	2.5612	2.7625
EGFR	7.946	8.4852	8.6353	8.6095	8.6245	8.875	10.2028	9.4578	9.0698	7.9044	9.141	5.5692	6.9317	9.4393	8.8054	8.0504	8.7528	4.1287	7.411	8.4075	9.9983	7.3078	8.4608	9.7402	10.1265	8.8024	7.7701	4.3682	7.7415	7.6714	8.4537	8.284	9.2708	8.6058	8.681	9.8238	8.1159	8.5363	4.8014	8.3663	7.5043	7.5991	8.2671	9.6812	9.1685	10.0203	7.7325	9.1946	8.4995
ENG	10.3802	11.0288	10.3406	11.7371	10.1593	11.6076	11.3174	11.0255	10.6153	11.0099	10.6955	10.681	10.0951	11.0204	11.389	11.8585	11.9627	10.0997	10.1773	10.5067	10.9688	11.1833	10.6399	10.9829	11.5313	12.3256	10.6333	11.2424	11.8712	10.0962	10.7538	9.2784	11.4129	11.8332	11.9222	10.4426	10.0307	10.7288	10.8025	10.8821	11.3033	11.1428	11.1944	11.206	10.8997	10.5493	11.1315	11.1938	10.058
EPGN	0	1.073	0	0	0	0.6389	1.0584	0	0	0	0	0	0	0	0	0	0	0	0.4944	0	0	1.1612	0.5325	0	0.9166	0	0	0	0	0	0	0.3084	0	0	0	0	0	0.9056	0	0	0	0	0.456	3.5241	0	0	0	0	0
EPO	2.5449	0.8701	0.4596	1.3975	0.6181	2.1186	0.6241	0.9175	0	1.0548	0.9877	0	1.1755	1.0956	0.3252	1.5709	0	1.6703	0.4944	0.9949	0.2881	2.3566	0	0.4072	0.374	0.9173	0	1.5924	0.5308	1.508	0.9381	1.2807	1.6569	0.7256	0	0	0.3157	1.114	1.5327	0.5206	2.746	0	0	0	0.6907	0	1.4889	2.0936	1.6894
EPOR	11.4026	8.8101	8.5781	9.6035	6.8444	8.1659	7.1015	6.2047	6.0268	7.3217	7.7027	7.4975	8.6944	9.6015	6.0647	7.3924	7.8869	6.0739	7.1494	9.2028	7.6312	6.9915	7.4288	7.3437	7.5571	8.493	9.1767	9.5295	7.9261	8.2982	8.2831	8.6304	9.101	9.9323	8.2338	8.2903	8.6924	9.9134	7.2089	8.0744	12.7721	7.893	8.7962	8.3845	8.2621	8.4669	7.3632	8.1307	8.8871
ERAP1	10.4544	10.1352	9.5375	10.8369	9.0851	10.9023	10.7066	9.592	9.4584	9.6273	9.7131	9.1925	10.3197	11.3601	10.5344	10.0609	9.4084	12.1036	8.655	9.4831	10.2686	8.4295	10.1718	9.8589	10.6888	10.6602	11.0454	10.5014	9.2491	9.3525	9.3775	8.7595	10.5168	9.567	9.7415	8.2871	10.0432	9.7822	9.7685	10.4478	8.7119	10.8123	9.3408	9.7236	9.5296	9.3331	9.1172	8.3002	10.6745
ERAP2	10.2794	5.6941	7.5821	7.7134	10.025	6.8376	9.5625	8.6517	10.4642	5.2946	10.2263	5.7602	9.7781	8.3708	11.5603	9.7735	8.7286	10.5088	4.4758	10.8761	6.5211	9.2628	6.0385	6.2038	5.5593	6.6214	10.1939	7.8282	9.9461	6.7211	10.4113	6.4112	9.1459	8.2321	8.288	3.6841	11.1346	6.8137	9.2886	10.5541	7.6644	7.4682	9.9473	7.4714	8.5013	5.0008	10.0024	6.9394	9.6468
EREG	1.964	3.3372	3.0232	4.7801	2.6044	2.1186	3.312	3.0199	1.8868	1.6575	0.7271	2.1243	2.7634	1.9421	1.1788	2.0346	5.7442	2.0542	5.0918	6.2628	3.0521	3.3316	2.858	2.847	5.911	1.7526	3.5409	5.6109	2.6636	5.3987	1.7835	3.3635	3.3888	5.7621	4.4507	1.9288	0.3157	2.5003	2.2589	1.2041	1.0271	1.9584	3.6888	1.2634	0.3863	4.3221	4.4841	1.3973	0.9185
ESM1	9.0604	6.3743	7.3694	8.8737	6.0265	6.2306	7.5275	6.4757	7.5932	8.4019	5.7483	5.9551	5.9464	8.5695	6.0325	9.4583	10.0038	6.3998	5.8222	7.153	8.3716	8.2786	7.3132	6.3143	8.3702	9.514	8.0157	6.558	7.7682	7.4305	7.2636	7.6087	7.7281	7.8317	8.8614	7.1465	8.1672	7.2293	8.8116	6.0768	6.8345	7.3792	9.1533	7.9715	7.1707	7.2039	8.3523	8.1687	7.1505
ESR1	11.5789	11.7287	12.1312	11.2608	11.9002	11.3369	12.2308	12.0777	10.9691	12.9352	12.9857	12.2747	12.6787	10.6989	10.2993	11.5421	10.4385	11.2458	9.7142	11.6473	7.0331	10.3823	11.9782	11.791	11.7561	11.3287	12.2252	11.5629	10.2935	10.5176	10.3616	10.673	13.0537	11.3758	10.8021	11.9663	10.1551	12.4714	12.2069	11.6115	12.163	11.5039	10.6789	7.5704	10.6182	10.5073	5.9001	4.2459	11.9641
ESR2	4.7609	4.4209	3.2676	6.282	3.373	6.3829	3.0544	5.2605	1.056	4.0075	4.6007	5.8186	3.8421	4.6202	4.7836	5.6354	5.4606	4.1085	3.6372	4.7089	4.0802	4.2581	2.858	3.1416	3.8092	6.4511	3.8171	4.437	6.1369	2.9564	5.2688	4.2561	3.3283	6.108	7.0674	3.5368	4.0366	3.2392	5.148	6.5278	4.606	3.6491	2.8718	3.2332	6.2346	5.4328	7.1489	3.32	2.8541
ESRRA	10.4296	9.348	8.5176	10.0166	9.8736	9.7641	9.1743	9.193	10.2184	8.7275	9.6524	9.6888	7.9699	8.0425	10.2733	9.1942	8.3101	8.697	9.543	10.7131	8.053	9.9101	9.9845	9.2513	10.3024	9.3317	8.9013	11.3668	11.0501	9.9541	10.4223	10.0571	9.8683	7.9122	9.5439	9.8391	9.8574	8.4223	8.8225	9.6167	8.6553	10.0845	9.7859	7.2961	9.5599	9.853	8.9098	8.985	8.4061
ESRRB	1.964	1.6815	2.2486	2.0938	8.5306	1.0801	2.3391	0.9175	1.389	2.4086	2.203	2.4541	1.5916	2.5441	0.8142	2.1305	2.8828	0.9783	2.9905	1.7297	1.074	0.8673	0.5325	0	2.9643	0	0	2.4686	2.4454	4.0328	3.3875	1.1318	1.445	3.5983	0	4.9947	4.3277	0.9056	8.707	4.0944	3.1349	2.1268	0.456	0.7658	5.9422	2.1221	0.6801	4.8873	6.9101
ESRRG	5.0407	6.726	6.4847	7.4093	6.1512	5.3016	5.1773	5.6321	4.4266	8.478	5.8085	4.9653	6.2906	9.1457	4.3005	3.0566	7.0147	7.4544	2.9143	4.336	7.0596	4.3485	5.9988	5.3265	8.5137	6.8534	7.1762	4.5343	6.7332	3.3534	6.9794	6.0609	8.1495	6.922	7.179	4.3682	6.1137	7.2209	2.6556	8.6563	6.5369	5.7002	3.8085	1.6326	6.8171	5.7869	0.6801	6.0522	8.5031
FAM3B	6.847	3.746	7.5126	5.527	6.6851	9.485	7.8334	2.792	8.2338	7.0954	9.7799	8.9897	5.4855	4.8366	4.5851	7.5863	3.506	5.0129	3.6838	9.2782	6.4463	3.3895	10.3543	7.2099	8.9237	7.8019	5.6933	7.7925	4.7196	8.4894	8.2661	10.2481	7.0623	5.6063	8.5319	8.6859	9.1367	6.9693	5.6719	10.8231	6.8797	6.9504	6.6741	1.2634	7.0489	6.9826	7.8874	5.8828	7.6305
FAM3C	10.5947	11.3671	10.3568	10.1534	10.576	11.3014	10.3043	11.1173	10.8761	10.1682	10.1593	10.374	10.7558	9.8181	9.9577	8.8435	10.3905	10.8863	9.7578	11.5894	10.4399	10.2367	11.8388	10.9476	11.4461	10.5319	10.2444	9.7442	9.0886	10.8908	9.9369	9.2419	10.5418	10.785	10.9735	10.6887	9.562	11.3607	10.2376	10.366	10.8987	10.9248	10.6306	9.7914	11.2589	9.7806	10.2055	9.6483	9.9621
FAM3D	1.964	1.073	2.955	4.7277	1.7685	3.3494	0.3456	0	4.4266	0	0.4089	0.6415	3.7371	1.0956	0.8142	4.2494	0	0.7888	2.3467	4.634	1.7788	0.4979	0	0.4072	2.089	0	4.6754	7.3421	1.875	3.3534	3.9965	0	4.5481	1.8538	3.4691	0.6995	1.785	3.446	0.4632	3.5687	1.0271	0.5667	1.3144	2.1704	4.2333	2.0264	0	1.3973	0.9185
FAS	8.5065	8.4685	8.4847	7.809	8.1509	9.2505	8.1169	7.7257	9.5683	7.4198	8.5961	8.1229	8.333	6.7797	9.011	8.1849	8.5772	7.4323	6.9918	9.0019	6.6695	8.1358	7.0903	9.1547	9.1843	8.1936	8.1589	6.611	7.9736	9.116	8.0962	9.1793	8.6196	7.981	8.8726	8.584	8.6062	8.6785	8.87	8.6532	6.2328	8.2865	9.3403	7.6779	7.9605	7.9064	8.4831	9.9169	8.6203
FASLG	1.964	2.0127	3.4766	2.9141	1.7685	2.7161	2.1758	0.6714	3.8023	0	3.4799	2.2986	3.2568	0.361	3.1841	0.3579	1.7617	0.5706	2.2259	2.7282	0	1.7961	1.478	2.9722	2.9086	3.3054	2.0955	3.8684	2.8531	3.0664	2.313	2.4665	3.0568	0.408	1.9554	1.5219	2.7805	2.5003	1.5327	2.7334	1.0271	1.7678	1.3144	1.6326	1.1558	0.6405	2.004	2.5612	0.5311
FCER1G	9.3697	9.7735	9.2903	8.0433	9.2399	10.2874	9.4158	9.4524	11.3715	9.0832	10.6076	10.0543	7.9958	7.8192	10.3558	8.7959	10.8333	7.9194	9.1617	10.1762	7.088	10.1763	9.2205	9.0271	8.8553	10.1637	9.5778	10.243	9.9577	9.6127	9.3506	7.4875	9.4052	8.181	10.2787	8.8587	8.4332	9.76	8.5468	10.1676	8.3319	9.8535	10.1516	8.8066	8.1657	8.4547	8.2476	9.7115	8.3462
FCGR2B	7.122	7.7528	6.9419	5.4098	6.9483	8.8439	6.2576	7.132	8.7152	6.8548	8.3503	8.0485	4.7511	6.2434	6.5236	7.9239	9.9641	6.0068	7.7923	7.5054	3.3929	7.2889	7.2384	7.9225	6.0334	7.2928	6.4554	6.7046	8.3569	6.7788	6.6205	4.3434	8.0166	5.1153	8.1413	6.7381	3.9929	7.2652	5.252	7.8755	4.7521	7.8149	6.8748	6.0318	4.855	7.4241	5.5932	7.7209	2.6646
FCGR3A	8.5849	9.2741	9.1295	8.0326	9.9114	11.0447	9.8066	9.1894	10.6539	8.9746	11.1401	10.1822	7.8043	6.9013	10.5471	9.0553	11.2539	7.2304	9.8379	9.4948	7.0085	9.2354	9.2312	10.2318	8.2208	10.2741	9.2062	8.3555	9.5445	8.8384	9.2171	6.6592	9.9314	7.4229	10.5304	8.1604	8.9366	9.8263	7.7169	10.3411	7.8672	9.7804	9.6853	9.574	8.3289	8.0133	8.2618	9.4786	6.2092
FCGR3B	1.964	4.8095	1.3224	0.7257	3.0393	5.6121	3.8341	2.9104	2.9022	1.885	3.2996	1.0841	1.8145	0	1.1788	5.5073	3.9397	1.1458	3.0628	1.7297	1.5798	0.4979	1.478	3.0309	3.747	5.2822	3.3223	0	2.6636	4.6064	4.3604	1.9483	1.445	2.2	5.2364	2.5057	2.4338	4.9122	2.3688	0.9025	0.603	3.342	3.0764	4.3651	4.1358	2.0264	2.297	1.787	1.2235
FCGRT	9.9377	10.8737	10.9529	10.6875	10.6925	11.1076	10.429	10.6681	10.7579	11.6621	10.4503	12.0984	11.2684	9.7521	10.7528	11.2984	11.4528	10.0305	10.6879	10.9617	10.2641	11.1355	11.1927	11.0725	10.5454	11.64	10.2852	11.4655	12.1655	11.0121	11.773	10.737	11.701	10.7378	12.0053	9.3495	10.6366	11.1803	11.6221	10.2425	10.1136	11.629	11.4878	11.0063	12.1792	10.842	11.753	12.0159	10.7695
FGF1	4.8603	5.5739	4.1607	4.0609	3.1303	4.5063	7.3876	4.0621	8.5875	6.4372	4.3687	5.3089	8.2084	4.6532	5.1653	4.0916	5.981	4.2623	4.5278	2.6543	5.1932	6.0289	4.65	6.178	5.2915	4.6262	6.1658	2.1787	4.7909	3.0664	2.4802	2.5858	8.019	5.709	4.2471	2.0424	3.9014	4.75	5.7348	3.0685	4.3729	4.4387	7.4011	5.936	3.663	4.4929	4.7	5.8627	4.9034
FGF10	0	0	0	0	0	1.8102	0	0.3744	0	1.0548	0	0	0.3239	0	0.5903	0	0	0	0	0	0	0	0	0	0	0	0	0	0.5308	0	0	0	1.445	0.408	0	0	0	0	0	0	0	0	1.0808	0	0	0	0.6801	0	0
FGF11	7.1019	5.9538	7.4705	5.4209	5.0368	6.7221	8.9917	6.6937	7.8974	7.9867	7.1386	8.0757	8.5655	6.4029	4.7433	9.152	7.6341	6.7149	6.8665	6.8931	7.3932	6.6721	5.092	5.4173	7.7964	7.848	5.963	4.7442	7.8203	8.0516	5.3358	5.2543	8.2011	8.6494	7.0751	6.808	8.8658	5.8884	6.9282	4.8704	6.0318	6.9784	6.9205	7.7917	9.1927	11.6267	9.7027	9.2692	5.0267
FGF12	4.6541	7.3214	6.3183	7.5519	3.7043	4.8919	7.4403	5.4679	4.1912	5.9513	4.3222	7.3767	7.3296	7.9951	5.9044	6.6775	5.7006	6.4203	7.9485	7.0559	8.3227	6.4107	7.3293	2.5585	5.6039	5.1319	5.6933	6.766	7.6958	3.5928	7.3444	5.3332	6.8198	7.0414	5.0295	5.7557	6.6728	6.8286	3.2793	6.8869	5.9107	7.6622	4.236	4.7121	7.5355	2.8928	7.3109	7.8844	5.1034
FGF13	0.9761	3.556	7.3792	7.4771	7.1627	4.3377	4.5524	4.1369	4.6601	7.2361	1.8565	3.541	6.5567	6.2434	4.1648	6.8773	4.7708	7.4057	5.3877	7.9841	8.5951	4.2889	3.4358	4.362	7.0354	8.7499	6.5466	3.5338	6.462	3.5173	5.3249	6.5931	5.1124	5.8133	5.7227	3.6841	6.7271	7.7827	5.0688	4.2342	6.0972	5.0545	7.3396	4.2636	5.8142	3.4303	3.4511	8.4405	5.8681
FGF14	0.9761	2.2819	2.6446	3.4338	0.3419	2.0229	3.5639	3.7168	5.7518	5.4087	2.4821	3.144	2.3299	2.316	2.0997	1.7015	3.8628	2.4876	3.5392	2.7985	4.3696	2.1034	3.6042	5.112	4.8336	2.9101	3.0645	2.1787	3.37	0.6913	3.584	3.068	5.6712	3.9733	1.2863	0.9529	0.9844	3.9321	2.0105	1.8511	1.0271	1.548	5.2961	0.7658	6.0056	1.4204	1.4889	0	2.9403
FGF16	0	0	0	1.854	0	0.3546	0	0	0	0.6217	0	0	0	0	0	0	0	0	0	0.4125	0	0.8673	0	0	0	0	0	0	0	1.1567	0	1.7582	0	0	0	0	3.6435	0	2.4708	0	0	1.2888	0	1.6326	0	0	0	0	0
FGF17	3.5408	3.079	2.5553	1.2063	6.5679	1.2587	1.9918	3.9832	1.8868	5.3528	1.5685	1.696	10.1836	6.8666	0	9.9677	3.2879	10.1058	1.3976	3.2132	6.288	1.7961	0	3.1416	2.089	8.7449	1.3988	3.0974	1.4745	2.8374	2.313	2.3364	1.1966	5.8133	2.2009	4.0797	9.6107	2.7703	1.0948	2.6359	8.778	4.5316	1.8489	10.4288	7.6764	3.3535	7.3027	9.8133	11.1736
FGF18	9.9031	9.4782	8.383	8.9886	8.5616	8.6938	8.987	8.6271	7.404	9.8954	8.3387	7.1452	7.4528	9.4406	6.7335	10.1101	9.1305	9.1936	9.0471	9.9351	8.9088	9.0482	7.6382	6.5684	8.3283	8.7228	7.995	9.0542	7.0269	7.7269	8.2972	6.7799	8.2731	9.4721	7.0281	9.9941	9.3001	10.0921	8.0961	8.2227	6.2914	7.1443	8.5218	8.6112	9.561	7.9769	8.5107	8.4839	9.1281
FGF19	0	2.8771	6.5497	0.4081	0.6181	3.226	0.8576	4.01	1.056	1.6575	0.7271	8.1229	9.7798	6.0953	0.3252	11.3504	4.0823	5.4651	3.0628	1.9923	5.6201	0.4979	0	2.5585	3.6138	4.3188	0	1.3287	1.2229	5.0695	2.9481	0.9658	1.1966	6.2756	7.692	2.2459	3.4309	2.9441	0.4632	0.5206	6.0752	9.5882	0	5.4731	7.0184	0.3555	5.9917	4.9266	6.1562
FGF2	4.0396	4.3106	6.8919	4.6818	3.7991	6.1541	4.8179	3.3861	5.1486	7.2274	3.9568	4.7405	7.2152	5.7683	4.9948	5.5809	6.033	6.6637	3.5743	3.3393	7.2465	3.9796	3.8712	5.2427	4.6917	7.892	3.8993	3.8095	5.4535	5.6934	3.7037	7.6429	5.3133	6.2844	5.5252	3.9564	6.1187	5.4074	4.8518	3.4906	4.1927	4.656	4.4519	7.0042	4.6373	4.3879	5.5966	7.8116	5.3049
FGF20	0	0	0	0	0	1.0801	0	0.3744	0	0.6217	1.8565	0.6415	2.2558	0.361	0	4.4486	0	0.5706	0.4944	0.9949	0.2881	0	0	0.9842	0.9166	2.7916	0	0	0	0	0.6876	0.778	0	0.408	0	0.9529	1.3032	0.3686	0	0	3.8046	0.9724	0	0.7658	1.1558	0.3555	0	0.8616	1.4752
FGF21	0	0	1.0879	0.7257	0	0.3546	0.8576	0.9175	1.056	2.548	0	1.696	0	0.6494	0.5903	6.1913	1.7617	0.3132	0	0	0.2881	2.2355	0	0	0.9166	0	1.3988	0	0	0	2.1238	0.778	0	1.2061	0	1.5219	0.794	0	1.3303	0	0.603	0.9724	4.4718	0	0	1.4204	0.3797	0.8616	0
FGF22	0	0.8701	1.0879	0.7257	0	0.8763	0	0.9175	0	0	0	1.0841	0	0	0.8142	1.0883	0	0.5706	1.1545	0	1.074	0.4979	0.5325	0	1.3099	0	1.3988	1.0056	2.0401	0	0.3844	0	0	0.408	0	0	0	0	0.8134	0	0	0	0.456	0.7658	0.6907	0.6405	0.3797	0	0
FGF23	0	0	0	0	0	0	0	0	0	2.6752	0	0	0.3239	0	0	0.8834	0	0	0	0.7328	0.9139	0	0	0	0.6706	0.6712	0	0	0	0	0	1.6528	0	0.408	0	0	1.785	0	0	0	0	0	0.456	0.7658	3.2626	1.0826	0.3797	3.8962	0.9185
FGF3	4.7085	5.5142	8.2345	0.7257	0.6181	1.5607	0	1.1278	1.056	3.4191	0	10.7213	9.7917	4.9066	0	9.7225	5.1726	8.3994	3.434	2.3137	3.9827	0	0	0	4.5537	1.1275	0	0	0	5.3342	6.3667	0.778	0.5167	1.9787	4.6704	0	0	7.3882	0	1.6659	0	8.5406	0	5.3791	4.2095	0	0	2.9138	0
FGF4	0	0.8701	0	0	0	0	0	0	0	0	0	0.6415	1.3279	0.8897	0	1.0883	0	0	0	0	2.8895	0	0	0	0	0	0	0	0	0.6913	0	0	0	0	0	0	0	0	0	0	0	6.0004	0	0	1.3421	0	0	1.3973	0
FGF5	1.964	0.634	0	0.4081	0	2.6536	0.6241	0	2.2562	2.548	0.4089	2.1243	0	0.6494	0.3252	0.6444	1.3751	0	0	1.2165	1.9536	2.4682	0	0.9842	1.1266	0	0.8627	0	0	0	0.3844	1.4157	0	1.566	0	0	0.794	3.484	1.5327	0	0	0.5667	3.4149	0.7658	2.13	0	0	1.787	0
FGF6	0	0	0	0	0	0	0	0	0	0	0	0	0	0	0	0	0	0	0	0	0	0	0	0	0	0	0	0	0	0	0	0	0	0	0	0	0	0	0	0	0	0	0	0	0	0	0.3797	0	0
FGF7	3.656	3.5895	3.7822	4.0609	3.0855	6.2883	7.5169	2.2785	8.0284	6.8208	2.7159	6.995	5.376	4.0805	6.4996	3.6809	7.2595	3.9814	6.7227	1.4086	2.3157	6.2004	5.6724	7.1316	3.9812	3.6154	4.6044	3.0098	3.7012	4.5695	3.3875	2.1935	7.6312	6.1878	5.9746	5.2287	3.2573	3.5572	6.5856	3.5149	2.2118	3.1205	7.4356	6.4218	4.7102	3.8211	3.1423	6.2817	3.2412
FGF8	0	0	0.4596	0	0	0	0.6241	2.364	0.6226	1.0548	0.4089	0	0.5883	0	0	6.0514	0	0.5706	0.4944	0	0	0	0	0	0.6706	0	0	0.5887	0	0	0.3844	0.3084	0	0.408	0.7821	0	0.3157	0	0	0	0	0	0	0	2.836	0	0	6.7876	0.9185
FGF9	4.8114	8.4366	3.4271	6.9569	3.6127	5.3117	4.7247	6.0025	5.1291	4.3877	3.5623	4.5135	6.1131	10.0325	7.4125	10.614	5.8071	6.0602	5.2856	9.5715	6.7457	7.9097	5.5403	3.7431	7.7673	7.1285	4.6044	6.6622	6.8983	6.7379	4.7025	6.5313	7.7968	9.2669	5.3928	6.82	3.0168	5.7622	1.7101	5.4604	5.9597	4.5013	7.4106	6.1785	9.411	3.8211	7.6	5.5469	3.7022
FGFR1	10.3675	13.93	11.7013	11.4853	12.2639	11.8603	11.4592	11.6322	10.9036	13.2047	12.6149	10.8336	14.7089	12.8417	11.2375	11.1075	11.7143	11.7296	11.1624	13.1358	12.3036	12.605	8.5784	12.444	11.4572	12.5491	10.9607	10.9523	12.4814	11.671	11.2541	11.2037	11.2821	12.4643	12.1859	12.1402	11.7628	12.1428	10.8049	12.4543	13.0368	12.2745	10.5677	12.5609	12.3159	10.5563	11.4261	14.8266	12.6496
FGFR2	12.2106	10.5341	10.6085	9.5206	11.3649	11.0253	10.8752	11.6668	10.5689	10.8711	12.0043	10.1731	11.5125	10.6974	11.2018	9.1115	10.619	11.727	12.7302	12.1512	11.9427	9.8196	10.929	10.1906	10.5571	10.4034	11.0694	9.3764	9.4964	10.4264	10.1958	9.6705	10.8367	9.9939	10.2475	11.9036	10.3928	11.3354	11.3796	11.7146	9.8001	10.1738	10.594	11.6843	11.3474	11.1129	9.4768	9.7585	10.3689
FGFR3	6.871	9.1223	5.7117	7.9453	3.7336	8.2456	6.9839	7.9566	8.3788	7.0015	6.8417	8.3626	7.8059	6.7945	6.4629	9.4	7.1982	8.7605	5.8117	8.3487	9.4967	6.6545	4.6755	6.2844	9.5024	9.494	8.6139	7.412	7.5528	4.6064	5.7904	7.0213	6.3795	10.469	8.5569	7.5047	8.8582	9.1299	5.9533	4.1306	8.5292	9.7749	7.6801	10.5777	10.1933	3.0471	12.6411	9.9929	9.7827
FGFR4	6.6387	7.9795	8.6502	9.2832	6.7794	8.1023	7.5856	7.5314	4.9392	8.3646	6.3678	4.9653	4.9983	6.5319	7.9613	9.4537	7.9312	6.4998	5.5971	9.8534	7.4213	5.6688	6.5317	5.0845	7.8767	8.5727	8.8851	8.9639	9.7925	7.5105	7.9055	9.2374	7.8597	8.8139	7.7559	6.7423	6.8818	7.7144	4.8208	7.5538	7.1565	8.066	5.2685	4.8929	8.8882	8.0241	8.5437	8.5515	5.9741
FGFRL1	13.6767	12.2345	11.7367	12.3189	11.7541	12.5377	10.8791	10.8444	12.16	13.79	11.6586	12.5192	14.9841	13.8129	10.8179	11.892	12.4786	13.6841	11.531	11.0747	12.3395	11.3252	9.8858	12.0622	13.044	14.0447	13.9941	12.4422	11.2448	11.0594	10.8081	12.5232	12.2749	13.6208	12.8181	13.1721	11.3321	13.2422	13.2697	12.5422	14.5147	12.0324	12.1013	13.2364	13.6951	11.8375	10.9704	11.8998	14.5868
FIGF	2.9579	1.5517	1.7011	2.6392	0	1.2587	0.6241	1.1278	0	1.6575	0.7271	0	1.8145	0.8897	0.8142	2.7892	0	0.7888	1.3976	2.7282	0.5282	3.0012	1.478	0.4072	1.6187	1.6199	0	1.8154	2.4454	0	0.3844	1.6528	2.4078	3.0903	0	0	0.794	3.3255	1.5327	1.2041	2.0404	0	1.3144	1.2634	2.0251	0.8784	0.6801	3.32	0
FIGNL2	4.6541	7.5318	7.7194	6.7225	6.4669	5.058	4.8919	8.2114	4.0098	8.2183	5.5707	6.95	7.788	8.2385	3.2237	4.8933	7.8032	2.4238	6.6831	8.5847	9.6621	4.3485	6.0867	5.4924	8.0891	5.825	3.639	7.1353	5.4492	5.5196	4.3169	6.7642	4.5481	8.8654	5.9412	3.4155	6.9717	8.1227	6.4855	2.9917	9.2872	7.9529	7.3396	8.6164	6.2463	8.0699	6.5273	8.4839	7.4216
FLT1	9.1142	7.3752	8.598	9.4435	6.9853	8.7397	9.0649	6.9845	7.7784	8.585	7.3152	7.5419	7.4755	8.6152	8.3996	8.0442	9.8799	7.7114	7.3143	8.093	9.1938	9.2705	7.7076	8.5594	8.9368	9.4211	8.7532	6.3598	8.299	8.2158	8.0504	6.9892	9.2186	9.0783	9.555	7.4414	7.7286	8.1774	8.9605	7.2708	7.7258	8.356	9.0325	8.6595	7.8342	8.6165	7.8426	7.3466	6.7464
FLT3	0	0.634	2.5553	1.3975	0	1.0801	2.7979	0.9175	0	1.6575	0.9877	0	1.8145	0	1.008	0.8834	0.8456	1.556	0.4944	2.8656	6.3866	1.1612	0.9206	3.9088	0	4.9641	0	2.3309	3.489	4.2811	1.1514	3.7685	1.6569	2.479	0.7821	0	4.7511	0.9056	0.4632	1.2041	0	3.1205	2.3474	0.7658	4.3465	0	5.8407	1.787	1.2235
FLT3LG	4.1244	6.4168	6.8464	6.162	4.6632	6.4302	5.8674	5.2493	7.2073	7.3114	6.8417	6.3212	5.9167	4.8366	7.3036	4.973	6.835	3.6037	5.0918	6.6763	3.8341	5.8954	5.3638	6.7278	5.4945	6.1296	7.0922	6.9359	8.0889	6.7461	6.6472	5.5171	6.9562	5.6445	5.5781	3.5368	4.5549	6.7292	6.3713	6.2267	5.1182	6.3287	6.021	5.9194	6.2405	4.9099	6.5691	5.8423	6.4412
FLT4	7.3867	6.4028	6.083	9.3663	6.9545	7.6167	9.1696	6.6729	7.5315	8.2946	10.0264	6.0798	6.1131	7.1526	9.3702	7.8127	8.5158	6.0123	7.6112	8.655	7.8945	7.8771	6.8877	7.2414	7.8002	8.3472	6.7577	7.3149	7.254	7.4459	6.7407	7.3405	7.6865	8.1281	8.288	7.345	10.1212	7.2181	8.0719	9.0627	10.2391	7.0995	7.9293	8.418	8.2869	6.6306	8.1159	8.7479	8.227
FOS	11.4285	13.9564	9.233	13.7385	11.0826	13.0411	12.5974	11.8436	10.785	12.2008	11.435	13.0065	9.3005	12.0589	10.9072	9.8384	12.2174	8.215	9.678	13.7026	12.0545	12.6066	12.9819	10.6005	12.9185	12.3524	14.2606	12.2205	11.6345	9.6845	13.2618	12.2147	13.2464	14.9926	13.6904	12.4238	9.2587	13.1793	10.3649	10.0806	13.0245	12.3788	11.5905	13.0624	13.5129	9.8025	9.0484	11.6221	11.3002
FPR1	5.9525	6.6288	4.0008	4.7972	5.5298	7.659	6.9014	6.0613	7.6944	6.1613	8.2653	7.8838	4.4524	3.2084	7.6287	6.9282	8.1331	4.3335	5.714	6.2814	3.6431	6.1842	5.2157	7.0164	4.5537	6.3913	6.774	5.2589	7.655	6.2361	5.3027	3.8423	6.8578	5.6063	8.2025	4.6269	5.1886	7.1006	4.568	6.5812	3.5726	5.7527	7.4325	7.2636	5.3866	5.1331	4.183	6.7661	3.49
FPR2	1.964	2.7644	2.6446	2.0938	1.8775	4.9054	3.3508	2.4448	3.0027	1.6575	3.1479	3.144	2.3299	0.8897	3.2622	3.7729	5.5615	1.1458	3.1974	1.7297	1.218	3.6003	2.7663	3.6711	2.8506	4.4419	3.5908	2.0084	2.3226	3.5173	3.1099	2.4029	1.6569	2.479	5.0295	1.5219	2.7805	3.5924	2.2589	0.5206	1.3543	2.1268	3.6466	3.3368	2.2279	2.5921	2.1085	2.5612	0
FSHB	0	0	0	0	0	0	0.3456	0	0	0	0	0	0	0	0	0	0	0	0	0	0	0	0	0	0	0	0	0	0	0	0	0	0	0	0	0	0	0	0	0	0	0	0	0	0	0	0	0	0
FSHR	0	0.3515	0.8078	0.4081	0.6181	2.6536	0	1.4739	0	0	1.3996	0.6415	0.8116	0.361	1.5956	0	3.1651	0.5706	0	0.4125	0.9139	1.1612	0	0	1.7514	1.8742	0.8627	1.0056	3.842	0.6913	0.3844	0	0.8963	2.783	4.1913	0	0.794	0	0	2.7334	0	2.414	0	0.7658	3.6976	0.6405	1.8914	0.8616	0
FYN	8.4357	9.374	10.6325	10.122	10.0261	9.6188	8.9329	9.007	12.8297	10.0196	10.1224	10.9365	12.4514	9.2239	7.6176	9.4801	9.2084	10.5309	9.7086	8.1878	11.4392	9.5639	9.7413	8.7884	9.3452	11.0497	9.7238	10.9992	9.4955	9.4498	8.552	8.1573	9.0078	11.5448	8.9011	9.5111	11.6492	10.0496	7.1444	8.1428	12.5078	11.2572	9.9303	11.6422	10.258	8.9424	11.0078	10.7591	10.2916
GAL	4.7609	2.437	4.7491	6.8709	5.4348	5.1959	3.7495	2.5938	4.7783	5.5647	4.0921	0.6415	0.5883	2.801	6.4793	6.3689	3.6954	4.98	1.3976	5.2998	6.9607	4.662	4.5436	5.6876	7.1837	5.515	4.6044	7.7991	2.7615	9.1271	3.0579	6.7061	0	4.3652	8.4688	5.0364	4.6841	4.5848	4.8014	5.4023	3.4409	7.5445	3.3106	2.5612	8.1345	2.1221	1.1405	6.4257	3.2412
GALP	0	0.634	2.8081	0	1.6506	1.2587	0.3456	0.6714	0	0	0.4089	0	0.5883	0.361	0	4.5387	0	0.7888	0	0.7328	1.218	0.4979	0.5325	0	2.3623	2.4444	0	1.5924	0	4.4529	0.3844	0	0	0	0.7821	5.2045	1.3032	0.3686	0.8134	0	0.603	0.5667	0.802	2.7229	4.5109	0.8784	2.5405	0	0
GALR2	3.2786	1.073	2.13	3.5986	0.6181	1.0801	1.6623	2.5212	1.6592	2.792	0.7271	0	0.5883	0	1.4696	3.941	3.0308	1.875	2.9143	3.929	4.6744	1.4052	1.6925	1.7148	1.3099	5.4283	1.7888	9.7012	3.1706	4.0328	2.1238	1.1318	0.8963	3.1446	1.9554	0.6995	4.7247	2.5726	1.0948	1.6659	2.746	0.9724	1.0808	3.0005	2.2279	4.4005	0.6801	2.3462	0.5311
GALR3	0	2.437	3.4271	1.7173	2.6665	0.6389	3.0067	1.8745	1.6592	3.2659	0.7271	0.6415	1.005	2.2312	1.8188	3.1511	0.8456	1.7763	1.9488	3.0498	2.1095	2.6686	1.6925	3.3405	1.3099	1.3109	1.7888	5.0109	2.5587	3.8604	4.249	0	0	3.2963	0.7821	0.3917	0.794	1.4577	0.4632	1.6659	2.746	0.5667	2.5442	2.5612	1.912	3.5384	0.6801	0	1.4752
GAST	0	2.3615	2.13	0	0	1.4175	0	1.3112	1.389	0	0.9877	0.6415	1.8145	0	0.5903	0	0	0	1.1545	0.4125	1.074	0	0	0	0	0	0	6.0663	0	5.7999	0	0	0.5167	0	0	0	0	0.3686	1.3303	0	0	1.2888	3.3637	0	0.6907	0.8784	3.2374	0	1.6894
GCG	0	0	0	0	0	0	0	0	0	0	0	0	0	0	0	0	0	0	0	0	0	0	0	0	0	0	0	0	0	0	0	0	0	0	0	0	0	0	0	0	0	0	0	0	0.3863	0	0	0	0
GCGR	0.9761	0	4.5555	2.713	0.3419	1.5607	0	0	0	1.0548	0	0	0	1.0956	0	4.6235	0	0	0	0	8.497	0	0	0	1.3099	2.5935	1.1555	0	0	0.6913	0.3844	1.2807	0.5167	5.0312	0	0.6995	0.3157	0	0	0	4.6954	0.9724	0	4.0362	5.469	1.4204	0.3797	4.5775	0.9185
GDF1	4.0871	7.2751	7.0233	6.7836	6.3396	4.5024	5.9936	7.426	6.0121	9.2346	5.2373	7.0159	10.1001	8.1561	3.5784	8.9194	6.582	5.4502	7.5587	5.8098	9.161	7.2172	5.8031	3.7311	8.0078	8.4351	8.3458	4.3795	7.2914	9.3781	6.4659	6.6609	5.6729	8.7564	5.305	2.6773	6.2952	8.2958	5.6473	4.6561	7.2999	5.4525	6.119	9.9058	7.7298	6.8663	9.7088	9.426	5.9902
GDF10	0	0	3.4271	1.854	3.373	2.1186	1.7807	2.9104	1.6592	6.0127	7.4211	6.2164	10.4511	2.6783	3.1015	4.1384	4.7708	6.9983	0.4944	0.4125	4.0802	0.8673	0.9206	0.9842	6.6022	3.3894	1.9503	1.3287	2.8531	2.4068	1.9061	3.1084	3.7538	2.2	2.5938	8.4807	5.6697	2.1678	9.9541	1.8511	1.8459	1.548	2.8718	4.6328	3.117	2.1221	3.8925	6.9004	10.3591
GDF11	8.0842	10.7836	10.2347	9.8517	9.4283	8.7593	10.9377	10.1709	8.1736	11.4128	8.4942	8.541	10.4903	10.5207	6.5563	9.7376	10.416	10.6963	11.3429	9.7935	12.0974	7.7689	9.6471	8.4484	11.3413	10.0477	8.7865	9.0331	8.7896	9.5809	9.7597	8.2242	8.309	10.8581	9.1989	8.6441	10.1956	10.0732	9.6745	7.9908	10.049	9.5981	8.5675	11.3481	11.0394	10.9966	7.357	10.0224	9.9739
GDF15	7.3444	8.4332	9.993	9.0451	7.3399	7.6126	7.6531	8.9328	6.5764	7.8852	6.9335	8.0817	4.5173	7.7523	6.0872	7.4991	7.0236	6.4882	6.9638	8.2549	8.3356	7.9914	5.5677	7.3229	8.6097	6.7138	9.2991	10.0084	7.1082	10.4513	7.9435	10.0987	8.5384	9.0349	8.6242	9.538	8.9265	7.2096	6.5912	5.0515	7.6936	7.6485	9.4895	7.1755	6.5265	8.007	9.0606	8.3745	6.9522
GDF2	0	0	0	0	0	0	0	0	0	0	0.4089	0	0	0	0	0	0	0.3132	0	0	0	0	0	0	0	0	0	0	0	0	0.3844	0	0	0	0	0	0	0	0.4632	0	0	0	0	0	0	0	0	0	0
GDF3	0.9761	2.1081	0.4596	1.3975	3.9236	1.9205	1.3917	5.8102	2.0833	3.49	3.2508	0	0	0.8897	3.1841	1.7015	1.3751	2.0542	0.8618	1.9923	1.7788	1.6139	1.6925	2.2965	2.443	4.2531	1.7888	2.1787	0	4.7117	4.0238	0.9658	1.8416	0.9858	4.6704	3.4975	2.2969	0.6619	5.0022	10.5699	0.603	3.5927	2.1196	1.2634	1.3421	2.1221	0.9285	1.787	1.2235
GDF5	0	4.7989	5.7419	3.7887	3.6343	4.7669	7.01	2.8165	2.5501	5.3522	6.8883	3.2326	2.878	6.3964	5.225	4.2731	4.1486	5.5225	2.6582	1.6066	5.9868	3.2084	2.3271	2.9722	4.0812	5.7935	5.4583	2.8466	2.8531	3.0664	1.0032	3.9664	3.9271	5.9339	3.944	7.5048	4.0366	2.8884	5.4524	4.9936	2.8535	4.7277	4.1809	6.9406	4.9583	6.2944	2.297	6.9807	3.8872
GDF6	1.553	3.1254	5.2393	4.2951	1.3811	4.1693	5.2509	1.1278	5.1944	5.4974	2.4821	5.4449	2.0075	3.9272	1.1788	3.4402	4.7281	1.6703	3.434	7.6503	4.6105	3.9081	2.0444	3.8117	2.186	3.3894	1.6069	3.8178	5.3106	3.6644	2.1238	4.4256	5.1302	4.2949	1.9554	3.6487	2.0635	2.9441	2.1401	0	3.3703	2.414	4.0862	6.578	3.3948	1.0826	4.2979	5.0384	1.4752
GDF7	0.9761	0.3515	0	0	0.3419	1.0801	0.6241	0	1.389	0	0.7271	0	0.3239	0.8897	0	0.3579	0.8456	0.3132	0	0.4125	0	0.4979	0	0.7243	0.374	0.6712	0	0	0.9179	0	0	0	0	0	0.7821	0	0	0	0	0	0	0.5667	0	2.1704	3.2156	0	0	4.3068	0
GDF9	7.3783	4.9957	4.5783	5.863	5.1168	3.6019	4.5357	3.5805	4.8875	4.8586	4.8174	4.1077	5.1492	5.9235	3.7427	4.0183	3.8628	4.9003	3.8153	4.745	5.762	5.2199	3.9341	5.3028	4.6922	5.5056	6.0724	7.171	3.9704	4.9017	5.2915	6.7451	5.1995	6.511	3.6453	2.8558	5.7039	6.32	5.5489	5.2458	5.5917	3.4089	4.9594	5.7793	4.5866	4.8128	4.3198	2.9138	4.3317
GDNF	0	3.9401	0.4596	1.2063	0	2.5199	1.3917	0.3744	0	3.0946	6.1654	1.696	1.1755	0.361	0	2.0346	1.3751	0	0	0.4125	2.3784	1.4052	0	0	2.7271	3.0713	2.2274	0.5887	3.37	0	1.5018	0.5622	2.7222	2.9751	2.9023	4.5521	1.8839	2.424	2.1401	2.5313	0	0.9724	1.5154	0	2.3194	0.3555	1.1405	5.9415	0
GH1	0	0	0	0	0	0.6389	0	0	0	1.6575	0.4089	0	0	0	0	0	0	0	0	0.4125	0	0.8673	0	0	0	0	0.4949	3.5953	0	0.6913	0	0	0.5167	0	0	0	0	1.2961	3.7943	0	0	0.9724	0	1.2634	0	0.3555	0	0	0.9185
GH2	0	0	0.4596	0	0	0	0	0	0	0	0	0	0.5883	0	0	0	0	0	0	0	0	0	0	0.4072	0	0	0	0	0	0	0	0	0	0	0	0	0	0	2.4708	0	0	0	0	0	0	0	0	0	0
GHR	3.4157	4.7953	5.4397	6.7135	3.6127	5.51	6.4169	4.1847	7.9892	6.106	4.2244	4.8298	3.8919	5.7438	4.6878	5.211	5.6094	3.2463	4.8475	4.99	5.094	4.8387	3.2452	4.86	6.8181	6.7853	7.4639	3.4696	6.909	2.4068	4.0238	5.6115	6.357	6.2198	5.958	3.7525	4.079	6.4744	4.0792	5.0515	3.1349	3.9021	7.8524	6.273	5.6386	3.6709	5.0408	6.0344	5.4356
GHRH	0	0	0	0	0	0	0	0	0	0	0	0	0	0	0	0	0	0	0	0	0	0	0	0	0	0	0.4949	0	0	0	0	0	0	0	0	0	1.6788	0	0	0	0	0	0	0	0.3863	0	0	2.0936	0
GHRHR	0	0	0	0	0	0	0	0	0	0	0	0	0	0	0	0	0	0	0	0	0	0	0	0	0	0	0	0	0	0	0	0	0	0	0	0.3917	0	0	0	0	0	0	0	0	0	0	0	0	0.5311
GHRL	2.7661	2.577	4.3046	1.5662	1.6506	2.1186	2.0867	1.6202	1.056	2.2543	3.1479	4.6159	3.0087	2.316	0.5903	2.2204	2.3176	1.1458	0.4944	2.4067	5.5125	1.4052	1.478	2.9722	1.8903	3.0713	2.5633	4.403	2.0401	1.7903	2.6301	2.5274	2.5204	1.9787	2.9023	1.1685	2.7282	1.603	2.4708	3.5149	4.0948	2.1268	1.0808	1.2634	2.2279	2.5237	1.4889	1.787	2.1891
GHSR	0	0	0	0	0	0.3546	0	0	0	0	0	0	0	0.361	0	0.3579	0	0	0	0.7328	1.8688	0	0	0	0	1.6199	0	0	0	0	0	0	0	0	0	0.3917	0	0	0	0.5206	0	0.5667	0	0	0	0	0.6801	0	0
GIP	0	0.3515	1.0879	0	0	0	0	0	0	0	0	0.6415	0.3239	0	0	0	0	0	0	0	1.074	0	0	0	0	0.3743	0	0	0	0	0	0	0	0.408	0	0	0.794	0	0	0	0	0	1.3144	0.7658	0	2.1221	0.3797	0	0
GIPR	3.4157	2.0127	2.2486	5.9186	0	1.0801	2.2598	2.7289	0	2.4086	1.5685	2.1243	0.8116	0	2.0997	0.6444	0.8456	1.1458	0.8618	0.9949	0.7339	1.4052	2.0444	1.5638	1.3099	4.2305	2.0955	5.6975	2.1882	2.4068	3.3875	2.4665	3.1989	1.7171	2.2009	0.3917	1.6788	3.5211	4.3708	1.8511	1.8459	0.9724	1.6918	2.8684	1.507	0.6405	1.1405	0.8616	0.9185
GKN1	0	0	0	0	0	0	0	0	0	0	0	0	0	0	0	0	0	0	0	0	0	0	0	0	0	0	0.4949	0	0	0	0	0	0	0	0	0	0	0	0	0	0	0	0	1.2634	1.1558	0	0	0	0
GLP1R	0	1.2508	5.0883	1.854	0.3419	1.4175	1.3917	0.9175	1.389	1.6575	0.4089	0.6415	0.5883	3.9272	0	6.2933	1.7617	0	1.1545	2.4067	2.4961	1.4052	0	2.3892	1.4725	2.7286	0	0	1.4745	1.1567	0.6876	4.7533	0.5167	2.0936	4.4974	4.0797	1.8839	2.8884	1.7101	4.2342	3.5726	5.0956	1.8489	6.0318	6.7973	1.694	0.9285	4.5775	0.5311
GLP2R	0	0	0	0.4081	0	0.3546	1.8901	0	0.6226	0	0	0	0	0.361	0	0	0	0	0	0	0.5282	0	0	0	0	0	0	0	0	0.6913	0	0	0.8963	0.408	0	0	0	0.6619	0	0	0	0	0.802	0	0.3863	0	0.3797	0	0
GMFB	9.9448	10.7315	9.9087	10.5048	11.1111	10.7885	9.8525	10.2081	10.2723	10.6698	10.8039	10.8099	9.5028	9.8807	10.5756	11.1905	10.6693	10.2915	10.5722	9.6994	11.3061	10.0457	10.3675	10.0468	10.7897	10.0393	10.9491	9.0827	9.9526	10.029	11.0755	10.5238	10.1451	10.0952	9.5958	10.1049	11.2339	9.5603	10.8083	10.0718	9.1061	10.3441	10.8787	10.8233	10.408	10.2062	11.4337	9.8211	10.2673
GMFG	5.9969	6.2279	5.7322	5.5064	5.4788	6.4625	6.552	5.7949	8.0754	5.8335	7.217	6.5795	5.0971	4.9202	6.656	6.625	7.5629	4.2066	5.8633	6.2441	5.0752	7.1197	5.8279	5.9228	5.6808	6.456	5.9912	6.5109	6.6716	5.3121	5.8297	5.7711	6.657	5.1422	6.7287	5.077	5.1494	6.2881	5.2944	5.9907	5.4447	6.4207	7.2718	6.2598	5.5373	5.2329	5.3803	6.5057	4.7919
GNRH1	6.3099	3.376	4.6229	5.3648	3.3353	4.5584	3.5966	2.2785	1.6592	2.4086	3.7843	4.1538	3.8166	4.763	2.5367	4.2279	2.0662	4.6445	2.6582	3.6909	2.8007	4.6384	3.4941	4.362	2.6612	4.6772	2.4598	4.9177	4.5103	2.4068	3.16	5.3669	3.6586	4.7451	3.1563	2.0424	3.0168	3.7875	3.1621	4.7591	6.8924	3.2719	4.2642	3.9732	4.0582	2.0264	4.6662	3.1969	3.652
GNRH2	0	0	0	0.7257	0	0	0.3456	0.3744	0	0	0	0	0	0	0	0	0	0	0	0	1.3489	0.8673	0	0	0.6706	0	0	0.5887	0.5308	0	0	0	0	0.408	0	0	0	0	0	0	0	0.5667	0	0	0.9419	0	0.3797	0	0.5311
GNRHR	3.2786	2.0127	2.3583	3.3895	1.6506	2.2927	1.7807	1.3112	1.6592	1.0548	2.0964	2.4541	2.8666	3.2945	1.1788	0	2.8828	2.8204	1.3976	0	1.6827	1.4052	1.478	2.091	3.168	2.5935	1.3988	4.2586	2.1882	0	1.5018	4.3091	3.1296	3.7809	2.2009	1.1685	0.9844	1.4577	2.8947	1.2041	5.0061	0.9724	1.3144	2.7229	0.6907	2.2964	0.3797	0.8616	2.8541
GPER	2.7661	6.9899	5.0562	5.7882	4.0219	5.1626	6.5311	4.4025	5.5338	5.6289	4.6007	7.3273	5.4444	4.8222	4.355	4.8933	6.1525	3.2089	3.9738	7.0983	6.1645	4.2581	4.7004	4.2917	6.9308	5.8984	5.6933	4.5957	4.9236	5.3342	4.1028	6.7094	6.9461	4.9873	6.0391	3.8493	5.8271	5.581	6.1584	6.5614	6.6381	6.0004	4.8887	7.2437	4.3022	7.2602	8.0954	5.8627	4.0511
GPHA2	1.553	2.5087	3.2103	2.4793	0.8498	3.2683	0.6241	2.5212	0	2.2543	1.3996	0.6415	0.3239	1.4359	2.6573	3.8594	0.8456	3.1311	1.6056	4.9596	0.5282	3.3316	2.3271	1.2043	2.186	2.0903	0.8627	5.386	0.9179	2.9564	2.1238	4.6476	1.445	1.566	1.9554	2.1477	2.8797	2.5003	4.9677	2.0152	0.603	5.5153	3.2555	1.2634	2.9551	4.5283	2.7487	4.8873	5.1584
GPHB5	0	0	0	0	0	0	0	0	0	0	0	0	0	0	0	0	0	0	0	0	0	0	0	0	0	0	0	0	0	0	0	0	0	0	0	0	0.3157	0	0	0	0	0	0	0	0	0	0	0	0
GPI	13.227	11.6508	12.9561	13.1763	13.4551	13.2941	14.2335	13.7376	13.7604	13.6659	13.2834	12.9487	11.8181	13.0486	13.4476	13.7134	13.0624	11.7971	13.3642	12.5081	12.0581	13.6589	14.469	13.1122	13.202	13.0248	15.6467	12.8588	14.0419	15.1333	13.0714	13.5519	13.603	11.9814	13.0637	12.9045	13.6201	12.6102	14.2045	12.7662	11.5387	12.6538	13.3461	13.2505	12.7929	12.0659	14.267	13.115	11.936
GPR17	4.8603	2.9816	5.0562	5.017	2.9423	4.4151	4.9308	3.2619	0	6.9204	2.3021	3.7949	4.5173	5.2244	1.7115	3.6489	4.441	3.3867	2.9905	3.2638	2.8007	2.9249	1.2261	4.6133	4.7409	2.7286	3.8985	4.9881	2.1882	2.0263	2.4802	4.1823	5.9972	5.2452	3.4691	6.6556	5.5315	4.3163	8.0307	4.4504	5.7531	4.1174	3.5121	3.5241	3.4363	5.5579	4.0581	3.6367	9.5231
GPR32	0	0	0	0	0	0	0	0	0	0	0	0	0.8116	0	0	0	0	0	0	0.7328	0	0	0	0	0	0	0	0	0	0	0	0	0.5167	0	0	0	0	0	0	0	0.603	0	0	0	0	0	0	0	0
GPR44	2.5568	2.0245	2.8856	2.3156	1.2298	2.3818	1.8964	2.2794	1.9056	3.018	2.3221	0.6467	3.9469	2.8649	1.7182	2.2221	3.4151	0.7929	1.4021	2.8026	2.3869	1.412	0.9239	1.8579	2.6686	3.2286	1.7956	4.3071	2.7709	1.798	1.5064	2.531	3.4001	2.3991	1.6659	1.5219	1.9855	2.902	3.5949	2.0214	4.2739	2.7781	1.0859	3.0055	3.935	2.6008	3.4206	3.8214	2.6737
GPR77	2.5449	2.577	2.7287	2.5615	1.2248	2.6536	2.6188	1.1278	2.0833	1.0548	3.5217	3.541	0.8116	0.8897	2.1823	3.2822	4.684	1.875	2.6582	1.9923	0.7339	0.4979	1.2261	4.2178	2.089	2.9658	1.9503	2.3309	2.9393	1.1567	1.7835	2.7481	2.8134	0.7256	5.3679	3.6841	1.4395	2.5003	1.3303	5.0325	1.8459	2.5387	1.8489	0.7658	3.663	2.5237	3.1906	2.5612	1.8759
GRAP2	2.2835	2.7046	3.8588	2.9753	1.5221	2.2083	4.0616	0.9175	3.857	2.792	3.6401	3.6088	4.1992	1.2758	2.5367	0.6444	2.0662	0.7888	3.589	1.7297	2.9731	2.5719	1.2261	2.7801	3.3878	3.2615	2.916	3.9174	3.1706	4.0328	2.6301	1.8563	3.3283	1.8538	2.4107	1.1685	1.4395	2.6416	1.0948	2.4186	0	3.2719	4.3717	3.0005	2.5638	1.4204	2.7487	2.9138	0.5311
GRB2	11.2686	10.6895	11.13	11.3866	10.8104	11.2739	11.3373	10.9748	10.7131	11.425	11.0169	10.7502	11.1589	10.7823	11.2207	11.3854	11.7697	10.5255	11.4758	11.1663	10.9755	11.2881	12.0736	10.8037	10.9584	11.7026	10.7054	11.2792	11.2952	10.9848	11.4753	10.6159	11.5039	11.5383	10.9395	10.6039	10.6375	11.7081	11.3481	10.5855	10.9454	10.8031	11.0853	10.6736	11.4968	11.5932	10.9482	10.9659	10.4385
GREM1	4.9533	6.1996	5.4378	1.854	0.8498	6.6858	8.8059	1.7529	9.0639	8.395	0.9877	5.8748	6.549	3.5953	4.8734	2.305	6.6413	1.556	3.9358	1.7297	5.944	7.5929	2.1926	7.7948	4.5537	4.9364	4.986	1.0056	2.3226	5.6312	3.9112	1.4157	7.9428	2.7128	4.073	1.8055	3.8534	6.6726	6.3975	0	4.2008	7.7322	8.1938	9.7833	2.4868	3.0951	5.6549	7.5235	0
GREM2	1.553	3.6222	0.8078	3.2965	1.5221	5.1286	4.5357	3.0717	5.5995	4.6882	2.8531	3.9069	2.9629	1.7111	4.5544	3.4402	4.8123	0.3132	2.2259	3.1608	2.9319	2.6686	0.5325	1.7148	2.5921	5.0697	2.0955	0	4.4819	0	2.0191	1.9483	4.2217	4.003	3.8024	3.9105	0.9844	4.1839	2.5662	3.6206	1.621	3.342	4.9067	3.3368	2.4868	1.0826	4.5412	7.3025	0.9185
GRN	12.3165	13.3885	14.0394	13.5428	12.7777	13.6476	14.0591	14.5831	12.6309	13.2304	12.7531	12.6996	13.0438	12.5963	13.421	12.3078	13.3611	12.536	13.7403	13.5952	12.6636	13.5856	13.5938	13.3924	13.8296	13.227	13.8814	14.3933	12.9137	12.4022	13.5744	11.9415	13.0118	13.0095	13.5141	13.6325	12.6289	12.0612	13.4759	13.0641	13.0054	13.403	13.0304	13.019	14.018	12.9429	12.2222	14.1199	12.2095
GRP	0.9761	3.4867	1.8586	0.7257	0	2.2927	1.5334	0	3.857	6.335	0	0	1.8145	0.6494	0.5903	0	0.8456	1.4318	0	1.2165	0.9139	6.2245	0	1.2043	4.8336	3.2615	0.4949	0	0	0	0.3844	0.3084	3.447	0.7256	0	0	1.5641	6.3512	3.2219	0	0	5.2855	6.7307	0	1.3421	0.3555	8.4988	9.9339	0.5311
GSK3B	10.4457	10.2924	10.8393	10.3293	10.0955	10.5372	11.4267	11.0824	10.6491	10.3784	11.0314	11.176	10.3203	11.5495	10.288	10.2229	10.8992	9.7512	10.435	10.8848	11.1808	10.2337	9.8535	10.9189	11.2808	11.0204	11.3903	10.231	10.2404	10.191	10.2775	9.919	10.2037	11.1162	10.7596	11.3318	10.4436	10.2384	10.5988	10.495	10.28	11.0298	10.8329	10.8844	10.9896	11.3474	11.2543	10.4651	10.8938
GUCA2A	0	0	0	0	0	0	0	0	0	0	1.3996	1.4222	0	0	0	0	0	0	0	0	0	0	0.5325	0	0	0	0	0	0	0	0	0	0	0	0	0	0.3157	0.3686	0	0	0	0	0	0	0	0	0	0	0
GZMB	3.1271	5.1936	6.6926	4.0609	4.1578	5.2811	4.9934	2.2785	4.7496	0	3.3469	3.6088	5.7032	0.361	5.3993	2.385	5.8674	2.2135	4.578	3.8973	1.074	6.2324	2.0444	5.9686	6.0528	5.3148	6.3794	6.2495	4.3931	6.9749	3.1099	5.1224	4.0448	0.9858	3.1563	4.4934	4.6137	4.8982	4.317	3.459	1.621	2.6534	4.7758	4.3152	2.8968	2.5921	3.7705	6.0522	2.1891
HAMP	0	4.7663	2.6446	1.2063	2.6044	4.7498	2.681	2.9104	4.1034	2.2543	5.5405	7.6343	3.0531	1.2758	4.4415	1.4272	5.7442	1.7763	4.578	3.8649	2.3157	3.2713	3.4941	3.6336	3.9539	1.8742	4.4509	4.4701	3.9704	3.8604	3.0579	2.3364	3.7538	2.0936	5.1218	3.6487	2.0635	2.9441	2.2589	4.5871	4.6364	3.1205	4.1174	2.5612	3.065	2.2964	4.4645	0	2.4464
HBEGF	7.935	7.2369	8.1926	7.642	7.3959	7.1032	7.6895	7.3041	7.6486	6.8682	8.4791	7.983	6.6356	6.8238	9.1777	6.7166	8.5833	6.1953	7.4983	8.7479	7.1744	8.1938	8.0921	7.1746	7.6188	7.3064	8.4514	9.0266	7.017	8.2365	6.7283	7.3255	8.5973	9.0528	9.4038	6.9088	7.5999	7.5014	7.3459	7.2128	6.428	7.1541	9.9922	7.6175	7.2368	7.5881	7.5614	7.31	6.4991
HCST	6.2562	6.8276	6.4039	6.5112	6.3629	8.0787	6.8516	7.098	8.5381	6.2559	7.7848	7.2012	6.4192	5.5208	7.349	6.2189	8.0873	6.0862	6.6065	7.2782	7.1273	7.1577	7.4447	6.7886	6.8591	8.0151	6.656	8.1327	7.1763	7.1906	6.372	6.8321	6.6693	5.83	6.7384	5.9719	5.8021	7.3397	5.9795	7.4819	5.2617	7.404	7.7565	6.1216	6.131	5.2436	5.7548	7.2415	6.8502
HDGF	12.9565	13.9793	14.1047	13.8212	13.2598	14.2205	13.4517	14.0053	13.6563	14.2572	13.4666	13.3644	14.1485	14.3018	14.2786	13.8773	13.912	14.3102	13.3593	13.0851	13.887	14.2921	13.9758	14.3676	14.2451	13.9937	14.1423	13.2838	13.8039	14.4453	13.7258	14.393	13.5235	13.8829	13.3861	13.8371	13.4866	13.8614	13.9798	13.7865	13.2495	14.3869	14.173	13.5372	14.5576	14.3448	13.4441	14.1015	13.9316
HDGFRP3	10.1117	8.5472	9.8525	9.8737	8.5909	8.4741	8.8473	8.7333	8.3881	9.3835	8.3833	7.4889	9.734	9.9274	8.7582	10.1832	10.2746	10.0415	8.8478	9.013	11.1893	9.7045	7.3727	8.3036	9.5532	9.3456	7.6281	7.6871	8.1624	8.2247	9.3261	9.7194	7.0945	10.9337	10.5705	5.4404	9.929	9.938	5.8049	9.599	7.993	7.2161	8.7256	10.1239	10.4708	9.4148	9.149	9.5589	8.4618
CD274	3.656	2.7046	4.0669	3.9432	3.5482	5.5704	4.2581	2.364	2.7941	3.2659	4.8989	3.6735	4.1992	3.9539	5.3731	2.5327	4.0823	3.3867	2.5617	2.4067	2.6049	4.1617	2.5633	4.6882	4.5717	5.0046	4.7431	3.8178	3.4307	4.086	5.2574	5.1804	3.8431	2.8499	3.8024	3.0852	5.4451	2.6416	4.1112	3.8114	2.0404	3.6491	2.7966	3.6898	2.9551	3.5384	4.005	3.32	1.8759
CTLA4	2.5449	3.1703	4.3846	2.713	1.9789	3.091	4.5524	1.3112	2.5501	1.3874	2.5643	1.696	3.4685	0.6494	3.9218	0.3579	3.6954	2.1361	2.3467	2.1076	1.218	3.3316	2.45	3.9701	3.8688	2.9101	3.7308	5.0984	3.7497	3.6644	1.9061	3.8181	3.7991	1.8538	4.0099	0.6995	0.5745	2.1678	1.3303	1.6659	1.0271	2.6534	0.456	3.1215	2.836	0	2.5405	5.0738	0.5311
PDCD1	0.9761	2.6422	4.5087	3.0905	3.0855	4.2348	4.1955	3.1699	1.8868	2.4086	4.0641	2.5945	4.0968	0.361	3.2237	2.7892	2.8828	1.875	2.9905	3.4931	3.9418	4.319	2.858	3.8117	5.3345	4.0871	4.7431	7.3286	5.0645	3.7328	2.8291	3.4288	4.6003	2.2	3.5599	1.356	2.6175	3.5572	1.3303	3.2107	5.3191	2.7597	2.4492	3.9074	3.6276	1.9239	5.2263	4.116	1.6894
HLA-E	11.9444	11.9349	12.2905	12.4612	13.3366	12.2798	12.0644	12.6977	12.1585	12.3904	12.1366	11.9714	11.4439	10.2858	13.1906	11.4946	12.4499	11.8755	11.5289	12.2199	11.0553	12.5404	11.5305	12.182	13.6553	12.9239	11.743	12.9387	13.3594	12.6738	13.0076	13.1455	12.0589	10.9562	12.5648	12.613	12.1204	12.4087	12.3496	13.3259	10.2223	12.6755	12.4146	11.7251	11.8388	12.1427	12.068	11.7113	11.2131
HLA-DPB2	0	1.9105	6.4907	1.9789	4.6933	2.6536	1.6623	0.3744	1.8868	2.6752	2.203	5.3491	4.6678	0	0	2.2204	2.7178	3.5147	0	0	5.1932	0.8673	1.2261	1.7148	2.5195	3.2615	4.3091	4.5026	3.7497	4.6424	3.8816	6.1604	1.8416	1.8538	3.726	0.3917	0	5.6243	0.4632	1.2041	0	2.1268	5.9272	1.6326	4.9725	0.3555	1.7693	0.8616	5.1403
HLA-C	12.4494	12.6522	14.3671	14.6047	15.3299	13.2698	13.404	13.4354	13.5873	13.1058	13.664	12.7022	13.5208	11.1827	14.3559	12.1419	13.2538	13.108	11.4744	14.0073	12.4445	14.4544	12.1752	13.8349	15.8048	14.5105	12.7084	14.2302	14.0967	14.0433	14.0836	15.2582	13.4596	10.9085	13.3489	14.7003	13.8283	12.6544	13.3216	14.9984	11.1518	13.0572	14.7689	13.177	13.8302	11.402	13.0159	13.6309	11.9695
HLA-J	3.1462	2.0754	2.614	4.2709	2.7202	2.8492	1.3917	2.0375	2.9643	2.2362	2.5426	2.7052	2.8893	1.2432	3.4977	2.9555	0	2.1892	0.9469	2.5075	1.7506	1.6803	1.2261	2.9722	0.7024	3.2391	2.4598	3.685	2.974	3.5196	3.0653	3.4974	3.6586	1.4396	3.9257	0.6995	3.0168	2.3194	2.044	2.8922	4.6511	3.1936	1.8005	2.8684	2.9545	1.3109	3.1442	1.87	1.6367
HLA-DQB1	8.2373	9.4921	10.3732	6.9645	9.107	6.936	11.0189	9.1448	10.5346	10.3357	9.724	11.2385	6.2577	8.2628	9.7679	8.0163	9.5387	10.7079	8.4629	11.0472	7.4213	8.0099	7.4991	7.1282	9.4684	9.9111	10.1721	12.0765	12.0974	9.6195	10.9932	9.7092	10.96	9.1077	9.2874	10.0751	6.9632	12.2089	6.772	14.0552	5.4618	11.6156	11.8278	7.5598	9.1816	10.5265	7.5637	11.4898	11.0528
HLA-DQB2	6.1224	6.5629	5.958	6.0383	6.5516	5.6038	4.2581	5.9688	6.8094	7.5705	6.2793	6.0435	4.6095	5.0984	5.7022	2.385	6.8451	2.6072	5.2551	4.3594	1.9536	3.868	4.4583	5.9151	6.3325	7.6053	7.0792	6.3598	6.7332	3.8604	7.7708	5.2543	5.0387	3.2963	6.1009	3.8178	2.6175	6.2935	4.5908	1.6659	1.8459	5.5748	1.9906	4.2636	6.7569	5.4045	3.7383	10.3361	1.4752
HLA-DQA2	7.6315	8.6578	5.1353	6.4315	8.7651	6.9908	7.2584	5.8254	6.097	7.3065	7.4592	9.1547	5.668	4.3455	5.2347	5.3569	8.6957	2.7178	7.8187	3.8973	2.8895	6.6426	6.4157	7.2036	7.4606	8.3313	7.6071	1.8154	8.7336	7.6137	10.5911	4.2917	5.3893	3.4765	6.2719	3.1373	3.9479	8.2203	5.1785	0.9025	4.8847	7.9943	0.456	6.2598	6.9484	5.6248	4.1589	7.9668	0
HLA-DQA1	8.5141	9.5113	9.9227	6.6585	8.2314	6.674	9.8109	8.5843	11.1131	8.1893	10.9755	11.2278	8.3806	7.2007	9.8022	8.0897	9.1305	9.5033	7.2653	9.4929	6.3557	6.7842	5.4694	7.1383	8.6432	9.6997	8.7695	12.0813	10.9359	9.3295	9.5108	9.651	9.9967	8.1663	8.375	8.0862	6.1882	11.6762	6.5097	12.8416	5.9953	10.7808	10.1162	7.0591	8.6521	9.7473	8.4274	10.8184	9.5703
HLA-A	12.8029	13.0475	14.0237	13.3188	12.5469	12.5051	13.0482	13.4768	13.1319	12.866	12.6102	12.31	13.6578	10.1879	14.5126	12.9834	12.8045	12.3526	11.291	12.2366	11.5991	15.1763	10.9732	12.8571	14.3447	13.9083	12.9722	14.1983	13.9268	13.2828	14.0862	15.2063	12.9638	11.222	13.0997	13.5613	13.5781	12.7125	13.553	13.3626	11.1959	13.4586	13.3798	12.3306	13.0544	12.0169	13.4548	13.4611	11.8066
HLA-DMA	8.7001	10.4761	10.7099	11.092	12.8166	9.9804	9.3029	11.4257	10.9907	10.1075	10.8773	11.6285	9.7421	7.2229	10.4115	8.2989	10.8098	9.263	9.1493	10.4536	6.8627	9.0312	9.003	9.6767	12.2561	10.2546	10.9335	11.9403	11.5492	10.2039	11.9921	10.5147	10.0244	7.9828	10.7584	10.775	7.9911	11.1193	9.6472	13.4738	9.1647	10.2175	10.6191	8.7816	8.7643	9.6023	8.4083	9.1539	11.2074
HLA-DOB	5.6879	4.7371	7.7951	6.9057	5.3917	4.8694	4.2825	5.1393	5.1944	6.2854	5.3203	5.8262	6.3245	1.4525	4.2308	1.5151	4.6045	5.3282	4.0348	5.3904	5.1483	6.6171	4.8924	5.1398	6.5432	7.5752	5.3886	6.7709	4.9465	3.9776	5.1283	5.3607	4.6565	4.0886	5.2984	3.3596	4.2292	7.6553	4.8131	6.5772	2.0129	6.1712	5.2905	3.5952	4.0547	2.7711	3.503	4.7185	3.7814
HLA-DRB1	9.4296	10.4993	11.7322	10.6829	12.8646	9.2674	9.7692	11.4947	11.9047	10.9701	11.972	12.292	10.3779	8.718	11.6366	9.7451	10.4868	10.7597	8.8628	11.688	7.5608	9.268	7.8147	7.8913	11.9873	11.2166	11.6316	13.2839	12.6233	10.8535	12.3261	12.1248	11.8312	7.9144	11.2078	11.9549	7.7217	11.6825	10.8706	13.8849	7.5691	11.2927	12.7361	8.5727	9.3507	10.2229	9.2619	11.6184	10.7681
HLA-H	9.4457	8.0622	9.8728	9.0725	8.5626	8.5065	9.5427	10.1914	9.1294	8.5314	7.9159	8.1083	9.8714	7.1924	10.8227	9.2285	9.3595	8.836	8.0937	8.131	7.9841	11.5243	7.997	9.2998	11.26	9.5204	9.2678	10.4364	10.982	9.8074	10.5509	12.1007	9.0922	7.118	9.2349	9.4718	10.1339	9.2698	10.0561	9.1381	7.6346	10.2205	9.0315	9.0279	9.341	8.1287	9.9209	10.3933	8.1746
HLA-B	13.3574	12.5324	14.753	14.6258	13.9603	12.8863	13.2692	13.5306	13.3879	12.307	13.5523	12.3625	14.1477	11.1484	15.1837	12.385	13.5787	13.0019	12.0681	12.4199	11.3618	15.2091	12.9547	14.3708	16.0967	14.7867	13.0305	14.5956	14.9909	13.8035	14.8015	15.2938	14.0967	10.5403	13.4283	14.021	13.8816	13.3384	14.3819	14.8577	9.8247	13.9674	14.5314	11.9244	12.844	12.4385	13.3589	14.0484	12.514
HLA-DRB5	7.2958	9.1848	8.2563	7.5135	10.5455	7.8641	8.1	9.0164	9.0725	8.6342	8.0222	12.1001	6.6731	8.1547	11.0438	8.801	9.1065	7.6988	7.5088	11.1154	7.2328	7.5345	7.092	6.5964	10.0591	9.3193	9.8149	12.6846	11.9307	9.2309	11.5002	8.7941	11.1614	5.2384	9.378	9.8497	6.8678	9.3763	7.6505	13.0043	5.7276	9.5104	12.3483	6.5508	7.1548	7.7721	6.4092	10.6267	8.2687
HLA-DOA	6.6801	9.656	10.2078	9.8877	11.4471	6.9491	7.9068	7.9923	9.5683	10.464	9.414	11.0945	10.3722	4.8366	8.0521	7.4991	8.4317	9.6181	7.6172	7.7357	6.5922	6.2004	7.7076	8.6859	10.0736	10.3468	11.1191	11.0917	11.3853	9.7683	10.931	9.051	9.0211	5.6159	8.199	8.0062	6.4243	11.3148	7.2451	11.0995	6.2228	9.3769	9.6248	7.2236	9.0339	7.6794	6.8432	8.0086	10.5416
HLA-DPB1	9.7656	11.0261	10.642	10.68	12.5457	9.7811	9.7708	10.3619	12.0311	9.9427	11.8412	11.7262	9.9112	8.1986	10.8973	8.2001	10.8816	10.1313	9.8635	11.1095	8.4209	10.0949	8.919	10.69	11.3709	10.7757	10.911	12.6342	11.6539	10.4938	11.6489	10.4725	11.3198	7.9995	10.7177	11.0985	8.3866	11.8736	9.8783	12.756	8.193	11.1984	11.2747	8.8357	8.9513	9.3082	8.6799	10.8294	10.6435
HLA-DRA	11.9373	13.5953	13.4888	13.6845	14.7904	12.8588	12.3046	13.2	14.2978	13.3236	14.2434	14.7309	12.3724	10.2009	13.0904	11.9933	13.6404	12.6627	12.4606	13.0861	9.2707	11.4041	11.0919	12.973	14.3956	13.5467	14.0233	13.9018	14.4823	13.1283	14.5527	13.1942	13.0104	9.9445	13.6101	13.9748	11.1577	14.7384	13.0272	15.3063	10.0994	13.6503	14.2541	11.7588	11.815	12.1504	10.9602	13.0469	12.9672
HLA-DRB6	6.1722	10.204	7.7628	7.4037	9.6305	7.2567	6.182	7.3834	5.6305	6.4148	5.7736	8.7144	6.0944	2.4845	3.6504	4.9859	8.4657	6.7128	6.9828	5.8107	2.9844	6.2337	6.4048	6.333	7.2739	5.9319	4.8046	7.0187	8.4618	8.1482	10.2344	8.7056	4.1023	3.2667	5.1525	8.2278	3.9429	8.033	6.0138	7.9597	4.7741	9.209	0.622	5.031	5.6379	6.4402	3.7226	5.1689	6.4102
HLA-L	5.1625	3.6222	5.0723	4.7972	3.4457	3.6019	4.6333	4.1847	3.185	3.0946	3.2996	5.3882	3.94	6.0403	3.6294	4.6561	4.1486	4.025	3.1317	3.7274	3.5372	2.5719	3.1756	3.9398	3.0698	3.5439	1.9503	4.6546	4.695	3.798	4.0506	5.9261	4.3183	4.4322	3.5599	1.356	4.7899	3.6933	3.0346	4.0944	5.1396	5.3885	3.0764	3.9732	5.6386	3.8211	4.2067	4.3068	3.652
HLA-F	8.8415	8.2083	9.6538	8.432	8.8154	8.6035	8.5606	8.5381	8.7748	8.321	8.5467	7.7003	9.1604	5.9391	10.8073	8.7016	8.2392	7.9381	7.0879	7.8782	6.1908	9.8337	6.6065	9.3802	10.5048	9.9444	8.7547	10.4916	10.3077	9.4419	10.5611	11.5917	8.9884	6.3487	9.1561	9.4828	9.5663	8.3317	8.8567	9.9597	6.6153	8.8435	9.5103	7.1685	9.5866	7.5791	8.1928	9.2336	6.721
HLA-G	3.7502	0.7212	5.8528	3.2965	4.0003	3.0777	5.2914	5.6705	5.7574	4.9894	2.5048	3.8598	4.6896	2.4109	1.9444	1.4272	5.3238	3.9663	2.7249	2.5635	2.513	4.3673	3.2452	1.3952	6.0775	6.7834	0.8627	4.6678	6.2303	7.3727	4.3574	8.1205	3.5029	2.6207	5.3494	3.3727	2.7805	3.0128	2.446	4.8536	0.8348	5.2137	8.096	0	4.6232	2.9303	4.4034	5.167	2.6907
HLA-DMB	9.3072	10.2825	10.086	10.7124	12.2577	9.6695	9.5306	11.1171	10.223	10.143	10.9219	10.4545	9.4842	9.0584	9.4932	9.5282	13.2382	10.2507	10.3449	9.6449	6.927	9.5306	8.3107	9.341	11.9159	10.5034	10.8094	11.2352	10.6278	9.3568	12.3741	9.4805	9.2403	9.9008	10.9647	9.5441	8.9016	11.5471	7.8075	13.0201	9.3343	9.9805	9.2864	10.5252	8.4014	9.4295	8.3268	9.9506	11.3379
HLA-DPA1	10.9886	12.2599	12.008	11.9648	13.7166	11.0795	10.2456	11.8423	13.167	11.6343	13.4081	13.6359	11.3738	8.7518	12.0807	8.7551	11.613	12.2092	10.9106	11.8184	8.8078	10.6897	10.1341	12.1997	12.8784	12.502	12.4093	13.0089	12.6321	11.971	12.8121	10.2299	12.1625	9.1597	11.9095	11.9349	9.5531	12.2398	10.456	14.1672	9.0938	12.788	12.353	9.8319	9.7176	10.6968	9.8829	11.4746	10.9732
HSPA1L	6.1812	5.7299	6.4261	7.2531	5.7491	5.0563	5.2692	6.13	5.6142	6.296	5.2857	5.1877	5.738	5.7816	5.0929	5.0974	5.0736	6.2107	5.2395	5.7017	6.0915	6.5837	5.3481	5.6126	7.3101	7.5213	5.8246	5.5808	6.4987	6.3162	7.0906	7.0107	4.99	5.9719	5.3167	5.9503	4.6137	7.3756	5.0556	6.4653	6.8579	5.3867	7.1191	6.3003	6.0768	5.536	6.3376	4.6785	5.4909
HSPA2	6.567	6.2226	8.9928	9.7548	6.6509	9.0626	8.7518	9.9757	7.202	8.9513	8.6143	8.5139	7.363	7.737	8.7233	8.8453	9.0525	7.8129	9.8647	9.2565	10.1339	8.9373	9.1943	9.8508	8.025	8.4522	9.1397	9.1546	8.4949	9.7885	9.2709	7.8044	7.6804	9.1531	7.7511	9.6135	8.7889	8.0389	9.3971	7.5268	7.1139	9.2053	9.7098	10.0732	9.0591	10.4096	10.0083	10.2642	8.874
HSPA4	10.8043	10.6292	10.579	11.2193	11.7814	10.5916	11.3605	11.15	11.2182	11.0212	11.8879	11.2003	10.6482	11.3593	11.4021	10.7343	10.1905	11.5756	10.2459	10.4233	11.6367	11.003	10.739	10.3818	10.3692	11.7042	11.3674	11.0631	10.4852	11.7121	11.6817	11.4334	10.6169	11.0561	10.7452	10.8267	12.3625	11.2552	11.1239	11.4936	9.6692	11.4543	11.091	10.9141	9.9552	10.8499	11.1949	10.5135	10.4175
HSPA5	12.9392	13.1135	13.4254	14.4144	13.5621	13.6514	13.3794	13.6095	13.0403	12.9584	13.0407	13.1434	12.7382	13.0497	13.9342	14.5165	13.5888	13.801	14.0768	13.3162	13.4668	13.6067	13.4011	13.5833	14.1742	14.1106	13.8474	12.2583	14.1789	13.6597	14.2304	12.9298	13.7863	13.2112	13.536	13.3497	13.8981	13.2539	13.4206	14.4584	12.63	13.1699	13.6258	13.3641	14.164	12.7562	13.2611	13.2214	12.5209
HSPA6	6.7977	6.0105	5.7624	5.7272	5.8166	7.9883	7.2275	5.7872	7.4268	7.6731	7.0051	7.3423	5.1995	5.7666	6.5156	8.7256	6.7088	4.434	5.208	6.1993	6.4499	6.6307	4.929	6.1183	5.6891	6.742	5.8448	6.5425	6.7572	8.4695	4.8924	7.4088	8.0708	6.0664	7.7891	6.3092	7.4786	6.7331	5.5835	6.0296	7.5572	6.5071	5.8733	5.5397	7.7928	6.0948	5.6199	8.298	5.2624
HSPA8	13.6057	14.0355	14.216	14.3278	14.8821	14.7927	14.4149	14.2869	15.0876	14.8931	14.8169	14.7764	14.7301	13.343	15.1801	14.7927	13.9974	14.8488	14.9652	14.382	15.0638	14.4233	15.2726	13.6893	14.1807	15.3737	13.9345	13.6405	15.0827	14.8619	15.1216	14.7932	14.0821	14.2858	14.2731	14.4444	15.3731	15.1793	14.3511	15.08	13.0343	14.4787	15.6502	14.3003	14.9789	13.9937	15.2882	14.1421	14.0803
HTN3	0	0	0	0	0	0	0	0	0	0	0	0	0	0	0	0	0	0	0	0	0	0	0	0	2.9643	0	0	0	0	0	0	0	0	0	0	0	0	0	0	0	0	0	0	0	0	0	0	0	0
HTR3A	4.9976	8.8683	10.0348	11.9798	5.4526	10.769	11.6325	8.6496	4.4973	7.7971	8.1114	4.5484	1.7073	4.9864	5.6881	3.3233	7.4556	7.3723	5.7906	11.5594	4.8724	11.2503	8.8894	9.4014	8.2575	6.3604	8.8587	9.4322	7.5732	9.9894	10.95	5.4636	4.5481	7.0627	10.306	8.577	10.5815	8.5067	4.84	11.2365	3.5083	8.5756	9.3771	1.2634	2.2279	8.0241	6.9699	3.9732	8.1318
HTR3B	0	0.634	2.13	0.4081	0	2.776	2.9572	1.4739	0.6226	0	0.7271	0	0	0.361	0.3252	0.3579	0	0.3132	0	1.9923	0	0	0	1.3952	1.4725	0.3743	0	3.0974	0.5308	1.508	3.6901	0	0	0	1.2863	2.3378	3.7782	0	0	5.8456	0.603	0	0	0	0	2.1221	0	0	0
HTR3C	0.9761	0.634	3.0883	0	0	0.3546	0.3456	0.9175	0	0	0.9877	3.3161	0	0	1.008	0	0	1.9674	0.8618	0	2.9319	0.4979	0	0.7243	0	0	1.7888	2.9166	0	2.4068	0	0	0	0.408	0.7821	0	3.7782	0	2.1401	0	0	0	1.3144	1.6326	0.9419	1.5637	0.3797	0	0
HTR3D	0.9761	0.3515	0.4596	0.4081	0	0	0	0.3744	0	0	0	0	0	0	0	0	0	0.3132	0	0	0.5282	0	0.5325	0	0.6706	0	0.4949	0	0	0	0	0.3084	0	0	0	0.6995	0.9844	0.3686	0	0	0	0	0	0	0	0.3555	0	0	0
HTR3E	0	0.8701	3.659	1.3975	0.3419	0.8763	0.8576	0.6714	1.056	1.6575	0	0	1.4658	0.6494	0	0	0.8456	1.2959	0	0	0.2881	0	0	0.7243	0.374	1.1275	1.1555	2.1787	0	4.086	0.3844	0.778	0.8963	0	0	0	0	0	2.0105	0	1.3543	1.2888	0	0	1.507	1.0826	0.3797	3.1969	0.5311
IAPP	0	0	0	3.2477	1.3811	0	1.0584	0.6714	0	1.0548	0.4089	1.0841	0	2.9676	0	0	0	0	0	0	2.8458	0	0	0	0	0.3743	0	0	0	3.1685	0	0	0	0.7256	0.7821	0	0.3157	0	0	0	2.5035	0	1.6918	0	0	0	0.9285	0	0
ICAM1	10.376	9.6341	12.0432	9.2331	9.4118	12.25	10.626	9.1665	11.7989	9.4009	10.1936	10.2627	8.5266	10.52	10.9495	8.6669	11.0303	10.1764	9.0337	9.4802	8.5171	10.049	9.6279	11.253	11.2922	9.927	11.0405	11.2472	11.77	12.9329	9.4895	10.7552	13.0217	11.0844	12.9889	10.4761	9.0287	10.247	9.1221	9.422	7.9238	9.4352	10.808	10.1807	9.9418	14.4081	10.3589	10.0429	10.4957
ICAM2	6.0121	6.6391	6.8639	7.0273	5.1736	6.6632	6.9958	6.4901	6.6816	8.8963	5.6574	5.3066	6.0082	5.4167	6.083	7.5707	7.9406	5.803	6.0889	8.2961	6.5377	7.847	6.7282	6.4509	5.916	6.4537	6.1167	8.8694	6.4185	7.8223	5.7717	6.5652	6.6335	7.1494	6.3022	5.3888	7.2791	7.7421	6.9899	5.2775	5.9598	6.4537	6.982	7.0078	8.1501	6.6414	6.1499	9.0827	6.4419
ICOS	0.9761	2.7046	4.8651	2.7832	2.1625	3.1374	5.1446	1.4739	3.5598	1.3874	2.203	0.6415	4.3314	1.0956	3.9218	0.6444	2.8828	0.9783	4.394	1.2165	0.5282	4.2267	2.3271	3.2445	4.7249	3.5439	3.3223	4.5653	3.7497	4.1373	2.8291	3.4604	4.1535	0.9858	2.7563	0.6995	2.1456	1.603	2.8193	1.6659	1.0271	2.1268	2.5442	3.5241	2.7063	0.8784	3.4903	2.7482	1.2235
IFI30	10.4153	11.092	11.8253	10.8618	10.9033	12.0173	11.8997	11.0873	11.2717	10.0529	11.2233	11.071	9.5544	8.5565	12.4801	10.7799	12.1999	9.2533	11.6552	10.9595	8.8995	12.1853	11.2927	10.8683	12.4619	11.1234	12.4302	11.9901	10.815	12.2976	11.267	10.8887	10.2335	9.6377	11.3063	10.6731	10.7342	10.6766	10.982	10.8331	8.5191	11.0344	11.4732	9.951	10.6669	11.0674	9.8619	11.1842	9.152
IFITM1	13.786	13.158	13.8451	14.7403	15.0363	15.1004	12.1227	12.0154	14.1856	11.7	13.9627	14.2122	13.6586	11.6563	14.1016	12.9492	13.3981	13.6879	10.7566	12.5107	9.1911	12.983	10.6027	13.5258	14.2088	14.0977	13.3855	16.0789	14.5613	13.2466	14.9028	14.1546	12.6202	11.4618	14.6378	13.9621	15.1145	12.7728	16.2445	13.6623	12.5707	15.0069	13.7713	12.3263	10.8245	11.8586	10.4036	13.2365	14.988
IFNA10	0	0	0	0	0	0	0	0	0	0	0	0	0	0	0	0	0	0	0	0	0.2881	0	0	0	0	0	0	0	0	0	0	0	0	0	0	0	0	0	0	0	0	0	0	0.7658	0	0	0	0	0
IFNA13	0	0	0	0.4081	0	0	0	0	0.6226	0	0	0	0.3239	1.7111	0	0	0	0	0	0	0	0.4979	0	0	0	1.1275	0	0	0	0	0	0.3084	0	0	0.7821	0	0.794	0	0	0	0	0.5667	0	0	0	0	0	0	0
IFNA14	0	0	0	0	0	0	0	0	0	0	0	0	0	0	0	0	0	0	0	0	0	0	0	0	0	0	0	0	0	0	0	0	0	0	0	0	0	0	0	0.9025	0	0	0	0	0	0.3555	0	0	0
IFNA16	0	0	0	0	0	0	0	0	0	0	0	0	0	0	0	0	0	0	0	0	0	0	0	0	0	0	0	0	0	0	0	0	0	0	0	0	0	0	0	0	0	0	0	0	0	0	0	0	0
IFNA17	0	0	0	0	0	0	0	0	0	0	0	0	0	0	0	0	0	0.3132	0	0	0	0	0	0	0	0	0	0	0	0	0	0	0	0	0	0	0	0	0	0	0	0	0	0	0	0	0	0	0
IFNA2	0	0	0	0	0	0	0	0	0	0	0	0	0	0	0	0	0	0	0	0	0	0	0	0	0	0	0	0	0	0	0	0	0	0	0	0	0	0	0	0	0	0	0	0	0	0	0	0	0
IFNA21	0	0	0	0	0	0.3546	0	0	0	0	0	0	0	0.361	0.3252	0	0	0	0	0	0	0	0	0	0	0	0	0.5887	0	0	0	0	0	0	0	0	0.3157	0.3686	0	0	0	0	0	0	0	0.3555	0	0	0
IFNA4	0	0	0	0	0	0	0	0	0	0	0	0	0	0	0	0	0	0	0	0	0	0	0	0	0	0	0	0	0	0	0	0	0	0	0	0	0	0	0	0	0	0	0	0	0	0.3555	0	0	0
IFNA5	0	0	0.4596	0	0	0	0	0	0	0	0	0	0	0	0	0	0	0	0	0	0	0	0	0	0	0	0	0	0	0	0	0	0	0	0	0	0	0	0	0	0	0	0	0	0	0	0	0	0
IFNA6	0	0	0	0	0	0	0	0	0	0	0	0	0	0	0	0	0	0	0	0	0	0	0	0	0	0	0	0	0	0	0	0	0	0	0	0	0	0	0	0	0	0	0	0	0	0	0	0	0
IFNA7	0	0	0	0	0	0	0	0	0	0	0	0	0	0	0	0	0	0	0	0	0	0	0	0	0	0	0	0	0	0	0	0	0	0	0	0	0	0	0	0	0	0	0	0	0	0	0	0	0
IFNA8	0	0	0	0	0	0	0	0	0	0	0	0	0	0	0	0	0	0	0	0	0	0	0	0	0	0	0	0	0	0	0	0	0	0	0	0	0	0	0	0	0.603	0	0	0	0	0	0	0	0
IFNAR1	10.1613	10.9321	10.8052	10.9944	11.2089	11.4114	10.3399	10.5058	10.3182	9.7036	11.5824	10.4999	9.8605	9.8833	10.7336	10.9196	10.7158	11.0688	10.8949	11.0625	9.9083	9.8463	11.5191	10.8815	11.2132	10.231	10.74	10.0161	10.1359	10.888	10.3559	9.7505	11.2508	10.325	11.5358	10.8711	10.8691	10.7865	10.1879	11.0168	10.7519	10.7847	10.4773	9.9833	10.0898	10.8145	10.285	8.5577	10.9671
IFNAR2	8.5523	9.3524	8.9104	8.9062	9.3088	10.2792	8.8546	8.6045	8.7894	7.5028	9.6562	9.0449	8.3341	9.1099	9.6389	8.9978	9.0378	9.2785	8.1185	8.5599	8.1286	8.8114	10.4625	9.9868	9.367	8.482	8.3816	8.0489	8.8108	9.6209	8.7562	9.1595	9.4758	9.0184	10.245	8.7503	9.4134	10.2764	9.7099	8.9582	8.9362	8.8223	8.9539	8.2879	8.3813	9.5409	9.3914	7.7159	9.2082
IFNB1	1.964	0.634	3.0232	1.7173	0.8498	1.2587	1.3917	0.9175	0	0	1.2083	1.0841	1.1755	1.58	2.7685	0	0.8456	0.3132	0.8618	1.7297	0	0.8673	0.5325	0.9842	1.3099	1.9863	1.3988	2.0084	0	1.1567	2.0191	2.3364	0.8963	0.7256	0.7821	0	1.3032	0	0.8134	0	1.0271	0	1.5154	0	0	0.8784	0.9285	0.8616	0
IFNE	0	1.5517	0.4596	4.0609	0	1.6908	0.8576	0.3744	0	0	0.4089	0	1.1755	4.8222	0	0.3579	0.8456	1.6703	0.8618	0.4125	1.3489	2.3566	2.3271	0.7243	0.9166	4.2973	0.4949	1.0056	1.6886	0	1.5018	4.2561	1.445	0	0	0	1.6788	0.3686	0	1.4534	1.8459	1.548	1.5154	1.2634	0	0.3555	1.3252	1.3973	0
IFNG	0	0.634	2.6446	0.7257	0.6181	0.8763	1.5334	0	1.8868	0.6217	0.7271	0.6415	1.9142	0	1.008	0	0.8456	0.3132	1.3976	0.9949	0	1.1612	0.5325	0.9842	1.8729	0.6712	0	2.0084	1.4745	0	0.3844	2.2667	1.1966	0	0	0	1.1526	1.2961	0	0.5206	0.603	0	0	0	1.1558	0	0.3797	0	0
IFNGR1	9.7	11.1927	10.2377	9.3352	10.2022	11.004	10.1738	10.2603	12.2317	9.2848	10.2572	10.7772	10.7013	8.9539	10.4174	11.7165	10.2436	10.7239	10.663	10.0432	9.8459	10.8397	10.5192	10.0758	11.1405	10.5383	11.2094	9.7425	10.3904	10.0913	10.2237	8.7973	10.4246	10.4614	10.4716	9.538	10.1272	11.0961	9.9048	9.9112	10.0049	10.668	10.8452	10.0676	9.356	9.969	10.1588	9.9684	9.5038
IFNGR2	10.7462	11.4578	10.6579	10.6768	10.3789	11.0865	10.8523	10.5295	10.9926	9.6601	11.0325	10.8481	10.0513	10.3144	10.8197	10.7927	11.5072	11.0978	10.2705	10.8613	9.9745	10.8449	11.4945	10.2757	11.2998	10.6861	11.2153	9.9368	10.6595	11.5985	10.2273	10.5117	10.8223	10.6255	11.79	10.6958	11.5633	12.0501	10.9325	10.2964	10.5723	10.939	10.5485	10.6233	10.6522	11.1149	10.351	10.8346	10.8802
IFNK	0	0	0	0.7257	0.3419	0	0	0	0	0	0	0.6415	0.3239	2.472	0.3252	0	0.8456	0	0	0	0	0	0	0	0	0	0	0	0.5308	0	0.3844	0	0	0.7256	0	0	0	0	0	0	1.3543	0	0	0	0	0	0.3797	0.8616	0
IFNW1	0	0	0.4596	1.3975	0	0	0.3456	0.6714	0	0	0	0	0	0.6494	0	0	0	0.3132	0	0.4125	0.5282	0	0	0.4072	0	0.3743	0	1.0056	0	0	0.3844	0.9658	1.445	0	0.7821	0	1.1526	0	1.0948	0	1.3543	0.5667	0	0	0	1.0826	0.9285	0.8616	0
IGF1	9.4596	7.7982	10.5257	8.8381	8.2467	10.2307	11.5656	11.1689	10.5135	9.6202	9.8013	10.5969	7.2976	7.282	9.3866	7.2866	10.5245	10.2831	9.8979	9.409	6.685	9.1584	9.2514	9.0975	9.2856	8.8835	9.2369	7.4374	8.6861	8.9175	7.3713	4.8399	11.3085	9.4193	9.2774	11.0784	7.6323	9.3823	10.3883	7.7987	5.9953	10.1683	8.9772	8.8511	9.0373	10.4479	7.3245	7.7864	10.3159
IGF1R	12.7745	9.7272	10.7998	11.5273	10.9473	11.5728	8.9488	8.7582	10.1274	12.0086	10.4857	11.8937	12.9297	12.4699	10.3677	11.7505	10.6819	12.0335	10.9295	10.8718	13.2454	10.0558	9.5047	10.1406	11.6508	11.3856	12.0237	10.6365	9.4273	9.5573	8.7023	10.5285	11.3372	12.8928	12.0815	10.6914	10.5548	11.1001	10.4661	12.0042	12.1729	11.4296	9.5161	11.6202	12.4541	9.3625	9.8605	10.8564	11.7114
IGF2	10.6603	15.3087	13.5633	16.3308	15.8458	18.0578	14.6396	14.3416	18.1079	13.215	9.5495	15.6932	9.9032	13.2433	8.7739	8.6798	17.6771	6.3789	17.4456	16.869	17.164	14.3066	8.8799	16.3792	16.7272	8.1187	8.9245	10.1368	17.1739	8.7869	10.771	6.0316	13.6437	16.8656	10.5177	15.9758	13.3997	13.1036	9.8521	7.52	17.9082	18.7281	12.4707	17.2132	11.4124	11.6979	11.2346	16.4315	15.1346
IGF2R	10.3978	10.3563	11.9114	10.9064	10.7796	10.9904	11.9175	10.6819	10.5892	11.6564	10.458	10.4266	11.1458	11.1945	10.2508	11.467	11.3496	11.0345	10.4075	10.4795	12.0163	10.4987	10.2961	10.8991	10.8516	11.0113	11.3656	10.6968	10.5078	9.4923	9.5548	9.2656	11.6564	11.2732	11.1938	11.1057	10.98	10.061	10.571	10.5225	10.959	10.9312	9.8243	11.3964	10.4599	11.0462	11.1825	11.4296	9.5971
IKBKB	10.3947	11.1367	9.4902	10.1534	9.9372	10.1979	9.963	10.3367	9.0957	9.9076	10.3828	9.3394	11.2644	10.19	10.1127	8.9574	8.6761	9.7054	10.7866	10.4614	8.8149	9.8287	9.4633	8.9673	10.1672	10.2455	9.4065	11.537	9.4057	9.4874	9.5763	9.8659	9.7499	9.7247	9.5299	8.7204	9.8964	9.8119	10.0658	10.1149	11.2689	10.108	9.0488	10.1781	9.193	9.5623	9.8615	10.0518	9.8718
IKBKG	8.8345	8.3306	9.0983	9.5699	8.1831	8.586	8.4168	8.1764	8.6786	9.3613	8.59	8.6944	8.0295	7.7196	9.172	8.3792	8.1814	7.8634	8.5074	8.5747	7.7816	8.8664	9.0608	8.6652	8.832	9.0181	7.9214	9.8808	9.1486	9.0456	8.5091	8.9219	8.1028	7.6275	8.9997	7.7955	8.5917	8.6958	8.037	8.8011	8.4242	7.8424	8.8712	8.5316	9.0897	7.9281	8.8602	9.5129	8.4995
IL10	3.5408	5.4789	3.4766	3.5185	3.4807	6.4395	4.9811	4.4619	5.0608	3.5576	4.8505	6.2698	2.6522	3.2521	5.6523	5.073	7.1341	3.0061	3.729	4.6531	3.423	5.3126	4.5709	2.7801	4.3594	5.9127	5.6818	4.4701	4.3931	6.0344	3.9112	2.0347	4.8999	7.4688	6.0857	3.1373	6.7338	6.2165	2.6556	2.2962	2.8535	4.8531	4.8144	5.9194	3.3948	4.5798	3.2374	4.1824	1.6894
IL10RA	7.8886	7.7173	7.9048	7.1651	7.0881	8.9022	8.1923	7.9805	7.6982	6.7719	9.3077	7.7957	7.035	6.5539	8.5108	6.1462	8.8778	6.1368	7.9768	8.2024	5.5402	7.5929	7.0126	8.0468	7.4965	8.596	7.3162	8.3971	8.8674	6.4541	7.255	5.9924	8.686	6.8088	8.611	6.4853	6.9289	7.6943	5.8623	8.07	7.1031	8.1924	7.2787	7.736	6.9733	7.386	6.7209	7.9286	5.375
IL10RB	9.9448	10.6496	9.9217	9.9211	10.8387	10.9052	9.589	10.4428	10.3139	9.2593	11.0189	10.1463	9.527	8.916	11.1068	10.7257	10.2276	9.7698	10.1906	10.1206	9.16	9.7829	11.5515	10.269	10.5111	9.5129	9.8125	9.1886	9.6945	10.4488	10.1484	9.5555	10.5104	9.3367	10.3388	9.6776	10.579	10.9001	10.2363	10.5248	9.9393	10.2221	10.0247	9.9458	10.0603	10.3716	10.913	8.8201	10.5474
IL11	2.7661	4.5791	4.3318	4.0324	1.6506	5.6365	4.4842	2.2785	3.4922	4.2717	3.8838	5.3291	4.0754	3.5609	5.0267	4.9337	5.3238	6.0177	2.6582	0.7328	5.7263	4.4607	2.6684	2.9722	1.1266	4.9777	6.4621	5.7924	3.599	5.5765	1.6495	4.6882	5.8542	8.7757	4.0099	4.132	3.5562	4.5672	3.5363	1.8511	6.978	4.3393	5.1375	4.1543	2.9551	3.2724	4.6316	3.6367	4.5393
IL11RA	8.7816	8.9876	9.5693	9.199	8.4291	7.1661	8.6161	7.1289	8.6056	10.0551	7.9995	9.4681	10.6574	9.4204	6.1956	5.768	8.4581	9.0524	5.8326	6.2752	7.0035	8.3477	6.5247	6.5832	6.7483	11.2193	9.1058	9.8441	7.7653	7.3567	6.7325	7.3615	9.9967	8.9526	6.0857	8.335	7.9316	8.3712	8.5757	6.3776	9.8625	7.9696	8.7556	10.3992	7.3524	4.6457	8.1469	10.2154	10.0121
IL12A	3.4157	7.816	4.3846	5.2455	5.0716	5.1286	5.8059	6.0804	5.465	2.0814	5.6853	4.5135	2.8159	2.045	7.1477	2.4607	3.6038	3.1311	7.0773	7.4789	4.1356	6.2791	4.1671	7.6384	5.3762	4.2076	6.6907	6.0879	3.0206	4.8717	6.2786	5.2179	3.9271	5.1153	4.9973	4.4529	5.4288	4.7656	2.3688	5.7556	1.0271	4.9461	4.0543	1.2634	5.1199	4.4749	4.4246	6.0163	0
IL12B	0	0	1.0879	0	0.3419	0.3546	1.0584	0.9175	0	1.0548	1.3996	0	1.4658	0.361	0.5903	0	0	0.5706	0	2.1076	1.3489	0	0.5325	0	0	0.9173	0.8627	2.0084	0.5308	0.6913	0.6876	3.1084	1.6569	0	0.7821	0.9529	0.3157	0.9056	0	0.5206	0.603	1.2888	0.802	0	0.9419	0	1.8914	0.8616	0
IL12RB1	2.7661	3.4867	4.5783	2.713	4.0454	5.1514	4.905	4.6943	5.0134	2.9	6.0127	3.7355	3.94	1.58	5.9464	2.1305	4.684	1.2959	4.449	4.5137	1.3489	4.6853	3.6042	5.7236	4.5537	5.0697	3.8171	5.1194	5.6919	6.7869	4.4837	2.4029	4.3183	2.2992	4.3525	4.4322	4.31	4.7656	3.7133	4.2342	2.9535	4.7792	3.7697	3.9732	3.4363	2.9975	2.297	4.1824	2.7625
IL12RB2	3.2786	2.6422	2.5553	4.6917	3.1303	5.14	4.6015	3.3898	2.5501	3.4191	4.7835	1.926	4.0754	3.0688	4.4582	7.9521	4.2728	6.4685	3.0628	3.929	6.4242	3.4987	4.5978	4.5138	4.3172	6.1894	2.0955	3.7653	4.0107	4.8098	2.8291	5.9033	1.8416	2.9751	3.2682	6.5052	3.1421	3.0493	3.4389	4.4788	2.746	5.405	2.3474	3.9074	7.5497	7.5084	2.2058	3.32	2.8541
IL13	0	0	0	0.4081	0	0	0.3456	0.3744	0.6226	0	0.4089	0	0	0	0	0	0	0	0	0.4125	0	0	0	0.4072	0	0	0.4949	0	0.9179	0	0	2.5274	0	0.408	0	0	0.5745	0	0	0	0	0	0	0	0	0	0	0	0
IL13RA1	10.7299	11.894	11.3992	12.1683	11.3923	11.6946	10.8675	11.085	11.2537	10.8815	11.5646	10.9245	9.8945	10.3295	11.4933	11.4186	11.6808	11.3297	10.9481	13.1818	11.253	11.2395	11.0591	12.2981	11.7134	11.6592	11.0111	10.6301	11.6628	11.1582	11.131	9.4316	10.6528	11.1642	12.0464	11.3188	12.0444	11.5788	11.0454	12.0351	10.5288	10.668	11.3773	10.8493	10.5096	10.9966	9.9986	11.0186	11.2361
IL13RA2	4.5976	0	8.6874	3.0905	0.3419	0.3546	0.6241	2.2785	0.6226	7.0375	0	2.2986	8.4022	0.6494	0	0	1.7617	9.2862	1.3976	1.4086	6.398	2.9249	0	0	2.443	8.3924	1.1555	0.5887	0	0	6.1481	1.2807	2.8134	2.2992	0	0	0	5.5985	0.4632	0	2.2118	1.7678	3.0114	7.4015	0.9419	0.3555	0.3797	8.7118	0
IL15	6.2003	7.1831	7.4675	5.6727	5.4348	6.678	5.1987	6.8649	6.9293	3.4191	5.9905	6.4188	5.3316	4.5519	7.5971	2.7292	6.6978	6.6432	3.9738	7.7645	5.3962	5.0687	7.7441	7.8242	7.2829	7.5584	8.4815	7.2448	5.5891	7.7682	5.6658	6.568	6.9761	2.9751	3.3721	6.9311	6.344	6.3716	6.994	6.276	5.5119	5.3032	6.8702	3.1215	3.6976	5.8581	4.23	5.415	4.0893
IL15RA	8.0605	7.7323	7.5877	7.2387	6.9483	7.4195	7.2065	6.3504	8.8119	5.0349	8.4029	5.1811	5.7911	5.1685	8.7973	6.7396	8.5376	4.528	5.0744	6.4438	5.5125	7.7586	6.8209	8.2932	8.2686	8.1581	7.0303	9.1132	7.5391	8.2247	6.7242	7.3405	7.6498	4.911	7.2893	6.6512	6.7762	7.651	6.6738	8.7097	5.725	6.5959	6.447	6.0163	5.469	5.2855	4.8279	7.5863	8.0566
IL16	7.6385	7.0086	7.0923	7.6443	5.9722	8.1957	8.2498	7.2004	8.1649	7.9273	8.0051	7.5634	8.0706	6.655	7.1833	7.1954	7.674	6.6846	7.2066	6.6716	5.7969	7.517	5.4547	7.4866	6.5576	7.1883	6.6964	7.9211	7.5799	5.9793	7.2665	6.3022	8.5763	6.8046	7.3856	5.1548	8.3813	7.6426	6.2474	7.4749	8.0591	7.818	7.8338	7.4485	7.1396	6.7251	7.152	6.1384	5.0267
IL17A	0	0	0	0	0	0	0	0	0	0	0	0	0	0	0	0	0	0	0	0	0	0	0	0.7243	0	0	0	0	0	0	0	0	0	0	0	0	0	0	0	0	0	0	0	0	0	0	0	0	0
IL17B	0.9761	0.3515	1.3224	0.7257	1.0495	0.3546	1.3917	2.2785	0.6226	0.6217	0.4089	1.0841	1.4658	0.361	2.9207	2.5327	0	0.5706	0	1.4086	2.0337	1.7961	1.478	2.2965	0.6706	1.7526	0.8627	3.1799	5.0256	3.0664	3.429	1.4157	0.5167	0.7256	3.726	1.5219	0.5745	0.3686	1.5327	3.9395	0.603	1.9584	2.6333	4.4133	4.3465	0.3555	3.4511	1.3973	1.6894
IL17C	1.553	1.2508	1.0879	3.8482	3.5148	3.8168	0.6241	0.3744	0	0	1.2083	0	0	0.361	0.8142	0.6444	3.1651	1.6703	0.4944	3.6535	0.7339	1.4052	0	5.028	4.2515	1.6199	0.4949	3.4025	3.3065	2.5651	1.3372	4.2917	0.8963	3.197	5.4414	1.9288	1.4395	2.0712	3.871	1.2041	2.5035	0.9724	3.0114	1.2634	2.4868	4.4749	2.297	1.3973	3.3075
IL17D	5.4578	6.2053	4.5082	6.3715	4.0688	5.5898	5.281	4.1161	4.1453	4.804	3.7912	3.7949	4.1909	6.4442	4.9027	8.0081	5.791	6.2264	4.2724	4.79	5.3865	5.967	4.1852	4.7054	6.138	5.532	4.818	2.6785	6.498	5.4361	4.5487	5.9787	5.1039	5.2169	4.4248	4.837	4.6202	5.5979	5.0498	3.467	3.037	4.1537	5.855	5.0257	5.4923	3.1865	4.7643	6.4817	4.6981
IL17F	0	0	0	0.4081	0	0.3546	0	0	0	0	0	0	0	0	0	0.3579	0	0.7888	0	0	0	0	0	0	0	0	0	0	0	0	0	0	0	0	0	0	0	0	0	0	1.0271	0.5667	0	0	0	0	0	0	0
IL17RA	7.7912	8.1062	8.5797	8.2055	8.7373	8.8448	8.7581	8.7759	8.5042	8.9099	8.8008	8.274	7.5779	7.3862	8.6848	7.9323	8.2358	7.669	8.1816	7.9126	8.9181	8.1209	8.0635	9.4567	9.4636	9.1948	7.7565	9.0542	9.2834	7.9691	8.6885	7.5494	7.9428	8.6033	8.9481	8.0729	8.0375	8.4309	7.5077	8.4832	7.573	8.2551	8.3647	8.7373	8.9315	8.33	8.942	7.6405	8.159
IL17RB	7.4756	6.9899	7.4145	8.0769	7.3494	5.4283	6.1407	6.3608	5.0608	7.0609	6.5403	7.3473	7.7276	7.5151	5.3193	7.3577	6.8649	8.969	5.1919	6.3237	8.6556	8.5196	7.2969	7.8407	7.3155	5.9268	6.5466	6.1608	7.8089	6.8497	6.6515	8.7692	6.7523	7.1416	7.0518	6.4237	8.889	7.2515	8.8512	5.4886	7.933	6.5147	6.3451	6.41	7.9043	6.9826	7.4316	6.9959	7.7031
IL17RC	7.8528	9.6215	8.8263	8.5239	9.7338	9.023	9.2729	9.4487	9.6027	9.7295	8.6477	8.9079	9.1366	8.529	9.3379	7.8815	8.5407	8.0399	8.9419	9.1386	8.8192	8.3784	9.1417	9.7787	9.4225	9.0523	9.5607	10.8064	9.7357	8.7891	9.4579	9.4776	7.5339	8.2799	9.284	8.5168	8.313	9.9298	8.1159	10.5105	10.7163	8.8854	9.5715	8.6769	8.3426	10.0161	9.1919	8.9734	9.0085
IL17RD	10.0353	9.874	9.5764	10.3072	9.5224	8.5671	8.948	9.3088	9.3411	9.3386	9.2722	8.5249	10.5143	11.8775	9.9225	11.1442	10.0094	10.1477	10.9292	9.024	9.8372	9.178	9.664	8.7852	10.1239	9.5343	9.8482	9.3432	10.3928	7.8357	8.1359	7.3946	8.5148	9.6858	10.8154	9.1107	11.9901	9.7007	11.1772	9.283	11.8596	7.2666	9.8668	10.1544	10.9163	9.8177	9.2126	10.2917	12.2149
IL17RE	6.6527	8.0352	6.5555	6.8988	8.14	8.457	7.0114	6.6688	8.5568	8.176	8.1352	8.2236	7.5452	5.5906	7.2662	5.9888	7.0926	5.0451	7.6645	8.4668	6.8266	8.0396	7.6055	8.8074	6.8554	5.448	8.1339	9.0084	6.1729	7.2442	8.0521	8.0024	8.0708	6.6442	8.8253	7.7313	7.5687	8.4951	7.7854	9.8037	9.2545	7.5445	7.4993	5.6034	6.0261	8.9652	7.929	7.8542	8.8561
IL18	5.4123	7.551	7.0724	5.6065	8.327	6.9095	6.3371	8.9081	8.7945	7.8885	9.2912	9.459	6.9872	5.9099	7.1006	5.1777	7.6908	7.6448	6.6305	8.2392	4.3065	6.6004	9.1071	6.8952	6.5978	7.9107	6.0898	6.1506	7.5765	7.9296	8.7855	7.5291	8.4255	5.557	6.9547	7.7334	7.2333	9.7812	6.8873	8.2903	6.9236	7.4081	9.7409	5.9524	4.8702	8.1656	7.8217	5.3297	7.155
IL18R1	2.5449	3.746	3.821	5.0315	3.1303	5.1738	5.6435	3.8112	4.9392	4.8852	5.3097	5.1811	5.7102	5.9569	4.3371	7.7927	5.4865	2.357	4.3073	5.3357	6.0585	4.8177	1.6925	5.9151	4.0601	6.4065	4.9095	3.8684	4.4529	4.4118	3.6556	5.796	5.1124	5.3297	4.4024	5.9861	5.8457	4.8112	2.8947	5.8885	5.5917	5.2311	4.7561	5.5397	6.2979	4.0329	5.1179	5.1752	5.8006
IL18RAP	0.9761	1.073	3.1505	1.5662	1.2248	2.1186	2.4857	0.6714	1.389	0	2.8531	1.926	2.8666	0.361	2.821	0.8834	0	0.5706	1.1545	2.1076	0	1.958	0.5325	1.5638	2.443	2.0903	2.5633	3.5338	0.9179	2.5651	1.5018	1.6528	2.0053	0.9858	2.7563	0.3917	2.1456	2.3436	1.3303	1.6659	0.603	1.548	1.0808	0.7658	1.1558	1.0826	1.8914	2.5612	0.5311
IL19	0	2.9303	0	0.9859	1.7685	2.9421	0.3456	0	1.056	2.792	0.7271	0	0	0.6494	0.8142	0	1.3751	0	0.4944	0.4125	0.2881	3.7842	0	0	0.9166	1.1275	0.8627	1.5924	2.0401	4.6424	0.3844	0.9658	0.8963	1.2061	0	0	6.1289	3.3668	0	0	0.603	1.2888	3.3637	1.2634	0	0.3555	1.3252	2.0936	0
IL1A	1.964	3.8873	3.6155	4.0324	4.1139	5.1738	2.0867	3.5805	1.6592	1.3874	3.8183	1.0841	1.5916	2.9142	2.9681	1.0883	5.7006	1.4318	2.4582	2.6543	2.4961	0.4979	3.4358	2.6362	3.5785	3.6835	2.3483	2.3309	2.3226	3.4377	2.0191	4.4573	3.1296	5.1422	7.8443	2.3378	1.785	4.0124	4.4479	2.9917	2.746	2.2775	3.0114	2.8684	2.5638	1.9239	3.6717	2.5612	3.652
IL1B	6.9856	7.8474	6.7134	5.7536	6.5801	7.706	5.9263	7.7517	7.5647	5.6289	8.5888	7.9572	5.2191	6.1425	7.4295	5.5513	7.0842	4.9003	4.449	8.1224	5.5606	5.6452	5.7342	4.5743	5.9321	7.8564	6.9274	6.6906	8.0982	7.7477	5.047	6.0965	7.7134	8.5338	10.1712	6.2454	5.1789	7.8036	5.8623	7.4536	7.0016	6.9946	6.8141	5.7608	5.2302	6.7402	6.201	6.4257	5.3904
IL1F10	0	0	0	0	0	0	0	0	0	0	0	0	0	0	0	0	0	0	0	0	0	0	0	0	0	0	0	0	0	0	0	0	0	0	0	0	0	0	0	0	0	0	0	0	0	0	0.3797	0	0
IL1F5	0.9761	0	1.0879	3.2477	0	3.4631	0	0.9175	1.6592	0	1.5685	1.926	0	0	0.3252	2.2204	2.3176	0.3132	1.3976	1.4086	3.8997	0.8673	0.9206	0	1.3099	0	0	0	0.5308	2.2291	0.3844	1.1318	0	0	0.7821	0.3917	1.785	0.9056	0	0	0	0	1.6918	0	1.3421	0.3555	1.6359	1.3973	0.5311
IL1F6	0	0	0	0	0	0	0.3456	0	0	0	0.4089	0	0	0	0	0	0	0	0	0	0	0	0	0	0	0	0	0	0	0	0	0	0	0	0	0	0.5745	0	0	0	0	0	0	0	0	0	0	0	0
IL1F7	0.9761	0.8701	0	0.7257	0	2.2083	0.8576	0	0	0	0.7271	0.6415	0.5883	1.7111	1.1788	1.4272	0	0.5706	0	0.4125	0.5282	0	0.5325	0.4072	0.6706	0.3743	1.9503	1.3287	0	0	0.3844	1.8563	0	0.9858	0	0	0.794	0.3686	0.4632	0	2.6298	0	0	1.2634	0.3863	0	0.3797	0	0
IL1F8	0	0	1.8586	0	0.3419	0	0	0	1.056	1.6575	0	1.926	0	0	0	0.3579	1.3751	0	0	0	0.9139	0	0	0	0.6706	0	0	1.0056	0	0.6913	0	0	1.445	0	0	1.1685	0	0	0	0	0	0	1.6918	0	0	0	0	0	0
IL1F9	0	0	1.3224	1.2063	0	1.4175	0.8576	1.1278	0	0	0.4089	0	0.8116	1.9421	0.5903	1.0883	0.8456	1.4318	0	0.4125	0.5282	0	1.6925	0.7243	0.374	0	0.4949	1.3287	0	2.7076	0.3844	3.068	0	1.7171	2.9023	0.6995	0.794	0	1.3303	0	0.603	0	0	0	0.9419	0	1.8914	1.787	0.5311
IL1R1	10.3333	10.7148	11.2591	11.2104	11.2956	13.1527	10.7813	11.7615	11.9572	10.2147	12.5343	12.1856	11.5202	12.196	10.6075	10.62	11.2703	11.3813	12.1358	10.9026	10.6693	9.7356	8.8481	11.1802	11.7406	12.9953	10.6176	11.1007	10.1422	10.4122	8.3973	8.001	10.3599	12.1926	12.1163	11.9164	13.3826	10.9602	10.2485	11.2913	11.2554	10.4397	10.7303	10.8344	9.8343	9.0933	11.9605	9.7761	12.8598
IL1R2	4.9976	4.8377	6.1224	6.3297	5.0011	5.2497	2.0867	2.9662	6.8706	4.3114	6.4938	7.9572	4.2382	1.0956	4.4582	5.0969	5.235	4.9003	5.5971	4.848	3.9418	1.7961	3.1756	3.194	6.8105	5.304	2.8355	6.2205	4.1618	6.8726	2.6301	2.5858	7.6713	4.1695	3.2682	8.8024	6.7171	6.6809	5.4016	2.5313	0	5.6319	4.9594	2.379	4.9002	5.5664	5.3592	5.5469	6.9048
IL1RAP	10.1866	10.8605	9.7625	9.3497	11.1004	10.2115	10.5092	10.5061	9.9538	8.9034	9.7874	9.8861	10.422	9.9607	9.3457	9.1676	11.506	12.489	10.819	12.8316	9.1708	10.9007	9.2818	10.1013	10.3493	9.6945	9.6083	8.5848	12.0689	11.6601	10.4727	8.0329	10.3177	10.4186	10.7016	9.1212	7.4904	10.5674	9.4268	13.0511	8.3866	9.4541	10.5067	9.3085	10.6688	8.7061	8.4083	7.6464	9.9768
IL1RL1	0.9761	2.1081	1.8586	1.7173	1.3811	1.9205	3.2312	1.6202	2.5501	1.0548	0.4089	2.2986	0.3239	0.361	0.5903	1.4272	2.0662	1.1458	1.6056	0.4125	0.7339	3.0012	1.8792	0.7243	1.6187	1.6199	1.6069	1.3287	0	1.1567	0	1.5391	2.2857	0.7256	1.9554	0	2.4338	2.1678	0.8134	0	1.8459	2.2775	2.5442	5.742	0	0	2.3828	1.3973	3.652
IL1RL2	3.9548	2.9816	5.2955	6.3297	5.3042	5.8811	3.2312	4.4225	4.0574	4.2717	7.2042	6.7087	5.4527	4.4985	6.7471	4.96	3.9397	5.2521	6.7283	6.4438	5.6711	4.8796	5.7818	5.8836	4.8779	6.048	6.5901	5.4704	5.8337	5.4402	4.5415	5.8327	6.4523	5.2202	5.4173	7.0682	5.9349	5.2469	5.2376	5.5962	7.9052	5.5001	4.0543	1.9264	4.3465	3.1415	3.9777	0.8616	6.1829
IL1RN	7.952	8.0741	8.136	9.0908	7.3086	10.1622	8.1489	8.2708	8.3671	8.1406	8.8911	7.3864	6.4774	6.0024	8.3378	8.5536	10.0381	6.4285	6.6945	7.858	5.8026	8.2554	8.1178	7.7387	8.0331	8.2923	7.8844	8.2544	7.1358	8.9839	7.5417	9.3575	7.2657	8.1663	9.3523	8.7183	7.8095	7.8553	8.0349	7.4392	6.3384	7.8241	9.622	5.8156	6.6285	8.5232	8.3022	8.3313	7.2635
IL2	0	0	0.4596	0	0	0	0	0	0	0	0	0	0.3239	0	0	0.6444	0	0.5706	0	0	0.2881	0	0	0	0	0	0	0.5887	0	0	0	0	0.5167	0	0	0	0	0	0	0	0	0.5667	0	0	0	0	0.3797	0	0
IL20	1.553	2.2819	0.4596	0.7257	0.3419	2.1186	0.3456	0	2.2562	0	0.7271	0	0	0.6494	1.3315	0	2.3176	0	0.8618	0	0.7339	2.1034	0.5325	0	0.9166	1.4737	1.7888	1.5924	1.6886	1.7903	0.6876	0.778	0	3.5588	3.3721	0	0.9844	0.6619	0.8134	0	0.603	0	0	0	0.3863	1.0826	1.1405	0	0
IL20RA	3.9548	6.1683	7.192	7.3236	5.9906	8.3747	7.7864	8.5459	9.8937	7.0076	6.3272	6.8273	8.9901	5.2462	7.6489	8.3694	5.8674	9.2037	6.2746	6.7491	9.0394	6.832	8.0095	7.2873	8.8544	7.6249	7.1639	8.3709	5.4639	8.4289	7.6963	5.9318	7.2937	6.8421	9.4973	6.1661	7.6359	9.7605	7.846	9.4375	6.0528	4.9684	8.4283	8.1169	4.7102	5.9127	5.2832	6.6768	7.7123
IL20RB	4.3464	4.6601	6.1455	5.0459	3.1737	4.971	5.6744	5.5794	2.6772	5.5971	4.1465	4.5135	3.3309	3.9272	3.4407	2.2204	2.5315	3.0907	2.3467	5.7087	3.9418	4.662	2.1926	4.029	5.2696	3.6499	5.6818	5.4704	3.5451	4.2811	3.429	5.416	4.0819	4.8305	2.5938	2.7922	4.31	3.4069	3.7943	2.9917	4.8066	4.7013	4.4718	6.599	3.117	4.4382	4.3626	5.1084	1.6894
IL21	0	0	0	0	0	0	0	0	0	0	0	0	0	0	0	0	0	0	0	0.4125	0	0	0	0	0	0	0	0.5887	0	0	0	0	0	0	0	0	0	0	0	0	0	0	0	0	0.3098	0	0	0	0
IL21R	4.7531	4.4362	5.1358	3.6179	3.091	4.5475	5.6513	3.5997	5.465	5.757	3.289	3.9203	4.7782	1.8312	4.7906	2.3966	5.3592	1.4135	5.3448	2.9113	0.9961	5.4148	3.4936	5.3154	5.192	4.2531	4.555	5.5219	5.1046	2.7076	3.6355	3.1551	6.4414	2.2701	4.6704	0	2.895	5.1224	2.7398	3.8798	2.6925	2.9576	4.2406	4.7422	4.8676	3.5683	4.2074	4.4305	1.5206
IL22	0	0	0	0	0	0	0	0	0	0	0	0	0	0	0	0	0	0	0	0	0	0	0	0.4072	0	0.3743	0	0	0	0	0	0	0	0	0	0	0	0	0	0	1.8459	0	0	0	0	0	0	0	0
IL22RA1	4.4134	4.9832	5.1042	3.7811	5.6728	6.4488	6.1015	6.546	6.5266	5.5971	6.8581	6.8624	6.9317	4.4802	4.491	6.3087	2.7178	3.7409	3.0628	4.5344	7.598	3.2713	6.0483	6.8388	4.4403	6.6039	4.8493	5.077	2.6636	5.8773	5.3998	7.7058	7.2495	5.6539	4.8249	7.2268	7.8529	5.5365	6.5275	4.5871	8.6042	6.4841	4.2073	1.2634	7.0622	6.9439	6.7535	4.2459	7.1232
IL22RA2	0	3.8601	2.8834	0	1.3811	2.8888	0.8576	1.4739	5.5338	0.6217	0	1.0841	2.1777	0	1.3315	4.1384	0	0.7888	0.8618	0	0	0	0	1.9762	3.018	5.6824	4.6983	1.5924	1.4745	3.0664	1.6495	0	1.445	0.408	0.7821	0.6995	0.794	1.114	0.4632	0.5206	1.0271	1.7678	0.456	1.9264	0.3863	3.3924	0.9285	5.7577	2.041
IL23A	5.3105	4.4934	8.6569	3.9735	2.0736	4.5754	4.5524	3.0717	3.8023	3.9075	4.173	3.144	3.4685	3.5953	2.5367	6.1519	5.4343	5.4411	1.9488	5.5135	4.957	3.0012	3.9341	2.847	2.9643	4.5185	6.7468	5.2397	1.875	6.3921	4.1028	5.532	4.8142	5.8868	6.0233	2.4242	4.5992	6.8137	4.317	3.766	4.9098	5.9452	4.7561	3.9074	3.7965	5.3263	5.0799	4.4752	4.7686
IL23R	0	0.3515	0.4596	0.9859	0.3419	1.9205	0	1.1278	0	0	0.4089	0	2.5933	0	0	0	0	1.1458	0	0	0.7339	0	0.5325	0.7243	1.1266	1.4737	0	0	0	0	0.3844	0	0.5167	0	0	0	0.3157	0.6619	0.8134	0	0	1.548	0	1.9264	0	1.0826	0	0	0
IL24	2.1795	1.1268	0.9208	0.8007	1.5645	2.1978	0.9595	0	0	0	0.4885	0	0.6998	0.4325	2.5573	0.7569	3.4418	0	0	0	0.8692	3.7541	0	0	0.7335	1.6957	0.5724	0	0	4.4698	0.8528	0.8787	1.11	3.3865	2.4262	1.8978	1.8705	4.3955	1.4611	2.5825	0	1.1138	1.5041	0.9756	0.8193	0.9881	0.4703	0	0.6132
IL25	0	0	0	0.4081	0.6181	0	0	1.1278	0	0.6217	0.7271	0	0.5883	0	0	0	0	0	0.8618	0	0.2881	0.8673	0	0.4072	0	0	0	0	0	0	0.9381	2.0347	0	1.7171	0	0	0	0	0	0	2.6298	0	0	0.7658	0	0.3555	0	0	0
IL26	0	0	0	0	0.3419	0	0	0	0	0	0	0	0	0	0	0	0.8456	0.3132	0	0.4125	0	0.4979	0	0	0	0	0	1.0056	0.5308	0	0	0	0.5167	0	0	0	0	0	0	0	0.603	0	0	0	0	0	0	0	0
IL27	2.2835	0.634	0	0.7257	0.6181	2.5199	0.6241	0.9175	0.6226	0	0	1.4222	0.3239	0.361	1.5956	0.8834	2.5315	0	0.4944	1.4086	0.2881	1.4052	0.9206	0.4072	1.6187	2.9101	0.4949	2.3309	1.6886	0	0.3844	1.2807	0.8963	0.9858	1.6593	0.6995	0.3157	0.3686	2.6556	0.9025	1.3543	0.9724	0.802	0	0	0.6405	0.3797	1.3973	0
IL27RA	6.2922	7.2183	8.8286	8.5071	8.1304	6.2145	9.9564	8.3813	8.1757	9.3374	6.9679	7.9507	7.857	7.2256	7.9903	10.2123	6.5825	5.2149	6.2044	9.0842	7.7831	7.1324	6.0962	10.195	6.3794	5.9056	7.7782	11.081	8.3686	11.11	9.8782	6.7767	9.7442	6.6204	9.5728	10.9167	9.7038	8.3482	8.9919	8.8207	8.9239	7.7061	6.7052	7.0362	9.0423	12.2792	9.3843	8.3422	8.3966
IL28A	0.9761	0	1.0879	0	0	1.5607	0	0.9175	0	0	0	0	1.005	4.9864	2.012	0	0	0.3132	0	0	0.5282	0	0.9206	0	1.4725	1.6199	0	3.0098	0	3.5173	0.3844	0.3084	0	0	0	0	1.6788	0	0	0	0	0.5667	4.8887	0	0	0.3555	0	2.3462	0
IL28B	0	0	0	0	0	0.3546	0	0	0	0	0	0	0	0	1.008	0	0.8456	0	0	0.4125	0.2881	0	0	0.4072	0.6706	0.3743	0	2.1787	0	2.0263	0	1.6528	0	0.408	1.6593	0	1.5641	0	0	0	0.603	0	4.0862	0	0	0.3555	0	2.9138	0
IL28RA	7.2559	7.9	7.1957	6.0946	7.6243	8.1009	8.1721	8.3502	8.3409	7.8144	8.5514	8.5956	8.2837	8.0316	6.3104	8.1395	6.7198	7.7379	7.3724	7.5545	8.8568	6.3754	8.085	7.8448	6.464	8.2396	8.4864	7.5503	7.5077	7.2146	7.5082	8.0131	8.0475	8.7768	7.3156	8.1173	8.3738	7.268	7.9424	7.1435	9.71	7.9807	7.1823	7.4714	8.1856	8.3524	7.7264	7.7703	7.5471
IL29	2.7661	0.3515	4.0669	2.3921	0.3419	4.2974	0	2.5212	0.6226	0	1.2083	0	0.8116	1.4359	3.5064	0	0	1.556	0.4944	0.4125	0	0	1.8792	1.7148	3.0698	2.7286	0	3.5338	0	5.3342	1.9061	2.4665	0.5167	0.9858	1.9554	0	3.7782	0.3686	1.7101	0	0.603	2.8587	1.3144	0	0	2.0264	0.6801	5.7357	0
IL2RA	2.2835	4.5283	4.6229	3.8151	2.6044	5.5704	5.5549	2.9662	5.3166	2.792	3.714	5.6029	4.5794	1.4359	4.2819	4.4853	6.7521	1.7763	4.7412	2.1076	3.0131	4.319	3.3116	5.9228	4.6922	5.2032	5.1108	3.6542	4.7196	4.6064	4.3169	3.186	4.494	3.6367	5.4173	2.5057	4.1991	5.7622	2.8947	3.3402	0.603	4.4703	3.8085	4.9594	3.308	3.1865	4.5034	4.4752	3.371
IL2RB	6.7466	7.3139	8.525	6.8948	6.5961	7.8117	8.0712	5.6745	7.7995	5.4974	7.7891	6.5625	7.7564	3.9	8.2107	2.9555	7.4491	4.5875	7.0729	7.1697	5.8309	7.8644	6.7687	7.8366	8.1015	7.8304	7.7234	8.6351	7.5042	7.4254	6.5518	6.4936	7.7369	4.7969	6.5296	7.2566	7.1904	7.3293	6.8404	6.908	4.606	6.6591	7.1487	7.4369	5.8063	4.6775	5.8407	6.7876	5.8348
IL2RG	6.9408	7.2263	9.3694	6.83	6.6738	7.5645	7.8265	6.6261	8.8189	6.2761	7.6047	7.2656	7.9258	5.6242	7.5177	5.4984	8.0915	5.4651	7.6761	7.163	4.6235	8.6732	6.5106	7.9943	7.6888	7.7631	7.244	9.007	8.0506	9.3595	7.2081	7.1061	7.865	5.7794	7.588	6.0554	5.6971	7.2923	5.881	7.3108	4.8847	7.4992	6.9109	7.1329	6.5023	7.1538	6.6448	8.0086	4.9868
IL3	0	0	0	0	0	0	0	0	0	0	0	0	0	0	0	0	0	0	0	0	0	0	0	0	0	0	0	0	0	0	0	0	0	0	0	0	0	0	0	0	0	0	0	0	0	0	0	0	0
IL31	0	0	0	0	0	0	0	0	0	0	0.7271	0	0.3239	0.6494	0	0.6444	0	0	0	0	0	0	0	0	0	0.6712	0	0	0	0	0	0.3084	0	0.408	0	0	0	0	0.4632	0	0	0	0	0	0	0.3555	0.6801	0	0
IL31RA	0	1.2508	1.0879	1.5662	0	0.6389	0.3456	0.3744	0	0	0.9877	0	3.1381	1.58	0.8142	1.5709	0	1.1458	0.8618	1.867	3.09	1.4052	1.478	2.847	0.6706	2.7286	0	0.5887	0.5308	0	0.3844	0.9658	0	0.9858	2.5938	1.1685	1.5641	0	0	1.4534	0.603	1.7678	1.3144	0.7658	2.4868	1.2614	1.3252	2.0936	1.2235
IL32	8.6967	10.9596	11.46	7.2848	8.7481	10.4946	10.2724	9.1257	10.1488	7.9048	8.9265	10.0166	9.289	8.748	11.2013	10.287	10.726	9.619	9.7072	8.8258	9.1412	10.6094	8.6001	8.4747	9.3234	7.2058	11.1735	8.6994	10.5122	11.059	6.7893	9.5701	9.534	8.7164	10.9884	10.8978	5.9747	8.6589	7.0853	9.1894	5.9835	10.0639	11.6125	7.9796	7.1459	7.7523	10.3285	8.2445	9.7209
IL33	1.553	7.3139	3.7822	6.6999	6.4493	5.8947	6.3274	4.6943	5.3927	4.6266	5.5607	6.6854	7.4235	5.4662	6.5704	7.6704	8.0444	2.7178	4.2151	4.6905	5.4409	5.3422	3.4941	6.1047	8.0184	6.7219	5.4583	3.258	5.5485	4.8098	8.5718	5.9148	5.5033	6.2817	7.7511	3.1875	3.0168	4.5314	4.1112	5.4316	5.5119	5.3032	5.1527	7.3528	6.4727	4.3421	5.4214	3.32	4.8376
IL34	4.1244	7.351	7.2321	4.1957	6.0788	7.2264	5.1773	6.5415	5.6155	5.5971	6.5754	7.5506	7.8648	5.5648	7.4189	5.4984	6.6298	5.7187	4.4218	4.6905	5.5125	3.9853	5.1983	6.8713	4.8336	5.1319	7.6952	5.8814	5.3583	6.3708	4.0506	7.2485	8.9969	4.9573	5.9746	7.0615	5.6697	5.6827	6.0222	6.4367	7.4712	8.6044	6.6151	5.1983	4.2095	8.1962	6.5506	8.613	9.6816
IL3RA	6.1224	4.5109	4.9197	6.0596	4.5359	5.1959	5.6435	3.6503	5.8629	4.7759	3.3469	4.1985	3.5327	3.4897	5.2053	4.9469	6.2763	3.545	4.3368	5.0198	4.2236	5.7483	4.9707	4.6882	5.3762	5.9615	5.0936	4.4701	4.7437	5.6132	5.4409	5.1517	5.2329	4.7969	6.1746	2.8558	4.7771	5.0454	5.8146	4.2342	5.0061	3.855	6.2707	5.2785	5.2536	4.0329	6.7695	5.7793	4.8376
IL4	0	0	0	0.7257	0	0.6389	0	0	0	0	0	0	0	0	0	0	0	0.3132	0	0	0	0	0	0	0	0.3743	0	1.8154	0	0	0.9381	0	0.5167	0	0	0	0	0	1.0948	0	0	0	0	0	0	0	0	0	0
IL4R	7.5066	9.1729	9.4606	8.8277	8.9157	9.2915	9.0317	7.8043	9.3193	8.3288	7.59	9.0655	7.3137	5.7129	9.3169	9.475	9.7538	8.6681	8.0183	8.8467	7.8343	7.4709	8.791	8.9117	8.2519	9.1875	8.6802	10.1818	8.8142	10.4341	8.5043	9.0887	9.0187	7.8865	9.9061	7.7627	6.6019	9.7716	7.9797	8.7641	8.3038	8.7836	8.4515	7.9554	8.3548	7.0481	9.2833	9.099	8.2504
IL5	0	0.8701	0	1.3975	0.6181	0	0	0	0	0	1.3996	0	0	0.8897	0	0	0.8456	1.1458	0	0	0	0.4979	0	0	0	0.9173	1.1555	1.5924	0	0	0	1.1318	0	0	0	0	0	0.3686	0.8134	0	0.603	0.5667	0	0.7658	1.1558	0.6405	0	0.8616	0.5311
IL5RA	0	5.7094	3.3759	5.9495	3.2568	1.8102	1.3917	6.8202	0	4.0075	2.5643	2.1243	5.4444	0.8897	1.1788	0.6444	2.0662	3.5147	2.2259	1.9923	0	3.4451	0.5325	4.2428	2.8506	6.6343	4.2483	5.9997	3.0206	0.6913	7.3088	6.0191	1.1966	1.9787	0	0	1.6788	3.446	0.8134	0.5206	4.606	3.534	1.6918	0	0.9419	0.6405	2.4638	1.3973	2.4464
IL6	3.9548	6.3567	3.9316	4.6547	2.3253	5.2284	6.4123	2.7424	4.8339	3.1828	1.7197	6.0678	3.5386	4.6532	3.6294	4.0916	6.5584	1.7763	3.6372	4.2793	4.8488	7.0022	4.7004	4.407	4.7249	5.8157	5.8652	4.2201	3.7497	6.4026	3.0579	3.8894	5.0004	7.8014	7.9469	4.8771	1.785	5.0067	4.2894	1.2041	2.0404	3.9921	4.9594	8.8511	3.7965	2.9975	3.3332	9.2147	2.041
IL6R	7.5445	9.2507	9.8012	9.7646	10.5613	10.7626	8.5849	10.4626	7.5188	8.7476	9.864	7.877	7.6024	7.3287	7.7094	8.4153	7.3255	10.5073	8.359	9.279	8.6501	9.1913	8.1109	9.1865	9.336	10.8039	8.8638	8.3012	8.1122	9.3101	8.4167	8.4583	7.8623	9.0501	9.2923	9.7871	8.5385	9.8114	9.5338	11.2295	7.6118	8.6672	8.0353	8.3669	5.9565	8.5822	9.6832	7.31	8.2291
IL6ST	7.7722	8.0427	8.3183	7.8381	8.3544	8.6495	8.1802	8.9249	8.5996	7.529	9.2498	7.6464	8.4663	9.1134	8.9009	9.3235	8.8457	8.4692	8.1236	7.9765	8.3227	5.4951	7.572	9.0432	9.2822	9.2611	8.1835	6.6622	9.2116	8.6123	7.8758	5.909	8.7393	7.815	9.2228	7.6006	7.6984	9.1042	8.5569	8.7335	6.5369	8.4222	8.723	9.2762	8.9151	7.2147	8.5119	7.2415	8.0421
IL7	3.7626	3.2562	3.821	4.4542	2.3253	3.9785	3.3886	2.1876	4.274	3.0946	4.0065	2.8399	2.8159	2.801	3.0584	2.385	3.6954	2.2135	2.5617	2.494	0.9139	2.7592	4.237	3.5558	3.5785	4.4419	3.0645	4.2586	2.9393	4.4928	4.6682	5.6599	3.8857	3.4335	2.2009	0.3917	2.8797	4.4568	3.4389	1.4534	1.621	3.342	4.4226	3.0005	2.13	2.0264	0.9285	5.7793	2.6646
IL7R	3.656	4.1339	3.8588	4.8141	2.726	3.6347	5.1223	3.3484	5.2363	5.1268	4.8005	1.926	5.4106	2.8587	3.9457	3.1047	6.3903	1.7763	5.7799	1.867	2.3157	6.0649	1.2261	5.1654	3.8092	4.7103	5.771	3.1799	1.6886	4.5317	2.8291	2.7984	6.0261	4.0886	5.7615	0.6995	1.6788	5.7466	2.6556	2.1626	1.0271	2.2775	5.8363	4.549	1.912	5.1331	2.3828	2.5612	0
IL8	8.327	8.8538	8.7629	7.2666	9.1429	8.9263	5.2093	5.8329	9.3778	7.1729	4.8174	8.5006	3.5009	6.5755	3.7962	10.6993	10.0083	5.5571	6.1473	6.8683	8.9869	8.8537	7.2256	7.0699	7.342	7.1069	8.4548	6.8691	8.1284	10.4206	6.1849	10.1757	6.2303	12.3926	11.2584	9.656	6.7204	9.7267	7.5286	3.766	2.6298	6.2304	8.4048	6.2332	6.8861	7.5477	8.934	7.1615	6.6977
IL9	0	0	0	0	0	0	0	0	0	0	0	0	0	0	0	0	0	0	0	0.4125	0	0	0	0	0	0.6712	0	0	0	0	0.3844	0	0	0	0	0	0	0	0	0	0	0	0	0	0	0	0	0	0
IL9R	0.9761	1.2508	1.3224	0.7257	1.6506	0.6389	0	0.6714	2.0833	0.6217	0.4089	2.4541	2.4004	0	0.5903	0.6444	0	0	1.7874	0.4125	0	0	0.9206	1.3952	0.374	1.3109	0	2.1787	0	0.6913	0.3844	0.9658	1.445	0.9858	0	0	0.9844	0.6619	0.8134	0.9025	0	0.5667	0	0	0.6907	0.3555	0.6801	0	0.5311
INHA	5.8595	6.146	4.6229	5.8951	4.9645	7.2791	4.174	5.3576	5.8222	4.9112	4.3457	5.6993	6.5097	5.1798	6.3689	5.3268	6.7198	6.1712	5.2395	4.2126	5.6897	5.2199	3.3116	5.1654	5.8457	8.499	4.1184	6.5503	6.6269	5.9072	4.9218	6.2669	1.8416	6.6676	7.5386	5.5597	6.4036	6.9042	4.8208	6.1668	6.653	5.7002	4.1174	7.3895	8.4286	4.5283	7.4139	4.8053	7.028
INHBA	5.4447	5.3482	5.7013	4.7098	2.1625	6.4441	9.4986	4.161	9.1583	8.3575	3.2508	8.4713	4.7375	4.7013	6.5932	4.5033	8.1494	4.8158	6.9495	4.3121	7.0355	8.0306	6.5177	7.5583	6.3483	5.0697	6.4418	2.0084	5.0645	4.3695	4.9505	3.5511	9.1415	6.8866	6.1889	3.1373	3.4309	7.7693	6.7468	3.2769	3.047	4.3046	8.847	6.3243	4.8702	4.6775	4.578	5.9606	2.6646
INHBB	5.3105	11.0258	11.1177	7.7533	9.001	11.7757	9.1938	11.6978	8.9363	9.0717	10.9347	7.6744	7.2626	9.6663	10.079	10.1295	10.3939	11.4403	8.6883	10.7661	9.5016	7.5007	7.8145	10.9361	8.4468	11.7397	9.8288	6.558	9.2926	10.1083	7.9962	5.5614	10.4501	9.456	11.7839	12.4764	7.4566	7.9585	6.0798	10.2368	8.5712	9.2263	8.5762	8.6818	9.1224	6.0097	9.8351	7.3174	8.9655
INHBC	1.964	2.1081	3.4766	3.4338	2.5395	1.5607	1.9918	2.8524	2.2562	3.4191	3.8514	2.5945	4.1992	4.1969	1.5956	2.6012	3.1651	2.8691	1.3976	3.4501	3.423	2.8444	2.5633	4.1398	3.6138	2.2782	3.8171	4.437	2.0401	2.9564	3.7891	5.1517	1.8416	3.8148	0.7821	3.8178	3.7782	3.3255	5.101	2.6359	3.5083	3.7034	4.148	4.0965	2.13	1.5637	1.6359	1.3973	3.2412
INHBE	0.9761	2.7644	7.3496	4.2709	0	2.1186	3.7202	2.5938	1.056	6.0366	2.0964	4.9126	3.9162	5.1685	1.3315	6.9612	5.235	4.0464	2.3467	1.2165	3.9209	4.0937	1.2261	1.8514	1.3099	1.3109	6.2143	2.4686	4.5103	3.264	0.9381	2.2667	3.3283	3.2963	3.1563	1.8055	8.0145	3.5572	6.8965	0.5206	4.0503	5.9675	7.8005	3.3368	3.308	4.4382	6.3734	4.626	5.3117
INPP5D	8.5555	9.4692	9.3058	7.5594	7.8128	8.5829	8.1461	8.6206	7.904	7.3309	9.4857	9.2912	8.1132	6.5363	8.5782	6.0015	7.9546	5.7187	7.3935	9.013	5.8083	7.1783	6.8657	8.1432	8.6184	8.9446	7.1348	10.134	9.6433	7.7058	7.8682	6.1214	10.0155	6.7877	8.5923	6.5249	6.9575	9.3061	7.7298	9.0986	8.0591	8.3303	7.964	8.0345	6.8053	7.0989	7.4932	7.218	5.8791
INS	0	0	0	0	0	0	0.3456	0	0	0	0	0	0	0.361	0	0	0	0	0	0	0	0	0	0	0	0	0	0	0	0	0	0	0	0	0	0	0	0	0	0	0	0	0	0	0	0	0	0	0
INSL3	1.553	2.0127	2.7287	4.7972	2.4716	5.3712	2.4857	3.9281	4.8339	3.8548	3.2508	2.4541	2.5318	0.8897	3.9218	4.8088	2.3176	0.5706	2.6582	5.2754	2.3157	1.7961	4.9707	4.2917	3.4672	3.348	5.7159	5.1194	2.4454	6.0612	3.1099	1.7582	3.9674	4.0321	4.9645	3.1875	4.9004	2.7073	4.9144	4.2005	4.6662	4.6743	3.8085	2.5612	7.8283	1.9239	3.6018	2.9138	4.0511
INSL4	0	1.4091	2.2486	0	0	0	0	0.3744	0	0	0.4089	1.696	0	0.361	0.5903	0	0	0.7888	0	0	0.2881	0	0.5325	0	0.374	0	0	4.3326	0.5308	0	0.9381	0.5622	0	0	0	0.9529	0	0	5.2944	0	0.603	0	0	3.1215	0	1.4204	0.6801	0	0
INSL5	2.2835	0.634	0	2.0938	0.3419	0	0.3456	0	0	0	0	0	1.005	0.361	0	0.6444	0	0.5706	0	0	0	0	1.2261	0	0.374	0.6712	0	2.1787	0	0.6913	1.1514	0	1.1966	1.2061	1.2863	0	0.5745	0	0	0	2.2118	0.5667	1.0808	0	0	0	0.3797	2.3462	0.5311
INSL6	0	0	5.6156	0	0	0.6389	0	0	0	0	0	0	0	0	0	0.3579	0	0	4.9841	0.4125	7.563	0	0	0	0	0	0	0	0.5308	0	0	0.778	0.5167	0.9858	0	0	0.5745	0	0	0	0	0	0	0	0	0	0	0	0
INSR	11.2664	10.4103	10.1302	10.8026	9.4836	11.4236	9.9088	9.9496	10.3418	11.403	10.5527	9.0564	9.5423	11.8311	10.0226	9.2908	10.7715	10.055	10.1138	10.4001	11.288	10.3357	11.3095	10.0472	11.1192	10.6489	12.0371	9.9914	10.149	8.5964	11.1933	9.1987	10.4546	11.3943	10.7226	10.1219	9.2148	9.5933	9.8672	10.7976	10.5248	10.2263	10.3272	9.2027	9.8488	10.4424	9.6932	9.8341	10.0121
ITGAL	6.1423	6.4983	7.3262	6.8465	6.7037	7.7156	8.1028	7.4748	7.01	5.7054	8.5157	6.3512	7.2554	4.4985	7.8377	5.3369	7.3468	4.7393	7.0773	7.0878	3.8781	7.2068	5.6079	7.2476	7.2857	8.3974	6.4213	8.9654	7.7143	5.6312	7.3579	6.5088	7.5439	4.7969	7.2959	4.698	6.144	6.7527	5.2663	7.8458	6.496	7.2845	6.4159	7.359	5.7662	5.4787	6.6097	6.3698	4.6711
ITGB2	10.0459	9.9582	9.4201	8.1942	9.8704	10.8673	10.1876	9.7936	10.7675	9.61	10.8325	10.0769	7.7764	8.6267	10.5319	9.3635	11.3951	7.8299	9.9089	10.3784	7.2951	9.361	9.5136	10.4078	10.739	10.3376	9.5065	9.7125	10.738	9.8267	9.7052	8.0009	9.723	8.1713	10.9983	9.3806	8.323	10.1456	7.911	10.6186	8.3342	10.5177	10.2418	9.3259	8.2741	9.8832	8.6653	9.5574	7.7366
ITK	3.4157	3.1254	4.3846	4.2709	3.5148	3.4262	5.1881	2.663	4.5972	2.792	4.4788	2.7224	5.1492	1.2758	3.6871	1.2677	3.401	1.4318	5.0026	3.6909	0.9139	4.662	2.5633	4.9078	4.206	4.3401	3.639	5.2007	4.2317	3.4377	3.3448	4.1439	5.1825	2.7128	4.2471	1.6707	2.7282	3.5211	2.5662	3.8114	2.0404	3.534	3.8831	3.7661	2.9551	1.5637	3.2828	2.7482	1.6894
JAG1	9.8826	10.5715	9.9127	10.4746	9.5023	10.5751	10.6168	11.6281	9.5309	9.5242	9.8223	7.9572	9.6824	10.7832	10.0321	10.233	9.6673	10.1216	11.4063	10.0982	10.4818	10.6466	8.8689	9.871	9.904	10.8365	10.2342	9.4542	8.7351	9.2502	11.0446	8.8286	9.1784	11.0263	10.5106	9.8716	10.1689	9.8114	9.1807	10.1671	7.9959	9.5581	11.0158	9.9284	11.408	9.5289	11.0401	10.327	8.0947
JAG2	9.0708	8.0903	8.2219	9.8717	8.6951	11.3502	8.9962	8.0643	9.135	8.023	7.9903	9.4613	6.8895	8.4207	9.6544	10.4178	9.4658	7.5932	9.3241	10.0956	8.7534	8.719	8.6215	8.5854	10.3082	8.83	9.314	9.5091	9.2094	8.2217	9.1349	9.2202	9.3596	9.1923	9.9243	7.8896	8.9134	7.8553	8.3665	8.7927	9.8642	9.2228	8.9697	8.1023	10.7944	7.1679	8.4223	9.3161	8.1087
JUN	12.2112	12.9453	12.1046	13.1207	10.9562	13.0181	13.0287	12.4575	11.6985	12.3851	13.3602	13.1911	10.7212	13.6904	12.0145	12.9731	13.1733	11.6002	11.1977	13.8284	13.0521	12.81	12.6006	12.2826	11.8629	12.9801	14.0071	12.8029	12.281	11.1128	11.668	13.5663	13.2974	13.6766	13.8156	13.5248	11.7538	13.0635	11.7251	11.6654	13.8459	13.3733	12.5225	12.886	14.3262	11.7137	11.152	11.8078	12.6196
KDR	8.3613	7.6475	7.2921	8.9933	7.105	8.4809	9.0391	7.3805	8.7391	7.5332	6.4018	8.002	7.1596	7.9141	7.9303	7.4558	8.5772	7.3849	7.7843	7.5697	8.511	8.5405	8.3368	7.4548	8.7502	8.7578	7.6547	6.7458	8.3821	6.3383	7.9453	6.7954	8.8988	8.5528	8.4362	7.1402	7.5137	7.9295	8.3431	7.4714	7.4109	8.0738	8.6013	12.4569	7.948	7.724	8.0087	7.8129	6.277
KGFLP1	2.5449	5.1154	2.2486	0	2.4716	0	4.6949	0	4.9643	0	0	4.1985	3.4685	2.045	4.5071	3.5826	0	4.558	1.9488	1.7297	1.3489	3.6003	0.9206	3.8448	4.1104	3.4687	4.8287	0	5.0058	0	1.7835	2.696	5.1479	2.783	0	4.9662	4.0997	1.4577	3.5826	3.8554	2.2118	0	2.238	3.2332	3.3948	3.877	3.7383	0	5.6553
KGFLP2	8.2213	7.1736	5.9147	7.6261	7.6924	6.8645	4.7697	6.7028	6.9881	5.4585	6.4003	7.1457	7.1213	8.363	7.0102	6.8966	6.8693	7.68	4.8847	5.0549	6.3244	6.1793	3.8459	6.7842	7.3116	5.8854	5.9059	6.5461	7.1471	5.789	6.8141	8.0429	8.1674	5.4377	4.7867	6.5732	7.3637	6.3572	7.1157	7.8584	6.7813	7.5957	7.1005	6.0808	6.6358	6.7969	5.1417	7.2052	5.7487
KIAA0368	10.236	10.5712	10.2488	11.37	11.3539	11.5152	10.9129	10.7878	10.5044	10.5348	10.8933	9.7826	11.3167	10.7867	11.7388	10.836	10.832	10.8455	11.2287	11.7264	10.23	11.2586	11.2589	11.4499	10.7974	10.6747	10.7889	9.3499	11.7136	10.7454	10.9644	11.4435	11.3918	10.5065	10.6372	10.3662	11.3646	10.0708	10.7577	11.4314	11.1244	10.8361	10.0756	10.2961	10.6913	10.0102	11.1407	10.3178	10.0507
KIR2DL1	0	0	0	0	0	0.8296	0	0	1.056	0	0	0	0.3239	0	0.3252	0	0	0.3132	0	1.8068	0	1.6139	0	0	0.8565	1.1275	0	0	0	0	0	0.997	0	0.408	0	0.4911	0	0.3686	0	0	0	0	0	0	0	0	0	0	0
KIR2DL3	0	0.3515	1.3224	0	0.6181	0.419	0	0	0	0	0	0	0	0	0	0	0	0	0	0.8566	0	0	0	0.9842	1.354	0	0.4949	0	0	1.508	0.6876	0.5196	0.5167	0	0	1.1072	0	0.3686	0.8134	0.5206	0	0	0.456	0	0	0	0	0	0
KIR2DL4	1.553	2.1976	3.1505	1.5662	0.6181	2.3725	0.8576	0	0.6226	0	1.2083	0	1.1755	0	1.3315	0.3579	1.3751	0	0.8618	2.6543	0.5282	1.7961	1.2261	0.9842	2.443	1.9863	1.7888	1.8154	2.1882	0	0.3844	0.5622	1.445	0	0	2.3378	2.7282	2.0712	0.8134	1.6659	0	1.2888	1.0808	0.7658	0	0	0.3797	0	0.9185
KIR2DS4	0	0	2.0007	0	0	1.5607	0.8576	0.3744	1.056	0	0	0	0.5883	0	0.3878	0	0	0	0	1.5781	0.2881	1.1612	1.2261	0.4072	0.374	0.9173	1.6069	1.5924	0.9179	2.0263	0.3844	0.3084	0	0.9858	0	0	0.3157	0.6619	1.3303	0	0	0	0.802	0	0	0	0.8415	0	0.5311
KIR3DL1	0	0	0	0	0	0	0	0	0	0	0	0.6415	0.7823	0.8897	0.3252	0	0	0	0	0	0	1.4052	0	1.2043	0.9166	1.1275	0	0	0	0	0	0.5622	0	0	0	0	0	0.3686	0.4632	0	0	0	0	0	0.3863	0	0.3797	0	0
KIR3DL2	0	0	0.8078	0	0.3419	0.3546	0	0	0	0	0	0	0.8403	0	0.7678	0.6444	0	0	0.4944	0.7328	0	0.8673	0.5325	0	0	0.3743	0.8627	0	0.5308	0	0.9381	0	0	0	0	0	0.3157	0	0	0	0	0	0	0.7658	0	0	0.4983	0	0
KIR3DL3	0	0	0	0	0	0	0	0	0	0	0	0	0	0	0	0	0	0.3132	0	0	0	0	0	0	0	0	0	0	0	0	0	0	0	0	0	0	0	0	0	0	0	0	0	0	0	0	0	0	0
KITLG	5.9068	7.0452	6.8697	6.9569	6.4712	7.0435	6.9559	5.7638	7.1148	7.3877	6.1185	5.7148	7.7069	6.154	7.0045	6.9902	7.5445	9.1725	6.0617	7.812	7.9689	8.1774	6.2136	7.6733	7.0451	6.8235	6.358	5.5345	5.7995	4.7117	7.8701	8.3696	5.9478	6.8339	7.4523	6.0143	8.361	7.5335	6.1962	5.4604	4.8591	6.1349	7.0947	5.9524	6.9047	6.5851	7.7182	8.0931	4.5393
KL	3.2786	2.577	2.6446	5.2823	1.9789	3.1374	3.4963	3.0199	2.0833	3.8548	2.9171	1.696	4.5641	3.5609	2.7685	4.6561	3.6038	3.3867	2.9143	5.2124	5.1033	3.0736	4.725	3.194	3.747	4.6938	4.4776	2.0084	3.37	2.7076	4.0238	2.894	3.5566	3.8803	3.8749	2.3378	3.8776	3.3668	3.3345	3.4008	3.75	3.1982	4.4718	5.0537	3.7313	3.4303	3.8925	4.5272	1.6894
KLRC1	0	1.8005	2.955	0.4081	0	1.9205	0.6241	0	2.9022	0	0.9877	0	0.5883	0.361	2.5983	0	2.3176	0	0	2.7282	1.8688	1.7961	1.2261	1.5638	1.4725	1.9863	2.916	1.0056	0	0	0.6876	0.3084	1.445	0	1.2863	2.4242	2.1456	2.1678	0.4632	0	0.603	0.9724	1.3144	0.7658	0	1.0826	0	0.8616	0
KLRC2	0	0	1.652	0	0.3419	0.9195	0	0	0	0	0	0	0.5883	0	0.8142	2.1734	1.3751	0	0	0.9949	0	0.8673	0	0.7243	1.4725	0.6712	1.3988	0	0	1.1567	0.3844	0	0.8963	0	0	0.6995	0.3157	0.3686	0	2.1626	0	0	0	0	0	0	0.6801	4.0081	0
KLRC3	0	0.8701	2.9045	0.4081	0.3419	1.8991	0	0.3744	4.0098	0	0.4089	0	1.1755	0	1.8188	2.4993	0	0	0	0.7328	0	1.6139	0	2.091	0	0.9173	1.1555	0	0.5308	0.6913	1.5018	1.1318	0.8963	0	0	0.6995	0.5745	1.2961	0.4632	3.0685	0	0.5667	0.802	0.7658	0	0	0.3797	5.3158	0
KLRC4	1.553	0	0.4596	1.854	0.8498	0.6389	0	0	0	0	0.4089	0	1.005	0	0	0.6444	0	0	0	0	0.7339	0.4979	0	1.3952	0	0.3743	0	0	0	0	0	0	1.9835	0	0	0	0	0	0	1.2041	0	0	0	0	0	0.8784	0.3797	4.2638	0
KLRD1	1.964	3.8042	3.9666	5.7536	2.4003	2.9421	3.7783	2.5212	4.9643	1.0548	2.6421	4.2418	2.7089	1.0956	3.2997	0	3.1651	0.7888	2.7487	3.4501	3.3929	3.5504	1.2261	4.9234	3.7784	5.8098	4.084	2.5943	2.6636	2.4068	2.8291	3.866	2.9802	2.8499	1.9554	2.3378	1.4395	2.7703	2.8947	2.9917	0	5.3207	3.6032	2.7229	1.507	3.1415	2.8119	2.7482	2.041
KLRK1	2.5449	3.3372	4.5322	3.5185	3.2158	2.9935	4.038	1.4739	5.0608	1.885	4.173	1.926	4.5014	0	3.9922	1.4272	3.0308	0.5706	3.2603	3.3127	1.6827	3.8267	1.6925	4.7419	3.428	4.0096	3.8584	4.5026	4.0882	2.0263	3.5467	3.4604	4.9028	2.0936	3.0348	2.4242	1.5641	3.6604	2.0105	4.0944	1.0271	2.1268	3.5121	3.3368	1.3421	1.5637	2.004	7.4893	2.1891
KRAS	8.1017	10.5528	10.4828	10.1901	9.7091	10.3211	10.8712	10.6265	10.6491	10.1856	10.0556	9.9323	11.5165	12.8472	9.9555	10.1621	10.0468	10.4404	10.5197	10.2165	11.6859	11.9155	10.2471	10.6347	10.0629	10.0974	10.0846	8.8723	9.4857	11.6299	10.5061	9.6229	8.8363	14.3534	10.402	9.8841	9.8475	9.7192	9.3367	9.8336	13.0241	10.1999	9.5537	10.5409	10.4064	10.0008	9.9119	11.475	10.064
LACRT	0	0	0	0	0	0	0	0	0	0	0	0	0	0	0	0	0	0	0	0	0	0	0	0	0	0	0	0	0	0	0	0	0	0	0	0	0	0	0	0	0	0	0	0	0	0	0	0	0
LAT	8.0752	5.883	6.6602	6.5412	5.8363	5.6339	5.8962	5.4044	5.8796	3.9065	5.653	6.1875	6.7332	5.7051	5.5303	7.1779	5.9494	5.9722	6.0274	5.8258	4.191	5.7379	4.2178	6.2909	6.8102	6.5943	5.3583	8.5246	5.3305	5.4289	5.4632	7.1235	6.7845	5.7292	5.5265	4.2512	4.9069	6.3599	6.2997	5.6371	8.6442	5.5367	5.5035	6.8328	7.4947	5.9886	6.1089	6.9352	5.4246
LCK	3.4157	4.5283	5.6804	5.7093	4.4145	4.4523	6.2371	3.6839	6.3083	6.41	5.5806	5.6357	7.6556	3.5953	5.3554	8.1424	5.2041	4.935	5.7799	4.5751	6.1285	6.176	4.5978	5.2666	5.1899	6.3447	5.6586	6.8503	5.6023	6.4541	4.8472	5.7001	5.9875	6.9336	4.4024	3.2361	6.4648	5.2797	3.3877	4.6633	4.724	5.6868	4.6533	5.4731	6.4063	3.0951	6.532	5.4956	3.2412
LCP2	7.7849	7.3534	7.343	6.6207	7.4051	8.6919	8.2537	7.6574	8.2338	6.4372	8.7156	7.4293	6.9843	6.1072	8.803	7.565	7.9499	5.6782	7.3865	7.9613	5.6897	8.0328	6.8822	7.8283	7.5269	8.4038	7.604	8.096	8.3588	7.2846	7.2976	6.4744	7.731	6.2998	8.716	6.1661	6.4925	7.682	6.9372	8.1069	6.9721	8.1044	7.8686	7.6072	6.8899	6.2722	6.6876	7.2875	5.1584
LECT2	0	0	0	0	0	0.6389	0	0	0	0	0	0	0	1.4359	0	0	0	0	0	0.9949	0.2881	0	0	0	0.374	0.3743	0	0	0	0.6913	0	0.778	0	0	0	0	0.3157	0.9056	0	0	0	0	0	0.7658	0	0	0	0	0
LEFTY1	5.6158	4.3708	4.1522	5.6268	0.7479	4.5566	3.3702	3.4641	2.5959	5.549	3.0145	2.9454	4.4967	4.6745	4.111	9.5661	5.113	5.3171	2.8827	3.2392	5.3654	4.9738	3.9939	3.2345	4.6289	5.0135	4.3383	4.3651	5.0331	4.1751	3.3448	5.5666	5.8366	7.4472	4.593	5.5633	6.3628	2.1566	5.1331	1.8511	8.2519	5.6571	4.7622	6.761	10.7748	2.9387	4.3987	8.1478	3.9117
LEFTY2	1.964	3.746	4.22	1.2063	2.3253	4.4705	5.0883	2.9662	1.6592	7.3163	4.4788	6.6046	6.6209	4.8929	4.263	6.2351	5.7226	6.9368	2.8339	3.0498	5.2942	5.2199	2.5633	3.4735	5.1303	7.8964	6.3794	4.3326	3.842	4.9017	1.1514	1.9483	3.265	7.9716	4.7878	5.8983	7.7985	3.0493	5.0688	2.0152	7.6936	8.2229	2.7173	6.6996	7.948	4.1282	4.3198	6.5057	6.3885
LEP	0.9761	0	1.3224	3.0341	1.7685	2.8335	3.7202	0	2.4106	2.6752	0.4089	2.7224	2.3299	0.6494	1.1788	4.0675	2.8828	0.9783	1.1545	0	3.6431	0.4979	0.9206	1.5638	1.1266	0.9173	0.4949	1.8154	3.489	2.7076	0.6876	0	3.8431	1.7171	2.4107	4.2549	1.3032	1.9676	2.1401	0	1.3543	1.7678	3.2555	3.6898	1.507	6.1806	1.1405	0.8616	0.9185
LEPR	6.5377	8.946	5.6822	8.3079	8.5923	8.0231	7.2279	7.9873	7.7575	6.3732	7.6327	6.7948	7.7918	8.0216	6.707	8.6047	7.015	7.9169	7.0343	7.0604	7.6578	7.1033	6.3953	6.7555	7.2569	8.5967	7.6086	6.822	9.9806	6.9986	6.8108	7.4249	8.93	7.9941	7.1871	6.4446	7.3372	6.4762	8.0781	8.5114	8.096	8.7011	8.8327	8.67	8.4809	5.0012	7.0127	7.0502	7.0082
LGMN	10.4812	10.5783	11.2204	10.9015	11.1925	11.6735	11.4589	11.4993	10.6774	10.3127	10.5356	11.2027	10.146	9.376	10.9504	12.0549	11.4961	10.6404	11.0944	10.7683	9.7584	11.2417	10.5064	10.7361	11.4197	11.139	11.5447	11.1695	10.694	10.8086	11.2621	8.9996	10.0256	10.3455	11.3005	10.7077	11.3972	10.9707	11.6572	11.0325	9.3867	11.5365	11.0147	11.6968	12.4846	11.7745	10.1776	11.1725	10.141
LGR4	8.3095	11.6527	9.9775	12.0008	11.5459	11.0891	11.4932	12.9855	11.0296	8.2236	10.7105	11.5501	10.1745	10.5932	11.393	8.9041	9.091	12.1346	11.5686	10.5912	10.091	11.7222	12.4289	10.2232	11.1843	9.4525	11.7238	10.5815	9.8856	9.4561	12.5303	11.5873	10.2666	11.3356	10.7928	8.9397	9.2442	10.1881	11.5657	9.7581	8.3933	10.4073	10.1153	10.9114	11.7284	11.302	9.3869	9.7721	6.235
LGR5	4.8603	11.0098	10.4147	10.3139	10.3511	9.6376	11.0415	10.126	5.2155	12.3838	8.3762	4.9909	12.2809	10.5715	3.7697	10.179	11.5072	11.2156	7.1203	8.9679	11.8704	8.14	4.65	3.9088	11.2483	11.615	10.5542	5.4539	8.834	7.855	8.566	7.1575	4.723	9.9837	7.9192	12.1259	9.0461	11.0393	9.8002	9.5286	4.8847	11.6105	6.0293	12.4233	10.899	10.5975	7.6089	11.0836	7.4982
LGR6	12.3129	9.5764	8.5924	9.2378	11.8959	7.6207	7.9501	9.5846	11.1891	12.7282	12.0321	10.939	10.3137	11.4078	10.1014	11.2014	10.0004	10.5669	4.6025	8.9439	7.1089	9.6389	5.9988	3.8772	13.2458	10.173	11.2006	9.9654	11.9159	10.1409	8.6692	8.9209	12.3851	10.5518	10.4051	13.0319	6.5235	10.0739	12.516	10.4095	12.1164	9.089	10.4205	9.6788	10.0338	11.103	6.2758	10.5572	12.4948
LHB	0.9761	0	2.8081	2.5615	0	1.2587	1.9918	0.6714	0.6226	1.885	0.7271	1.4222	1.5916	0.6494	0	1.0883	0	2.0542	1.1545	0	0.7339	1.6139	0.9206	1.3952	0.6706	0.9173	3.3801	2.9166	0	0.6913	0.6876	1.7582	2.0053	2.3919	1.2863	0.3917	0.9844	0.9056	0.4632	0	2.2118	0.5667	0.802	1.2634	1.507	1.2614	2.6133	1.3973	0
LHCGR	0	1.2508	0.8078	1.5662	0.3419	0.6389	0.3456	1.1278	0	0	0	0	1.5916	2.1411	0	0	0.8456	2.4876	0	0.7328	1.218	1.1612	0	0.7243	1.1266	3.7164	1.9503	1.0056	1.2229	0	0.3844	1.7582	0	1.8538	1.9554	0.6995	1.1526	0	0	2.0152	0.603	1.2888	1.8489	0.7658	4.2796	0.3555	3.2828	2.9138	0
LIF	8.5431	8.0397	8.9242	8.24	6.1348	9.4491	8.0433	7.7714	7.6093	6.3917	7.9825	8.7253	6.0866	7.8932	8.7557	5.2648	8.1893	6.0068	6.9732	9.7617	7.7088	8.3891	8.8226	8.2256	8.3215	8.1583	7.9857	8.0907	8.5335	8.3898	6.7973	7.3843	8.6022	10.6412	10.8114	7.0948	4.6703	8.9665	10.9565	5.2785	5.4618	7.7451	10.4746	7.7302	6.9895	7.7331	9.0066	5.9794	7.195
LIFR	10.1416	9.5124	10.259	10.563	11.2614	10.8845	8.1517	10.9025	9.9325	8.2262	10.5915	8.9656	8.0351	9.7728	8.803	8.4929	9.3384	9.6283	9.0393	9.5404	10.1458	9.1984	10.0271	9.1638	10.7938	9.1246	9.1397	9.3343	8.7471	8.477	10.17	7.8822	8.8458	9.7997	9.6511	11.1298	8.2214	9.0346	8.8989	9.991	9.0911	8.5937	8.6461	9.6274	8.5822	8.982	8.6019	9.0012	8.296
LILRB3	3.978	4.3296	5.6798	3.5619	3.4407	5.4871	4.0974	1.609	5.2052	3.3407	4.4714	3.7098	4.0437	3.4148	2.9178	5.1564	6.0031	1.597	5.586	4.6443	2.9273	3.0371	4.4717	3.5917	4.729	4.2973	4.59	4.0593	4.895	3.0234	4.5525	3.3965	4.9177	3.8023	5.9351	2.7961	3.5259	3.7866	3.8033	3.6328	3.1212	4.3805	3.9712	3.6772	3.649	4.3622	4.804	4.4842	2.4393
LRSAM1	8.5103	8.9758	9.1506	9.23	9.5597	8.0861	9.2384	9.0219	8.6985	9.2028	9.0032	8.5467	9.7552	9.009	8.894	8.6558	9.0063	9.3811	9.067	7.9066	8.2627	9.0164	9.5311	9.8761	9.0706	9.205	9.6734	9.9515	10.1422	9.3045	9.0839	8.0666	9.6835	8.6778	8.3176	8.2023	8.6305	8.2301	9.1182	8.6391	10.4427	8.8498	7.7664	8.7062	8.5049	8.0863	8.8185	9.4653	8.8168
LTA	3.4157	2.9816	3.7013	4.0609	2.6665	2.6536	3.5305	1.8745	3.2681	1.6575	2.4821	1.0841	3.8421	1.4359	4.3189	1.9319	4.1486	1.7763	3.1974	2.7985	1.074	2.5719	1.6925	3.2933	3.6483	3.8108	2.8355	5.0109	2.6636	3.1685	3.2085	3.186	3.1296	1.8538	2.9023	0.6995	1.785	2.3436	2.6556	2.2962	2.0404	3.2719	2.6333	2.8684	2.836	1.8135	2.004	2.5612	2.4464
LTB	6.5221	6.4895	7.7921	5.1558	5.7101	5.3905	8.1503	5.5972	6.4033	3.2659	5.8905	4.06	5.5175	6.1938	5.2729	8.0971	8.0047	5.7385	5.3877	6.1993	5.1757	7.1409	3.1756	5.7931	7.7692	5.5967	7.1137	6.9653	5.3426	8.5895	5.6128	7.351	5.7192	5.6255	8.4392	7.4721	3.2937	6.0104	4.5908	5.1252	2.6298	7.887	5.7291	5.9194	5.7165	11.3871	5.1549	7.6697	4.5114
LTB4R	7.8468	6.071	7.9446	9.3755	7.2741	8.6659	6.9035	7.076	5.2155	6.8748	7.551	5.6636	4.1793	7.2768	7.2236	7.1244	6.9511	5.745	7.7086	8.2229	7.668	6.1506	5.4694	8.3732	7.2837	5.9965	7.1685	10.0951	5.7622	4.5695	7.8397	8.9724	6.632	7.1154	7.8078	4.4432	6.9717	8.106	6.3514	7.9101	7.3707	7.6433	4.5602	8.1187	7.6721	6.1603	7.8539	8.4506	6.3331
LTB4R2	6.8466	4.3965	6.8099	7.4851	5.7877	7.1252	5.9165	5.7646	4.0385	6.4341	6.0097	4.7594	3.9246	6.7064	5.3842	5.5668	5.7236	4.3891	5.7459	7.1883	6.274	4.5515	4.6097	7.0686	5.6393	4.9565	5.7811	8.164	5.1328	4.0739	6.046	7.3604	5.7194	5.8396	6.1324	3.2682	4.9748	6.2464	5.0279	6.1866	6.1952	6.7052	4.2842	6.6411	6.3227	5.27	7.2261	7.0616	4.6837
LTBP1	6.2922	8.5673	10.8461	9.5945	9.9825	10.0251	9.5516	8.9476	10.7089	9.1172	9.4237	13.3128	10.8139	11.2999	10.6961	11.8551	10.3355	10.2771	9.4466	7.6044	11.3591	9.3807	9.9155	10.5157	9.9213	10.1206	9.1303	8.0391	10.1513	8.9502	8.5764	10.2825	9.5272	10.6974	10.315	11.7659	11.0202	8.9716	7.6203	8.2435	11.8485	10.8546	8.6448	13.2032	12.1811	9.6967	9.7664	12.7681	5.0069
LTBP2	11.6831	10.9431	11.9599	11.5605	13.0247	11.9377	12.4924	11.6471	11.2037	13.5248	10.9175	11.3538	10.0142	12.3205	12.3453	10.0995	13.1871	11.613	11.0265	11.1432	11.6897	10.437	9.8218	11.1305	11.5407	11.703	12.8596	9.599	12.3221	10.6597	10.734	8.9237	12.9937	12.4486	12.051	10.8284	11.4385	11.7134	12.3005	12.5122	11.584	11.0456	11.4044	11.7585	11.0893	10.7108	11.1237	9.596	11.7189
LTBP3	12.3992	13.1066	13.1195	12.6589	12.8586	12.9616	12.2498	12.9513	12.1882	13.3397	12.0879	13.4987	13.1017	12.7848	11.6722	12.5026	13.1534	13.39	12.2176	13.4506	12.8418	12.7927	12.4242	12.1806	14.2881	12.9664	13.3909	13.148	12.2664	12.4034	11.1659	12.677	12.7204	13.0164	13.2235	14.1373	11.0661	12.8257	12.8617	12.923	14.3151	13.2273	11.891	13.2875	12.9451	11.8815	11.8031	12.6255	14.0384
LTBP4	12.9668	11.5575	12.3492	12.445	11.1984	11.5191	11.2409	12.9321	8.9363	13.1332	11.0068	12.3046	12.3944	13.1915	11.2387	12.3235	12.3382	15.4378	11.4474	10.8518	12.658	10.404	10.3685	10.3305	10.8903	13.5108	13.835	10.1	10.9673	11.2532	10.4559	12.3993	11.7413	13.6566	11.5863	11.046	9.9986	9.8474	11.3985	10.3631	12.0853	12.0932	10.0711	11.0465	11.8085	10.337	11.5475	14.8089	13.2294
LTBR	10.7728	11.8994	11.3513	10.8167	11.3788	11.2193	11.4514	11.9007	11.9993	11.3967	11.1549	11.294	12.8205	10.1002	11.8335	12.6026	11.2478	11.4821	11.9309	12.165	10.9135	11.0542	11.187	11.4373	11.404	11.6388	10.935	11.496	10.9054	12.7436	11.1579	11.4254	11.488	11.6794	11.7502	11.5387	10.9357	12.0375	11.1438	11.6211	11.9928	11.6083	10.1007	10.0817	11.246	12.0184	10.7091	12.0558	11.4675
LYN	9.076	9.6993	8.8938	9.2695	10.3033	11.0073	9.6675	9.9629	9.8353	8.623	10.2968	8.3821	9.0794	8.7336	10.4677	9.8384	10.0854	8.3817	9.121	10.613	9.2315	10.0241	9.8303	10.9747	10.9614	9.6935	10.6786	9.3742	9.1975	9.6025	10.0198	7.8967	9.0716	8.5653	10.8608	9.5638	9.7655	9.7107	9.2022	11.2515	8.7848	9.497	8.9601	9.2989	8.8722	10.0587	8.4032	8.971	9.5737
MALT1	9.0071	8.2943	9.6003	7.9549	9.282	8.4363	9.0873	8.5843	8.2286	8.0902	9.5863	9.4206	8.8695	11.4616	8.8614	9.3855	10.6501	9.2721	7.3068	8.8383	8.752	8.6876	8.1791	8.3847	9.5106	9.3902	9.403	7.1092	9.1258	7.3888	7.6399	8.7676	8.6571	9.6938	8.9606	9.5944	8.6358	8.1197	7.3425	8.7927	8.8705	8.3042	8.3117	8.0112	9.1414	9.3196	7.1941	9.0817	8.8671
MAP2K1	10.0515	9.6496	9.5911	8.9564	9.5093	10.4295	9.3784	10.1323	9.5703	9.0278	9.3372	9.8963	9.9569	9.5114	9.1521	10.4533	10.2839	9.4893	9.6544	9.2916	9.3474	10.848	9.3795	9.8054	10.1103	9.4572	9.6802	9.3316	9.6759	9.6394	9.6811	10.7278	10.2054	9.6086	10.2586	9.4005	10.8984	9.6857	9.8237	9.8475	10.1699	9.581	9.2053	9.6517	10.2625	11.159	9.2224	9.8174	9.1296
MAP2K2	11.7266	11.468	11.4372	11.8192	10.6888	11.4005	11.855	11.5531	11.0017	10.6108	10.9175	11.0245	10.6943	10.4127	11.633	11.2378	11.8733	11.0608	11.5269	11.5516	10.9168	11.7504	10.3864	10.6132	11.3185	11.2442	11.0784	12.1233	11.6947	10.4783	10.864	10.712	11.2688	11.188	10.9182	11.4667	10.8809	10.9389	11.4392	10.7909	11.311	11.9253	11.1568	10.9599	10.9771	12.057	10.852	12.0108	10.9935
MAP3K14	8.3139	8.4819	9.1582	7.8748	7.3399	7.781	7.7704	7.7277	6.91	8.1947	8.65	7.9701	8.842	8.3757	7.8472	7.765	7.2215	6.5788	7.3971	8.2345	7.4435	7.7083	8.919	8.6359	7.6574	7.8434	8.6467	9.5041	7.7234	7.4098	8.1638	7.9862	9.427	8.431	7.8932	8.5057	7.6036	7.9295	8.2	7.3421	9.5484	7.5593	8.4299	7.5218	8.2712	7.5881	7.7037	8.7643	7.9849
MAP3K8	9.4417	8.2281	7.986	8.1666	8.0336	9.6764	8.3996	7.6447	7.8876	6.5658	7.8539	8.2636	8.3022	8.3344	7.2204	8.2153	8.0746	7.4363	8.3208	8.3101	7.8674	7.9607	7.7826	6.8305	9.0714	8.6994	7.2748	7.3421	5.6155	9.0967	7.8454	8.2818	8.2095	10.131	9.8351	6.5102	6.8788	8.487	9.3129	7.7959	8.1303	7.5666	8.3217	8.1845	6.7893	8.8467	7.6067	8.1769	6.5479
MAPK1	10.1441	11.0066	11.9275	11.5487	11.7725	11.199	11.0652	11.5206	12.1427	11.1406	11.2719	10.8362	10.2805	10.5621	11.2961	10.8107	10.8008	11.1325	11.5495	11.0749	11.4806	10.8733	11.0298	12.2159	11.0316	11.2069	10.7859	10.3901	11.6701	10.6532	11.3955	10.0461	10.7059	11.0148	11.2149	10.8092	11.1934	11.4736	10.9992	11.0352	9.5693	10.9767	11.4157	10.8882	10.5054	11.414	13.8228	10.4875	10.6721
MAPK3	11.2652	12.2396	10.382	11.4211	11.3252	10.817	10.4324	11.6878	11.8347	11.141	10.3437	10.9009	11.0411	10.2309	11.9048	11.079	11.646	10.8394	11.2548	11.0037	10.4595	10.7678	11.2631	11.4819	11.7143	11.4557	11.7046	12.1802	11.6885	11.0767	11.53	11.1011	11.0498	10.42	10.4233	10.5539	9.6547	11.2238	11.3763	10.8834	11.1354	10.9566	10.9326	11.935	11.0807	10.3778	11.2826	10.5675	11.3981
MC1R	6.4832	6.6564	6.502	8.0011	7.0698	6.899	7.188	6.2688	7.0225	7.0685	7.4374	8.0451	5.6275	6.655	7.1806	5.7432	7.0572	6.8221	6.0236	5.7178	5.8132	5.3741	5.6597	6.492	7.2898	7.5484	7.9847	6.9234	5.0597	6.318	6.5371	7.7688	8.5095	7.1495	7.5828	5.0118	6.3762	8.4482	7.2973	6.2178	8.289	7.541	7.982	6.9239	6.3064	7.072	7.9758	6.2355	7.7451
MC2R	0	0.3515	0	0	0	1.0801	0	0.3744	0	0	0	0	0.5883	1.2758	0.5903	0.3579	1.3751	0.3132	0	0	0	0	0	0	0	0.3743	0.4949	0	1.6886	1.508	0	0	0	1.2061	0.7821	0	2.2232	0	0	0	0	0	0	0	1.3421	0	1.1405	0	0
MC3R	0	0	0	0	0	0	0	0	0	0.6217	0	0	0	0.361	0	0	0	0	0	0.4125	0.7339	0	0.5325	0	1.6187	0	0	0	0.5308	0	0	0	0	0	0	0	0	0	0	0	0	0	0.456	0	0	0	0	0	0
MC4R	4.4134	8.1249	2.0007	2.6392	9.0078	0.6389	1.5334	3.3484	0	6.4282	4.5206	1.926	5.6751	2.801	0	2.0346	4.3871	6.4121	3.6838	3.4057	3.0521	6.4384	2.1926	1.5638	7.244	8.4752	3.4893	4.2961	2.3226	3.4377	6.9863	7.0292	1.1966	5.5267	1.2863	2.7922	0.5745	7.8443	2.8947	1.2041	1.3543	4.9684	0.456	0.7658	4.9583	0.3555	1.3252	3.6367	0
MCHR1	0	4.4393	2.3583	1.506	1.5221	2.9935	1.2347	0.6714	4.3641	1.885	0	4.8484	1.9142	0.8897	2.8717	3.4402	5.0391	1.556	3.3784	0.7328	2.4385	3.7403	2.1771	3.5558	2.089	1.9863	0.8627	0.5887	3.489	3.2482	2.2412	0.8446	3.3888	3.6567	4.5426	1.4496	1.1526	2.9441	4.5304	1.2041	1.9848	1.6946	3.0578	3.1215	3.5159	0.6405	1.2302	2.5612	1.3269
MCHR2	0	0	1.5242	0	0.3419	0	1.6623	2.364	0	1.0548	0	0	1.5916	0	0	0	0	0.5706	0	0	4.4151	0	0	0	0.6706	0.9173	0	0	0	1.508	0	0.3084	1.6569	1.3973	0	0	3.4309	0	0	0	0	0.5667	0	1.6326	0.3863	1.0826	0.3797	0	0
MDK	13.4777	14.898	15.5966	13.6392	13.637	14.3851	13.4056	15.0936	12.3127	14.0345	12.343	14.3827	15.851	13.6921	13.1168	12.6582	14.0287	13.8942	13.8039	16.0401	14.8679	15.7222	13.0985	12.7403	15.1896	14.0625	13.5877	15.1582	12.709	14.8752	13.5858	14.9801	12.4279	15.0148	14.679	12.1726	14.3465	14.847	11.7913	12.6891	16.0836	15.292	13.427	14.1285	12.9814	12.9754	15.0081	15.8993	15.0832
MET	7.4756	8.0622	9.4397	7.9202	6.9006	9.4945	7.6118	10.8198	7.3525	8.1434	8.559	10.0452	8.8531	8.6277	6.0325	10.4172	8.5499	8.9178	8.6926	8.2424	10.0603	5.7919	8.0417	9.2666	9.6013	9.56	8.0628	3.8178	8.0627	8.6258	8.0537	7.9239	9.9498	7.7486	5.8719	8.8808	8.4715	9.5697	4.1424	9.301	3.8572	9.5303	9.3706	9.7971	9.3614	8.0487	8.5	10.8984	6.7818
MIA	4.2833	2.5371	5.4018	3.7694	2.194	4.0177	1.0862	0	0	2.1033	0	1.7378	6.0595	3.669	0	2.9545	1.3751	3.2288	0	2.3385	2.7929	0.9154	0	3.9701	1.1266	3.7222	4.0488	2.5265	3.5055	0.7239	2.9543	1.2807	2.0909	2.8228	0	1.3855	2.7907	7.625	0.8134	0.551	5.3318	4.0418	2.7543	1.9449	3.5702	2.3464	1.9855	1.8107	0.5311
MICA	9.1855	7.8663	8.6622	8.2649	8.1631	7.18	6.4663	6.1898	8.0954	8.1461	7.8103	8.5315	7.3608	4.2625	7.8832	8.814	7.488	6.7116	5.0918	7.9954	6.9138	7.2659	7.9005	8.9878	8.2645	7.428	8.1127	7.0279	8.2065	7.6758	8.1154	9.4868	8.3889	7.3263	8.2747	6.4752	7.6864	8.3939	8.039	8.3279	7.0532	7.2575	8.572	7.4657	8.3909	8.1684	7.2944	7.4104	5.9535
MICB	4.8603	7.1301	9.2938	6.4851	7.1999	8.5798	7.4084	5.9688	6.0271	7.0196	7.4183	4.6159	6.801	2.5441	9.2131	8.9442	6.0863	6.3747	5.3155	6.7799	7.0331	8.7006	7.4261	6.3551	6.1877	6.746	6.6502	5.4033	5.2445	9.0422	8.8661	8.2415	6.6322	3.7809	8.2646	7.0716	8.5667	5.5545	7.9087	8.5863	7.1085	7.2575	7.8478	5.6444	9.1144	7.4861	4.5034	7.431	3.9299
MIF	13.2942	13.6409	15.2667	13.8054	13.2361	13.1198	13.2624	14.3505	16.1532	14.4597	13.2512	14.3394	12.502	12.4308	13.672	13.8147	13.6763	14.0954	13.2769	14.4997	13.6024	15.2295	13.9738	13.7457	14.1794	13.1618	14.3697	15.2471	13.8273	15.2001	13.6216	14.6782	13.143	13.7797	13.3631	14.4547	14.2498	14.604	13.839	13.1655	11.7484	13.4826	15.533	13.6322	12.9564	13.8155	14.4235	13.2915	14.339
MLN	1.553	0	0	0	0	0	0	0	0	0	0	0	0	0	0	0	0	0	0	0	0.7339	0	0	0	0	0	0	0	0	0	0	0.3084	0	0	0	0	0	0	0	0	0.603	0	0	0	0	0	0	0	0
MLNR	0	2.1081	2.4602	3.7464	0.8498	2.0229	1.2347	1.3112	0	1.0548	1.9815	2.8399	2.1777	2.2312	1.3315	4.688	0.8456	1.1458	0.4944	1.2165	2.6564	1.1612	0.9206	2.2965	0.6706	1.3109	2.0955	1.0056	0.9179	2.0263	0.3844	1.7582	2.7222	1.3973	0	0.9529	4.2182	0	1.5327	0	1.8459	5.5304	0.456	2.1704	1.1558	1.5637	2.3828	4.1824	1.2235
MPL	4.2023	3.4867	5.2817	5.3875	5.5214	5.0213	5.1556	4.5738	4.0574	4.3877	5.9831	4.3248	6.7747	4.8076	4.2439	5.8193	4.0823	6.0655	3.4876	4.9129	5.0369	4.6143	4.016	6.013	4.7725	6.0545	4.8078	4.5343	5.0645	4.8098	4.2946	4.766	5.0387	4.911	4.1334	7.7228	5.2362	3.6268	6.6792	5.0888	5.8601	6.193	6.3906	4.5052	5.2767	6.2458	5.1911	3.6367	5.5902
MR1	6.2003	6.2438	6.6715	7.5468	6.7074	7.556	7.2091	7.3779	6.5351	7.0196	8.3503	7.0076	6.9728	4.9603	8.0355	6.0078	7.4023	8.0036	6.4998	6.5029	6.0489	6.7067	6.9925	7.9474	7.5612	8.0234	8.0042	6.2009	7.0367	6.7707	6.6339	7.0397	8.199	4.8138	7.2421	7.5983	7.7369	8.0968	7.4464	7.9254	6.6456	7.5258	7.0947	7.5052	8.1917	6.4113	7.3109	6.7443	7.8383
MSTN	4.2023	1.073	1.0879	2.9141	0.3419	0.8763	3.1007	1.1278	1.6592	0	2.3021	2.2986	1.3279	2.6783	0.8142	1.8213	0.8456	0.5706	0.8618	1.2165	1.074	2.1034	0.5325	1.2043	0.374	3.2615	2.8355	3.0098	1.2229	1.1567	2.6995	1.6528	1.6569	5.567	1.6593	0	1.5641	1.4577	1.5327	0.9025	4.1799	2.2775	1.6918	1.2634	1.912	1.0826	1.4889	6.2197	1.2235
MTNR1A	0	0.634	1.7011	1.5662	0	1.5607	0	0.6714	0	0	0	0	0.3239	0.6494	0	1.4272	0.8456	0	0	0.7328	0	0	0	1.2043	0.9166	3.0713	0.4949	0	2.7615	0	0	2.1163	0	0	0	0	2.7805	0	0	0	0	0	0.456	0	2.5638	0	0.6801	1.3973	0.5311
MTNR1B	0	0	0	0.7257	0	0.3546	0	0	0	0	0	0	0	0	0	0	0	0	0	0	0	0	0	0	0	0	0	0	0	0	0	0	0	0.408	0	0	0	0	0	0	0	0	0	0	0	0	0.3797	0	0
NAMPT	10.236	10.7383	9.8157	9.6442	10.6702	11.6195	9.5784	10.0658	11.2227	9.6582	10.3665	10.7923	10.5377	9.5481	9.9426	9.5689	10.4745	10.2948	10.3571	10.0121	9.8316	10.5085	10.4486	10.4121	10.3139	9.6442	9.9561	9.7926	9.4893	11.2705	10.1059	10.3017	10.4805	9.8784	11.1588	10.885	9.5741	10.4253	10.796	9.595	8.6441	9.8802	10.5681	9.398	9.3335	9.8845	10.2558	9.9731	9.9433
NCK1	8.8648	10.4839	9.9399	8.996	9.4803	10.7663	10.4313	10.2318	10.7748	9.571	9.8836	10.2855	8.9779	9.2757	9.9982	9.197	10.0544	9.2584	9.402	9.9751	8.1369	9.6765	9.4896	10.4242	10.8086	9.1061	11.4874	8.9669	9.7266	9.9692	9.4377	9.8221	9.3727	9.0661	9.8788	10.2093	9.0246	9.5846	9.4957	9.5192	8.9975	10.2263	9.9198	9.1872	9.957	9.9662	10.0593	9.4836	9.1677
NCK2	9.329	10.2017	10.8694	10.3695	9.923	10.3374	10.5826	10.9463	10.5596	10.5659	10.324	10.5209	11.8141	11.8902	10.6414	11.33	10.5424	10.3797	10.1748	10.8176	11.2573	10.6496	10.8285	10.3937	10.7504	10.8661	9.9948	9.7038	10.2935	10.5182	9.9499	10.1843	10.9459	11.3213	10.9395	11.1366	10.454	10.5061	10.2014	10.2106	11.2163	10.5293	10.4123	10.1544	10.9727	11.3668	11.3551	10.6873	11.1424
NCR1	0	0	1.7011	0.7257	0.3419	1.4175	0.6241	0.3744	0	0	1.5685	1.0841	0	0	1.3315	0	0	0	0.8618	0	0.2881	0	0	0.9842	0.6706	0.3743	1.1555	0.5887	0	1.1567	0	0	0	0	0	0.6995	0.794	0.3686	0	0.9025	0.603	0.5667	0	0.7658	0	0.8784	0	0.8616	0
NCR2	0	0	3.659	0.7257	0	0.6389	0	0	0	1.6575	0.9877	0	1.1755	0	0	0	0	0.9783	0	0	0	2.2355	0	0	0	0.9173	0	0	0	3.1685	0	0.3084	0	0	0	0	2.2232	0	3.2793	0	0.603	0	0	0	0	0	1.4889	0	4.1982
NCR3	1.553	1.9105	2.0007	1.9789	1.2248	1.8102	1.5334	0.9175	3.3468	0.6217	2.3949	0.6415	3.2183	0.361	2.1823	1.2677	3.2879	0.3132	2.3467	2.1076	0.5282	0.4979	0.5325	1.9762	1.7514	2.5209	2.2274	4.5343	1.6886	1.508	1.1514	2.2667	2.5204	0	0.7821	0.9529	1.8839	1.603	1.3303	2.1626	0.603	0.9724	2.238	1.2634	1.3421	0.3555	2.004	0.8616	0.5311
NDP	5.3105	7.427	8.7326	7.7878	7.289	7.833	5.7343	6.2584	2.0833	8.2052	9.6429	6.7913	6.1078	4.5693	4.5851	4.5561	5.8476	8.6324	8.4845	7.2282	7.5562	4.9582	5.9887	6.0275	7.4894	7.0042	6.1156	5.0332	8.5055	10.2956	7.2807	2.4029	6.295	6.2071	9.9613	11.5737	5.864	8.1014	8.147	10.971	5.0292	7.5848	3.954	3.6898	4.6932	4.7838	7.2889	4.673	8.4023
NENF	9.4968	9.9018	9.6031	9.6096	9.8732	9.8855	9.5253	9.7296	9.9803	10.8359	10.4116	10.5492	8.4917	8.2588	10.2961	10.4287	9.8945	9.9003	8.773	7.8785	8.5275	10.1025	9.2714	9.9195	9.46	9.1853	10.2819	10.1565	9.8971	10.0526	9.9903	11.8167	10.6796	8.9631	10.102	10.5697	10.426	10.5133	10.5628	10.3473	8.9331	10.3013	9.1978	10.5114	10.9614	9.7005	10.0209	11.4671	10.1913
NFAT5	10.03	9.5638	9.8774	10.2952	9.8041	10.2748	9.3729	10.5481	9.121	9.3254	10.2208	9.7398	10.0967	11.417	9.9085	9.7656	9.6228	10.1828	8.9214	9.8936	9.0741	9.038	8.0514	9.9719	10.9661	10.057	9.4902	9.4385	9.664	8.775	8.7765	10.5431	10.5267	10.4193	10.3974	10.0876	9.6411	9.9094	9.5944	9.6853	11.5306	9.8429	9.4992	10.6398	9.5918	10.532	9.6838	9.8001	11.4527
NFATC1	7.4359	6.7777	6.9981	6.8709	7.8815	8.365	8.8285	8.0849	7.4669	6.541	8.3328	9.0366	5.2385	5.4755	8.557	8.1918	9.0018	6.4366	6.0439	8.0176	4.894	8.0374	7.5686	8.7873	9.196	8.4811	9.6457	7.6801	8.954	7.461	7.7525	9.0109	9.033	8.6082	8.9205	8.8722	7.5631	6.1706	6.1353	7.8648	9.0479	8.5462	8.4032	8.3484	5.6475	8.7023	9.1619	5.5965	7.8961
NFATC2	6.847	6.5374	6.8604	5.4749	7.7005	7.3249	8.1735	7.3203	6.6087	7.4198	7.5553	8.0393	8.3397	7.2201	6.0764	6.3885	5.6783	4.1085	5.9985	6.2814	7.4508	4.7965	6.0483	6.987	8.0574	7.4744	6.9176	8.143	6.6204	5.0695	6.5704	5.2543	7.2657	7.364	7.3221	8.0812	6.008	7.748	3.5363	7.2626	7.7642	7.28	6.447	7.3713	7.7358	5.4605	5.978	7.2493	7.2124
NFATC3	8.7657	9.3209	9.8091	9.1283	10.0261	9.4481	9.7496	10.5473	9.4957	9.1627	9.3394	8.8159	10.5031	10.1717	8.9636	9.537	9.1387	11.0433	9.2611	8.5172	9.72	9.253	8.6133	9.6824	10.162	9.3297	8.8523	8.9316	9.5079	9.1801	9.0469	10.7505	9.6614	9.2515	9.1127	9.7494	10.2005	8.9257	10.3801	9.2245	9.3867	9.599	8.9449	10.0352	9.2552	10.331	9.5371	9.5113	10.1512
NFATC4	8.6208	9.2197	9.687	10.1287	10.0331	10.0492	9.2274	10.4529	9.4838	10.9589	8.6299	10.3994	9.5217	8.9339	10.4856	9.8268	10.1707	9.5637	9.9363	8.8289	10.0095	8.9756	9.9235	10.3637	9.4982	9.4304	11.4112	10.7319	9.6231	9.7734	9.0037	11.7717	9.5955	10.2761	9.7448	8.2415	7.6933	10.0937	11.4574	9.963	12.272	8.6501	9.2481	10.8591	9.087	8.408	11.2925	12.3548	10.6106
NFKB1	9.4656	9.8753	10.3158	9.3663	9.7985	10.3889	9.7506	10.711	9.8267	8.8505	9.8721	9.5523	9.2465	9.0918	10.4635	10.0459	9.8872	10.13	9.8892	9.4083	9.2213	9.3745	10.3621	9.5575	9.6872	9.313	10.478	9.6506	9.1015	10.818	9.7983	9.3497	9.9006	9.4364	10.277	9.2361	9.4439	9.8821	9.1464	9.5055	9.2896	10.0633	8.8655	8.7491	8.7303	9.9011	9.8412	9.1012	10.4551
NFKBIA	11.2544	12.0029	12.2332	11.8883	11.4078	12.1598	11.4405	11.5428	11.4877	10.3157	11.0469	10.6721	9.8397	10.8241	11.619	11.6454	12.2786	10.6721	11.7344	12.0676	11.7701	12.215	11.1703	12.2714	11.3163	10.3537	12.158	11.6392	11.0898	13.234	10.7507	12.247	10.6875	12.5073	12.7885	12.0253	11.3793	10.7079	11.9444	11.8559	9.8698	11.675	11.1069	11.1961	10.9556	12.1082	11.4722	10.9683	11.7009
NFKBIB	7.8346	7.8714	9.9311	8.6583	8.6736	9.8804	8.7076	9.0463	7.523	7.7971	8.3431	8.5703	9.7594	7.758	9.0201	9.3585	8.7259	9.4209	9.2717	8.6443	8.8332	9.1594	12.0652	8.5594	8.7007	8.8206	8.054	9.1799	8.8354	10.4232	9.0757	8.1158	8.199	8.3173	8.3434	8.2592	9.4204	8.2217	10.4826	7.5704	8.2871	11.3318	9.0088	7.893	8.4027	10.8776	9.3427	10.3479	8.4004
NFKBIE	9.4477	9.1159	10.4422	8.0734	8.4688	8.7995	9.0391	8.4828	8.0195	7.9589	7.994	7.7211	8.9894	9.112	8.5158	9.4993	9.6828	9.6177	8.6507	9.3191	8.6604	8.2417	8.5321	8.2193	8.4246	8.6147	8.5158	9.6102	8.9423	9.6551	8.4334	8.8828	8.08	9.5216	9.279	7.4205	6.5763	9.3048	7.7528	8.2456	7.708	8.6026	8.9086	8.5506	7.8048	9.1659	7.7407	8.7589	8.788
NFYA	9.5102	9.2696	10.2444	9.8447	9.4868	8.9501	10.6999	10.1017	8.6508	10.4181	9.2637	9.512	10.123	11.2835	9.2792	9.7162	9.8112	10.1788	9.5359	9.9732	10.863	9.4487	9.1643	9.4486	10.175	10.2602	9.4039	8.8089	9.8332	9.1208	9.4377	9.383	9.4574	10.6365	9.6639	9.5792	9.3024	9.8727	9.6573	9.5184	10.2979	9.923	9.8645	11.4125	9.93	10.0688	9.8652	9.5448	9.0743
NFYB	10.2291	9.7597	9.1705	8.7144	9.5571	10.3274	9.2404	9.4333	9.3217	8.753	9.6647	9.6661	10.1883	10.3799	9.9062	9.3374	9.8528	10.4666	9.0747	9.3948	9.4089	10.443	9.5824	10.1966	9.6762	9.2115	9.4753	9.0027	8.7869	9.2733	9.4088	10.2538	8.8988	10.1276	9.5633	9.4326	9.9067	10.0547	10.1977	8.4849	8.9843	9.2964	8.7507	9.3724	8.8929	9.824	9.3061	9.4736	10.1158
NFYC	11.389	10.4575	11.0573	10.8717	10.5532	10.9074	11.8896	10.4334	10.8665	10.1249	11.3336	10.4463	11.3518	10.8942	10.7844	11.3388	10.6568	11.4838	10.4816	10.2683	11.0321	10.8433	10.7035	11.4216	10.5263	10.113	11.1372	10.6255	10.4699	10.9757	10.6807	10.8753	10.7203	10.7307	10.6042	11.6168	11.1647	9.948	11.3815	11.601	11.3745	11.1117	10.8037	10.727	11.4916	10.8599	10.4955	10.2237	10.6605
NGF	5.6806	4.7663	2.5553	2.0938	2.8912	4.5239	3.8065	2.2785	2.9022	2.9	1.3996	6.701	3.5941	5.6972	3.5692	4.3524	4.5917	2.357	3.5392	3.1064	4.53	4.1281	3.3116	2.6362	2.089	4.805	2.6599	1.0056	4.05	3.1685	1.1514	2.847	5.0004	6.1617	2.2009	2.3378	3.5859	4.7809	4.397	2.0152	5.0292	3.1205	4.2919	7.7595	4.3022	5.395	2.8119	7.3466	1.8759
NGFR	3.5408	7.0512	3.659	5.7882	4.6479	5.6121	6.855	5.4966	6.0625	6.5158	4.0356	4.9653	5.032	4.5865	6.2006	5.9234	4.892	0.7888	5.7799	7.8163	6.2674	5.7483	4.7004	7.5855	4.3594	4.8502	5.6933	5.3508	11.7633	6.0876	4.0238	4.9329	6.4734	5.7621	5.6625	6.2631	5.888	5.6662	4.173	2.9917	8.5211	4.9904	4.5426	8.7062	7.7928	2.3762	11.9167	9.9566	9.8725
NMB	7.4989	8.5641	8.7044	9.3139	6.0383	6.278	7.3061	5.4386	7.126	8.2313	6.6988	8.6428	7.1798	6.4309	5.8486	7.9223	7.8637	9.1213	6.0168	8.0701	6.9581	8.5752	6.8985	6.8912	7.157	6.8718	7.8127	8.2206	7.1629	8.0683	6.0182	8.0844	8.1691	8.4594	7.682	7.0849	7.1058	7.7044	9.0884	7.3265	6.6077	8.053	6.8793	7.9554	6.8053	8.5958	7.5752	7.9479	8.1657
NMBR	1.553	1.6815	1.0879	0.4081	0.3419	1.2587	2.9061	1.1278	2.5501	0	0	2.2986	2.7634	0.8897	0.3252	0.8834	0	1.6703	1.1545	0	1.5798	0	0.9206	0	0	1.3109	2.8355	1.3287	0	0	2.0191	0.5622	1.6569	1.566	0	0	0.3157	1.114	0	0.5206	1.3543	0	0.802	0.7658	0.9419	0.3555	0.3797	1.3973	1.4752
NODAL	3.8619	3.1254	3.821	3.6744	4.7374	4.3377	3.1455	3.6158	1.6592	4.2717	5.1853	4.8011	3.7096	5.3998	1.7115	1.4272	2.5315	4.5875	1.9488	2.2143	4.6364	2.5719	1.2261	0.7243	2.5921	2.0903	0.8627	5.2777	3.2402	1.7903	2.1238	6.4313	4.4088	4.4539	2.4107	1.6707	3.7258	2.6416	3.4884	1.6659	5.0061	3.8062	1.0808	5.4501	3.2156	1.8135	2.004	4.3651	3.371
NOV	9.5102	9.6653	9.0582	9.2503	7.347	9.3713	7.0909	7.3494	7.9613	9.0946	6.9904	8.453	7.3762	8.4643	7.0102	8.6599	9.4609	7.0227	6.6065	10.3859	7.5831	7.6562	7.6606	9.2412	9.628	8.8561	9.3205	9.0773	10.0502	8.637	7.9666	8.0511	8.1798	8.8724	5.958	10.0697	7.3064	8.317	5.4145	6.4511	9.3332	7.2621	10.208	8.0575	9.6118	7.4951	9.0042	8.5229	7.1139
NPFF	4.1244	1.9105	2.6446	3.7109	1.9789	3.1824	3.2722	2.8524	1.056	0	2.7159	1.696	3.8919	3.1169	2.2605	3.1961	3.0308	2.4876	1.7874	2.7282	2.1816	2.4682	1.8792	3.1416	2.3623	3.6835	1.6069	5.0553	1.2229	1.7903	2.6301	2.7984	2.8992	3.6367	3.4691	3.3286	4.3452	2.9441	2.2589	3.459	6.1509	3.2719	2.9432	2.7229	1.655	2.8375	2.7487	4.116	2.1891
NPPA	2.7661	1.6815	1.0879	3.2965	1.6506	2.1186	1.6623	1.1278	1.056	1.3874	1.7197	1.4222	3.5941	2.2312	0.5903	1.4272	0	1.1458	1.3976	1.5781	2.1095	1.6139	2.1926	1.2043	0.9166	1.1275	0	3.4696	1.2229	0	2.4802	1.2807	1.445	2.9138	0	0.3917	3.6435	1.114	0	2.6359	3.908	0.5667	0.802	1.2634	2.836	0.8784	3.2828	2.3462	0.9185
NPPB	0	0.634	0	0	0	1.6908	0.8576	0	1.6592	2.6752	0	1.4222	0	0.361	0	2.2204	0	0.3132	0	0	3.0131	0.8673	0	0	0	0.3743	0	0	0.9179	0	0	0.778	0.5167	0	0	0.6995	1.785	0	0	0	1.3543	0.9724	0	1.2634	1.655	0.3555	3.5656	0.8616	0.5311
NPPC	0	1.2508	1.3224	2.7832	1.5221	1.0801	0	0.6714	0	0.6217	0	1.0841	0.5883	0	1.008	1.2677	0.8456	2.2135	0.8618	0	1.218	1.6139	0	2.1974	1.4725	0.6712	0.4949	0	0	2.0263	1.1514	0.3084	0	1.9787	1.6593	3.8178	0.9844	0	1.3303	2.1626	1.0271	2.414	0.456	0.7658	3.663	0.6405	0.9285	6.5567	1.4752
NPR1	11.9412	12.5302	10.8095	11.237	13.3628	11.6095	10.6045	12.9203	11.0495	11.5039	13.3309	11.2312	10.5345	11.6458	12.8387	7.3302	11.6926	9.6585	11.1095	11.3931	10.2644	8.9897	11.3921	12.5465	12.4516	11.6078	11.2929	10.7485	12.6151	10.2606	10.8974	12.3297	12.3599	10.2665	11.3234	13.236	9.4834	11.1225	11.9312	11.104	12.5315	11.186	12.566	8.6318	10.4789	12.5539	8.9639	8.4096	10.8261
NPR3	0	7.1582	4.1907	5.8052	6.6432	5.2284	4.6015	5.1445	4.5646	4.3877	4.5206	6.1835	10.9161	5.7284	3.9218	6.3341	3.6954	5.5497	2.6582	3.615	4.6991	4.939	4.1671	5.3147	4.2515	6.1112	3.9756	4.7387	7.6487	5.1214	9.7779	3.6365	2.9802	4.8953	4.6704	7.8953	5.1494	5.9841	4.2894	4.4788	2.2118	4.9003	3.3637	2.5612	9.8526	2.72	6.7043	5.1752	4.2665
NPY	2.9579	4.5109	0	5.4642	0	0.6389	2.4143	2.0906	2.5501	5.7921	0	0	0.5883	4.1515	1.1788	2.8468	7.1259	4.0674	2.5617	0	8.4115	0.8673	3.375	0.4072	6.4248	4.9083	0.4949	0	3.8861	0	0	4.6748	8.2851	1.3973	0	0	0	6.1822	0	0	0.603	0	0.456	2.7229	5.665	2.72	0	7.7265	0
NR0B1	0	3.6222	4.4603	6.0596	2.9916	5.0937	4.9687	0	2.7941	0	0	3.395	7.8585	0.361	0.3252	1.2677	0.8456	2.2135	0.4944	2.6543	6.7809	1.1612	0.5325	0.4072	1.4725	1.6199	1.6069	5.8184	3.8861	7.5154	4.2946	2.1935	0	2.9751	0.7821	1.1685	7.3241	0.3686	4.8014	0.9025	4.5432	3.4089	1.3144	0.7658	0.6907	0	6.2532	7.9189	1.4752
NR0B2	0	1.2508	0	1.3975	0.6181	0.6389	0.3456	0	0	0	1.2083	1.4222	3.2183	1.7111	0.3252	2.9555	0	0.9783	1.1545	1.5781	4.7474	0	0	0	0.374	2.5209	1.3988	1.5924	0.5308	0.6913	1.5018	1.1318	0	4.5576	0	1.8055	3.0598	0.3686	0	0	2.2118	1.548	0	5.1705	0.3863	0.3555	4.797	4.4752	2.041
NR1D1	7.6953	8.6555	8.9939	8.5931	7.9079	9.0166	8.3869	7.9563	10.1452	9.1822	8.2554	8.6227	8.2001	8.5935	7.9025	8.5464	9.0539	8.6408	8.483	8.2096	7.6971	8.4266	7.1822	8.0839	9.2793	9.1299	8.973	10.5129	8.9996	8.0347	7.954	8.7308	8.9449	8.3844	8.7405	9.0855	7.3634	9.4806	8.6482	9.0143	7.4824	8.0123	7.7144	7.5409	8.4783	7.9528	8.4548	6.7954	9.6939
NR1D2	9.8512	10.0511	9.7506	9.3161	11.0526	10.4159	9.7784	10.4943	11.0333	10.7065	10.5359	10.912	11.0878	10.8697	9.0961	10.1671	10.3248	10.2706	10.1676	11.0538	10.7239	8.7442	10.2418	10.5872	10.8094	9.9893	11.1055	9.9256	10.5448	10.133	10.7163	10.3507	10.6777	9.704	9.7142	10.6137	10.1902	10.515	10.6625	10.1898	9.3262	10.4738	11.1264	8.9215	11.0359	10.875	10.5999	8.7202	10.9474
NR1H2	10.7323	10.3328	10.733	10.8747	10.9908	10.4311	10.3339	10.1025	10.3182	11.3944	10.778	10.9299	10.7669	10.0867	10.2859	9.5061	10.5744	9.8417	10.4954	10.3575	9.8683	10.9238	10.4211	9.8979	10.0171	10.011	10.478	11.6424	11.2165	9.8741	11.0096	9.9112	11.1994	10.4996	10.6122	10.8127	9.7327	10.0975	11.2532	10.3636	10.806	10.6061	11.1467	9.7948	10.1119	10.2045	11.3313	10.7281	10.1631
NR1H3	8.3655	8.795	8.8984	7.8302	8.998	7.6886	8.5478	9.1842	8.6703	9.1748	8.8912	9.3104	8.8625	7.4155	8.6589	7.9652	9.0018	9.2929	7.752	8.2797	6.917	9.1108	8.8056	8.9088	7.838	7.4384	8.8029	8.8056	8.6061	8.9556	9.3082	9.4752	8.7262	7.5717	8.6936	8.9167	8.1843	9.2333	8.9672	9.3489	9.5019	9.1637	8.3663	8.7397	8.4333	9.4023	9.0253	8.123	9.3039
NR1H4	0	0.634	0	2.2003	0.8498	4.1914	0	2.364	1.389	0	1.5685	0	0	0.361	3.6585	1.4272	4.0823	0.7888	0.4944	0	0.5282	0	0	0	1.3099	1.6199	1.3988	0	4.05	0	1.3372	0	0	4.6165	4.4507	0.3917	0.794	0	0	2.1626	2.0404	0.9724	0	0	4.6932	0	6.5645	0	0
NR1I2	1.964	4.3048	4.8082	3.6744	3.1303	2.5199	3.2312	3.9832	1.056	5.1706	4.8668	5.4995	6.7714	3.9539	4.7158	4.6561	2.3176	6.2878	2.8339	4.7089	4.9672	3.0012	3.6042	4.8437	3.0698	3.8108	5.0586	5.6109	3.0976	4.8717	4.4638	5.1517	3.7991	3.8479	4.2471	5.077	5.7374	4.5131	3.1621	4.2671	3.6933	6.5373	2.238	3.2332	4.0314	5.8014	5.481	3.32	4.2995
NR1I3	3.8552	3.4533	3.8781	2.5405	2.7787	3.2536	2.4047	2.9104	3.5128	3.9983	4.0869	3.3014	2.7396	2.5427	3.4531	1.7993	2.4476	1.8235	3.5613	1.5343	2.8057	2.1443	3.2226	3.2856	3.811	2.7886	2.3071	4.1002	3.8186	2.6166	2.9589	3.5299	3.0864	2.857	2.6075	2.6474	3.7314	5.2232	3.871	3.0737	2.5668	2.547	3.5303	2.0065	2.898	3.6604	3.8337	3.8289	3.5144
NR2C1	9.6029	9.0248	8.7864	7.9085	8.4178	8.6674	8.9792	8.6967	7.9361	8.7239	8.8781	9.0745	9.4257	9.0698	8.9296	8.1524	8.4149	8.2138	8.3245	9.1104	8.3137	8.1059	8.9992	8.866	8.1684	8.3524	7.9764	8.8583	7.9736	9.1678	9.1255	8.6032	8.4327	8.8844	8.4921	7.7975	9.2023	8.8863	8.5143	8.025	8.7574	9.21	8.0993	8.8835	8.5902	9.0739	9.6321	9.2768	8.1249
NR2C2	10.6531	9.8724	10.0147	10.1143	10.392	10.6562	9.8561	9.8382	9.7687	10.2296	10.4576	10.3483	11.0782	11.2014	9.8883	9.9092	9.1369	10.0181	9.2336	10.6085	10.7577	8.8444	9.7162	10.4028	10.1127	10.2028	9.8902	10.0012	10.6774	9.515	9.8283	10.3316	9.5685	9.8163	10.4424	9.6873	10.1273	10.8088	10.5438	10.7487	10.7817	9.675	10.2155	9.826	9.7529	10.6616	10.3598	9.355	10.1249
NR2E1	0	0	0	0	0	0	0	0	0	0	0	0.6415	4.4189	0	0	0.3579	0.8456	0	0	1.4086	0.9139	0	0	0.9842	0.6706	0.3743	0	0	0	0	0	1.2807	0	0	0	0	2.8797	0	0.4632	0	2.0404	0	0	0	0	0	0.9285	3.0623	0
NR2E3	5.7076	2.5087	2.955	3.637	3.7043	4.4705	1.8901	2.5938	2.4106	4.0075	3.7843	6.5795	3.5941	2.6128	2.8717	3.1511	1.7617	1.7763	3.0628	4.1867	1.6827	1.6139	3.1756	3.2933	1.6187	4.5553	1.1555	6.7254	3.3065	2.8374	3.2085	6.1652	2.1523	1.9787	3.4691	3.4155	4.274	6.5117	2.0105	6.6263	4.6364	1.2888	2.238	4.9266	2.6368	2.6575	1.4889	3.4335	1.8759
NR2F1	5.7855	7.885	5.9405	8.3967	5.4078	8.7749	8.4019	7.1135	9.0756	8.3433	7.4592	7.5332	8.9325	10.2185	7.6065	8.0458	9.2045	6.8874	6.959	6.2122	8.0016	6.8983	5.554	6.4225	8.5483	8.9463	8.5727	5.869	8.8326	4.7451	7.4912	5.6734	8.64	10.1485	8.0065	6.8785	8.5156	7.651	6.2688	5.7671	8.6516	9.2217	8.579	10.0779	8.6858	8.3889	8.7322	8.7146	8.2713
NR2F2	11.1311	10.4176	12.0383	11.1751	10.771	11.0222	10.1946	11.3163	10.3267	9.5514	8.8456	10.5786	10.9579	11.0985	9.6976	10.805	11.2017	10.4295	10.4226	9.8477	11.8186	11.0484	9.3913	10.3128	11.8441	10.8994	10.5714	8.3241	11.088	9.9859	10.7848	10.6908	9.6583	11.8941	11.2609	10.1207	10.5404	11.1918	10.553	11.1919	11.9201	11.1477	10.503	10.6587	11.1143	11.3587	12.1744	10.7706	9.7049
NR2F6	11.4832	12.7731	11.7673	11.9302	13.1723	13.0296	12.7687	13.3588	11.36	12.7003	12.4182	12.4065	12.7333	12.9465	11.8491	12.1414	12.5223	13.9152	12.2353	12.2952	13.3073	12.535	11.5467	12.3349	12.5977	12.1826	12.9807	11.1865	10.9496	12.9962	11.58	12.5099	11.4734	12.6038	12.3991	13.9417	12.12	11.7634	13.3604	12.2873	12.9933	13.3329	11.2503	13.5282	11.713	13.262	11.1388	12.1991	13.4204
NR3C1	8.7267	9.0832	8.5555	10.3515	10.2914	9.7276	10.4131	9.9124	11.1156	9.8413	10.4909	10.0143	8.4775	8.0111	9.662	7.8307	9.5075	7.8634	9.105	9.3856	9.6606	9.0957	9.6213	10.2976	9.6263	10.1381	10.3879	9.8637	9.8782	10.1948	9.3547	9.8845	9.8017	9.1162	9.4594	9.0885	10.0364	9.689	7.4019	9.9842	8.579	10.1168	9.7238	8.4501	8.8291	9.2378	10.071	8.5948	8.9369
NR3C2	5.4764	7.263	6.9507	6.9682	5.7537	7.7477	5.8404	7.0407	7.3188	6.1721	7.3241	6.5879	7.1647	7.4368	4.4415	5.1777	6.9787	7.1038	7.3865	6.3992	7.5596	7.7392	7.7076	5.9984	6.8294	9.6701	8.4979	7.2303	6.6073	0.6913	6.6559	8.6613	7.4617	6.9142	5.6625	8.101	7.0187	7.9652	8.8333	6.0005	7.3571	6.6997	8.9108	6.8905	6.8936	5.395	6.1407	7.7097	7.5675
NR4A1	9.9504	10.7056	10.4722	11.3397	8.0598	11.4784	11.2767	10.9686	7.8442	10.1368	8.8113	11.2003	9.764	10.9949	9.8469	9.3442	10.6443	8.6173	9.3351	10.9944	12.3972	11.285	11.7104	10.2232	10.3454	10.5659	12.4801	11.3745	8.7366	9.4126	9.1574	11.9071	11.3916	14.4782	13.0422	10.6111	9.1708	11.0558	8.1374	10.3698	12.2752	10.2847	11.8224	10.9925	11.2307	8.9563	8.9322	10.337	9.4256
NR4A2	7.912	8.0932	8.6861	10.315	7.8601	8.9614	8.6945	8.7253	6.1745	6.8139	8.508	8.4061	6.9258	7.583	8.6315	6.7011	7.9312	10.5425	8.8694	8.7097	8.7549	9.0549	9.7163	8.9729	7.5658	7.5286	10.1828	9.9712	8.9809	8.3193	10.8179	7.8303	8.6431	11.5254	10.5099	6.5347	8.4332	7.0975	9.351	6.6701	8.8365	8.2998	7.8732	7.5915	7.4645	8.1879	6.3036	5.5719	7.3168
NR4A3	4.8603	4.8923	5.0883	6.4478	3.4807	6.7243	7.68	7.1074	4.5972	5.2339	4.9609	5.8329	4.3845	6.2488	5.7639	4.8517	6.4309	3.9591	6.3122	6.2377	7.0715	8.0419	7.2928	7.6289	4.9896	5.0569	7.4904	6.4623	4.7437	4.8098	5.0602	4.7786	8.0615	10.3667	8.8902	2.975	4.7771	4.8112	4.7413	3.898	5.4099	5.8279	8.4299	7.0667	6.8013	5.0624	5.1549	6.2355	3.1716
NR5A1	1.964	6.684	8.8812	7.4638	4.3963	7.8505	0.6241	7.0342	0.6226	1.0548	6.0053	10.1905	11.2851	6.6991	7.6361	7.7367	8.0225	5.8699	1.6056	6.1993	10.3411	0	0.5325	0.4072	6.7202	8.5478	5.7382	5.9299	8.72	9.691	6.5889	4.238	9.3357	8.1663	8.8923	6.5249	4.31	0.3686	1.7101	8.07	5.7391	6.7196	0.802	6.1924	8.2612	5.9326	10.9713	5.6207	5.122
NR5A2	5.6806	4.7953	5.2817	5.8219	3.6744	5.1171	5.1111	4.1369	5.1512	4.8316	4.1196	4.1985	4.682	4.5865	4.355	5.1321	5.8071	3.9591	3.8566	4.4496	7.5392	5.9054	4.5436	4.5743	5.7218	5.4083	4.279	4.0549	3.7012	3.8604	5.0201	3.6639	4.8999	5.635	5.2904	3.4155	5.1789	5.0454	5.223	4.0572	4.5432	4.5904	5.7088	6.4452	4.4715	4.1958	4.3626	4.1824	4.483
NR6A1	3.1271	2.0127	4.1301	5.2702	3.7905	4.7794	4.0616	3.8997	3.857	3.0946	2.203	5.2675	4.9754	4.9202	4.9927	4.7345	3.506	3.6322	4.183	2.4067	4.7592	1.1612	4.1308	5.5835	4.159	3.5801	4.555	3.258	5.0645	4.4928	2.313	4.2917	5.8755	2.3919	3.8024	0.3917	5.1983	3.0991	3.871	3.0685	3.75	3.9478	3.4149	3.1215	4.6049	4.7087	4.9169	2.0936	2.041
NRAS	10.1092	11.1905	10.4198	10.8303	10.7763	11.4572	10.7917	11.1265	11.5273	11.0453	11.5842	11.4918	11.0115	11.5799	11.3568	11.9073	11.2492	11.4062	11.1757	10.765	11.5898	11.107	11.5553	9.9107	10.1127	11.4598	10.6414	9.5677	11.0886	11.6288	10.8339	10.7227	11.2118	11.6205	10.8585	10.6999	11.4018	10.7151	10.7963	10.6474	10.4577	10.6512	11.4983	12.0687	11.3708	11.6889	11.0533	10.7894	10.9543
NRG1	6.2562	2.3615	8.087	5.6258	5.2546	1.6908	3.6597	3.5072	4.861	9.0097	2.4821	3.9597	9.1874	7.7332	0.5903	1.8213	2.7178	6.3319	3.6838	7.6408	5.7679	3.1426	0.5325	0.9842	6.3271	6.0415	3.7308	9.3677	5.6285	9.0405	0.3844	5.1804	1.6569	4.8953	2.9023	0.3917	6.6307	3.5924	1.5327	0	0	0.5667	4.2919	2.5612	4.1104	1.4204	3.7383	5.8627	4.9247
NRG2	5.4123	7.2836	3.5244	5.8302	3.5808	5.5011	4.2581	4.9507	4.0098	5.0349	3.2003	1.4222	5.4527	2.801	3.6294	4.1839	4.2728	2.1361	3.1317	5.1864	5.35	4.1617	2.3271	4.892	5.0423	5.031	3.3223	9.3343	6.9197	4.2811	6.2267	7.4721	2.6248	4.9266	4.9973	3.7187	5.4205	7.7441	0.4632	8.3318	6.0415	5.2311	4.1174	6.1216	4.2796	2.0264	4.084	5.3297	3.6
NRG3	1.964	2.5087	8.9074	5.2702	4.0686	9.3437	2.853	0	4.4266	6.4814	1.3996	4.06	7.9699	7.6376	0.3252	0.8834	4.7708	0.5706	4.9464	2.7985	7.5528	2.4682	6.696	1.8514	1.6187	6.3341	5.3754	4.0549	5.9933	0.6913	0.6876	7.5328	0.8963	7.2005	2.2009	0	4.9469	5.8881	1.7101	0.5206	0	4.4703	4.1174	1.6326	5.2064	1.4204	1.1405	7.53	3.7507
NRG4	7.274	2.9303	4.6447	7.401	5.182	4.4523	6.6832	2.4448	2.0833	5.6289	5.8905	2.8399	4.88	3.2084	3.9691	2.7892	6.5337	6.7608	5.5725	5.5948	4.1356	7.2813	2.6684	6.049	6.8846	5.6402	3.1991	5.5808	5.5757	4.9311	5.5578	8.0983	0.8963	5.547	2.2009	6.9711	7.005	4.7961	6.757	6.1135	4.8331	5.0956	0.456	2.7229	4.855	6.3384	0.3797	1.787	5.8681
NRP1	8.8099	9.0927	8.7314	9.903	10.7679	10.4871	9.9978	9.7068	10.9237	8.5606	10.391	11.0311	9.6379	8.8775	9.6535	9.6711	10.5033	9.1087	11.0993	9.8845	11.0156	9.4823	8.9815	9.6482	10.3246	10.7735	8.9013	7.6586	10.4807	8.3026	8.9451	8.9455	9.5026	9.8562	10.6541	9.4397	7.9287	9.5283	8.7969	9.2484	9.0365	9.9921	10.5185	10.0937	9.7478	8.6857	10.5657	9.6066	7.0858
NRP2	10.0939	9.9018	8.997	10.2824	10.6171	10.9457	10.3294	9.9829	9.6057	9.1935	10.5403	10.1675	7.5606	8.4326	11.7256	10.0767	11.5469	9.6978	9.7365	12.3379	12.8928	8.4328	8.8439	11.3224	10.8878	10.2207	9.4795	7.7661	11.2049	10.631	8.6286	6.2847	10.5559	10.5223	12.1025	10.2024	9.2011	10.0902	8.7871	12.6122	11.1301	10.6778	10.8652	10.3697	9.6689	9.4035	10.3108	10.2983	10.2479
NRTN	4.8114	7.5991	6.7986	6.2264	5.0601	5.9281	6.9747	5.0314	2.7941	5.9638	5.1983	5.6679	3.8919	3.844	6.0872	8.7285	6.4703	6.6221	6.1051	5.78	6.0537	6.8579	7.173	9.0334	6.0528	3.7485	9.6756	7.933	7.012	6.1883	5.4205	6.9199	6.3795	7.5912	5.4884	9.0139	4.0579	6.7987	4.1112	7.6814	7.9482	7.592	4.2073	3.5241	9.4784	5.0381	5.0927	8.0537	4.483
NTF3	0.9761	5.5906	7.5877	4.7098	6.2097	4.7043	6.0611	6.3078	8.454	5.6753	6.9179	9.9867	9.3587	6.884	3.5064	5.8618	4.8123	2.8204	6.6424	3.2132	8.3726	4.0937	8.1155	2.091	6.9238	7.9107	7.0748	1.5924	5.7646	7.3071	2.1238	0.9658	5.5438	7.4283	5.7029	3.0311	7.4179	5.0454	8.0739	2.7334	7.8348	2.1268	5.9706	5.2785	8.9849	5.4514	4.7654	8.542	5.5633
NTF4	0	5.6728	3.55	4.3479	3.2966	4.3833	2.9061	4.4811	4.8875	5.4957	2.0629	6.9888	2.7634	0.361	3.0131	4.4691	3.401	2.6974	3.228	2.7833	3.2766	2.5719	4.691	3.6126	4.6408	4.2809	4.1757	1.5924	2.6412	4.6064	2.6301	6.387	5.6666	4.2295	4.9839	5.1034	3.5762	5.2839	2.2589	1.7183	3.2177	3.342	5.4979	2.379	4.5609	2.1221	5.8329	5.0909	4.4002
NTS	3.4157	5.1495	11.2589	2.9141	3.7623	9.9955	4.6644	1.3112	1.389	3.0006	2.5643	5.3491	5.2576	4.3046	1.1788	0.8834	3.1651	9.3161	7.3759	8.7787	8.3927	4.996	1.478	0.4072	2.9643	9.0684	11.7156	7.039	0.5308	5.8622	0.3844	3.1478	3.265	4.1954	2.9023	0.3917	4.4619	3.7568	6.6845	1.6659	3.957	5.0752	1.5154	4.9266	5.1326	2.5237	1.7693	6.618	2.3235
NUDT6	7.8287	7.4424	6.898	6.0205	7.4755	5.9408	6.2447	6.9881	7.1155	7.3769	7.1542	6.989	7.2088	5.8668	6.1233	6.1944	6.8559	6.9848	7.8453	5.8597	6.523	6.4463	7.1435	6.2161	5.0427	7.7541	7.1884	7.8572	6.531	8.2897	6.5214	7.5335	6.438	6.4719	6.2501	5.7257	7.6359	7.2143	6.718	6.6666	6.7993	5.9859	6.9366	4.8624	5.1601	5.9171	6.0494	5.9651	8.2063
OGFR	10.7042	10.6909	11.0004	10.329	10.567	10.6635	11.1548	10.4084	10.1774	10.2502	10.4126	10.1626	10.4422	10.1848	10.8371	9.6429	9.9744	9.8223	9.2125	10.8802	10.6245	10.6723	10.1759	10.806	10.9851	11.0363	9.9674	12.7633	11.1079	10.4871	10.2676	11.3723	10.3447	10.3052	10.4256	10.228	10.3165	10.9734	10.3557	10.4301	11.3722	9.9819	10.4146	9.6887	10.2083	9.3203	10.6274	11.6674	10.1088
OGN	2.7661	5.0205	2.955	5.5473	3.8718	7.8696	8.027	5.9131	8.2995	7.2718	4.1196	5.6837	5.376	5.6652	8.6652	8.3804	8.3911	5.7963	7.246	3.1608	5.5055	4.5649	5.2999	6.1385	6.4784	5.3361	6.1575	1.8154	9.3828	2.5651	3.7239	3.2597	5.8542	9.2187	9.3121	5.5787	1.5641	8.5136	6.0554	6.4221	3.6342	8.0346	4.8334	8.0307	9.7354	3.5727	7.1023	10.792	5.1403
OPRD1	0	0	0	0	0	0	0	0	0	0	0	0	0	0	0	0.8834	0	0.3132	0	0	1.4689	0	0	0.4072	0	0.3743	0	0	0.9179	0.6913	0	0	0.8963	0	0	0	0	0	0.4632	0	0	0	0	0.7658	0	0	0	1.3973	0
OPRK1	0	7.3919	6.6821	5.9108	1.5221	0	3.8341	1.3112	1.389	4.9368	1.2083	0	6.9785	5.0864	0	5.8193	2.8828	0.5706	2.8339	5.7087	6.7576	2.9249	0	0.7243	7.1237	3.8108	5.0936	0.5887	4.2984	5.3121	2.9481	1.7582	0	6.0236	1.2863	0.9529	4.0366	4.7961	0.4632	0.5206	2.8535	0.5667	3.919	5.6645	7.2745	4.1511	0.6801	6.5314	2.7625
OPRL1	4.4775	6.0228	5.3496	4.6547	4.282	5.1286	6.2267	7.6701	5.0608	5.3903	6.3678	6.7766	7.2999	6.9419	4.4747	6.0078	5.4074	6.0391	4.3073	4.336	7.7345	3.7403	6.0772	6.8793	6.1095	5.9477	4.3386	4.5957	5.9831	4.7117	4.9072	7.091	7.2937	6.8046	5.0295	5.625	4.6137	6.1232	3.4884	4.4788	6.5125	6.3712	5.6459	8.2753	7.0754	6.1355	7.0768	8.1687	5.3117
OPRM1	0	0	0	0	0	0	3.9397	1.8745	0	0	0	0	0.3239	0.6494	0	0	0	1.6703	0	4.0778	1.5798	0	0	0	0	0	0	0	0	0	0	0	0	0	0	0	1.8839	0	0	0	0	0	0	1.2634	0	0	0	3.32	0
OSGIN1	4.4775	5.9344	4.4603	4.8796	4.9013	5.7529	4.9687	4.4423	6.347	4.3877	4.3914	4.9653	2.9629	4.8366	4.6447	5.1436	5.887	4.9577	4.719	5.5648	2.7062	6.2245	5.41	5.7147	6.2167	5.4283	4.8078	6.799	5.3583	4.8411	5.5855	6.7923	4.8577	4.9573	5.9242	4.5521	4.4295	5.1673	4.203	5.7084	6.4624	4.8769	7.4723	4.46	5.3545	4.5457	6.847	6.0163	6.4412
OSM	5.4447	5.9981	5.5007	4.4105	4.4325	6.6462	4.8919	5.7319	5.5169	5.011	7.0161	6.7164	3.0962	4.3252	6.8831	5.3569	8.0357	3.0061	5.3448	6.5597	4.53	6.3391	5.5812	4.9078	4.4791	5.7154	6.9937	5.9997	6.0232	6.271	3.0579	4.7146	6.3185	6.1284	8.3078	4.9947	4.5698	5.9437	4.173	3.1413	4.6954	5.911	4.6318	4.5052	3.4766	4.9495	2.7487	5.1422	2.4464
OSMR	8.4236	9.9557	10.5783	9.4064	9.8076	11.8113	9.4861	8.547	9.6939	8.1379	8.8901	9.7102	7.5058	8.9102	9.7654	8.7342	9.7484	10.1971	7.6645	9.7045	8.273	8.2019	8.9296	10.2454	9.8661	9.7806	9.7112	7.9211	9.6231	10.1712	8.9575	8.6957	10.0691	9.9416	11.7308	9.7478	7.6657	9.7415	7.1975	10.5806	8.1515	8.2368	10.1717	9.4978	8.4541	8.3829	9.5961	8.9989	8.0638
OSTN	0	0	0.4596	0	0	0	0	0.3744	0	0.6217	0.7271	0	0	0	0	0	0	0	0	0	0.2881	0.4979	0	0	0.6706	0.9173	0	0	0	0	0.3844	0	0	0	0	0	0	0	0.4632	1.2041	3.6933	0	0	0	0	0	0	0	0
OXT	0.9761	0	1.0879	0	0	1.2587	1.8901	0	3.0967	3.1828	0	3.2326	1.9142	0.361	0	1.7015	0	0.3132	1.1545	4.7801	1.218	1.6139	0.5325	1.5638	0	0.3743	0.4949	1.3287	0.9179	2.9564	1.3372	1.5391	0.8963	0.9858	0	0	0	1.856	0.8134	0.5206	2.5035	0.5667	2.7173	0.7658	2.836	1.5637	3.7705	3.9732	0
OXTR	7.8827	10.9307	8.3234	9.169	10.925	8.0698	8.5331	9.4395	9.4674	5.9387	9.8841	8.5028	7.7395	8.1475	9.42	7.0061	8.321	9.0682	8.0431	10.5899	7.3547	6.9853	13.8047	9.6335	10.0855	10.5218	6.873	7.1092	11.1452	8.7045	9.8417	6.17	5.9875	7.9508	8.4978	5.6962	4.3624	10.1032	8.3313	7.5835	4.5749	7.0893	11.6914	6.0006	6.5072	9.7747	7.0143	5.4956	6.7344
PAK1	8.6137	11.2318	11.1382	10.7073	9.7379	11.5026	10.2937	11.3769	10.105	10.5807	10.9023	11.0567	11.0967	10.7927	10.3351	10.0474	10.6219	12.0559	10.2561	11.6836	10.8047	11.358	10.5873	9.4826	10.7264	10.3333	9.6486	10.5863	10.199	10.3048	11.1381	9.7239	9.9019	10.5357	10.9889	10.9758	12.1016	10.5213	11.5035	11.2775	11.1735	10.7277	9.4715	10.3644	10.0342	11.1023	11.0434	9.8328	10.5778
PAK2	9.7283	10.6186	12.1522	11.2413	11.4255	11.3003	11.9329	11.4668	11.1117	11.6086	11.4714	10.561	11.5607	12.2285	11.0335	12.8631	12.0255	11.7995	12.3707	11.8277	12.0137	12.2568	10.8748	12.7099	11.6639	10.9203	11.6478	10.7657	11.5885	11.7532	11.2513	11.4819	10.6439	11.7999	11.3487	12.1727	11.6856	10.9104	10.7352	11.5842	10.2606	11.2055	10.5283	11.4294	11.186	11.9031	11.531	10.921	11.173
PAK3	2.5449	4.9189	4.6662	1.9789	0.8498	1.0801	1.3917	0.9175	3.8023	3.7431	6.7698	0	2.4004	5.1685	1.4696	1.7015	0.8456	0.3132	2.094	1.5781	3.163	0.4979	2.6684	0.9842	2.186	4.112	4.8493	2.71	3.2402	0.6913	0.6876	1.6528	1.6569	1.2061	0.7821	3.3286	0	6.5345	0.4632	3.6707	0	0.5667	3.0764	0	3.4363	0	0.9285	5.7577	4.9034
PAK4	11.2262	10.9299	12.0282	11.5408	10.8423	12.3927	11.5816	11.3791	10.2967	11.374	10.1401	11.3501	12.1847	12.7756	11.4171	11.7121	10.9754	11.2519	11.9024	11.4993	13.8988	11.2324	14.9315	11.3674	11.0971	12.455	10.4343	11.1679	11.3643	12.5328	11.1598	11.7362	10.4896	11.7219	11.1561	11.0379	11.7455	10.8992	11.7347	10.6439	11.7608	13.4534	11.0612	11.3546	11.7768	12.6854	12.4721	13.117	10.7021
PAK6	8.8059	8.5891	7.5843	8.3834	9.2412	8.2589	9.2245	8.9684	6.8888	7.176	8.366	8.8666	7.9489	8.1812	8.057	7.3005	7.7044	8.1875	9.0351	8.8895	8.8776	8.4208	9.3628	8.5755	8.0639	7.8115	8.5292	8.7815	6.7302	7.7777	9.1084	9.3037	8.7805	8.8748	8.7573	9.0757	9.4121	8.8882	9.1263	10.0271	9.7704	8.8785	7.0387	7.0514	8.3671	10.2973	9.0476	8.7247	7.6657
PAK7	1.553	4.5957	4.1907	3.7109	1.9789	3.7286	1.5334	0.9175	1.056	6.2041	3.5217	2.2986	2.9629	4.0312	0.3252	3.1511	0	1.875	3.1317	2.4067	3.3622	7.5073	3.8473	3.5152	2.186	1.1275	3.5908	3.7653	4.695	1.508	6.625	4.6882	0	4.1954	6.0857	2.4242	4.4295	0	5.3219	1.4534	0.603	2.8587	4.0543	0	6.2637	1.2614	2.8725	4.9266	3.5461
PDCD1	0.9761	2.6422	4.5087	3.0905	3.0855	4.2348	4.1955	3.1699	1.8868	2.4086	4.0641	2.5945	4.0968	0.361	3.2237	2.7892	2.8828	1.875	2.9905	3.4931	3.9418	4.319	2.858	3.8117	5.3345	4.0871	4.7431	7.3286	5.0645	3.7328	2.8291	3.4288	4.6003	2.2	3.5599	1.356	2.6175	3.5572	1.3303	3.2107	5.3191	2.7597	2.4492	3.9074	3.6276	1.9239	5.2263	4.116	1.6894
PDGFA	7.274	7.8748	5.2955	8.3206	8.3859	8.1512	8.9273	7.5611	9.2455	7.1068	8.6547	6.8762	5.3496	5.2244	7.2495	11.466	8.1814	5.6367	6.327	8.2534	8.2741	7.5364	5.9683	6.5333	9.336	8.7657	6.1325	6.2205	8.8619	7.6273	5.6745	8.0276	8.1819	7.6393	9.124	8.0994	7.8032	8.4199	6.8499	9.2139	9.5683	8.3749	8.35	8.1879	9.623	7.1735	9.3521	9.0576	9.0209
PDGFB	9.195	8.4228	9.25	8.3713	8.2288	8.6996	8.98	8.0896	9.221	8.8722	8.359	7.9734	7.3696	9.6582	8.5453	9.3386	9.4478	9.6007	8.2037	9.6461	9.1213	8.8715	8.9878	9.374	9.3459	10.0618	9.2544	8.0084	9.0431	8.1764	8.4423	8.005	9.075	10.0358	9.861	8.0762	7.6622	9.8451	8.1547	8.3043	7.627	7.8544	9.9527	8.8111	9.1056	8.2099	8.5542	9.367	8.3462
PDGFC	8.5406	10.346	9.4804	9.3847	8.3234	9.2285	9.2294	10.0578	10.2855	9.8607	8.3532	10.2475	9.1263	9.5475	9.5038	9.7887	10.5812	10.0062	9.1545	10.6953	10.6687	6.5184	9.7981	9.2984	9.3751	11.282	10.5887	8.1558	10.3442	9.4229	8.9664	9.4029	9.2658	9.8943	10.0569	9.0984	8.6622	10.3941	8.7354	9.4092	9.2764	8.7773	9.1382	10.2512	9.4451	9.4789	9.7614	9.825	10.32
PDGFD	5.4764	7.6554	7.4583	7.2999	5.3617	8.8448	8.5225	6.8427	10.2929	8.032	6.4512	8.2073	7.8554	7.6458	7.8184	6.4686	7.9453	6.6744	8.1023	6.5495	9.1149	6.8424	9.1744	8.2428	7.6447	8.0299	7.1264	6.1506	8.0506	5.6312	7.2779	7.1503	8.2931	7.8502	6.116	5.9575	7.643	8.487	6.5334	5.6596	5.834	8.8194	8.2301	8.5746	8.2568	6.0948	5.7787	7.549	5.5496
PDGFRA	2.5449	9.2965	5.8834	8.9944	6.3923	10.6688	9.8014	8.8137	10.3383	8.5455	8.7648	9.6229	7.2026	9.1255	10.4472	9.5868	11.164	7.5258	8.8211	7.3416	8.3235	8.0313	6.5416	8.8331	8.808	10.5198	8.5606	5.0315	10.1357	6.8305	7.8198	3.5916	9.6134	11.2558	10.8638	8.2381	4.1244	9.1292	7.1842	8.8976	6.0873	9.3158	9.9486	9.5294	9.301	8.0225	8.975	10.3669	6.6156
PDGFRB	9.9162	8.7374	8.4198	10.2066	7.5907	10.5981	11.69	9.147	10.7379	11.7114	8.4402	9.7576	9.304	9.4611	10.5822	9.9407	10.8053	8.7063	10.4183	8.168	10.2231	10.7678	10.2236	10.4617	9.7345	10.924	9.5049	8.2733	10.2446	7.4661	8.9743	8.6121	11.5585	11.0789	10.9976	8.321	8.5271	11.5522	10.5613	9.3256	8.927	9.4922	11.4026	12.1583	9.4483	9.091	9.8417	10.3659	8.7257
PDGFRL	4.9533	7.3313	9.4334	7.6975	7.7335	7.202	8.7132	7.0505	9.693	9.238	7.1047	8.3797	8.4435	6.8631	8.1139	8.2302	8.8606	6.7511	8.1937	6.1993	5.5807	7.8045	7.3213	7.8651	7.52	8.0559	8.0694	4.437	6.4765	10.4187	7.464	7.2234	8.8592	8.631	7.2004	9.7916	6.2405	9.3563	6.6193	10.0002	9.7866	8.4181	8.7815	8.4731	7.9006	6.1751	7.8159	8.2638	9.8037
PDIA2	3.7113	4.4934	7.397	2.5462	4.601	2.5883	3.8023	0.6714	0	6.4639	3.9768	7.6649	6.7814	6.3285	0	2.0405	4.441	5.7363	3.4786	2.9296	0.5866	1.6139	5.8051	3.4305	4.388	7.5491	6.6264	7.9002	3.4648	2.2291	1.1514	4.1244	7.4907	4.3955	3.0208	3.9117	1.4395	8.0038	5.0579	1.2041	7.1721	9.2726	3.4677	5.9599	3.9775	7.0548	5.0563	3.5407	8.1243
PDIA3	13.1789	12.1394	13.2027	12.7874	13.7192	12.8163	12.5558	13.6869	12.101	12.1325	12.5447	12.9324	12.9147	12.5955	13.0949	12.6675	12.5215	13.4257	12.7231	12.9837	12.5057	12.1914	12.0865	12.164	13.3551	13.1572	13.3092	12.3246	11.8178	12.9993	13.4431	13.5262	12.466	12.5952	12.9294	13.1333	13.6263	13.0688	12.7981	14.3735	12.178	12.8626	12.4079	13.1053	12.4573	13.5744	12.3007	12.7601	12.4031
PDK1	8.9687	9.3866	9.8682	8.5693	10.1566	10.6841	9.8342	9.3565	10.7131	8.8488	9.7604	10.856	9.5008	9.645	8.3479	12.1322	9.8945	10.8873	9.9102	9.3296	9.2315	10.9508	9.6529	10.4402	10.0212	10.1607	9.4091	7.3555	10.2066	10.7791	9.0708	9.9894	10.8455	10.5258	11.0172	10.3334	11.0202	9.4171	10.6058	8.6137	9.0521	9.3738	9.9586	10.0983	9.8425	10.4939	11.6827	9.6306	9.8895
PDYN	7.7722	8.9153	1.7011	9.8757	9.1793	2.4481	4.038	7.1561	6.9609	6.0832	4.7131	4.7115	3.5637	0.361	0.8142	0	4.892	3.0061	5.4017	5.78	6.1689	7.381	1.2261	1.8514	8.7242	9.1398	2.4598	6.611	7.6163	4.326	8.4206	0.778	1.445	8.4006	6.689	1.6707	6.6413	5.1555	1.8681	1.2041	3.6342	2.6534	6.6041	2.5612	3.352	7.3812	3.8328	0	3.2412
PENK	0	0.8701	0.4596	3.7109	0	1.5607	0.8576	0.3744	2.6772	3.3446	0.7271	0.6415	0.5883	0.361	1.5956	6.9644	2.5315	0	0.4944	1.9923	2.0313	0.8673	0	0	3.168	7.7226	1.1555	0	2.3226	0.6913	2.1238	3.068	1.8416	2.5612	0	0	0	0	0.8134	0.5206	0	0.5667	1.9906	0	11.903	0	2.4638	10.2555	0
PF4	0	0	0	1.5662	0	0.6389	0.8576	0	0.6226	0	0	0	0	0	0	0.6444	0	0	0	0.4125	0.7339	0.8673	0	0	0.6706	0.3743	0	0	0	0	0	1.4157	0	1.3973	0	0.3917	0	1.114	0	0	0	0.5667	0.802	0	0.3863	0	0	3.7285	0
PF4V1	0	0	2.2486	1.9789	0	0.3546	0.6241	0	0	0	0	0	0	0.6494	0	1.5709	0	0	0	0.4125	0	0.4979	0	0.7243	1.3099	1.9863	1.3988	0.5887	0.9179	0	0.3844	1.7582	0	1.2061	1.2863	0.6995	0	0.9056	0	0	0	0	0	0	0.3863	0.6405	0.6801	4.9266	0.9185
PGF	5.9525	6.4307	5.8774	5.5871	4.6632	6.494	7.2533	5.0183	7.6602	6.574	3.5623	7.1509	5.3043	5.9167	5.6667	8.5482	8.6648	5.2973	6.3775	5.9206	7.3567	7.1239	6.3852	5.4283	4.8923	7.3437	5.9912	8.1811	5.6542	6.0071	4.6854	6.1115	6.7808	8.0871	7.1131	4.9074	7.6288	6.0169	6.7212	4.8704	7.203	8.5143	8.453	8.7444	6.5361	5.4328	6.5827	10.4867	7.7486
PGR	0	5.4428	5.9138	6.9141	8.0021	7.6893	4.7967	7.4506	5.3741	5.1043	4.5612	5.1837	7.3028	7.7803	7.1681	9.9174	7.0671	9.5561	5.2395	8.6537	10.0968	6.0073	7.9612	9.4279	6.5248	7.0756	3.5409	5.9418	6.7119	7.6046	11.3621	9.0387	4.1535	7.4334	9.7219	8.6426	1.6788	4.4181	6.561	9.6528	8.61	10.5958	5.2118	8.5867	9.876	3.6907	5.6051	2.0936	2.9403
PGRMC2	10.5073	10.3368	10.5787	9.8666	10.1372	9.9269	9.8114	9.8692	10.555	10.6242	9.8801	10.6542	10.0114	9.1701	9.7502	10.0748	10.4484	10.3078	10.9146	10.8286	9.5585	9.5827	10.0078	9.9564	10.0819	11.425	11.0642	10.7661	10.4631	10.0994	10.148	11.1885	10.4178	10.4411	9.8179	10.1936	9.5513	10.7036	10.6232	10.2269	10.7002	9.8437	11.1042	9.0661	9.9255	11.2508	9.5927	9.7476	11.0394
PIK3CA	9.0656	8.1062	9.6876	8.6861	8.9173	8.4559	8.8515	10.0238	8.7078	8.5188	8.7588	8.117	8.5266	9.644	9.3384	8.9343	9.1305	9.9203	9.1284	9.6999	9.3319	9.0869	8.6634	10.1149	9.4453	8.857	9.6589	7.7357	9.1304	9.3171	8.5993	8.005	8.2427	9.181	8.5375	9.3748	8.7574	8.0066	8.224	8.6391	7.5572	8.7076	9.0346	8.3266	9.2501	9.3813	7.9164	8.0086	8.5066
PIK3CB	9.2602	9.7107	9.8495	9.299	9.5396	10.234	10.1751	10.1017	10.0965	9.1586	10.5195	9.6155	8.6762	10.0848	9.5686	9.8945	9.548	8.5656	8.6374	10.4576	9.0812	8.5564	8.7347	10.8925	10.5818	8.7774	9.8954	9.0252	9.9218	9.4799	9.414	9.3591	10.0581	9.4006	9.7448	10.9191	10.1426	9.2058	9.3392	10.4146	9.4111	10.1099	10.4209	9.0529	11.1135	10.9626	10.0919	9.0686	9.701
PIK3CD	7.3867	8.9037	8.5868	8.3057	7.5251	8.3192	8.8557	7.8842	8.7786	9.366	8.9449	8.5788	9.3358	8.6778	9.0921	8.454	8.0487	7.534	7.2026	9.1462	8.2895	7.2347	10.0917	8.2613	8.3028	9.0795	9.1698	7.7893	10.5118	10.0848	8.1154	6.8351	10.2636	8.6262	8.7953	7.8295	7.1488	8.3261	8.016	7.2626	9.0801	8.3729	8.6987	8.4645	8.7666	9.077	8.8262	9.2615	6.2264
PIK3CG	5.3792	5.6787	5.0723	4.4755	5.2135	6.8376	5.4869	5.8989	6.0625	4.1457	7.1718	5.6029	4.5945	3.725	6.1907	4.8933	5.9627	3.3182	5.4017	5.4273	3.5912	4.5649	4.95	6.4114	5.0807	6.3235	4.6044	4.5026	6.574	5.0429	4.9362	2.5858	5.5962	4.0886	6.4839	3.9976	7.5761	5.2797	4.0465	6.4367	3.3703	6.3287	5.769	5.5825	4.3022	4.5965	4.578	4.4752	2.8541
PIK3R1	8.999	10.2499	9.2131	9.7155	10.3896	9.4873	10.919	10.8094	10.0793	9.1381	10.7729	10.301	9.2376	10.2096	11.316	10.7209	10.1384	10.2788	10.4511	9.0576	10.1472	9.6677	10.4046	10.6835	9.5864	9.6096	9.2437	7.5734	11.3377	9.6985	11.4962	8.1133	10.6133	8.8973	11.0957	10.2248	10.0495	9.642	11.4086	10.8444	8.6081	10.6921	9.5925	10.6574	10.0266	8.7215	11.1299	9.3688	10.2859
PIK3R2	11.3425	12.6189	11.907	12.1491	13.0777	12.2202	13.3235	12.8808	12.1226	12.3019	12.0801	13.3017	11.4108	11.7763	11.7928	12.0316	12.2159	11.584	12.3647	11.6554	11.8101	13.2702	11.6775	12.5006	12.0478	11.7033	12.5882	11.4526	11.6433	12.0358	11.4317	12.8361	12.4131	12.4164	12.118	13.6222	11.9264	11.5186	13.1745	11.9315	12.8665	12.5905	12.2068	13.4785	11.8833	12.0095	11.7342	11.9331	12.6901
PIK3R3	9.9405	10.6788	8.3862	10.9697	10.4307	10.5538	11.6932	8.5663	10.9648	7.7032	11.4644	9.2533	8.5423	9.5546	10.995	11.135	9.4852	9.7597	11.0175	10.5526	10.1455	10.5384	10.1444	10.9696	11.2124	9.4845	9.5016	9.6506	10.3103	9.7281	11.4214	8.863	9.4306	9.9072	10.8928	9.48	12.498	9.3537	7.6035	12.1182	8.4985	9.7001	9.7471	10.0742	10.5415	11.3845	9.8782	9.5558	8.6333
PIK3R5	6.428	6.3004	6.1379	5.182	6.0442	7.7991	7.2249	6.9709	6.4306	6.0832	7.8271	6.6375	5.1182	4.8509	7.6232	6.579	7.1504	4.7781	6.5128	6.6191	5.9646	5.5469	6.6454	6.8511	6.1877	7.8247	6.3215	6.7526	7.1494	5.3987	6.1039	4.9216	6.7921	5.3061	7.3415	5.6341	5.2268	6.4067	5.252	6.8548	5.8601	7.2621	6.5706	6.136	6.4526	5.9523	5.7945	6.9866	4.8598
PLAU	9.511	9.1961	8.8634	7.9503	8.9156	9.5435	10.5209	9.3016	11.966	10.2081	9.7955	10.4751	6.6142	9.3233	10.1161	8.4896	10.8481	7.2389	9.1093	8.9271	8.1006	9.5999	8.7863	9.6965	8.8606	9.0065	10.2329	7.838	8.9752	8.884	7.562	7.6135	12.0552	9.4209	9.9825	8.1963	10.5641	9.6227	10.5036	7.9996	8.5051	7.6564	11.8454	8.3625	8.5763	9.3214	8.8098	10.2354	7.955
PLAUR	8.8067	9.1358	9.5442	7.9006	8.4546	10.3907	9.5147	8.6173	10.0458	9.3059	8.6618	9.8026	7.4129	8.1168	9.7671	9.3317	10.7124	7.9761	8.6997	8.9155	10.457	9.2877	8.775	9.1162	8.2742	8.7735	9.6515	9.3444	8.9759	10.7937	7.5814	7.9588	9.7842	10.4934	10.9257	9.4208	7.8127	9.3337	7.9948	8.4513	7.3201	10.2052	10.0805	7.4074	8.0248	10.128	11.3156	10.1042	8.0175
PLCG1	11.025	10.0244	10.2987	10.5115	9.2882	9.8567	11.3198	10.5447	9.3082	11.2102	9.7804	10.3213	11.6415	11.9641	9.5575	10.6349	10.1677	9.2951	10.423	9.1828	10.9933	9.5803	9.3788	9.8004	10.1896	10.9987	10.1342	10.7382	10.7086	9.6899	9.1886	10.3187	10.7335	11.2215	10.3352	9.2642	10.4198	9.8843	10.1252	9.8842	10.5845	10.9379	9.4999	11.9288	11.1738	10.8028	11.9311	12.3035	10.2631
PLCG2	6.5961	8.384	6.779	7.6537	6.7366	8.2256	7.6336	7.5128	7.0575	6.1172	8.1635	6.7317	8.7259	9.4459	7.6883	7.4969	6.7306	8.5451	6.3343	6.4438	7.3567	7.504	6.1149	8.7948	9.3005	7.4959	8.0042	5.9883	7.5217	6.6785	6.6161	7.4027	8.9297	7.3754	7.9903	8.9679	8.2083	7.6257	6.3244	7.75	8.5613	8.2322	8.5985	8.2423	7.6122	7.0782	8.4349	9.6395	7.6688
PLXNA1	11.5414	11.2274	10.9551	10.4556	10.4649	11.7021	12.2372	11.3667	10.6374	10.7822	10.9783	11.5251	10.0274	12.2047	11.1689	10.6988	11.2412	8.7435	11.3004	12.1017	11.9212	10.1191	10.4555	10.5275	11.5302	10.9227	10.8419	11.5411	12.5053	10.3125	10.1542	10.5793	11.1824	11.6356	11.4933	12.2871	10.2655	10.6067	10.8744	10.3152	11.9087	11.4397	10.7732	11.2415	11.7842	12.541	10.8108	12.7451	10.2442
PLXNA2	8.3182	9.2029	8.9441	9.8595	10.3119	11.3526	9.6861	9.5302	8.791	10.2774	8.9478	9.7198	8.7455	8.9801	8.9846	9.6636	9.9959	9.9929	7.3616	9.843	11.9197	8.5147	6.8877	8.2413	10.3733	9.0739	9.6921	8.2873	9.8782	8.886	8.867	8.4873	10.4305	10.7583	10.1217	9.6095	9.4873	9.4391	10.7261	10.219	11.7636	9.9901	8.6026	10.9766	10.16	10.5757	10.2646	8.8714	9.6484
PLXNA3	11.243	10.8512	11.4667	13.0441	10.367	11.2055	11.3811	10.9654	10.2824	11.3297	10.7552	11.7795	11.4043	10.9832	11.211	9.6992	10.904	10.1526	11.4028	11.6779	10.7428	9.6035	11.6805	11.6929	10.8708	12.1041	11.0581	12.5302	12.6707	10.1541	9.5849	11.2588	10.9424	11.7031	11.1234	10.0533	10.671	10.4474	9.3602	10.7247	13.9099	10.7788	11.332	10.1517	9.6392	10.7158	10.7153	11.4428	10.6586
PLXNA4	3.7626	9.5064	6.8651	7.1419	7.0796	7.1293	7.6933	6.9047	6.7672	7.6462	8.6964	9.1855	10.0008	10.0803	8.9474	9.6656	6.7198	1.2959	4.8475	2.8656	9.6817	3.2084	3.375	5.2788	7.6383	5.8098	6.3141	2.817	9.1643	6.9536	4.4638	4.238	9.329	7.9489	7.3025	12.6728	12.7016	6.3147	5.745	5.5434	9.145	10.1605	6.2355	9.2231	11.6067	8.8633	9.168	10.9039	12.1518
PLXNB1	14.0671	12.16	12.9276	13.7888	13.1377	11.9558	12.2707	12.2602	11.7802	12.525	11.9068	13.0303	12.8234	13.3362	11.7994	11.6503	12.1728	11.8704	11.5783	12.7465	12.2061	11.7691	12.9255	11.4711	13.157	12.7918	12.4943	14.2521	13.3974	11.064	12.0567	13.2099	12.178	12.1288	12.3595	11.5512	13.0607	13.127	12.9847	11.6723	14.1866	11.6849	12.8536	11.1368	12.1879	12.8009	12.6104	10.6147	11.8056
PLXNB2	12.9665	12.9214	14.6141	13.7658	13.5543	13.6704	12.9371	13.8786	13.6255	12.8531	12.9641	12.059	12.6639	13.7109	13.4324	12.3396	13.6107	12.0639	13.1179	13.903	12.9775	11.8495	14.0057	13.4379	13.335	13.7283	12.5261	14.9638	13.7091	12.8625	13.2048	12.7996	12.2468	12.8776	13.504	13.2051	13.4471	13.6358	12.4577	13.2302	13.3326	13.36	13.8461	13.313	12.8227	12.3591	12.4931	12.8601	12.8381
PLXNB3	2.7075	6.7351	4.0957	6.8675	3.6856	5.0542	5.8078	4.3788	4.7204	5.581	5.7005	5.8782	1.9709	1.8563	4.794	5.4419	6.8018	0.4528	6.0871	7.7947	2.3611	2.9249	7.1347	10.3432	4.5562	4.8855	5.1504	5.9905	8.1911	4.9698	7.6771	1.8976	5.6466	5.5813	9.0596	6.109	5.5836	6.3027	2.0806	9.2082	3.7901	2.9324	4.5446	5.0974	6.9992	3.908	8.4007	5.3621	3.5921
PLXNC1	6.1423	6.4983	4.8835	5.3648	5.8965	7.6064	7.3159	6.6771	7.9582	6.541	7.5752	5.5348	6.4896	6.7419	7.3013	5.4712	6.7733	6.1953	6.3416	5.3238	4.9774	6.4315	5.4981	6.8139	6.2338	7.1942	5.771	4.3326	6.9614	4.9598	6.2558	5.8447	7.3289	6.1418	6.9208	4.4529	6.62	6.4506	5.8146	6.908	5.0964	6.9277	6.9286	7.46	6.156	5.9588	6.4198	6.6652	5.8681
PLXND1	10.7767	10.8549	9.6591	9.9983	10.0375	11.3357	12.1059	11.5203	10.1994	10.8753	10.1152	10.5015	9.552	10.3463	10.9174	10.643	11.6181	8.9683	10.5757	11.496	11.4366	10.264	10.294	9.9587	10.717	10.6763	10.2918	9.8234	10.9695	10.1187	10.1635	9.8248	11.4088	11.5269	11.8607	10.5797	10.3907	10.4863	12.0671	11.732	12.4396	11.044	10.574	11.9981	11.2071	11.5384	12.2135	11.9234	9.9335
PMCH	1.4237	1.6703	1.5354	0	0	1.2737	0	0.7997	0	1.7131	0	2.3487	1.1577	2.2225	1.9225	0	0	1.6459	0	0.9336	0.3963	0.5916	1.1055	2.2488	0.4257	0.6712	0	2.1247	0.6783	1.7408	1.5864	1.6788	2.3072	1.4534	3.0119	1.0055	1.5712	0.8178	1.0295	0	0	0	0.6565	2.1432	1.7344	0.7405	1.548	0	0.6627
PNOC	9.1564	10.4752	6.5896	12.2653	10.1355	9.1691	5.3013	9.0956	10.5801	10.8183	7.5452	11.5717	9.0475	10.4829	8.9526	5.9234	7.0671	5.4085	11.1132	7.1327	11.2074	6.1677	8.5058	6.6689	8.7998	12.3161	4.6284	7.3376	10.5568	10.3645	6.9724	8.0485	8.447	10.6997	6.0391	7.4517	8.4261	12.1649	10.3532	3.6206	6.2228	10.0358	13.2903	8.7278	8.035	8.1726	9.1227	9.5542	12.8709
POMC	1.553	2.9816	3.7423	2.4793	1.3811	3.1374	3.6597	2.364	4.274	3.6221	3.0936	3.395	2.8159	1.9421	2.5367	9.3505	3.6038	1.875	2.2259	1.9923	6.3243	3.9853	2.9442	2.1974	2.443	4.5185	3.3801	3.5953	3.651	3.0664	3.16	1.4157	3.0568	3.2963	3.6453	2.3378	6.1834	2.7073	5.5835	2.7334	1.621	2.414	4.1779	4.5915	5.2064	2.8375	4.4043	10.0429	1.6894
PPARA	9.1342	9.0491	8.9198	9.0619	9.5039	9.2669	8.1815	9.3779	10.1021	9.1748	9.7195	8.4227	9.024	9.8812	8.9846	8.8853	8.36	7.9858	9.3324	9.8072	7.8146	8.3386	9.866	10.1368	9.425	9.4098	8.5835	8.2328	9.6624	8.7193	8.3495	8.5205	9.06	8.499	9.4023	9.7624	9.1884	9.8597	7.5579	9.6967	8.2234	9.6265	10.2025	8.8835	9.0144	8.8441	9.6414	8.4674	9.4543
PPARD	10.2805	9.2753	10.8944	10.2679	10.4388	9.9061	10.663	10.2403	9.3229	10.3267	9.5279	10.4959	10.8329	11.0216	10.2633	10.0898	10.1935	10.126	10.0826	10.7573	9.9524	9.2934	9.8458	9.9938	10.6474	11.0071	9.9925	10.5538	10.6136	9.6661	9.7673	9.8191	10.1435	10.511	10.8791	10.2971	10.03	10.2663	9.9161	10.9153	12.4936	10.381	9.8431	11.0456	10.7906	10.4191	9.4158	10.4858	9.5318
PPARG	3.1271	4.5109	4.22	4.8307	3.8181	5.5619	6.3515	5.7559	5.8084	4.7759	4.5811	5.0161	2.8159	2.8587	6.1553	6.2189	5.7006	3.049	4.719	6.8478	6.7157	4.7965	4.9707	4.5939	4.9761	3.5439	4.3675	2.4686	6.0812	5.9219	6.7814	2.847	5.777	5.4533	6.699	3.5368	4.3452	4.5848	2.8193	8.8804	2.9535	5.0545	5.769	6.0471	6.3958	3.5033	5.5382	6.0699	2.041
PPBP	0	0.3515	3.5707	0.7257	0	0.3546	0.6241	0.6714	1.8868	1.0548	0.4089	2.1243	0	0	0	2.1305	1.7617	0	0	0.9949	0.7339	2.6686	0.9206	0.4072	0.9166	0.6712	1.7888	1.0056	0.9179	0	1.3372	0.3084	0.5167	1.9787	0	0.6995	0	0.6619	0.4632	0	1.3543	0	1.6918	0	0	0.6405	0.3797	2.9138	0
PPP3CA	8.2234	9.7666	9.6856	10.4418	9.2882	9.6882	9.6241	10.427	9.4363	9.4043	9.6155	11.1485	9.9598	9.5326	9.1745	9.4227	9.2562	10.839	9.8628	8.4802	9.9401	9.4046	9.8225	9.2193	9.0065	9.5099	10.6605	9.0377	9.5599	9.3609	8.7955	8.4835	10.3622	9.8485	9.6485	9.5956	8.4495	8.7199	10.0846	9.4838	9.6043	10.1851	9.7877	8.8268	9.1546	9.6361	11.1293	9.2538	10.3785
PPP3CB	9.8451	9.4664	10.075	9.8287	9.3242	9.8105	9.8248	9.9766	10.5299	10.5489	9.9597	9.5086	10.7366	9.7596	10.2742	9.1115	9.8125	8.7925	9.7441	9.9458	10.5181	8.6702	9.6806	11.3962	10.2634	10.3517	9.8256	9.0732	10.3298	9.8779	9.333	9.9631	10.0621	9.6309	9.6601	9.1139	10.065	10.413	10.5581	9.5998	9.583	9.3811	9.7853	10.1293	9.4188	9.6642	9.796	10.2651	9.9348
PPP3CC	5.6806	6.9632	6.2619	7.2539	6.6951	6.9373	6.8339	5.8969	7.6636	6.3717	6.0833	6.3777	6.7532	5.758	6.6773	7.3016	6.9404	5.3392	6.3047	6.445	6.702	7.3586	6.914	7.7857	6.1918	7.4308	5.5237	6.5316	6.966	8.1039	6.7112	6.2798	6.9401	6.2235	6.7261	6.6972	6.143	5.936	6.4847	7.2818	5.8586	6.3956	7.612	7.5542	6.807	6.4449	7.2668	6.8481	7.3107
PPP3R1	10.133	11.0882	10.5031	10.5132	10.5371	10.993	10.8578	10.0462	11.226	10.4524	11.0105	11.1161	10.8855	10.5427	10.6163	10.8592	11.149	11.273	10.4494	9.3934	12.0278	11.1059	11.2414	10.5304	11.1756	9.9044	10.6418	9.3047	10.6132	10.4683	10.6949	10.6565	10.8755	10.6912	10.9822	10.5658	11.1032	10.4056	10.9561	10.4035	10.5869	11.0026	10.3429	11.4921	11.2961	10.3586	10.3005	10.3057	10.6147
PPP3R2	0.9761	0	0	0	0	0.3546	0.6241	0	0	0	0	0	0	0.361	0	0	0	0	0.4944	0.4125	0	0	0	0	0	0.6712	0.4949	0	0	0	0.3844	0	0	0	0	0	0.5745	0	0	0	0.603	0	0.802	0	0	0	0	0	0
PPY	0	0	0	0	0	0.3546	0	0	0	0	0	0	3.5327	0	0	0	0	0	0	0	1.4689	0	0	0	0	0	0	0	0	0	0	0	0	0	0	0	0	0	0	0	0	0	0	0	0	0	0	0	0
PRF1	4.3464	5.1717	6.2345	5.4209	4.4678	5.6606	5.3878	3.6503	5.7945	2.6752	5.0914	4.1985	5.6608	2.472	5.8036	3.3233	5.8275	3.1311	4.6503	4.9442	2.7542	5.8549	3.6042	6.1452	5.7695	6.2966	6.1983	6.912	5.7166	5.9793	4.3169	5.0516	5.7426	3.0338	3.6453	4.4733	5.2732	5.5722	4.9144	5.7556	2.746	4.6743	5.3231	5.1983	3.352	2.8375	4.3414	5.0738	4.0118
PRKCA	11.7929	8.24	8.9864	8.9173	9.1578	8.8031	9.2861	8.0238	9.4696	7.8418	9.2537	9.1013	10.2927	9.7022	8.0914	8.2557	9.161	8.1696	9.8463	8.6902	9.8576	7.7558	8.459	7.6265	8.3919	8.8533	9.57	10.1508	8.9695	6.8343	8.4749	7.9602	9.765	10.2258	7.9903	7.0274	8.1172	11.5671	9.9391	9.0802	9.6034	8.1612	9.0088	9.8196	6.0663	9.2385	7.9236	8.7805	8.9065
PRKCB	3.9548	9.0476	5.5707	4.2951	4.4325	5.8879	6.2371	7.232	8.1236	4.9112	9.1301	6.8058	6.3227	5.3096	5.623	5.4712	8.1041	4.1486	7.5838	5.2876	5.3962	6.038	4.6241	5.8994	7.7751	5.7475	4.4776	4.2961	6.1093	4.086	4.9647	4.3434	6.0638	5.3759	7.5771	4.0797	5.1789	9.3576	3.4389	4.9537	4.9588	5.2855	5.3628	6.0923	5.6386	5.2329	9.1778	6.6535	4.5393
PRKCG	2.7661	5.7321	8.5131	4.1957	1.2248	4.5413	4.5524	0.3744	2.7941	5.4801	5.7657	9.2035	2.4004	1.8312	4.5231	5.2648	0.8456	4.9689	1.7874	4.9442	6.0537	0.8673	1.2261	2.6362	2.2769	5.3255	0.4949	3.258	2.6636	6.5613	1.3372	6.7799	1.445	3.0903	3.6453	1.9288	5.057	5.2469	5.8623	3.2107	1.0271	4.9461	3.919	2.1704	6.5456	0.6405	7.3751	1.3973	4.6198
PRKCQ	6.5069	7.7656	8.8847	7.5085	8.9252	9.7793	7.3806	8.9205	6.76	9.6572	10.13	7.7626	8.9295	7.2091	8.1669	9.2004	6.8451	7.3403	3.6838	6.1531	8.9253	6.2791	7.7768	7.7927	7.8268	9.4839	9.4992	5.6692	8.2021	7.7435	6.4943	7.1479	8.0118	7.1316	6.8862	9.6031	7.4786	6.9147	8.4297	8.7379	7.5128	8.6604	7.0141	7.257	7.6435	8.2607	3.2374	8.5197	9.0587
PRL	0	0.3515	1.0879	0	0	0	0.3456	0.3744	0	1.3874	0	1.0841	2.4004	0	0	0	0	0	0.4944	0	5.1126	0.8673	0	0	0	0	0.4949	0	0	0	0	0	0	0	0	0	0	0.6619	0	0.5206	0	0	0.802	0.7658	0	0	0	3.32	0
PRLH	0	0.3515	0	0.9859	0	0	0	0	0	0	1.3996	0	0	0	0	0	0	0.9783	0	0	0	0.8673	0	0	0	0	0	0	0	0	0	0.3084	0	0	0	0	0	0	0	0	0	0	0	0	1.507	0	0	0	1.4752
PRLHR	0	0	0	0	0	0.3546	0	0	0	0.6217	1.2083	0	0	0	0	1.5709	0	0	0	0	0.5282	0	0	0	0.374	0	0	0	0	0	0	0.778	0	0	0	0	0.3157	0	0	0	0.603	0	0	0	4.5109	0	0	0	0
PRLR	0.9761	8.4274	6.2417	7.7223	5.6499	4.8226	3.7783	6.4219	4.5314	4.5948	3.6017	2.9486	4.6678	6.227	3.014	5.9564	7.7129	4.558	6.6831	7.2089	8.3649	7.5138	1.478	6.7278	8.1308	6.035	4.084	5.5188	6.5605	3.9202	6.5518	4.0844	3.6085	5.0598	4.3525	4.8923	4.1991	5.6662	3.0998	4.2342	2.365	3.5927	5.0911	3.2332	9.994	3.2724	5.0539	8.2562	2.8541
PROCR	5.8106	6.7849	6.7888	6.0596	5.5871	7.0405	7.5317	5.7559	7.8644	8.11	7.787	9.5694	6.3136	5.4286	7.5117	7.1786	7.5071	5.7053	5.5349	5.7536	6.2169	7.2659	6.2394	8.1498	6.979	7.1162	6.3362	6.0771	6.3327	7.0437	5.4102	7.3061	7.731	6.9064	6.9036	6.5539	5.6557	6.6181	8.3813	5.9907	6.0641	6.7521	7.8101	7.8629	6.8824	6.7552	7.1912	8.0448	5.7774
PROK1	2.5449	4.4393	0.8078	2.6392	1.5221	6.5162	1.7807	2.5938	2.0833	1.0548	3.0371	0	1.5916	2.1411	6.7403	2.1305	5.2652	2.2135	0.8618	1.5781	2.2502	2.8444	1.6925	0	5.3132	3.8409	3.3223	2.9166	6.6139	1.1567	3.4693	2.1935	1.1966	6.7487	6.5408	3.8802	3.1421	0.3686	0.4632	6.8548	2.6298	4.0351	1.8489	2.1704	6.8327	1.2614	5.0539	0.8616	1.6894
PROK2	0	6.6994	5.3092	1.9789	0.8498	2.3725	8.1253	0	0	2.0814	1.9815	2.1243	2.8159	2.316	4.2819	3.8023	0.8456	10.1502	1.7874	11.4436	6.4824	0.4979	0.5325	0.7243	3.26	4.2973	3.9756	4.1805	4.3307	7.9691	2.6995	2.9836	0.8963	0.7256	10.7016	0.3917	1.1526	2.1678	2.4708	8.5178	0.603	4.269	1.8489	4.7501	2.4868	0	1.1405	6.2197	1.2235
PSMB8	11.547	10.0638	10.7253	10.6327	11.5839	10.048	10.3375	10.5053	10.8069	9.8707	10.5695	10.8832	10.5145	7.7523	12.1516	8.9302	10.6742	9.792	8.0653	10.1987	8.6992	11.6596	10.0159	10.9238	11.6466	11.0983	10.6407	11.6719	11.6387	11.7617	12.2867	12.955	10.381	7.6674	10.3881	10.109	11.3702	11.387	11.2584	11.4395	8.5712	10.1845	11.2209	9.2565	9.7662	9.0245	10.4064	10.3632	10.058
PSMC1	8.7495	8.9583	8.3585	9.1796	9.0901	8.9379	8.1721	7.8043	9.4936	8.8336	8.7762	8.4274	7.5393	8.2014	8.667	9.6535	9.0417	8.6084	8.624	8.3086	8.3784	9.0946	8.7195	8.0663	7.6275	8.7299	8.7297	9.0867	9.0909	8.8916	9.7273	8.355	8.2671	8.6428	8.7011	7.5195	9.4403	8.6651	8.9725	8.8276	8.2234	8.7093	9.2821	8.657	10.1658	8.1258	8.3268	9.3759	8.496
PSMC2	10.4744	10.6112	10.4115	10.1889	10.5035	11.1127	10.3701	10.9748	10.7855	9.9886	10.6946	10.3519	10.3017	9.6889	10.7105	10.1589	10.3931	10.4524	10.6921	9.9986	10.6376	11.1466	10.6508	10.1942	10.4507	9.9331	9.792	9.6863	10.295	10.5493	10.7079	10.6509	10.9095	10.0389	9.8294	10.4138	11.0458	10.4084	9.8939	10.3773	10.1109	10.6282	10.4675	10.4954	10.7343	10.1935	11.3597	11.3663	10.1222
PSMC3	10.4487	10.9763	11.3359	11.2452	11.0143	11.0806	11.1024	11.5152	10.9633	10.9616	10.6491	10.4785	10.6203	10.5457	11.5367	10.3315	11.3912	11.8952	10.479	11.1554	10.3868	11.39	11.563	10.5896	10.6506	9.9048	10.3336	11.1657	11.0556	11.2297	11.4964	11.7054	10.8309	10.0554	10.3592	10.2707	11.9347	10.8141	10.4826	10.9334	10.8881	10.8437	10.8417	10.7097	10.01	10.4193	11.1384	11.4415	11.129
PSMC4	10.8744	10.9796	12.1967	11.15	11.1766	11.9257	10.9921	12.2588	10.2424	11.2468	10.4202	11.1414	12.1467	12.3993	11.702	11.8793	11.2984	11.7555	11.7765	10.8331	13.2914	11.2857	14.3008	10.9759	10.2578	11.8538	10.54	11.0624	10.9489	12.3721	11.3815	11.0899	10.6528	11.0928	11.0197	10.4406	11.7859	11.3915	13.7671	10.3058	9.9178	13.2621	11.6154	10.6687	11.3304	12.8253	11.6787	14.2055	10.3355
PSMC5	11.3407	10.0196	10.764	10.9384	10.6067	10.1266	10.9719	10.637	9.9756	11.042	10.174	9.862	10.6486	10.5571	10.7394	9.7249	10.6226	10.7098	11.2873	10.8829	10.3935	10.7817	11.5636	10.2482	9.8057	10.4521	10.5124	11.5299	10.8241	10.3806	11.6601	11.2993	11.0088	10.825	10.055	9.7634	10.5238	11.875	10.4925	10.5707	10.469	10.4038	11.0411	10.3804	11.6898	9.9536	10.4243	11.3796	9.988
PSMC6	9.4051	9.9913	9.3776	9.5012	10.4338	9.3188	8.7271	9.3772	10.0377	9.3928	9.0759	9.3356	8.6311	8.6646	9.2886	10.2357	9.6286	9.4194	9.5215	9.5347	10.1964	9.8359	9.4797	8.5125	9.2155	8.8643	9.6906	9.3024	9.0198	9.5783	10.3192	10.0261	9.1986	9.3158	8.6529	9.1445	9.8736	8.7209	9.8772	9.5081	8.8151	9.0464	9.5495	9.531	9.2487	9.0604	10.4299	9.4753	9.6753
PSMD1	10.5975	10.562	11.5525	10.8414	11.1141	10.7722	10.8907	11.0893	10.2495	10.4294	11.0427	10.2361	11.0991	10.7371	10.4726	11.2824	10.7556	11.3349	11.6184	11.321	11.4677	10.8322	10.8544	10.6494	11.2737	11.3655	10.2575	10.2472	10.3323	11.1782	11.3876	10.2461	10.3162	10.3929	10.8154	11.3232	11.7033	10.6201	11.0508	10.8417	10.2986	10.7906	10.25	11.3798	11.263	11.1584	11.3549	11.5812	10.9802
PSMD10	9.4754	10.6457	10.2866	10.1002	11.4267	9.6601	12.8219	9.7635	10.8694	9.7549	10.2847	10.2091	9.2218	8.7968	10.3443	10.6564	10.3922	10.3147	10.6659	10.2912	10.393	10.1229	9.7078	10.4613	9.9762	10.0229	9.9879	10.3737	10.2822	10.526	10.4854	10.2882	9.8079	9.6232	10.1096	10.1424	10.9141	10.3638	10.3928	10.0341	8.856	9.2629	10.3772	10.5564	10.4677	9.7724	9.6625	10.0945	10.3129
PSMD11	9.0551	9.6053	10.6414	9.5321	9.6368	9.9401	10.4802	10.6586	9.6892	9.8548	9.6658	9.0655	10.1181	10.3186	10.3513	10.2864	9.6431	10.6069	11.0515	10.1679	10.5694	9.8274	10.4122	9.8625	9.9642	9.8378	9.3793	9.7686	9.767	10.1075	9.6696	9.8312	9.1171	10.0155	9.6132	9.4906	10.1162	9.5105	9.5412	9.6891	9.0048	9.6976	9.4425	9.9011	9.6264	10.0587	10.6707	10.3898	9.1975
PSMD13	9.654	10.6347	10.5146	10.0517	11.1179	10.7743	10.9715	10.811	10.5482	10.039	10.8402	10.4307	10.6393	10.2586	10.5282	11.0334	11.1601	11.2171	10.8012	10.6654	10.3055	10.1404	11.1717	9.8685	10.4966	10.0376	10.5741	11.124	10.894	10.4975	10.8198	11.3263	9.7318	10.1551	10.6508	10.2342	10.529	10.8416	10.5442	9.7775	9.7082	11.0931	10.7723	10.8333	10.1385	10.0797	10.409	11.5595	10.9232
PSMD14	10.2692	10.3362	10.4476	9.8986	10.4611	10.5724	10.0474	9.7845	10.3779	9.2341	10.0337	9.9962	9.8884	9.8071	10.5378	11.971	10.1251	10.16	11.1611	10.4532	9.9691	10.9016	10.52	9.8365	10.6219	9.7616	10.1716	9.2862	10.2755	10.609	10.291	10.3556	11.3029	10.8339	10.2015	9.957	10.7289	9.9822	10.1752	9.3344	9.3608	9.7241	10.1148	9.7451	10.6444	9.3716	10.5309	10.7254	9.8095
PSMD2	12.1009	12.1163	13.1078	12.472	12.6854	12.0179	13.0426	12.3336	11.8854	11.5833	12.1235	10.6918	12.2281	12.2405	12.086	12.9693	12.921	12.4162	13.2082	13.1445	12.6559	13.7104	12.341	13.1691	12.6274	12.5179	12.5254	11.8939	13.0898	13.4499	12.5001	12.0189	11.9496	12.1157	11.6658	12.7299	13.1331	11.5429	11.7995	12.2779	11.2788	12.4355	12.7181	12.1279	13.2817	12.4826	12.9244	12.5691	11.8027
PSMD3	10.5339	10.8958	12.3119	10.6504	10.7642	10.8925	11.7088	11.2727	10.8905	11.7749	10.7653	10.447	11.6787	11.3665	11.0322	11.5844	11.0688	11.1427	12.1195	11.7728	11.6715	11.1687	11.54	10.6729	10.5921	11.0775	10.9731	12.2895	11.0703	11.3303	10.8944	11.0491	10.8884	10.9423	10.3118	10.5841	11.144	10.5006	11.4492	10.4155	11.032	10.7894	10.9587	10.893	12.4431	11.2397	11.1847	11.7916	10.5924
PSMD4	10.3823	10.7656	11.6511	10.4636	10.7661	10.291	10.4878	10.8578	10.957	11.1564	11.4321	10.784	10.8197	11.0889	11.0533	10.965	10.8142	11.3236	10.907	10.7579	11.175	11.3049	10.9181	10.9921	11.2379	10.9411	11.1066	11.5123	10.6804	11.3623	11.4334	11.5976	10.8606	10.5686	10.3481	10.5581	11.2627	11.3383	10.5475	11.2798	10.71	10.615	11.4323	11.1014	11.2315	10.7921	10.4045	11.8859	10.9035
PSMD5	8.8161	10.5225	10.1292	10.5106	11.0742	10.5835	9.4664	10.3009	10.694	9.664	9.8841	6.813	10.5605	9.0698	10.9902	10.9288	10.2755	9.6568	10.4333	10.5765	9.4963	10.4434	10.8038	11.6144	10.5704	10.0372	10.9646	8.8425	10.3555	10.8194	9.6521	9.2894	10.6655	9.6279	9.655	9.983	10.5657	9.7439	10.4403	11.284	10.5435	9.9116	10.2318	9.2892	10.2313	9.5408	10.5943	9.576	9.7436
PSMD6	9.6189	9.9367	9.9726	10.0212	10.5492	9.1718	9.4812	9.159	10.6525	9.7799	10.3818	9.8401	9.9732	9.616	9.7451	10.7608	10.1526	10.857	10.7593	10.1832	10.0365	10.3854	10.2894	10.1547	9.9608	9.4273	10.209	10.3594	10.3279	10.3277	10.4261	10.5616	9.6154	9.6112	9.9136	9.991	10.7185	9.8161	10.1369	10.1312	9.305	9.255	10.7793	9.4321	10.452	9.6351	9.5082	9.6186	9.9901
PSMD7	9.4336	10.4713	10.3589	9.9448	10.466	10.3005	10.087	10.7547	10.3959	10.0308	9.9752	9.6581	10.5774	10.1375	10.1449	10.5242	10.2436	10.9345	10.4691	9.443	10.4237	10.8622	9.6416	9.8262	9.8309	10.0658	10.3082	9.7203	10.3373	10.2765	10.2427	11.5855	10.4237	10.2615	10.0628	10.7436	10.2653	9.922	11.0664	9.7274	9.7721	9.9867	10.906	10.1499	9.9966	10.032	10.6863	10.9235	10.736
PSMD8	11.9355	11.5878	12.5544	11.9373	12.0179	12.3219	11.889	12.4971	11.6622	12.0088	11.3158	12.4134	12.2605	10.4319	12.2742	12.3073	12.0203	11.8253	12.4663	11.869	11.8361	11.8479	14.5505	11.6213	11.5194	12.7384	11.4602	11.774	12.0043	13.4937	12.0336	12.2144	11.4998	11.6494	11.804	11.5029	12.4615	12.2623	10.4182	11.0394	10.44	13.9807	12.4804	11.4279	12.0744	13.7142	12.283	12.6528	11.1554
PSME1	12.4409	11.2702	11.1929	11.7514	13.04	11.8459	10.7782	12.2512	12.6995	11.7273	12.2677	11.302	10.8313	10.1151	12.8722	11.5283	11.7929	11.1024	12.0621	11.9379	11.023	12.5263	12.2636	11.6838	11.9254	11.314	11.7974	13.0022	12.0621	12.8107	12.0655	12.3432	11.1893	10.7567	10.8664	11.2533	11.7665	11.4146	13.3847	12.3605	10.7436	11.657	11.8981	10.9895	11.1373	11.0994	12.1107	12.8648	12.1478
PSME2	10.1117	9.1708	10.4573	9.8941	11.033	10.8137	9.581	11.1687	10.7744	9.6792	10.0776	9.1232	9.5073	7.8391	11.7576	10.4936	10.2341	9.5418	10.4586	11.4179	8.6485	11.4848	10.4605	10.0534	10.7109	9.0049	10.3871	11.4219	10.1586	11.7377	11.1648	11.4715	9.7259	9.3239	9.3444	9.8327	9.8612	9.5966	11.2135	10.8957	9.4297	9.9955	10.0963	9.0472	9.1437	9.8381	10.7768	11.5877	10.6741
PSME3	10.5006	11.2192	11.6309	10.9788	11.0369	11.504	11.8698	11.9365	11.0374	11.5575	11.2132	11.0252	12.0769	11.3603	11.5828	11.4513	10.8822	11.7665	12.4509	12.0186	11.9991	11.0855	11.6537	11.1429	11.2455	11.3653	11.1183	11.7451	11.1339	11.9881	11.1989	10.7974	11.2773	11.1504	11.0819	11.5543	11.5484	10.7514	11.5008	11.2855	10.5202	11.2216	11.5244	10.1989	12.3281	11.4655	10.9767	11.1269	10.9517
PSPN	4.0421	1.2508	2.8834	2.2994	1.7685	1.9205	1.5334	1.7529	0	2.9	2.8531	0.6415	1.7073	2.9142	1.9186	2.1305	0.8456	1.9674	0.4944	2.7985	2.3157	0.4979	2.1926	0.7243	0.374	1.4737	2.4598	4.8935	1.2229	0.6913	2.1238	0.3084	2.7222	2.783	1.6593	0.6995	2.2232	1.2961	0.8134	1.2041	2.0404	1.7678	1.0808	1.6326	1.912	1.2614	1.4889	2.7482	0.9185
PTAFR	6.567	8.3392	6.8369	6.0667	6.0558	8.5703	7.2404	6.6304	6.9035	6.1172	8.7043	7.2709	7.457	5.9369	7.6633	4.8795	7.7293	5.3752	7.7519	8.7971	5.8083	4.9582	7.3997	7.3434	7.7073	7.2344	7.0483	5.2589	7.0269	7.7269	6.2267	4.5917	8.5182	5.9261	7.7797	4.1061	7.3042	5.9775	6.5097	7.1829	6.8213	8.4463	7.6722	5.7608	5.6207	7.0173	10.3453	5.0384	7.4104
PTGDR	1.553	0.8701	2.3583	2.2994	0.8498	3.8999	1.7807	1.1278	2.4106	1.0548	2.7159	1.696	2.0951	0.8897	2.4725	0.8834	3.0308	0.9783	1.3976	0.4125	0	3.4451	1.6925	3.0309	1.8729	1.8742	0.4949	1.0056	2.9393	0.6913	1.3372	0.9658	2.6248	2.2	4.2471	0.6995	1.1526	3.6268	1.8681	2.1626	0	2.6534	2.7173	2.8684	2.4868	1.0826	2.1085	3.32	0
PTGDS	7.4196	13.8116	12.1717	13.2972	12.4788	9.4173	13.5825	11.8123	11.1292	11.2006	12.1458	12.891	9.456	10.0878	6.2397	7.6922	11.3553	7.134	9.8495	9.744	9.8866	10.0971	9.8926	13.8394	15.1332	11.2125	15.4758	14.8868	11.6308	11.3049	6.8706	5.7133	11.7661	10.8724	9.365	8.3323	10.7586	10.0183	10.9052	8.3376	9.927	14.3185	10.6012	11.7593	8.2112	9.5581	13.8884	9.472	11.1281
PTGER1	3.1271	9.4026	7.3363	4.5173	3.7043	4.5063	8.2941	3.1699	5.3927	6.225	4.2244	7.6625	2.3299	9.5137	6.3422	3.9672	5.0391	6.6537	1.3976	7.636	4.8282	5.8854	5.1806	7.8951	4.9487	6.0673	6.9704	8.0168	5.2102	8.3026	6.5565	7.0733	8.4073	7.3554	2.9023	6.5249	5.4123	4.6022	4.9677	5.6596	5.6819	6.193	6.5306	7.3774	3.5913	8.1544	5.7222	5.1084	3.49
PTGER2	4.3464	8.3478	4.3318	8.1567	7.4232	9.2623	6.8583	5.9481	7.4581	5.9131	5.757	4.2839	4.0537	5.2888	8.8449	5.4151	8.1249	5.1863	5.6212	9.7188	6.6021	5.0145	3.9341	9.0352	6.9924	7.7151	6.0984	5.5345	11.4215	5.9793	7.3004	3.9574	9.2123	6.9142	7.4932	6.8476	3.7782	5.5985	5.8994	9.4968	3.8572	6.6102	6.1169	3.9074	7.5568	5.4697	6.6007	6.2355	4.2328
PTGER3	2.7702	6.3334	4.6332	7.4077	5.4649	8.0039	8.373	5.0738	8.8909	7.0424	3.4761	6.1418	3.4926	4.2274	5.9201	1.4287	6.0883	2.844	4.6146	4.0837	2.6559	5.7744	7.1095	5.0978	6.6447	6.1613	5.9205	4.8925	6.0638	7.2859	4.659	2.5955	7.2598	6.8945	5.2446	2.8853	8.5802	7.0313	4.6934	8.5904	2.5218	5.2064	7.8148	7.272	2.9069	4.4232	2.3155	7.5554	4.7077
PTGER4	6.1022	8.6208	7.0804	5.6258	6.9451	7.2894	7.1985	6.8315	7.8577	5.9131	6.6897	6.2487	7.8189	7.5462	6.0213	5.7606	7.2137	5.957	9.5422	6.5647	6.7982	5.7594	6.1149	6.4004	6.6369	7.428	9.014	6.1709	6.8766	6.2479	6.0911	4.9988	6.6693	6.606	6.8234	5.3329	6.3177	7.8111	6.8115	5.4461	6.3103	6.8151	7.9683	6.6094	6.5456	5.0744	8.4173	9.6889	4.6961
PTGFR	0	2.1081	1.0879	1.7173	0.3419	3.6019	4.174	1.1278	5.336	3.6221	1.2083	4.3645	2.9629	1.0956	3.4068	2.0346	2.8828	0.3132	4.1166	0.4125	0.7339	2.9249	0.9206	4.1398	0.9166	2.7286	2.3483	1.5924	7.5664	1.1567	2.1238	1.1318	4.0448	3.6741	2.9023	0.3917	0	2.3436	2.8947	1.2041	0	1.7678	2.9432	4.549	1.507	0.3555	1.7693	6.9394	0
PTH	0	0	0.8078	0.7257	0	0.3546	0	0	0	0	0	0	0	0	0	0	0	0	0	0	0.2881	1.7961	0	0	0	0.3743	0	0	0	1.1567	0	0	0	0	0	0	0	0.3686	0	0	0	0	0	0	0	0	0	0	0
PTH1R	1.553	2.8219	1.3224	3.7109	5.025	4.7939	5.0297	2.5938	5.5169	5.0584	1.5685	2.2986	4.6243	3.0688	2.9207	5.5685	3.7815	8.4878	2.5617	1.867	7.5897	0.8673	2.3271	5.3951	2.9086	4.8649	2.7504	3.5953	4.05	2.8374	1.6495	4.4256	4.9808	5.5769	8.0266	3.7187	2.6175	6.4885	4.0131	3.766	8.6664	3.4089	4.5879	6.0923	4.5493	1.9239	6.389	8.2715	6.4704
PTH2	0	0	0.8078	0	0	0	0	0	0	0	0	0	0	0	0	1.4272	0	0	0.4944	0	0.5282	0	0	0	0	0	0	1.8154	0	2.4068	0	0.5622	0	0	0	0	0	0	0	0	0	0	0.456	0.7658	0	0	0	0	0
PTH2R	8.6866	9.276	9.405	9.8787	7.0767	1.0801	8.4429	9.265	2.0833	9.6388	8.3062	8.3942	9.9761	9.0146	6.7939	2.5327	4.441	0.5706	8.9031	6.9401	8.9919	8.5245	7.7797	7.8871	7.0025	8.4546	3.9376	7.2108	0.9179	7.3567	6.5704	2.5274	9.0246	9.6184	8.3875	9.3342	4.9122	2.1678	10.5008	8.1887	9.3777	9.2447	5.0753	7.8233	3.663	8.9636	5.672	9.1765	9.1049
PTHLH	3.7626	4.7809	3.4766	4.8955	2.3253	5.1514	3.312	4.743	5.567	5.2131	3.6776	0.6415	3.4685	4.9993	5.6523	4.2494	6.5337	3.7145	3.0628	3.1064	5.0466	5.2976	2.5633	3.6336	4.5169	4.2076	6.2689	1.0056	4.9023	4.5695	3.2553	2.5274	3.265	6.7618	5.2086	2.2459	3.4949	5.6412	3.2793	3.8554	2.746	5.1937	5.1527	3.3368	3.0111	2.9461	2.8119	7.7917	4.5393
PTK2B	9.1662	8.5715	8.8961	7.8525	9.5318	9.1287	8.6917	8.2513	9.6087	9.1748	9.2521	8.7888	9.3028	8.51	8.9213	6.0817	7.6225	7.4016	7.6875	8.8352	8.1095	8.9685	8.9751	9.5563	8.7541	9.3191	9.4828	9.0867	9.1887	9.0523	8.4994	8.9942	9.0704	7.2785	8.1191	8.9552	8.2872	8.5963	7.2197	10.1462	9.4078	7.9473	8.315	8.2915	8.1026	7.247	8.8797	7.7209	8.821
PTN	5.5377	9.7565	9.8342	11.0262	8.6216	8.8955	9.0873	5.2936	7.8678	8.9653	7.2233	8.2182	8.0841	8.0206	6.6083	4.8933	7.8833	11.234	4.9076	7.7689	8.1616	11.8898	6.9092	6.9109	8.8046	10.3595	9.5536	8.4057	10.7409	3.1685	11.0539	10.4569	6.4091	6.6676	7.6305	3.7525	10.3991	8.6114	11.1263	8.5993	5.3561	8.3936	9.3835	4.0965	11.4625	10.4386	8.073	12.6697	9.2533
PTPN11	11.2162	10.5879	11.1069	10.2896	10.8048	11.2182	10.802	10.8407	9.4957	10.3578	11.3381	10.9768	11.2367	11.7927	11.3652	10.6988	10.5714	11.4249	10.7463	11.3035	10.7081	11.1148	10.811	10.2408	10.8894	10.5523	10.1029	10.3992	10.2541	11.3164	11.1355	10.8321	10.525	11.0031	11.2819	10.5777	10.9709	10.5061	11.9557	9.8987	9.795	10.9383	10.8612	10.7354	10.9518	11.4162	11.9788	10.5681	11.1447
PTPN6	9.0153	10.0601	9.7124	9.384	9.8839	10.0987	10.6928	11.0636	10.3495	9.2508	10.5292	10.1513	10.9348	8.5268	9.6764	10.0782	9.4246	9.1864	9.3994	10.1779	9.7253	10.1768	10.1023	9.8344	9.6387	9.6139	9.4519	10.6524	9.5751	10.7423	9.887	9.4911	10.0598	9.4145	9.8543	9.7171	10.1523	9.9777	10.0213	9.5885	9.8793	10.6317	9.0274	9.4596	10.6319	9.7617	9.8997	10.5494	10.1019
PTPRC	7.8162	7.7946	7.7773	6.7045	7.4587	8.6733	8.2639	7.9076	8.5402	6.6456	9.3114	7.8245	7.8253	6.3777	8.7633	7.0093	8.8432	6.1016	8.3998	7.7928	5.1218	7.6621	7.0226	8.3945	7.851	8.5749	7.6071	7.5229	8.1624	6.8186	7.7298	6.1165	8.1926	6.3411	8.6137	5.9502	6.7104	7.8822	6.4671	8.5616	6.2026	8.149	7.6511	7.9349	6.821	7.4951	6.7655	7.4847	4.9457
PYY	0.9761	1.6815	8.4847	0.9859	0.3419	3.1374	1.0584	0.6714	0	1.3874	1.3996	0.6415	9.8535	0.361	0.3252	2.6012	0	3.6322	0.8618	2.8656	9.8788	2.5719	0.9206	0	0.374	0	5.4717	4.2201	0.5308	4.4529	1.1514	3.866	0.5167	3.6741	0.7821	5.1799	0.3157	1.2961	0.8134	4.4788	2.2118	0.5667	1.0808	0.7658	2.7063	0.6405	1.3252	3.0623	4.0893
QRFP	1.553	1.4091	0.4596	0.9859	1.0495	1.8102	2.0867	1.3112	0.6226	1.6575	0.9877	0.6415	1.005	1.0956	0.5903	0.3579	0.8456	1.4318	1.9488	3.6909	1.7788	1.7961	2.1926	0	1.1266	0.9173	0.8627	0	0	0	2.313	1.1318	0.5167	1.3973	0.7821	0.9529	2.5589	0.6619	0.4632	0.9025	2.365	0.9724	1.0808	1.9264	2.3194	1.694	0.6801	1.3973	1.2235
RABEP1	9.7484	8.7043	9.6872	9.1487	9.101	9.4212	9.3475	9.3956	9.0178	9.3113	10.3175	8.9869	9.5144	9.8774	9.1059	9.9697	8.753	9.5497	9.2258	9.6134	9.694	9.0194	8.7722	8.8245	9.1884	10.1231	8.8615	8.7134	9.1934	9.8908	8.7459	9.2716	8.9501	9.8727	9.912	8.9175	10.1438	9.8462	9.3203	8.9093	8.8396	9.3472	9.0427	9.7852	10.1767	9.4303	9.3254	8.992	8.8634
RABEP2	8.9148	8.2174	8.5425	9.13	8.4894	7.7552	9.3623	8.2638	8.4716	8.778	8.0142	8.7979	8.4663	8.816	8.7085	8.6067	8.4776	8.9725	8.4746	7.8184	8.7638	8.4868	8.4862	8.6617	8.6602	8.5489	9.1962	10.5081	8.9835	8.4134	8.2546	9.2156	8.7879	8.796	8.1487	8.6392	8.3685	8.5113	8.8781	7.8099	9.5099	8.8825	8.153	8.7038	7.8166	7.5194	8.5261	8.6748	8.8561
RAC1	11.2669	12.6884	12.7781	12.469	12.2478	12.0049	13.2942	12.0963	12.4437	11.9181	12.7327	12.0979	12.6917	12.4522	12.0265	12.7139	12.7126	12.1613	11.7875	12.3431	12.8114	12.4594	12.3627	13.0891	12.9073	12.5713	12.1303	12.0914	11.9403	12.7262	11.6643	12.3485	11.9685	12.6741	12.3896	12.477	11.6489	12.5175	11.8753	13.0052	12.425	12.6479	12.6232	12.6014	12.4034	12.3496	12.8452	13.0134	13.0005
RAC2	7.4278	8.1263	8.5655	7.0523	7.8383	8.4898	8.3903	7.5221	9.7051	9.7975	8.861	8.4251	7.8601	6.1938	8.4179	7.6503	8.8356	5.7709	7.5991	8.1035	6.0537	8.8079	6.7921	7.8931	8.2617	8.8092	7.8944	10.3737	8.7738	8.7689	8.4257	8.7486	8.3758	6.7618	8.7085	8.7076	7.6588	8.7728	7.1328	8.8372	6.3197	7.9696	9.249	8.0499	6.8673	6.3729	8.15	8.4872	7.8495
RAC3	8.4911	9.2869	7.0562	8.344	8.2819	6.4349	7.5835	6.2245	9.2735	8.2157	7.1586	7.9798	8.5968	7.3056	7.6361	9.4114	7.6107	7.3954	8.4308	6.3648	8.2098	7.1111	9.609	7.8242	6.8143	10.3119	9.5274	5.4372	9.6198	8.6303	7.855	9.1887	8.6085	8.0233	6.7287	6.0143	7.946	8.0768	9.1985	6.1755	7.4796	5.2311	8.2318	6.9733	10.365	5.6809	8.676	9.0532	9.8087
RAET1E	2.2835	3.8042	0.8078	4.3424	0.3419	2.5883	1.3917	1.3112	0	1.3874	1.2083	0	0.3239	0	0.8142	1.0883	0.8456	1.2959	0	2.1076	0.2881	1.6139	0.5325	1.9762	1.985	0.3743	2.2274	4.403	0.5308	0	2.8898	1.6528	0.8963	0.7256	1.2863	1.8055	2.6175	2.1678	1.0948	0.9025	1.0271	0	2.3474	1.9264	0.9419	1.4204	3.5656	1.3973	0.9185
RAET1G	0	0.634	1.0879	1.7173	0.3419	2.741	1.6623	1.1278	1.8868	2.2543	0.4089	1.926	1.005	0.8897	2.5758	3.5132	0	1.1584	1.3976	3.3069	2.0337	1.4052	0	0.7243	1.1266	0.6712	2.4598	2.4686	0.9548	0.6913	1.5295	1.9483	1.8416	1.9787	1.6593	1.6707	2.8029	0.3686	0.8134	0.5206	1.0271	1.548	1.8489	2.5612	4.4286	0.8784	3.2828	4.0464	0.9185
RAET1L	0.9761	0.8701	0.4596	1.3975	0	1.4175	1.5334	0.6714	0	0	0	0	0	0	2.2605	1.5709	0.8456	0	0.8618	0.4125	2.4961	0.4979	0	0.7243	0	0	0.4949	0	0	1.508	0	0	0	0.9858	0.7821	0.3917	1.8839	0	0	0	0	0.5667	0.802	0	2.9551	0.3555	1.1405	2.0936	0
RAF1	10.743	10.9012	10.8224	10.3543	11.4762	11.3103	10.6964	10.5926	10.948	10.8926	10.602	10.5922	11.2908	11.2183	10.9905	11.2804	10.3602	10.4794	10.3815	11.4639	11.6064	10.7413	10.9233	11.4012	10.9523	10.4471	10.999	11.0943	11.4502	10.7659	11.2221	11.4575	10.762	10.3125	11.0307	11.1207	11.2065	10.9352	11.122	11.7634	10.8247	10.4561	11.2612	10.7745	10.367	11.7772	11.1943	11.2042	11.3576
RARA	9.4656	10.7669	11.1225	10.4603	9.8399	10.1545	11.0251	10.6527	10.4587	10.8913	9.8144	10.2441	9.4114	10.3494	11.0929	10.3315	10.4517	9.9003	9.8527	10.2153	9.8253	9.5362	9.8168	10.4449	9.9527	10.6215	10.4676	11.6801	11.0202	9.9115	9.5705	8.9982	10.0869	10.6632	10.7152	10.695	10.3187	9.8456	10.8497	10.4067	11.188	9.8993	10.3964	11.1078	11.0721	9.4755	10.0536	10.8564	10.251
RARB	4.9533	7.4154	5.4887	6.9067	6.9822	8.9156	6.7752	6.6476	7.7019	6.0366	6.3154	6.4469	6.9317	5.4662	5.3102	6.8209	7.488	6.4843	7.3652	8.9935	8.3503	6.3825	9.4958	5.8349	6.9025	5.623	7.8769	7.4624	5.6919	7.9002	8.0816	8.0958	5.9578	6.5914	4.4974	1.9288	5.3872	6.557	5.1168	4.8488	7.1513	6.6102	7.5516	8.181	7.1396	6.0529	3.3267	5.4424	6.5342
RARG	11.6273	11.7965	11.0814	11.3887	11.1779	11.81	10.9184	12.4551	11.3352	11.6136	11.4531	10.5727	11.2299	11.2837	11.4938	10.3917	11.1736	10.6208	11.5312	11.8483	9.5299	10.8478	12.1035	10.1497	10.7723	10.3792	10.6329	11.8415	9.9661	11.0005	10.4436	11.5564	11.2648	11.3169	10.6049	11.2739	10.5215	11.3671	12.0533	10.4333	12.5947	11.1644	10.8309	9.7707	10.4239	11.9032	9.2972	11.3451	11.3354
RASGRP1	5.4447	5.47	7.1658	6.2575	7.3255	6.1424	5.9644	6.9845	8.0225	6.0007	8.4182	8.7723	6.3407	6.2595	6.0656	6.2933	5.8071	7.9913	6.0439	6.3117	7.2705	5.267	6.1055	7.5255	5.2246	6.4462	6.7632	5.7253	5.7995	7.1474	5.8141	6.7094	6.6069	6.6489	7.9362	9.9016	5.6971	8.4951	6.3514	6.3548	6.4624	6.4918	4.7758	6.9325	6.1684	7.2733	6.0321	6.5441	6.2264
RASGRP3	6.5816	5.7763	6.2417	6.6632	5.7027	6.9813	7.3946	6.0804	6.9856	5.1706	6.5951	5.3882	6.6465	6.4914	6.855	6.364	6.8249	5.9228	6.0705	5.7712	6.0727	6.8215	6.3142	6.4334	7.0644	7.6738	6.0368	6.1506	6.1906	5.2667	5.9977	5.7001	6.6005	5.9869	6.9547	4.8461	7.6359	6.0927	6.7519	6.3776	5.8076	6.5669	7.0829	8.0229	6.5503	5.9845	5.7386	6.9959	4.454
REG1A	2.2835	2.8219	4.6662	7.3785	5.5546	0.6389	3.3886	4.9087	0.6226	6.63	2.8531	5.9288	6.1288	0	0	0	0	3.2089	2.8339	3.2638	6.4608	0.8673	0	0	5.6556	2.2782	1.7888	5.8814	0	3.5928	1.7835	0.9658	0	5.5267	1.9554	0	2.6175	6.4017	0	0.5206	3.75	6.0846	4.2919	1.2634	4.9866	1.5637	1.6359	10.899	0
RELA	11.8515	12.3605	12.0874	11.7066	11.5593	11.9371	11.574	11.7151	11.8443	11.6228	11.8388	11.8376	11.4282	11.4386	12.1789	11.7389	11.7707	12.3105	11.715	12.6774	11.0503	12.0861	12.4027	12.2079	12.2383	12.0764	11.6126	12.4464	12.2271	12.254	11.6012	11.8121	11.9056	11.2039	12.3123	11.9895	11.6134	11.9104	12.0268	12.1451	11.6	12.0035	11.6942	11.3983	12.0022	11.7504	11.1515	11.2645	11.8841
RELB	10.329	9.6053	10.2278	9.3769	8.9237	10.3907	9.9736	9.4591	8.7427	8.7403	9.1114	9.2506	10.7389	8.5313	9.438	9.0675	10.1179	9.2783	10.0374	9.7267	8.3822	9.5144	9.7216	8.6048	8.0906	8.8505	9.7343	9.7212	9.3099	10.1681	9.3774	8.6865	9.053	9.3408	10.4547	9.2436	8.8589	10.5646	7.9335	8.8262	8.2726	10.4541	9.7682	7.2832	8.2291	11.2993	10.4904	11.252	9.3636
RETN	0	0.3515	0	0	0	1.4175	0.3456	0	0	0	0	0.6415	0	0.361	2.012	3.5483	1.7617	0	0	0	0	0.4979	0	0	0	0	0.4949	0	3.651	0	0	2.9395	0	0	1.2863	0	0	0.9056	0	0	0	0	1.0808	1.2634	0	0	1.7693	0	0
RETNLB	0	0	0.8078	0.9859	0.3419	0	0	0.3744	0	0	0	0	0.3239	0	0	0	0	0	0	0.4125	0.2881	0	0	0	0.6706	0.6712	0	0	0	1.1567	0	0	0.5167	0	0	0	1.5641	0	0	0	0	0	0	0	0	0	0	0	0
RFX5	10.0125	10.6292	11.4453	9.8996	10.2243	9.9684	10.2308	10.279	10.1874	10.3608	11.2152	11.001	11.3661	10.6117	10.6107	9.8286	9.7255	10.8612	10.1511	9.8466	10.1311	9.9953	9.9484	10.8947	10.7779	10.3641	10.8595	11.2261	10.7409	10.457	11.3661	11.0973	10.6463	10.1679	10.2729	10.6769	11.1139	11.0107	10.4273	11.816	10.2618	10.1562	10.4079	10.7066	10.0448	11.0307	10.1042	10.0227	10.1985
RFXANK	10.2627	11.8536	10.0198	10.6173	11.1204	10.1273	11.1184	12.4572	11.0133	12.1088	11.0516	12.2014	10.6636	11.0215	10.5049	11.077	11.1539	10.5564	9.7763	10.6569	10.609	12.1013	10.5024	10.6692	10.6938	9.4873	12.0849	12.708	10.1915	12.6056	10.6051	11.2771	10.4311	10.8708	10.6767	12.0761	11.2992	11.4943	11.2071	10.9955	10.7356	11.4151	10.9838	11.3779	10.8286	11.2624	10.5144	11.2922	12.2999
RFXAP	7.7464	7.2963	7.5245	7.6654	7.3867	7.9235	6.6832	7.5588	6.4838	6.7064	7.3504	7.6383	7.7344	8.4099	7.1605	7.902	7.0411	7.7973	7.8522	8.079	7.598	7.9631	7.1774	7.0594	8.1308	7.7453	7.5578	7.0501	8.4552	8.6146	7.2948	7.4189	7.6249	6.2695	6.4723	6.1344	7.9186	6.9181	7.3493	6.908	7.253	8.2183	8.2513	7.841	9.2973	6.2511	8.2288	7.6405	6.6601
RHOA	13.2086	13.8134	13.2231	13.4847	14.3439	13.2216	13.0587	12.6701	14.1264	13.5285	13.285	13.466	13.5796	12.8919	13.3663	13.9615	13.806	13.7319	13.5255	13.2737	13.5672	13.9164	14.043	13.111	13.6382	13.1217	13.699	13.2105	14.1402	13.9746	13.573	13.5476	13.2894	12.8918	13.573	13.2875	13.7471	13.6847	13.8624	13.5767	12.7617	12.9608	14.4789	13.0205	14.0322	13.3462	13.656	12.517	13.379
RLN1	0.9761	1.8005	2.7287	0.9859	2.9423	2.1186	1.8901	0.3744	0.6226	2.548	1.2083	4.1077	1.7073	2.2312	2.7685	2.2204	0.8456	1.4318	0.4944	1.4086	2.1095	2.4682	1.8792	1.7148	1.7514	3.5068	1.3988	3.5338	2.3226	3.0664	4.2256	5.8206	1.8416	1.2061	0	0	2.9269	2.9976	4.203	1.2041	1.0271	0.9724	1.5154	2.379	3.0111	2.0264	4.2979	2.9138	0.9185
RLN2	0.9761	2.0127	5.9753	3.8482	5.4614	4.2132	4.0141	1.9866	3.3468	5.7348	4.7662	5.8042	4.2189	2.2312	3.8477	2.0346	1.7617	4.7128	2.3467	3.1064	3.8341	5.4818	4.3038	2.4763	3.7784	5.2263	4.3675	3.7653	4.1255	5.2199	5.8679	7.2996	3.3888	3.4335	0	3.4975	4.9919	5.1437	6.8451	1.4534	4.0044	2.7597	3.0764	4.2636	4.4514	1.9239	5.5003	5.6678	2.6646
RLN3	0	0.634	0.4596	0.7257	0	0.3546	0	0	0	0	0	2.7224	0.3239	0	0.8142	0.6444	0.8456	0	0	0	0	0	0.9206	2.3892	0	0	2.6599	1.8154	0	1.7903	0.3844	0	0.5167	0	0	3.6487	1.8839	0	3.9078	0.5206	1.621	5.3032	0.802	0	0.6907	2.1221	0.3797	0	2.4464
RNASE2	1.553	4.1564	2.8081	2.2003	3.6439	6.2091	3.4963	3.2619	5.941	3.7431	4.8505	4.9392	2.4004	1.4359	3.9218	2.6666	4.5432	1.875	3.7728	3.2132	1.5798	3.9853	2.858	3.2933	2.089	2.7286	3.9376	1.3287	3.651	4.2811	3.2553	0.9658	3.5029	3.2963	5.1802	3.5368	2.5589	3.8471	2.3688	4.0572	2.2118	3.4089	3.8463	3.3368	2.2279	3.3924	2.2058	2.9138	1.4752
ROBO1	6.0186	8.689	10.4874	9.9877	7.5806	8.8031	8.9297	8.582	9.5497	7.4645	9.5349	6.1383	9.5438	9.1821	7.1681	9.6022	7.893	7.8513	9.6809	7.7199	10.6452	8.163	8.8962	7.1811	8.1429	8.5794	10.1874	7.3905	9.9506	8.2394	7.5837	9.0419	7.5	9.5825	9.3492	5.4404	12.3557	9.6144	12.0234	6.6515	9.2071	8.2113	9.7694	9.2795	8.9396	6.3582	10.4952	9.6126	8.3851
ROBO2	2.5449	4.8652	4.3046	5.3648	1.8775	5.6038	4.7247	5.5432	5.1291	7.189	3.3926	2.1243	3.4685	6.5539	4.8858	8.4633	5.4606	8.0212	7.875	6.6856	6.9191	6.6247	6.0385	3.0873	5.345	5.304	4.9672	1.5924	6.9249	2.8374	4.4233	5.2987	5.1995	9.3696	8.8902	4.9662	2.4977	7.3056	1.5327	6.5681	4.606	5.4533	6.3451	7.7548	7.1396	2.4518	5.1427	4.1824	2.041
ROBO3	3.7626	6.6368	8.5569	7.2356	6.2045	7.9498	7.7935	5.8254	5.5995	7.9526	8.9611	10.4095	7.7361	6.523	7.7607	7.1302	6.2763	5.7385	5.0918	7.6142	8.4549	6.4107	3.1025	5.7057	6.768	8.9924	5.8031	7.4458	5.811	7.0965	6.2148	9.673	6.3417	8.2368	7.6094	6.7125	7.9489	6.6309	4.7413	6.1315	8.4544	8.7026	7.071	7.8233	8.2612	7.0989	6.828	7.9526	7.7154
RORA	6.567	6.6003	6.0507	6.7225	7.071	7.379	6.2576	6.4564	7.7315	7.6995	8.2972	8.8033	7.731	6.0832	5.7368	7.7443	7.3817	4.244	6.1556	7.3991	7.6718	6.361	6.7388	7.2131	7.7134	7.6696	6.7246	5.8937	7.3197	6.6957	8.2269	8.8271	7.4966	7.7875	8.4747	5.1922	8.5527	8.6327	5.3355	8.0583	5.7941	7.0688	7.1896	5.6444	8.0945	6.6142	7.9001	7.0854	6.5751
RORB	0	0.3515	2.3583	3.3437	1.2248	0.8763	2.9061	0.6714	4.7204	2.548	0	1.4222	0.3239	2.1411	0.5903	0.3579	2.3176	0.9783	2.4582	1.9923	2.2502	2.9249	2.3271	2.7099	2.089	0.6712	1.6069	0.5887	5.4926	2.0263	3.4693	4.238	2.0053	2.0936	0	0	0.5745	0.6619	1.8681	0	0	2.1268	3.6888	1.9264	0.6907	0.3555	0	1.787	0
RORC	9.6348	9.1873	9.192	9.1747	9.6114	8.2256	6.4031	6.9399	9.1583	9.6687	8.9828	7.7476	7.1079	8.8836	7.6723	8.6548	7.8287	8.1805	6.0349	6.8886	4.9047	9.0346	6.3775	9.8194	9.564	8.4919	9.3615	8.9999	3.5451	6.4742	9.188	9.1138	10.0749	8.3682	8.6885	10.3528	7.7085	9.2143	7.6559	10.3835	9.5089	8.2709	9.1996	6.0471	9.827	8.731	6.5273	4.5272	9.7041
RXFP1	3.4157	2.0127	6.7691	2.5615	1.7685	3.9785	1.3917	0.6714	1.8868	2.6752	2.4821	0.6415	6.2386	2.8587	1.1788	0.8834	2.7178	4.7261	1.3976	0.9949	1.074	2.2355	0.5325	0.7243	4.6072	4.5912	2.6599	2.0084	2.3226	4.7778	2.4802	1.2807	1.445	2.783	2.9023	0	4.3795	4.2069	2.5662	2.2962	1.0271	2.414	1.5154	0	1.507	0.3555	1.6359	0	2.6646
RXFP2	0	0	1.3224	0	0	0.3546	0	0	0	0	0	0	0	0	0	0	0	0	0	0	0	0	0	0	0.374	0	0	0	0	0	0	0	0	0	0	0	0	0	0	0	0	0	0	0	0	0	0	0	0
RXFP3	0	1.6815	0.4596	1.2063	0	0.3546	0	0	0	1.0548	0.7271	0	1.005	1.2758	1.1788	0.8834	0	1.1458	0	0	0.9139	0.4979	0	0	0.9166	0.3743	0	1.0056	0	1.1567	0	0	0	0.408	0	0	0	0.3686	0.4632	0	0	0.5667	0	0.7658	0	0.3555	0	0	0
RXRA	10.9248	10.0998	9.2536	10.4693	10.4963	9.9732	10.7554	10.2811	10.6612	10.3801	9.66	8.8513	6.2193	9.9375	8.8731	9.6388	10.6006	6.9339	9.1993	10.8409	10.7972	10.1282	8.6871	9.7169	11.3489	9.9235	10.0604	9.1145	11.1077	9.2776	10.227	7.9588	10.7642	10.3549	9.7496	9.9556	11.351	9.4844	8.7083	9.0271	10.3912	9.8743	9.8823	9.7823	11.2729	10.8946	11.3768	11.1787	8.7347
RXRB	11.0498	9.5189	10.4688	10.2193	10.9343	9.1795	10.4459	10.2346	9.5065	11.1396	9.7133	10.7822	10.2779	10.3697	10.4448	10.2873	10.691	11.1393	10.2695	10.6861	10.3283	10.1472	9.8339	10.8835	10.8674	10.8877	10.4672	9.9219	10.6944	10.2344	11.217	10.9638	10.1118	9.8919	10.2879	9.6869	9.3057	10.4158	10.0755	10.5153	11.35	10.3024	10.6707	10.9756	10.9431	10.115	10.235	10.2124	9.4806
RXRG	1.553	2.437	5.2249	4.0889	7.2362	5.7454	1.6623	1.3112	8.7928	1.0548	7.0664	5.4995	5.1796	7.1468	1.3315	8.0037	3.6038	6.7544	0.8618	0.7328	7.5831	6.1258	0	0	7.3074	8.3693	3.8171	2.5943	5.0058	7.4305	1.3372	1.9483	1.1966	6.7443	6.8506	5.3217	9.1812	0.3686	2.0105	3.766	8.9529	5.6733	0.802	7.8672	7.0555	0	0	9.5929	11.8084
S100A6	12.3071	13.5125	11.3802	13.2466	12.0888	12.6196	10.1656	11.0078	14.2325	12.1484	12.4247	12.3864	9.2866	9.964	13.6205	11.9091	12.6254	10.7393	12.6473	13.7062	10.4604	12.1778	12.8768	13.1401	12.954	12.4561	12.7972	14.0462	13.3499	13.1187	12.4485	12.1784	12.0853	11.8363	11.2026	12.9388	10.6089	13.6594	12.3184	14.5037	10.7938	11.3821	14.8125	11.0427	12.5056	12.0202	12.4328	11.0523	11.2596
S1PR1	6.8947	7.4903	6.1683	8.1518	5.8835	7.8505	8.2953	7.2713	9.6625	7.3923	6.7034	6.5103	9.3448	7.6272	7.5666	7.6604	8.7528	6.6042	7.2066	6.8436	7.1566	8.0419	7.4073	7.0769	7.9389	9.3639	7.3671	5.7792	7.6422	7.2846	7.1961	6.4233	7.5103	7.8865	8.2235	6.5395	8.7459	7.2039	7.4896	7.1166	7.0589	6.9163	8.3167	8.3139	7.8303	6.5809	7.8614	7.732	6.1011
S1PR2	7.2919	8.8286	8.6569	7.3324	6.3249	8.7932	9.0038	7.2933	8.3409	8.1184	7.3003	7.1338	8.8664	8.9119	7.7506	8.9243	8.6733	8.5702	7.6052	9.3176	8.6196	8.0145	7.6088	7.712	7.851	8.4263	8.8369	10.206	8.7898	9.5597	8.7553	7.4779	9.3036	9.3781	9.8237	8.6716	7.7419	8.1584	6.8356	9.6278	8.8101	8.6168	6.9504	9.3306	8.8426	9.9654	6.4987	8.7858	9.6572
SAA1	1.553	4.5109	4.9017	7.4584	7.071	10.3286	6.3985	3.2167	5.8495	6.3541	4.9456	7.9243	1.4658	1.58	3.9457	0.8834	2.5315	4.98	0.8618	8.512	0	3.6485	2.1926	7.1416	5.5319	4.9641	4.9482	11.4727	4.1972	8.4029	6.0045	6.761	6.6259	1.566	8.738	1.8055	2.4338	6.6727	3.1621	7.2379	1.3543	6.5959	3.5121	4.5052	0	5.2752	4.1094	8.0492	3.652
SBDS	9.6916	9.4242	9.2998	10.0334	10.1272	10.9311	9.9951	9.9431	10.9772	8.837	10.3147	9.8071	9.7736	8.3917	10.4404	9.5959	10.0523	10.3889	10.1048	9.9155	9.3867	9.9352	10.2117	10.2927	10.3762	10.0813	9.5653	9.5571	10.2531	9.691	9.9667	9.9222	11.1862	9.6136	9.6092	10.3442	9.8463	9.7561	9.9985	10.3919	9.0842	10.3986	10.5319	9.5392	10.0763	10.1427	9.6571	10.0684	10.3048
SCG2	4.0421	5.0327	5.4271	4.3654	1.3811	4.8508	6.6983	2.7289	6.8505	6.106	4.1465	5.0652	2.2558	2.1411	4.1648	3.5826	4.8527	1.875	6.2124	4.2632	4.488	7.5991	2.45	6.2165	4.7725	6.5318	3.8171	2.0084	4.2655	3.0664	4.1532	0.778	7.2331	6.0594	5.5781	4.2783	3.2937	7.2096	5.0359	2.9917	3.296	4.4387	9.0709	7.3528	5.0142	4.7087	3.863	4.8469	1.4752
SCGB3A1	0.9761	4.8788	0.4596	6.8546	4.601	4.6087	6.0611	3.6839	5.3166	5.581	5.6481	3.6735	1.005	1.58	6.3286	5.8407	4.6386	2.9618	0.4944	6.9785	5.2446	11.4735	0	6.2784	4.4598	5.3571	4.0488	6.0771	4.5656	6.0344	7.6064	4.9662	5.2329	4.8138	8.4511	8.7531	8.7008	5.2579	6.5741	11.0906	4.6662	6.5448	2.4492	3.7661	5.3866	2.2119	4.5961	5.7577	7.7546
SCT	0	1.9105	0.4596	2.9141	0.3419	2.1186	4.754	1.4739	5.9155	4.7473	2.203	3.7355	1.7073	1.4359	2.2605	0.6444	3.8628	1.2959	0.8618	0.4125	0.2881	1.958	0	1.9762	0.374	1.7526	3.0645	3.5953	0	1.1567	2.313	1.7582	4.5481	1.8538	2.5938	1.5219	1.1526	1.735	2.9664	1.8511	4.8331	3.0384	4.4718	0.7658	1.655	0.6405	0.6801	0.8616	1.4752
SCTR	0	1.2508	4.0669	2.5615	3.4457	3.6019	1.5334	0.6714	0.6226	0	0	1.696	0	0.361	0	4.8375	0	0.5706	0.4944	0.7328	1.7788	0	0	0.4072	2.2769	3.3894	4.7431	1.0056	0.9179	1.1567	0	1.9483	0	0.9858	1.2863	0	3.3639	0	0.4632	0.9025	2.746	1.2888	0	2.1704	2.7063	0	4.183	3.6367	0
SDC1	8.7942	10.5605	8.4293	10.2847	7.7115	10.8676	11.5025	7.9514	11.4274	12.2624	10.5099	7.8907	8.9524	8.9555	8.7683	11.239	9.0676	9.4656	10.6436	10.777	11.3578	10.2504	7.9767	9.9214	9.5674	8.6385	9.3855	8.8393	8.6241	9.4074	8.1638	9.0994	10.8978	9.8824	10.0608	10.6266	12.9364	10.4754	10.708	7.9305	9.5007	7.5666	11.2078	10.9067	10.888	10.8808	10.5341	11.8403	9.0647
SDC2	7.7722	10.5811	8.1417	10.0052	6.9103	9.4504	9.2874	8.2982	10.957	10.4755	8.228	8.2922	6.6893	10.1584	9.3203	10.9306	10.6833	6.9735	8.4746	8.8467	10.1297	9.3763	9.6751	9.7572	10.2275	9.5758	8.4798	6.5885	10.5074	8.6569	8.8317	8.5261	8.9386	10.0731	10.0033	9.6582	8.8282	10.6032	8.7057	8.3702	9.028	7.8333	10.8429	10.7318	10.4184	9.8964	9.5995	11.2568	8.3082
SDC3	11.6979	12.4207	11.9053	11.402	12.022	12.4473	12.6568	12.0466	10.4034	11.5916	12.1539	11.8757	10.7451	12.4375	11.6192	12.4386	11.244	10.1137	10.5097	11.941	11.8118	10.1441	11.0068	12.0382	11.7046	11.9401	12.0073	12.1763	11.9258	10.9038	11.0804	10.4846	11.7819	12.3446	11.0533	13.1678	12.1414	11.007	12.2404	10.6533	10.4297	12.3794	12.646	11.02	11.5612	11.97	12.3995	11.671	13.1116
SDC4	12.0425	13.5029	12.9228	12.4031	11.2879	13.4342	11.9868	13.5359	12.3261	10.4612	12.5654	12.0588	11.0387	12.4242	12.8033	12.3985	12.4346	11.22	12.8709	12.01	12.0133	11.7199	12.8174	13.1283	12.5029	9.9097	12.0654	13.1354	10.4847	13.102	11.4941	11.5911	12.2069	12.1509	12.2724	13.1335	11.8934	11.6201	12.1301	11.5396	11.2088	12.5645	12.3884	11.5054	12.1158	12.3901	13.2021	11.2059	11.7533
SECTM1	8.9119	7.8474	7.3058	8.8184	7.5335	9.7988	8.4305	6.8795	9.2262	7.8917	8.5235	6.9823	6.3452	4.9471	11.13	9.3298	8.1854	5.0971	7.0374	11.0681	6.1193	9.6464	6.8435	9.7555	9.368	9.551	6.4213	12.097	7.9964	10.2772	10.8443	8.6672	7.7743	6.2878	10.3912	7.4848	7.9869	8.9118	6.3176	10.7471	5.2617	7.2978	7.88	7.3404	7.5331	8.7508	8.3077	9.3847	5.1762
SEMA3A	5.123	7.078	7.299	8.0308	7.1973	6.2199	6.6447	9.012	9.0167	6.9893	5.1324	6.1035	8.0364	7.8119	6.0325	6.6655	10.4672	11.2355	10.3996	7.3057	8.3736	9.5386	9.9679	5.7675	9.3673	8.2153	8.3592	6.4457	8.8213	7.9832	8.0946	3.2233	6.7638	9.2684	4.9645	3.1373	7.9531	8.7437	7.0153	6.2183	9.9116	7.716	7.0469	8.7654	9.9883	4.4749	5.2263	10.1106	5.0267
SEMA3B	11.6962	10.102	9.8688	11.2531	10.7855	10.1435	8.5613	10.938	10.3744	9.4203	10.6849	10.1349	10.2951	11.105	10.6983	10.5947	11.8049	11.1027	10.9606	11.9342	9.1395	9.1677	11.3555	11.6002	10.6482	9.9745	10.1489	11.5511	12.1952	10.0823	10.4357	10.3003	8.8739	9.9023	10.5443	11.3888	9.3567	10.8893	11.7758	9.215	11.9862	10.9137	12.3719	9.201	11.5851	10.064	10.4549	9.9871	10.9318
SEMA3C	7.7722	10.8558	7.4428	10.0746	8.2455	10.337	10.4645	9.8833	11.4183	9.5514	9.2979	9.7063	8.3205	9.5519	9.6051	9.008	10.4566	9.0339	9.9327	10.4299	11.561	9.7529	9.4254	9.6978	8.7825	9.6759	7.8869	6.4205	11.0676	9.1877	9.3634	7.2372	10.3327	10.389	9.7167	9.3943	5.5986	8.6006	8.6846	9.9286	7.8608	9.5218	10.0296	10.0515	8.5328	9.5767	9.92	8.2171	6.7162
SEMA3D	1.964	4.8377	5.9493	3.4338	0.3419	5.456	7.3085	6.7544	7.9613	7.835	2.3021	7.921	8.9458	5.5208	1.9186	4.7192	3.9397	7.2717	7.0148	0.9949	9.0976	5.1546	3.9756	5.3381	4.206	3.8108	4.5039	5.4033	3.37	5.3987	3.1099	1.5391	7.5995	4.8632	1.9554	0.6995	5.3092	5.6579	4.9144	2.7334	4.5107	3.534	6.9805	8.7086	5.708	4.7838	6.7853	6.92	1.8759
SEMA3E	0	10.2793	9.8929	9.2014	8.4347	7.77	7.3782	9.7134	5.9786	3.49	6.1588	1.0841	9.4193	4.9202	1.5956	7.1786	5.235	11.5908	11.8669	9.8115	8.4837	7.5396	8.6745	4.6698	7.5177	9.4659	5.3467	5.1402	6.7453	9.9361	7.6222	3.4604	1.1966	10.3781	2.9023	0	4.2556	8.334	6.5568	3.0685	4.2988	7.404	0.802	8.1529	6.5169	5.8086	4.1343	8.1646	0
SEMA3F	11.3895	11.8047	11.2606	11.5737	11.9887	10.8088	10.4248	11.1041	10.9838	11.6438	10.0697	9.8801	10.4409	11.6478	10.5483	11.4138	11.28	12.0643	10.5401	9.9516	12.3064	11.6682	9.6327	10.8383	10.9013	11.149	11.2581	13.0452	10.8281	10.6608	10.9701	10.8573	9.7557	11.7156	12.2868	12.3241	11.4413	11.4083	12.4315	12.3678	12.4279	10.2719	10.6255	11.5323	12.2023	10.8185	9.5894	11.3047	11.7143
SEMA3G	6.3953	5.1039	5.9924	7.2104	5.9537	6.7839	6.7207	5.1445	3.8023	7.2868	4.7487	5.847	6.4192	5.9369	4.9696	3.0566	6.1525	8.2659	5.1919	5.6046	7.0257	6.361	5.7701	5.9306	6.9308	5.8325	6.7901	8.511	5.811	5.4804	7.6749	4.3434	7.4653	6.5914	7.62	4.8461	5.1394	6.153	7.7273	7.5302	6.948	5.5001	6.2567	6.8297	8.4829	7.586	4.7	4.4212	4.0118
SEMA4A	9.5739	9.304	8.075	9.4216	8.9927	9.3828	7.3522	8.2804	6.9164	9.6456	8.045	8.6529	7.3273	7.8569	8.581	8.2557	9.6645	7.1685	9.8603	8.9584	8.7527	9.8359	8.5199	7.7209	9.415	8.1416	8.7016	10.1066	9.2647	7.8122	9.8077	9.1298	9.7311	10.2987	8.8547	7.4645	7.3307	10.4748	8.2601	9.8935	9.9154	8.053	7.8981	8.5012	9.4012	8.6155	6.4696	8.846	9.2988
SEMA4B	12.1725	10.5837	12.1331	11.1934	11.431	11.1008	11.0976	11.592	9.4227	11.0397	10.7648	10.0057	11.6187	11.8476	10.3738	11.427	11.1219	11.156	10.6939	10.7114	11.9777	11.0399	10.0858	10.4218	11.4222	10.7766	11.6041	11.0175	9.1643	10.351	10.4382	11.5535	10.1974	12.2735	11.2434	10.7009	11.9145	11.0884	10.8333	11.377	11.8307	10.3177	9.2366	11.4826	11.4227	11.7272	11.1266	11.8219	10.5895
SEMA4C	11.6822	10.5995	11.4942	10.6814	10.5495	10.7526	11.446	10.1626	10.1134	10.5726	10.4302	10.7633	11.1123	11.8123	10.1507	10.3692	11.3575	10.6566	10.2993	10.5155	11.0499	10.4755	10.0863	11.3522	10.4907	10.655	11.0904	10.9316	9.5359	10.0299	9.6744	11.2138	10.6841	11.6826	11.1656	10.7987	10.1591	10.6358	10.9893	10.64	12.7376	11.1224	9.8783	10.9994	10.4498	10.2585	10.0767	10.9916	11.0997
SEMA4D	10.1866	9.8821	9.7531	10.9462	8.7472	10.8034	9.9902	10.4839	8.9379	10.5463	9.4744	8.6787	10.3904	10.3793	9.5213	10.0297	10.0981	10.2458	9.5943	11.0811	9.7044	9.3574	9.51	9.6311	10.1127	9.2485	8.8304	8.9434	8.9784	9.6139	9.5264	10.123	10.0943	10.0054	9.2673	9.6521	10.1015	9.2284	9.4965	10.4169	10.7024	9.0775	8.2601	9.6911	10.1377	9.4716	10.2593	9.9339	9.2331
SEMA4F	6.3274	8.8057	8.468	8.6036	7.4718	9.0865	8.2292	7.9973	8.0725	7.5582	7.8082	8.964	8.3631	8.4207	8.3174	8.592	7.8735	8.4322	7.6761	6.9126	8.8071	7.7586	8.2737	9.5215	7.7829	7.7884	8.4732	7.7893	8.3152	7.9832	7.5034	7.872	8.8102	8.3596	8.9032	8.2235	8.5527	7.6363	7.3692	8.1495	7.9083	8.053	6.7557	9.531	9.7118	7.1019	8.3864	9.3794	8.8464
SEMA4G	6.2815	7.2164	7.8561	8.1641	6.6722	7.6679	7.7896	9.2803	6.8949	7.9628	7.4418	8.2125	8.8452	7.9972	6.5764	7.4689	7.3677	6.6399	7.0241	8.4886	7.8875	6.8252	6.8733	7.6572	7.4153	8.5769	7.2432	8.0086	9.0379	7.6155	7.9693	6.4166	8.3208	8.7101	8.7043	6.9036	6.7822	6.3816	7.3259	8.3809	8.8635	7.2582	5.6906	8.4271	7.6464	8.2518	9.2187	9.5746	7.6822
SEMA5A	6.1022	8.9519	10.4075	8.6024	8.8062	7.7552	8.595	9.8678	9.3999	8.3167	6.1388	8.5575	6.0542	8.3023	6.0157	8.0595	8.954	8.0819	8.7403	8.9263	9.3953	7.5555	8.2591	8.1465	8.5067	9.3211	9.5202	5.4704	7.6803	6.1513	5.5389	8.6807	8.0869	9.6244	7.3221	7.5269	6.3826	9.2974	6.6193	6.0675	4.138	5.2125	10.5297	10.4015	6.9874	5.4421	8.1832	10.3968	5.2955
SEMA5B	9.919	7.4477	9.7933	7.3058	10.0049	6.862	7.4648	7.1858	6.0151	12.0554	11.0404	6.4188	11.8374	10.3326	5.8549	6.9315	9.6213	8.8398	4.9271	7.2752	7.8729	5.1379	6.1055	10.5031	8.8442	7.8397	8.9805	6.0663	5.788	10.6826	6.6205	6.3744	8.778	7.2846	7.5934	10.6556	13.2282	10.126	9.5702	8.4884	9.869	7.2114	8.4515	7.7217	6.5691	7.5755	12.6688	8.564	12.0792
SEMA6A	7.2559	7.3919	6.3518	7.4286	6.8941	8.7368	7.5317	8.1099	7.6013	8.7815	4.6766	6.8762	8.2279	10.5487	6.0491	9.0765	8.4808	9.2573	5.8326	7.5237	9.989	5.9732	7.7138	5.7413	8.7979	8.6818	8.5174	6.5503	7.7623	6.4131	6.6383	8.4217	6.1625	9.4303	7.5934	4.132	9.1902	8.3353	7.227	5.6346	8.9887	7.1394	7.4043	10.5869	8.5541	7.1367	6.3145	10.4458	6.0823
SEMA6B	6.8829	6.684	6.5087	7.0944	5.5546	7.3149	8.3996	6.0484	6.8838	6.9459	5.3097	6.6536	5.4444	6.2965	6.8613	8.0442	8.9235	4.9003	6.327	6.4383	8.3474	7.9463	6.2564	6.2905	7.4631	8.0639	6.878	8.0363	7.0847	6.9173	6.1727	7.1036	7.1912	7.2259	7.9106	6.1598	6.4366	7.4921	7.3358	6.1315	6.8279	6.5596	7.938	7.648	6.6942	6.3133	7.2972	8.9086	5.7177
SEMA6C	6.3617	8.8356	10.6535	7.4231	6.6624	7.2556	7.9198	8.8574	6.7014	9.3707	7.0978	9.3002	10.4854	11.7155	7.8038	8.2583	7.6797	8.6003	7.5838	8.1462	9.9636	8.5453	8.3954	9.0767	9.1456	8.314	9.6899	9.7577	9.741	6.6698	7.3308	7.8808	8.7055	10.838	8.353	7.4671	8.4116	8.0115	8.3143	8.3872	10.4335	7.5182	7.7565	10.4222	9.2966	10.5076	7.8726	11.7813	8.3871
SEMA6D	11.0125	8.0169	8.8227	9.6565	9.8827	7.8453	8.0359	9.7427	7.5188	9.6668	9.2752	7.7663	9.8121	10.0318	8.1971	6.8281	8.0531	9.5848	10.0056	9.5067	9.4085	8.0145	8.9891	6.0275	9.9496	9.2763	9.1512	7.495	7.007	6.7626	8.6864	8.6553	6.6069	9.7917	8.0226	8.8343	9.0674	8.9965	9.2225	9.11	8.4242	8.1971	8.6805	9.7914	9.2516	8.1444	7.0638	8.26	8.5102
SEMA7A	7.3271	7.6594	6.7937	6.1751	5.8438	7.847	8.2292	6.9503	7.8169	7.4379	6.7655	8.2999	7.6246	7.1526	8.7302	7.5671	8.7421	5.5497	7.8161	7.4922	7.3351	6.718	5.9052	7.9455	7.2469	7.7293	7.5918	7.171	9.0431	7.3513	6.2899	6.3022	7.9827	8.3625	8.7549	7.4205	6.4036	7.2707	8.187	7.986	5.6819	7.0162	8.2671	7.8054	7.7988	6.904	7.1551	7.5043	6.1562
SH2D1A	0	3.1254	3.7423	2.2994	2.5395	2.2927	3.8065	1.9866	4.8339	2.792	2.9171	1.696	4.5173	0.361	2.8717	1.5709	3.1651	0.5706	4.1166	1.7297	2.3157	4.0223	2.45	3.2933	4.008	2.9101	2.9921	3.7653	3.4307	2.8374	2.313	2.847	4.4662	1.3973	2.2009	2.5057	1.4395	3.3668	2.2589	2.0152	0.603	2.414	3.3106	3.5241	1.7892	1.2614	4.9453	2.5612	1.4752
SH2D1B	1.553	3.2562	3.0232	2.5615	0.6181	3.3094	2.5538	1.9866	3.2681	1.3874	3.5217	2.1243	2.4004	2.741	3.2237	0.3579	2.8828	1.6703	0	2.494	1.6827	1.7961	2.1926	1.9762	2.089	1.4737	1.6069	2.0084	1.2229	2.4068	2.1238	2.4029	2.6248	0.7256	0	2.975	5.404	2.7073	2.0105	1.8511	2.2118	1.2888	3.4149	1.2634	1.3421	1.0826	1.3252	2.0936	1.4752
SH3BP2	11.7108	11.0175	10.1893	11.7003	8.8694	11.412	10.6237	11.8356	10.8177	10.5317	10.0907	12.1962	10.5705	12.0716	9.6145	10.0555	10.9986	10.4168	10.3285	10.7328	10.0024	9.4807	11.6056	11.5046	11.5338	12.275	11.1933	10.9766	11.1554	10.4193	9.4635	10.9705	11.2813	11.4016	10.4112	9.9318	10.1899	10.7001	11.7397	9.2515	11.7856	11.6023	11.3969	10.1039	10.6818	11.7722	11.1386	11.1953	10.3742
SHC1	11.6136	11.3104	11.7578	11.5225	11.2443	11.9241	11.809	11.4941	11.3291	11.3336	11.8619	11.9076	11.6084	11.3082	11.9711	12.046	11.6631	11.5071	11.561	10.857	11.3826	11.7016	11.5824	11.7969	12.1192	11.6821	11.1883	11.4217	11.5329	11.033	11.5552	11.0785	12.0443	12.188	12.0875	11.8332	11.1631	11.9932	11.6157	12.3933	12.4586	11.418	12.1586	11.9694	11.5642	12.0616	11.7068	10.8513	11.9149
SHC2	5.201	5.4336	7.1315	7.6037	3.0393	6.6014	7.0145	4.8506	6.4663	6.4726	7.6071	6.1497	5.1695	5.8038	4.7018	7.7705	7.4816	5.1275	4.1166	6.856	9.2728	5.9826	7.3413	4.86	9.1806	8.4966	6.806	4.6546	7.9787	3.5928	4.8775	8.4416	5.8861	8.7529	9.4857	5.3984	4.1201	6.4116	5.148	6.0581	5.9716	5.4847	6.2567	6.0006	8.7438	5.0258	7.566	5.3001	4.2328
SHC3	3.8619	3.556	2.5553	3.5986	1.2248	2.2927	2.7406	1.7529	3.4922	2.548	1.8565	3.2326	2.3299	3.725	2.2605	4.7345	2.3176	2.2135	1.1545	3.1608	4.042	1.1612	0.9206	0	2.3623	3.3894	2.4598	3.8178	2.7615	0.6913	1.5018	3.4288	2.4078	4.8305	3.726	0.9529	2.2969	2.3436	1.5327	3.2769	4.4086	1.2888	0.802	4.46	2.5638	1.4204	1.1405	2.3462	1.6894
SHC4	1.964	2.3615	2.0007	1.5662	3.7623	1.9205	3.4613	1.8745	3.6243	3.6221	3.0371	2.2986	5.3934	3.6288	2.012	2.2204	0.8456	2.357	2.7487	2.4067	3.3309	3.6485	1.6925	2.7801	3.3465	1.1275	2.4598	1.8154	1.2229	2.2291	2.5571	3.6365	3.447	3.3435	0	2.7257	4.5549	2.8305	1.7101	1.4534	4.4086	1.7678	2.3474	4.21	4.0582	2.9461	0.6801	2.3462	3.1716
SHFM1	9.8542	10.8754	10.1986	10.5321	10.0637	10.4177	10.3333	10.7166	11.206	10.4804	10.48	10.2334	9.8133	10.1826	10.521	9.7558	10.3733	10.2909	10.7098	10.6544	10.3354	11.7107	10.3974	9.8344	10.4127	9.8223	10.0064	10.2436	10.5083	11.2126	10.7748	10.9094	9.8617	10.754	9.5564	11.0753	10.621	10.7283	9.8299	10.5251	10.1411	10.6925	10.786	10.5107	10.6199	9.9528	10.5423	10.987	10.4459
SLC10A2	0	0	0	0	0	0	0	0	0	0	0	0	0	0	0	0	0	0	0	0	0	0	0	0	0	0	0	0	0	0	0	0	0	0.408	0	0	0.3157	0	0	0	0	0	0	0	0	0	0	0	0
SLIT1	1.964	2.577	3.5707	4.9696	0.3419	4.4523	4.1955	3.6503	1.0967	6.7282	2.3949	1.926	2.5318	5.582	1.7115	7.1244	1.3751	0.3132	1.3976	5.5239	8.0179	2.5719	1.6925	0.9842	3.168	4.2531	0.8627	5.3147	2.5587	3.8604	3.0579	5.3752	1.6569	5.9719	1.2863	2.7922	7.3653	2.3436	1.0948	2.0152	4.8066	3.855	1.3144	10.1367	8.2868	1.0826	6.575	9.6107	2.3235
SLIT2	7.3783	8.6803	6.584	9.6096	8.7418	6.6542	7.7524	6.3293	8.0314	7.5121	5.0914	9.113	8.2872	10.0341	5.3465	6.766	7.1585	7.2257	7.7682	6.6384	9.6617	7.1154	7.2427	7.3578	8.2136	9.0435	9.1739	6.1709	9.0431	5.8157	8.5879	5.5171	7.7714	8.6534	5.7992	5.0087	8.9552	8.6114	8.6483	5.4461	8.1356	8.8722	8.2193	10.9831	8.7177	7.827	8.0763	8.8714	6.9208
SLURP1	2.9579	6.0591	0	1.9789	1.7685	6.7984	1.5334	0.3744	0	0	0	5.4449	0	0	4.6003	6.6454	0	0	3.0628	3.6535	1.218	0	0	0.4072	3.7148	0	0	2.4686	0.5308	1.1567	0.9381	0.9658	4.2546	0	1.9554	0	0.9844	0.3686	1.0948	0	2.0404	2.414	3.919	0	4.5493	4.6932	0	0	2.3235
SORT1	12.1323	12.7967	12.406	12.9614	12.2884	12.5639	11.8743	13.053	11.8106	12.9242	13.2087	11.8052	11.995	12.5331	11.8713	12.2259	13.072	12.5569	12.4608	12.1412	11.9224	11.4317	13.4392	12.0179	12.6946	13.0754	12.5	11.1289	11.5505	12.2756	13.2417	10.7695	12.1537	12.8195	12.4955	12.5086	13.1942	12.5287	13.0772	12.6217	12.7021	11.4793	12.418	12.482	11.0378	12.2819	11.113	11.077	12.4516
SOS1	11.0577	9.9976	11.6561	10.8648	10.4237	11.5689	12.2619	10.4614	10.0965	10.3643	11.7252	10.3606	11.2701	12.0193	10.3577	10.3829	11.0314	11.8127	10.2988	10.3669	11.1729	10.4587	10.9819	10.8465	11.1121	10.325	10.674	10.722	10.2136	10.4082	10.7499	10.2362	10.7196	11.6899	11.274	10.6587	11.1655	10.7717	10.7846	10.4823	10.9676	10.8725	9.713	11.1709	11.2116	10.687	9.5563	9.9387	11.04
SOS2	9.5045	9.8723	9.3313	10.6321	10.3552	9.7715	9.0866	10.4719	10.1934	9.1922	9.8936	9.6145	8.3936	9.6854	9.8955	9.7758	9.7009	10.7795	9.4159	10.1091	10.347	10.0708	10.2754	11.1064	10.5178	9.4525	10.0257	8.4078	9.4104	9.2444	8.6297	9.3999	9.3895	10.0331	9.5144	9.8869	10.3076	8.9153	9.768	10.1205	9.3109	10.0941	9.916	9.9469	9.8688	10.5191	9.5735	7.8844	10.2389
SPP1	12.9915	12.8771	12.3726	10.7893	12.7191	14.3163	12.5925	12.5364	15.4192	12.4129	12.8026	14.0058	10.5626	11.7548	13.3267	14.3021	14.7117	11.3195	12.6121	11.8703	10.6703	12.7923	13.776	13.2786	12.0987	11.9619	12.8867	11.2603	13.4833	13.0045	10.5561	10.1691	12.0356	12.0851	14.0949	12.4639	11.5781	12.9986	12.8333	11.749	10.2335	12.6844	14.2366	11.1305	10.1685	12.546	11.6668	12.2673	9.6839
SST	11.1484	10.0379	13.2985	10.2417	9.469	9.7276	6.3028	6.9011	9.6797	10.6496	8.2232	8.4484	6.8986	8.2919	2.9207	7.1417	7.101	11.2747	11.9847	7.986	5.4409	15.5245	13.7579	5.9836	12.1082	12.1193	12.0455	13.9184	2.8531	12.6318	2.2215	2.847	1.6569	11.5893	10.19	15.2911	4.3795	10.5479	14.0287	4.7591	8.8528	8.6379	12.1507	11.0191	7.84	1.8135	11.5355	7.7153	4.9247
SSTR1	2.2835	3.2139	2.13	3.0905	1.6506	4.6731	2.1758	1.9866	1.8868	3.4191	2.7159	1.4222	3.4013	3.3758	3.1015	1.7015	3.7815	2.6635	0.8618	2.2143	2.7062	0.8673	0	0.9842	3.5785	6.9255	4.4776	2.9166	4.0107	2.8374	2.399	1.2807	1.6569	4.5971	3.0348	2.2459	3.4633	4.2735	0.4632	1.4534	2.0404	3.8062	1.9906	1.9264	2.8968	1.4204	2.9306	5.3001	0.9185
SSTR2	1.964	2.1976	4.3846	4.6547	1.9789	4.6413	5.2407	2.4448	2.5501	3.2659	2.9783	1.4222	5.7512	3.844	3.5381	5.0113	3.1651	2.8204	3.589	2.8656	3.5372	4.8593	2.5633	3.3405	3.5424	5.3675	3.5908	4.7657	4.0882	2.9564	3.5085	5.2543	4.2546	3.2475	2.9023	2.7922	5.1192	3.8471	4.8208	3.2107	4.6954	2.2775	3.2555	3.9074	4.6585	2.9975	2.9865	6.3698	2.7625
SSTR5	0	0.3515	0	0	0	0	0	0	1.056	0	0	0	0	0	0	0	0	0	0	0	5.5125	0	0	0	0.6706	0	0	0	0	0	0	0	0	0.408	0	0	0.5745	0	0	0.5206	0	0	0	0	0	0	3.9777	1.3973	0
STC1	7.3699	10.0874	9.3743	8.4954	8.7255	9.7342	8.843	7.6992	8.2441	8.3433	6.6713	8.3918	6.3849	8.6686	7.063	8.8637	9.1285	5.1374	6.7449	7.5545	8.9648	9.4757	5.685	7.7906	8.1654	10.94	8.1506	5.0332	7.5664	9.6573	6.5797	8.6433	7.1259	8.0679	9.7448	10.2316	10.704	8.0132	7.8507	7.1435	6.0186	6.693	8.4683	7.3651	7.9676	6.8386	10.4318	9.4196	8.2398
STC2	6.9179	8.9884	8.4071	10.0504	7.7834	8.4106	8.8666	7.7694	9.2897	9.9809	9.993	8.8195	4.8425	6.7647	8.0657	11.4561	9.9089	7.0308	8.4696	9.0603	8.5735	8.692	4.8642	9.1865	8.7561	9.5134	9.6219	9.315	10.7539	9.9059	8.2817	7.3212	8.7306	8.3408	10.4746	10.0384	11.3291	8.3864	9.0143	7.5604	10.3436	10.2158	10.7528	8.1314	9.1492	8.9342	9.8009	8.2942	9.3499
SYK	11.8125	11.3159	10.8019	12.6156	11.1031	11.6657	10.9756	11.0511	9.2378	11.568	11.0068	9.5684	12.6085	11.4857	10.6274	11.054	11.528	10.4255	9.7605	11.0414	10.091	11.5214	10.9326	11.5302	11.2541	10.9376	11.3188	9.3138	8.9835	10.4962	11.0461	11.6253	10.051	10.9106	9.7712	10.777	11.9984	10.1874	12.2301	10.9682	11.0338	9.2378	11.1343	10.2304	10.2806	10.8316	9.2826	9.1372	11.1472
TAC1	0	0	1.3224	0.7257	0	0	0	0	0.6226	3.49	0	0	0.8116	0	0	2.385	0	3.842	0.4944	0.4125	3.09	0	2.45	0	0	6.617	0	1.3287	1.2229	1.1567	0.3844	0	0	0.7256	0	0	0	1.603	0	0	0	0	1.0808	0.7658	1.1558	0	3.4903	6.4394	0
TACR1	3.8619	7.1554	4.4847	8.0108	5.8438	9.2171	5.9263	3.7168	3.2681	3.4191	4.731	1.926	3.1381	3.9	8.5695	2.305	2.7178	5.6296	3.1974	7.269	9.977	4.7083	6.6063	7.2721	5.5773	4.7584	6.3865	4.4701	10.6591	6.58	5.8527	3.8894	6.4091	5.8464	7.4464	3.8178	5.8939	4.6698	1.5327	10.7659	3.4409	5.7397	2.9432	4.4133	6.1684	1.5637	0.3797	3.8147	3.0986
TAP1	11.8921	9.7911	11.5539	11.5201	11.1741	10.7713	11.0042	10.3063	10.4005	9.347	10.4196	9.2293	11.2185	8.1676	12.6177	9.7094	10.4632	10.2272	9.3871	10.4919	8.8206	12.8097	9.6978	11.2071	12.0943	11.0983	10.6134	11.3569	12.2789	11.579	12.8824	12.5712	10.4318	8.5477	10.8541	9.8783	11.4471	11.1371	10.6682	11.6941	8.0018	9.9401	10.2148	9.7731	10.7623	10.3818	10.749	10.286	9.0611
TAP2	11.2915	9.4218	10.5665	11.0615	10.6419	10.438	11.1772	10.7071	9.4159	9.9561	10.6143	9.5431	11.1652	7.6598	12.1373	8.4775	10.3988	10.2086	9.5154	11.6938	9.3329	10.5984	10.5129	11.166	12.4989	10.5219	9.6361	10.484	11.5923	10.835	12.4786	12.0114	9.9268	8.2965	10.7522	9.4177	10.3105	10.4393	10.4147	11.8016	8.9071	9.8775	9.8334	8.7911	10.1299	9.9918	9.6873	9.4075	9.3756
TAPBP	13.4921	12.0554	13.969	13.7459	13.4292	12.5994	12.2567	13.3411	12.1503	12.7525	12.1826	11.8649	13.1156	12.116	14.1435	11.3338	12.6914	13.793	11.797	13.4283	11.7424	13.1372	12.3525	13.5377	14.1353	13.4253	12.8521	12.683	13.1008	13.2664	13.8682	12.8707	12.2117	11.6932	13.1062	12.8421	12.1418	12.99	13.5363	13.1437	12.7205	12.9699	13.4576	11.671	12.1018	12.1432	12.6762	11.0473	12.4561
TAPBPL	8.9614	10.4289	10.7663	11.5215	8.8596	10.6061	9.6675	11.3097	11.166	10.2629	9.6062	8.5725	11.3986	5.9838	10.4858	9.623	10.0105	9.3962	7.2068	10.0621	8.7327	9.608	10.1558	9.4365	10.8217	9.9158	10.5972	9.7563	9.7983	11.8475	10.1617	10.8398	9.0449	7.5084	9.5796	9.8874	10.489	10.3089	9.9586	10.4737	9.4369	10.2081	9.2534	7.5437	7.1283	9.2408	9.366	11.5707	10.1792
TDGF1	2.2835	5.2365	1.3224	0.9859	3.2158	7.1032	0.6241	1.3112	0.6226	1.3874	3.4799	3.6735	2.7089	2.316	4.2439	5.4803	5.7442	0.9783	1.1545	3.6535	1.9536	1.7961	1.2261	1.2043	4.8779	5.2148	1.9503	1.5924	3.2402	7.5056	2.8291	0.3084	0	5.9794	4.5426	2.4242	2.4977	1.4577	1.0948	3.7192	2.6298	1.2888	1.6918	1.2634	3.3948	2.8375	3.802	6.8297	3.0986
TDGF3	0	3.8042	0.4596	0.4081	2.2462	5.1514	0	0.6714	0	1.885	1.3996	2.1243	1.5916	0.361	1.3315	3.2398	3.8628	0.5706	1.1545	2.1076	0.7339	1.1612	0.5325	1.2043	3.3465	3.2163	0.8627	1.3287	2.3226	5.1214	0.3844	0.5622	0.5167	3.6367	2.5938	0.9529	0.794	0	0.8134	1.6659	1.8459	1.2888	0.456	0	1.7892	1.4204	2.2058	3.8147	1.6894
TEC	8.9547	7.3164	7.2886	8.1284	8.1924	8.3503	7.5401	7.0823	6.9035	7.0668	7.9411	9.0412	8.8499	7.4344	5.8166	6.9148	7.3111	9.1487	7.5433	8.3502	6.9322	7.5396	7.2212	7.7605	7.3101	7.9371	8.5508	7.3465	6.4693	9.027	7.3335	6.6108	6.7921	8.1465	8.7233	6.7631	8.3918	8.8494	8.5053	6.8219	9.1841	7.4405	5.7492	5.7038	6.5456	7.1679	7.3082	6.0344	9.3221
TEK	5.201	5.6631	6.3115	6.8049	4.5688	6.2145	6.1897	4.9507	5.4998	5.1488	5.0348	4.2418	8.1053	5.582	6.2965	4.5211	5.6783	7.1464	5.3007	4.7627	8.4531	6.701	5.3481	5.3839	5.8233	6.3235	5.6469	3.8178	5.6023	4.8717	5.5947	3.4604	5.8755	6.7531	5.8178	4.4733	5.0885	5.4717	5.3355	5.4604	4.9098	5.3719	6.3778	5.8857	6.4826	5.9326	5.5475	6.7109	4.3633
TG	6.4759	2.3615	2.13	5.7093	1.0495	5.8947	3.3886	0.3744	3.185	2.2543	1.8565	1.0841	0.3239	0.6494	0.5903	1.2677	3.1651	0.7888	2.3467	5.0489	1.3489	1.1612	1.2261	3.2445	5.6891	3.8409	5.7382	2.9166	3.651	2.7076	1.6495	2.0347	3.3888	2.783	3.726	1.1685	5.6903	2.5726	5.4524	3.6707	1.3543	1.548	4.4958	1.2634	0.6907	3.1415	3.6717	5.8423	1.8759
TGFA	5.123	8.1877	4.8651	7.5033	7.3982	7.8781	6.2371	5.8699	8.0954	5.1268	8.0342	8.9197	6.9728	6.8453	8.0576	8.2898	8.6563	5.6082	6.1137	9.4388	7.6143	5.9054	8.575	8.3762	8.0233	7.1736	4.0488	6.1403	7.5322	8.7971	7.3633	7.8483	8.47	6.9452	10.4702	7.1465	6.7002	6.7449	3.1621	9.0674	7.0016	6.7196	4.9934	6.6401	10.4533	6.5163	4.7813	8.9943	6.9366
TGFB1	9.2984	9.5195	9.9531	9.4408	9.2708	10.4548	11.288	10.2954	10.7448	10.2232	10.1692	11.837	8.6726	8.0534	10.1771	10.4582	10.4574	8.1151	9.4081	9.5411	9.6186	9.8182	8.862	9.836	9.598	10.3602	10.8477	9.5849	10.0202	9.7155	8.7965	8.86	11.6506	11.6284	11.4609	9.3598	10.0215	9.9486	9.0864	9.6929	11.384	10.2058	10.5606	9.8756	9.4104	10.0967	9.7989	10.0283	7.146
TGFB2	10.5169	7.7342	10.2091	9.1097	9.6566	7.5919	7.3593	9.2003	6.318	9.9172	11.3795	8.918	9.0941	12.6004	8.6009	7.8867	10.2313	11.5976	7.6761	6.1862	8.6714	6.0913	6.0867	6.5076	9.9753	9.2541	11.7752	5.5501	10.6371	8.0178	8.5902	7.3657	10.5072	9.954	8.1704	10.8607	7.6144	8.8153	10.1174	6.5614	6.5125	8.0789	10.0555	7.4193	9.1709	8.5144	8.5119	10.1965	11.7233
TGFB3	7.4677	6.2119	6.9331	6.562	7.0537	7.4124	8.8413	5.0314	9.221	8.6131	7.0271	8.2504	7.5741	5.157	7.1782	8.3706	8.1372	11.663	7.596	5.5239	5.8026	7.5618	5.7935	7.5152	6.9097	7.301	6.7413	5.2963	6.5874	8.3414	6.123	5.2086	7.8381	7.6275	7.682	7.0615	6.3784	8.3117	8.1832	6.7363	8.8051	7.0842	8.203	8.7159	10.1369	7.332	7.3218	10.2263	9.1246
TGFBR1	8.4154	9.6945	9.0562	9.4716	9.2329	10.3377	9.147	8.547	10.3697	9.5379	9.9114	9.6511	9.7602	9.9045	9.1225	10.6081	9.8627	9.3978	9.751	10.4708	9.944	9.2175	8.9815	9.4097	9.0643	9.4519	9.4595	8.0853	10.0866	9.1862	9.3899	8.6024	9.8816	9.5363	9.8487	9.2809	9.424	9.2015	9.4527	9.6975	9.1156	9.0252	9.5249	9.8095	10.4355	8.654	9.6134	9.3509	8.8505
TGFBR2	10.0785	10.5024	9.0963	10.2907	10.898	10.5656	10.6185	9.8572	12.8647	10.003	10.2377	10.2561	10.7678	9.6628	9.7168	10.455	10.7569	8.8183	11.0034	12.0504	9.6427	9.8572	10.0881	10.6359	10.2161	10.8104	9.7947	9.52	11.6729	10.2541	10.2215	8.6907	11.3886	9.8144	10.5027	10.6129	9.8309	11.389	9.2478	10.9585	9.2991	9.8224	10.6276	10.3842	11.7008	10.4375	9.4713	10.3579	10.2431
TGFBR3	10.7632	9.7861	7.9361	10.7239	10.3979	10.9146	8.7253	10.1306	8.4066	8.9946	9.5677	7.1452	8.8381	9.715	8.6489	9.6012	9.5739	10.2909	9.6966	10.6959	8.8582	9.1994	10.2639	8.9869	9.1229	9.9997	9.5855	7.825	8.904	9.1755	9.6636	10.5682	8.9449	10.0385	9.6158	10.1344	9.2201	9.6783	9.9629	9.8058	8.8641	10.5274	8.7643	9.2973	9.6878	10.076	8.1937	9.2557	9.8752
THBS1	10.6712	10.3721	10.3663	10.6803	9.7252	11.6419	13.6901	10.2848	12.9956	12.4822	11.0267	13.0201	9.5128	13.235	12.5172	10.1006	12.8842	10.6011	11.3185	10.0427	11.4124	11.8284	12.4899	12.0024	10.5061	11.0848	12.1304	9.4573	11.3587	9.7814	10.1371	10.4486	13.8616	12.6519	13.5473	11.9328	9.2094	12.2768	11.1615	10.3492	9.4253	10.4462	13.3313	10.8476	11.6349	10.2473	10.1955	10.6467	10.4787
THPO	0	0.634	2.3583	1.5662	1.0495	1.5607	2.9061	1.3112	1.389	2.792	0	1.926	0.8116	1.4359	1.9186	2.0346	2.8828	0.9783	1.3976	2.3137	4.6744	1.7961	0	1.7148	1.985	2.9101	0	0.5887	0.9179	2.0263	0.9381	1.6528	2.1523	3.5183	2.4107	0.9529	0.5745	1.114	1.3303	2.0152	1.621	0.5667	2.238	3.5241	2.5638	1.5637	2.7487	2.0936	0
THRA	8.6992	9.5353	10.7824	9.7693	9.7178	9.883	9.666	10.169	9.3099	11.021	9.8642	9.6389	10.8164	9.789	9.1583	9.7424	9.4937	10.7357	9.3496	9.8767	9.5914	8.8799	8.2377	8.8136	9.8889	10.5232	10.5931	9.629	9.2183	9.3916	8.5285	9.2283	9.9573	9.9429	10.0214	10.2948	9.4443	9.9724	10.2743	9.9633	9.7342	9.5051	8.8857	10.1379	11.7365	9.6667	9.0865	9.7314	10.5846
THRB	5.1625	9.9901	8.4371	9.3198	9.7064	10.1072	9.0197	9.2212	7.1645	8.7744	8.8901	8.0576	8.7156	8.3868	7.6579	6.3738	9.2748	10.1089	9.6621	9.0195	10.7353	7.9937	10.6122	9.6938	8.1728	8.5154	10.8759	10.4578	9.5768	9.1303	9.4345	8.3944	6.5283	9.1622	5.7615	7.4772	8.6402	7.8443	8.0473	8.4954	6.2427	9.5999	8.4607	8.453	9.538	9.0574	6.2475	6.4529	5.4503
TIE1	8.977	7.6711	7.8066	7.9961	6.6509	7.5367	8.7608	7.0697	7.1035	8.8336	5.9452	8.5227	8.3045	7.9158	7.6812	7.9941	8.3138	7.728	7.3327	7.4216	7.862	8.4752	7.3997	6.8429	8.3323	7.849	7.4772	8.4624	7.8456	7.3238	6.625	6.6558	8.9674	8.3232	7.8578	7.4721	7.3482	7.63	9.5145	6.8439	7.5691	8.4323	8.7544	8.862	8.7664	9.0018	8.594	8.5515	7.4839
TNC	10.1613	9.152	7.9272	11.3354	9.5955	10.3202	11.0483	6.3078	9.3338	8.6657	6.2732	9.7706	8.3285	11.8658	11.0122	8.513	11.6678	7.4801	10.2425	10.4128	9.1321	10.0315	9.8246	11.4546	11.1167	9.8369	9.4536	4.5343	9.8048	5.7347	8.221	8.9116	8.7159	7.8171	9.1015	10.0478	6.8144	8.8854	8.9417	9.4803	6.3749	8.5029	10.6471	9.107	11.5325	6.5295	11.2058	12.3747	6.4848
TNF	7.8589	7.4154	8.1664	6.8587	6.9853	7.7791	6.6602	7.5656	5.7518	3.3446	5.1324	5.2675	2.7634	8.03	7.3423	5.7755	8.232	4.7908	5.8429	8.6785	7.4761	8.7077	6.8546	6.1518	7.6908	5.4382	5.3754	5.3685	8.0213	7.962	6.025	7.4605	5.7192	9.8973	10.1971	6.6778	5.6487	7.7003	8.0328	5.6596	4.9827	7.4682	8.0495	3.2332	5.7498	7.2443	7.5194	7.1112	4.6457
TNFRSF10A	5.9525	6.2173	7.1696	5.9722	7.2591	5.8605	5.0535	3.0199	5.5338	5.1268	5.8001	5.6993	6.5606	6.7457	5.7905	5.8336	4.892	5.3497	4.2151	6.0631	5.3104	6.2867	5.634	6.7758	5.9667	6.9007	6.3935	6.1506	6.4693	7.0835	5.2688	6.2489	5.7426	5.2941	5.1218	5.366	5.2174	6.5703	4.6354	7.9785	6.0972	4.1952	4.7758	2.5612	6.2752	3.2724	6.097	4.5775	6.3338
TNFRSF10B	9.7942	9.2217	10.3124	8.9699	9.3952	9.4441	8.8956	8.6097	9.4663	7.9432	9.3225	9.523	9.8822	9.9868	8.8329	9.496	9.2951	9.7963	8.0092	9.7721	9.4146	9.7404	9.3094	9.589	9.51	10.3313	8.9197	9.52	9.4095	10.6592	8.7795	9.4226	9.4512	9.5255	9.655	9.7748	9.466	9.3369	8.5128	9.9453	9.9635	9.1181	9.804	9.6158	10.3189	8.5133	10.5487	9.8354	9.9472
TNFRSF10C	4.4134	4.0159	6.7083	3.637	3.5808	4.3961	3.2312	3.5805	1.6592	4.6882	4.1196	4.1077	5.6391	3.2521	3.6294	3.8023	5.0037	3.6602	3.0628	3.1608	3.7177	4.3774	4.8419	2.9722	3.9261	4.8502	7.1051	7.1861	5.6795	6.4337	6.0451	2.847	4.8999	4.4102	4.7878	2.2459	2.5589	7.1896	3.2793	4.0944	4.3363	3.4728	4.8144	3.5241	2.7063	3.0471	3.6018	2.9138	6.7583
TNFRSF10D	3.9548	7.5167	7.8259	5.0881	6.7688	5.8743	4.6175	5.534	5.3927	6.8548	4.6392	7.1957	5.3316	7.6782	4.263	8.0084	6.1525	5.9849	4.7412	7.225	7.6811	5.9637	5.4547	3.7431	5.8531	6.381	3.5409	5.4372	7.0941	7.0437	4.8924	5.3246	6.4523	7.2416	6.699	4.7322	6.1539	6.966	3.9788	4.613	5.9835	5.0956	7.0509	4.8233	7.1396	4.8271	8.1576	6.6059	4.2328
TNFRSF11A	5.5966	4.8652	4.5555	5.5167	5.1498	7.3274	5.4517	5.5154	5.465	3.6221	6.2235	5.0409	4.9165	4.0312	6.5588	3.6161	5.887	4.2623	5.0209	5.1465	4.9672	5.2358	5.8835	4.0575	4.9487	6.4849	5.7601	4.5957	7.1082	4.1373	5.3027	5.987	4.188	4.2706	6.4955	3.8802	6.0776	4.0635	3.3345	5.5299	5.5443	6.5522	5.3757	4.673	6.1622	5.0503	4.5412	5.9415	2.6646
TNFRSF11B	11.3999	7.2682	8.567	5.2823	8.8686	7.4335	6.9993	6.4853	7.7019	8.3504	7.0978	7.7401	5.9985	6.6872	8.4007	6.1576	8.1331	8.4936	4.8268	11.4323	5.9697	5.455	9.1371	10.4446	9.5606	6.8385	8.1297	8.7711	9.2299	8.6258	6.8631	6.6962	7.4297	6.2261	8.2578	7.277	4.8152	8.2687	5.148	10.3235	2.0404	7.7963	8.8985	6.9407	4.944	5.9972	4.5224	8.7831	8.1945
TNFRSF12A	9.9391	11.365	9.9536	9.6336	9.3212	10.0029	11.3446	10.5643	11.9715	9.9553	9.8477	10.7758	10.5624	10.1422	11.0968	10.8638	10.4994	10.6369	11.2983	10.3395	10.6036	10.414	11.0753	8.3081	9.6954	11.0158	11.7454	11.7895	9.7477	10.8326	8.3014	9.3856	10.2817	10.8881	10.3928	10.6266	9.4863	11.2502	10.0961	9.6231	9.9814	10.9376	11.6848	8.3107	10.8085	8.1401	11.4663	9.6096	11.0001
TNFRSF13B	0	0.634	1.5242	0.7257	0.3419	0.6389	1.0584	0	1.389	0.6217	0.4089	0	2.2558	0.361	0	0	0	0	1.3976	0.4125	1.074	2.3566	0	1.5638	0.374	0.6712	0	1.5924	2.5587	3.0664	0	0	2.9802	0	0	0	0.3157	0.3686	0	0	0	0.9724	0	0	2.5638	0.3555	1.1405	1.3973	0
TNFRSF13C	3.5408	3.2972	4.6874	2.8501	2.5395	2.3725	5.4427	3.2619	2.0833	5.1706	2.203	5.1127	5.6391	4.6368	2.0997	3.7429	3.6954	4.6585	1.9488	4.2382	6.0343	3.4987	2.6684	3.5952	3.26	4.2076	4.5799	4.9651	3.7966	4.7451	2.8291	3.9793	2.9802	4.2949	5.5562	1.356	3.9479	3.876	2.7398	2.9106	4.6662	4.9684	3.2555	5.4031	4.623	4.9099	4.2756	5.0738	2.7625
TNFRSF14	10.2958	9.5722	9.5746	8.9269	8.694	10.9096	8.6474	8.5003	9.4886	8.018	9.3203	8.6397	7.1814	6.6289	10.0953	7.944	8.9979	7.2167	7.0718	9.6115	7.287	8.4592	7.6431	9.7148	9.539	9.1531	9.6325	10.292	9.6907	8.9052	9.7998	8.6717	9.6531	7.2551	10.596	9.0449	8.4654	9.0505	9.3066	10.059	9.3333	8.8676	8.5989	7.2611	8.2364	8.2882	8.7815	9.468	8.2924
TNFRSF17	0.9761	2.1081	3.5244	1.9789	0	2.8888	2.3391	0	3.3468	1.885	0	0	3.4353	0	0	1.8213	1.7617	0	3.5392	0	0.7339	5.2824	0.5325	3.8772	1.3099	1.3109	0.4949	3.1799	3.5451	1.1567	0.3844	1.1318	4.8577	0	1.2863	0	0.9844	1.735	0	0.9025	1.8459	1.548	0.456	2.8684	4.1358	1.0826	3.1906	0.8616	0
TNFRSF18	2.9579	4.8515	4.7082	3.5591	5.1926	5.2497	4.0616	1.9866	2.5501	1.6575	2.4821	1.4222	2.8666	2.1411	4.6878	4.688	4.1486	3.5147	3.729	6.5495	1.074	4.5898	3.7549	7.4628	4.4598	3.5068	4.929	6.1709	4.3931	7.4909	6.0716	4.238	3.6586	3.7106	9.503	2.656	3.9929	4.7024	2.6556	7.3382	8.5333	4.0768	2.3474	3.1215	6.9304	1.0826	4.0581	5.8216	0.5311
TNFRSF19	8.8944	8.975	8.6887	8.2862	9.2063	8.5131	8.3478	7.9427	8.6333	8.7146	11.1537	9.8401	11.3989	11.0923	7.3423	12.784	9.3097	10.3863	7.5899	8.6925	11.2363	9.8763	7.1595	7.6525	7.8455	9.2839	9.0311	7.1301	8.5055	9.7478	9.0183	7.3212	9.1024	10.4614	9.2106	9.9949	9.8578	9.5536	10.9747	8.7291	10.551	10.2309	9.8512	10.4933	9.0673	7.2759	8.4474	10.4056	11.8202
TNFRSF1A	10.3116	12.2298	12.064	11.7504	11.7445	11.7919	12.3636	12.6193	13.3779	11.7369	11.7549	11.9353	12.3043	10.067	11.715	12.2247	11.8256	10.588	11.6698	11.8937	11.1864	11.3388	11.8392	11.778	11.7041	12.1349	11.1506	11.9956	11.6363	13.3094	11.0558	11.5734	12.0882	11.9025	11.7909	11.7392	11.0229	12.496	11.4443	11.6181	11.8768	11.7892	11.6256	11.3829	11.1961	11.3726	11.3638	11.6176	12.1666
TNFRSF1B	7.6031	9.3059	8.5938	7.5594	7.8534	10.664	9.3329	8.7212	8.5339	7.8687	9.0846	8.7176	8.201	7.6021	8.8551	8.0365	9.5784	7.9136	8.2196	10.0382	7.3644	8.7247	8.0755	9.9873	7.9851	9.4248	9.7678	9.9574	9.8679	9.3323	8.3359	7.4798	9.0704	8.42	9.6342	8.2069	7.2952	8.216	7.9019	9.7428	7.6754	10.2099	8.2758	8.7561	7.3195	7.6735	8.0404	8.5887	7.6876
TNFRSF21	9.9756	10.9953	11.2467	11.3741	11.0731	10.7248	11.1755	11.3801	10.9613	9.387	9.4777	10.2314	9.1704	10.9909	10.4792	10.0524	10.9195	9.9333	9.5587	11.6926	10.5183	9.4134	10.8114	10.4073	10.5804	11.9052	10.3747	10.3583	12.2715	11.5951	11.2657	9.7914	10.4291	11.6288	11.2744	10.1507	10.6925	11.3911	8.955	11.1017	10.0501	9.7232	11.4677	10.6755	10.2471	11.3876	9.7852	9.8495	8.681
TNFRSF25	9.1268	7.4658	7.2747	8.481	7.7335	8.9106	7.8756	8.0106	5.8895	6.7064	7.5752	8.5467	8.5068	7.2256	7.8519	7.5884	6.855	7.5749	7.0685	9.1352	6.4271	7.0315	7.765	7.9302	7.6058	7.7313	7.497	9.0196	7.49	6.5424	7.6311	8.5073	8.9969	8.0066	8.5458	5.9575	7.9083	8.1774	8.0409	6.5481	11.382	8.6483	6.3583	6.9489	8.3801	7.0871	7.891	10.0384	6.7464
TNFRSF4	6.2743	5.1936	5.0398	5.4098	4.4678	5.2284	6.3274	4.6943	6.3083	5.0816	4.2742	6.3512	4.4852	5.0497	4.8981	6.6	7.3255	4.5728	4.8268	5.263	5.1126	6.2324	4.8419	6.5634	5.2806	5.8695	5.944	7.5619	5.6669	6.9319	4.8775	6.9284	7.2657	5.1153	7.7414	3.9976	5.1886	5.4998	5.0191	4.3919	6.0863	6.4995	6.7607	5.8685	5.0142	5.6001	5.7945	7.1281	4.9034
TNFRSF6B	7.5495	7.3227	7.3059	6.1914	4.5887	8.0635	7.468	4.9598	5.7359	6.4075	4.7163	6.439	5.42	6.2017	5.1569	5.6471	7.8023	6.943	5.8604	5.4876	6.2219	7.1299	4.9265	6.5023	5.9363	5.9472	8.527	7.9012	5.0658	6.4011	5.2941	7.6727	6.8862	6.8886	6.8011	3.8308	5.5865	8.5502	5.4715	5.2632	7.7233	6.0944	7.7062	6.5522	6.0496	5.8277	6.961	7.5757	6.3955
TNFRSF8	2.7661	4.364	4.9375	2.0938	3.2158	6.2145	4.3943	2.2785	4.4266	3.0006	5.7483	8.9559	6.3762	3.2084	5.124	4.96	7.2965	4.2254	5.4698	4.1867	3.7418	3.9081	2.7663	3.9398	3.0698	4.6938	4.5296	4.5957	3.651	6.3815	2.1238	4.6476	3.8857	4.7969	4.5426	2.5828	3.1421	4.6022	4.8777	3.2107	3.8572	3.7557	5.7088	6.1785	3.1672	4.4929	6.3786	6.8604	5.0267
TNFRSF9	4.2761	3.4867	5.4644	2.2003	2.726	5.1738	3.9897	2.9662	3.8023	4.1011	2.7159	3.3161	3.3665	3.2945	2.5367	2.7892	4.8123	3.7409	4.0108	3.1064	6.2083	3.2084	2.5633	3.7075	3.3465	2.5935	3.8985	2.817	3.4307	3.6644	2.2215	4.0433	2.5204	3.5588	1.9554	0.9529	2.8797	4.3163	2.3688	2.0152	1.0271	2.414	3.2555	4.8585	3.0111	3.6709	6.1346	2.9138	3.371
TNFSF10	12.4007	11.0805	12.3498	10.2479	11.0562	13.9036	10.0209	9.2939	10.854	9.6172	10.8948	7.9474	9.8096	10.8465	12.0288	10.2161	10.6685	13.5609	8.919	13.3885	11.1773	12.0606	10.0215	11.3361	12.83	11.982	13.7005	9.9956	9.32	11.3358	11.5952	11.0285	10.7963	9.7169	11.6004	12.4387	11.0798	10.5943	10.1213	11.6199	8.8034	12.6004	10.4618	7.5598	8.7261	8.7841	9.0135	9.5683	10.3625
TNFSF11	0	7.1244	3.5707	2.2994	0.3419	2.2927	2.1758	0	2.7941	3.49	1.2083	1.0841	0.8116	3.3758	0	3.8023	0.8456	1.6703	0.8618	4.7974	4.53	1.6139	1.8792	0.7243	0.9166	0	5.0408	0.5887	2.4454	1.508	1.3372	3.5511	0.5167	0.408	0.7821	3.3286	0.5745	1.4577	7.7298	0	0.603	3.9921	3.6032	2.5612	5.6563	0.3555	1.7693	5.5965	1.4752
TNFSF12	8.0923	8.4842	7.4599	6.4507	7.5194	7.9947	8.2712	8.0907	9.0913	8.6073	8.7819	8.3846	7.7661	7.4875	8.0262	7.4037	8.6266	7.1021	7.1911	7.9606	6.5008	7.7052	7.3975	8.8126	8.3233	8.5636	7.6917	8.1931	8.3291	8.6174	7.2602	7.2548	9.4654	8.0679	9.0361	8.6029	7.0494	9.081	6.0721	9.1255	8.071	7.8143	8.2065	8.1576	8.1779	7.9492	7.6349	7.782	6.9091
TNFSF13	9.966	9.8775	9.499	9.534	9.8073	10.0895	9.2512	9.9088	9.2644	8.956	10.7501	9.7713	9.3072	8.8866	9.3943	9.7805	9.7802	10.2066	9.0296	9.2372	8.9763	9.8352	10.0348	9.4975	10.4725	10.4331	9.4374	9.6841	8.5871	10.4177	9.5724	9.0493	9.4971	10.0956	11.4575	9.9354	10.7439	11.3231	8.3701	11.0387	9.6001	9.4404	8.9409	8.8777	9.9322	10.8043	8.5522	7.4176	10.3965
TNFSF13B	6.3099	5.5142	5.3889	6.306	5.1606	7.1883	6.0135	5.2716	7.1316	4.0551	6.9716	5.0409	5.6318	4.0312	7.2374	4.3722	6.5825	4.434	5.5601	5.5135	2.3784	5.726	4.5436	6.013	6.5162	6.6683	5.0936	5.2397	5.7287	5.4804	6.7325	4.7405	5.8434	3.6741	6.0548	3.4571	5.4123	5.4717	6.5741	6.02	2.5035	6.5448	5.8269	5.8857	3.9761	4.8964	4.5224	5.4956	3.3075
TNFSF14	1.553	1.9105	3.0232	3.3437	2.3253	4.1467	1.9918	0.6714	1.389	4.1011	6.7742	2.2986	2.4004	1.9421	3.9922	2.0346	2.3176	0.7888	1.1545	3.763	0.2881	1.4052	0.5325	3.4305	1.6187	7.0629	2.9921	4.6255	3.4307	1.1567	3.16	2.1163	5.3744	2.479	4.7878	2.2459	1.1526	3.6933	2.0105	6.1135	2.0404	1.7678	3.0764	1.2634	0	2.6575	2.4638	1.3973	0
TNFSF15	4.2761	5.3086	3.7822	4.4966	5.5045	6.0114	3.9397	4.5374	4.6601	4.4601	4.4999	2.9486	4.2574	1.8312	4.3727	4.7037	3.2879	5.4808	5.0209	3.8973	4.0027	4.0585	4.7729	3.8117	5.4561	4.8502	1.6069	2.3309	3.651	3.8604	4.9072	6.7673	2.8134	3.2963	5.1802	4.324	4.6137	5.0706	4.2324	4.8269	4.0503	4.0351	4.148	2.1704	3.4766	4.1511	3.1423	3.9732	3.0986
TNFSF18	2.2835	1.073	0.4596	0.7257	0.6181	0.8763	1.6623	2.2785	0	1.3874	1.2083	0	1.1755	0.6494	2.8717	1.0883	0.8456	0.5706	2.5617	0.4125	0	2.5719	1.2261	1.2043	1.1266	0.9173	0.4949	0	2.4454	0	0.3844	0.778	0	0.408	1.2863	0.6995	0.794	0	0.8134	0.5206	0.603	2.5387	1.0808	1.9264	1.655	1.8135	0.6801	0	0
TNFSF4	5.201	6.4762	5.1956	4.9576	4.9521	6.0961	6.4882	5.8178	7.3994	7.8316	6.5453	6.6046	8.2022	11.6627	6.8455	5.3765	8.2166	5.9112	7.3935	3.4931	5.7562	6.0913	5.9887	6.7498	6.7836	5.8474	6.2992	5.5188	5.7646	4.4118	4.6331	5.2086	7.5406	7.8045	6.3116	4.7984	6.6728	6.9491	6.4104	4.4504	6.6305	6.0112	8.1148	7.2304	5.5468	6.0345	5.0142	5.4424	11.6705
TNFSF8	5.0824	4.3446	3.8588	3.5185	4.5192	5.6446	5.1335	5.0314	5.465	3.6839	6.0345	3.852	3.5637	2.3961	6.4462	5.6517	5.4074	3.6322	5.5349	4.634	2.8895	3.6485	4.3984	5.2295	4.5537	5.8913	3.3801	3.4025	5.2102	4.1868	4.2256	1.6528	4.5481	3.197	5.7615	2.4242	4.5992	4.5494	3.5826	5.2124	1.621	5.7527	5.1375	4.0965	3.663	3.9828	3.3694	5.1084	2.1891
TNFSF9	1.964	6.8171	4.5555	3.9432	1.6506	5.4	4.754	2.9662	4.7204	4.7759	3.5217	2.4541	2.3299	1.58	4.4075	4.7796	5.2948	1.2959	5.7252	5.1055	4.0612	3.9472	2.7663	5.5028	6.8918	4.5185	6.2301	6.4457	5.7287	3.1685	2.1238	2.0347	3.6586	6.0943	4.4024	2.5828	3.8037	2.5726	2.5662	2.9917	1.8459	3.342	4.9245	2.7229	1.912	3.6062	3.0922	6.5314	5.122
TOR2A	8.3698	8.6269	7.9383	8.8015	9.3145	8.4536	9.1945	8.9249	8.302	7.7291	8.3255	8.4368	8.2447	7.364	9.4584	9	9.1569	8.6066	9.1791	8.9175	8.4872	9.3718	8.7632	9.2428	8.7462	7.836	8.7491	9.6406	8.92	9.2473	8.6991	8.2696	8.5698	8.3653	8.4452	7.985	8.8627	8.2132	8.3499	9.2171	8.0307	8.2368	8.0736	8.3139	8.1886	7.9801	8.5309	9.6889	8.1341
TRH	0	1.2508	1.7011	1.5662	1.0495	1.9205	2.0867	1.1278	0	1.3874	0	0	0.3239	0.361	0.3252	2.305	2.3176	1.1458	0.4944	3.0498	1.218	0.4979	2.1926	1.3952	2.186	1.4737	0.4949	4.437	1.875	6.2938	1.1514	1.7582	2.6248	3.2475	1.2863	0.9529	0.3157	0	0	1.6659	3.5083	0.5667	0.802	2.1704	7.5211	0.3555	2.297	1.787	1.8759
TRHR	1.964	0	0.4596	0	0.3419	0	0	0	0	0	0	1.696	0.3239	0.6494	0.5903	0.6444	0	0.3132	0	0.4125	0	0	0	0	0	0.3743	1.9503	0	0	0	0.3844	0	0	1.566	0	0	0.3157	0.3686	0.8134	0.5206	0.603	0.5667	0	0	0	0.3555	0	0	0
TRPC4AP	11.0439	12.161	11.4056	11.0031	10.9375	11.439	11.6704	11.6767	11.1163	11.5634	11.0959	11.4284	11.808	11.6575	11.4493	11.2429	10.9518	11.6113	11.764	11.0304	11.4839	11.2537	11.2324	10.9308	11.5422	11.7863	10.8071	11.5651	11.2718	10.9641	10.7622	11.4474	11.3205	11.8794	11.2894	10.7396	11.3549	11.068	11.3129	10.7583	11.9015	11.6282	10.9886	11.5237	11.0261	11.2013	11.4292	12.7114	10.5786
TSHB	0	0	0	0.7257	0	0	0	0	0	0	0	0	0	0.361	0	0	0	0	0	0	0	0	0	0	0	0	0	0	0	0	0	0	0	0.7256	0	0	0	0	0	0	0	0	0	0	0	0	0	0	0
TSHR	3.4157	2.1081	2.3583	4.9113	3.6439	3.1374	4.2783	6.3866	4.7783	2.2543	3.2996	5.5861	3.4353	0.8897	1.1788	3.3633	0.8456	0.9783	2.5617	2.5764	5.0752	3.3895	1.2261	6.8793	2.7271	4.9503	3.7308	2.0084	4.8588	1.508	2.0191	2.4029	3.7991	3.197	2.5938	7.462	8.8352	2.5003	1.3303	1.2041	3.2177	8.884	5.769	2.7229	6.4219	2.0264	8.3132	6.5692	1.6894
TSLP	0	2.0127	4.0669	1.5662	0.6181	2.2083	0.3456	1.1278	2.2562	1.3874	1.7197	0.6415	1.9142	0.8897	0.8142	3.7729	3.0308	1.4318	0.8618	0.9949	2.6049	3.4987	0.5325	0.9842	1.8729	0.9173	5.2257	0	2.6636	2.2291	1.1514	3.0264	1.1966	2.9751	2.2009	1.1685	0.3157	0.3686	0.4632	0.5206	0	2.2775	3.954	1.6326	3.5159	1.4204	2.4638	4.5775	0.5311
TUBB3	7.9883	11.5581	10.1585	8.9127	8.8372	9.9487	9.9755	7.1595	10.8421	9.8638	10.0068	10.912	10.1665	10.9849	9.7358	8.7759	9.8165	9.922	8.9554	7.986	10.9612	8.7522	9.1047	8.9654	9.6114	11.0219	12.001	8.3557	9.4219	9.6898	7.9257	8.5537	9.7623	10.6828	9.5001	8.0875	9.0886	9.7065	10.671	7.1831	8.5657	8.8331	12.19	10.297	10.0765	8.4081	11.8004	11.6957	11.0486
TXLNA	11.4501	10.634	11.2122	11.0555	10.9164	11.2005	12.2107	10.9757	10.266	10.3987	10.9563	10.727	11.6571	10.9264	11.5889	12.2566	10.254	11.2641	10.8806	10.5433	11.0116	10.2063	11.3072	11.2842	10.1545	10.7198	11.038	11.1211	11.0242	10.9331	10.978	11.0178	11.4673	11.0627	10.4248	9.8831	11.8678	10.2652	10.4045	10.39	12.4863	11.4459	11.0599	11.3202	10.774	11.4295	11.4374	11.0288	10.8785
TYMP	9.71	9.4523	10.6619	9.5077	8.9237	10.8896	10.1123	9.5405	10.031	8.785	10.4903	9.4253	8.5996	7.7332	10.8319	8.426	10.5812	7.5527	9.1146	10.445	6.2591	9.6888	9.8025	10.4412	9.3307	10.0801	9.5354	13.5331	10.3098	9.5395	9.749	10.0215	9.4627	8.3379	10.3889	8.3364	8.3802	9.3792	7.9535	10.0643	8.9115	10.1744	9.8384	8.4091	7.6764	8.8676	10.3652	10.0227	6.5342
TYROBP	9.8497	10.3606	9.6665	8.9114	9.6455	10.7418	9.8718	9.974	11.718	9.6182	10.9934	10.5658	8.3741	7.7177	10.6198	9.4497	11.45	8.2682	9.7324	10.7836	7.1963	10.7344	9.7821	9.5921	9.433	10.6781	9.5146	11.1581	10.6262	9.6716	9.8175	8.2517	10.1501	8.4487	10.5861	9.1876	8.7792	10.0033	8.4517	10.5348	8.8117	10.7448	10.6245	9.2499	8.6017	9.1603	9.0508	10.2737	8.769
UBR1	8.1418	8.3169	8.136	7.9868	9.1592	7.9675	8.3502	9.3964	7.362	8.2313	8.7653	8.8159	9.2327	9.0514	8.2094	8.0897	7.6107	8.2941	8.6912	8.2874	8.7008	7.0406	8.5269	8.7074	7.7114	8.262	8.6349	8.0224	7.5425	8.0348	8.5139	8.4893	8.9847	8.8491	8.3687	7.6372	8.4343	8.9539	8.2918	9.4776	8.9362	8.3936	7.6511	8.8511	8.0897	8.449	8.6707	8.3781	8.0923
UBXN1	10.4245	10.2371	11.029	9.9519	10.5656	9.9664	10.4679	10.2783	11.208	10.9833	10.4428	11.0112	10.5418	10.4037	10.1774	9.7572	9.7983	10.5662	9.9813	11.4637	9.5953	10.6234	10.1804	9.4937	10.4369	10.7096	10.4305	12.0217	11.0492	10.29	10.2218	10.6436	10.9795	9.6702	10.0734	10.2244	10.6003	10.8847	10.3126	10.4058	10.6244	10.967	10.4829	10.1356	11.0661	10.3687	9.8048	10.7914	10.9255
UCN	3.4157	4.5454	2.3583	2.9753	1.9789	2.2927	1.9918	2.5212	0.6226	2.6752	2.9171	1.4222	2.3299	3.0688	2.4725	0.8834	1.3751	1.556	1.3976	2.494	3.5912	1.7961	2.5633	2.1974	2.3623	2.9101	3.7746	5.6549	0.9179	2.7076	1.1514	3.6086	4.4088	3.0338	4.6291	1.8055	2.7805	0.6619	2.5662	2.0152	6.1924	2.9514	2.238	3.7661	3.4363	0.8784	2.5405	3.32	3.5461
UCN2	2.2835	0	4.5087	2.2994	0	1.4175	2.2598	1.4739	0.6226	3.0946	0.4089	2.1243	3.7641	4.0059	1.3315	1.2677	2.8828	0.9783	1.7874	3.4931	3.7418	2.5719	1.8792	0.7243	2.186	2.2782	2.4598	4.437	3.0976	0.6913	1.3372	1.4157	2.0053	3.9733	2.7563	0.6995	1.5641	2.8884	0.4632	1.6659	4.5749	2.1268	0.802	2.1704	2.6368	1.2614	3.6717	1.3973	0.5311
UCN3	0	0.634	0	1.5662	0	0	0.8576	1.3112	0	1.3874	0	0	2.7089	0	0	1.4272	0	0.3132	0	0.4125	0.2881	0.8673	0	0.4072	0	5.7475	2.5633	0	0	0	0	0	0	0	0	0.6995	0	0	0	0	2.0404	0	0	1.9264	0	0.3555	0.3797	6.7443	0.5311
ULBP1	0.9761	2.5087	3.3759	4.4755	0.6181	0.8763	2.6188	1.9866	3.6243	3.0946	2.0964	2.5945	1.9142	0.8897	5.2539	4.607	2.3176	4.5128	0.8618	3.96	6.2839	2.2355	3.4941	6.417	2.089	0.6712	2.4598	1.5924	3.37	2.7076	1.5018	2.847	4.3183	2.3919	3.4691	3.0852	6.8788	1.4577	1.8681	0.5206	2.0404	2.7597	4.4718	1.2634	3.8891	3.2301	6.4096	3.4335	1.4752
ULBP2	0.9761	1.4091	1.8586	5.3987	0.6181	2.8335	3.5966	1.1278	6.318	1.6575	1.7197	3.4699	0.3239	0.361	3.6871	2.6012	3.0308	0.7888	0	3.6909	3.5095	3.6003	3.4941	3.7431	3.26	2.1873	2.5633	1.0056	4.4819	3.6644	1.3372	2.7984	5.2656	1.8538	2.5938	0	7.5963	2.1678	2.2589	1.2041	1.0271	2.1268	3.6466	1.2634	5.1071	1.694	6.7414	5.4424	0
ULBP3	4.7609	5.1382	5.722	6.0946	5.2342	4.2768	6.5603	4.208	5.2363	5.2339	4.8668	5.9936	6.6537	5.6325	5.1135	6.6291	4.2121	6.055	2.6582	6.5947	7.4026	5.4413	5.0311	4.5138	4.3172	6.1174	5.0228	4.5343	5.0058	4.9881	5.2915	5.2722	6.0914	6.0163	5.5114	4.6805	7.4013	6.1232	5.0359	5.5025	5.3191	5.2125	4.2919	6.3369	7.3605	4.6775	7.2551	5.6444	5.4794
UTS2	0	0.3515	0	0	0	0.6389	3.1477	0	0	0.6217	0	0	0	0	0	0	0	0	0	0	3.0218	0	0	0	0	0	0	0.5887	2.4536	2.2848	8.0878	0	0	0	0	0	0.794	0	5.8467	0	0	0	1.7294	2.7547	0	0	0.7228	2.8033	6.1537
UTS2D	1.553	1.2508	2.0007	2.3921	1.6506	1.2587	1.7807	1.9866	1.389	2.0814	0.7271	1.4222	3.4353	2.801	0.5903	1.0883	2.8828	3.4521	1.7874	3.2132	1.6827	4.1281	2.45	1.5638	1.4725	2.4444	0.8627	3.332	2.6636	1.7903	2.313	2.0347	2.5204	2.9751	0.7821	2.5828	2.367	1.9676	2.8947	1.6659	2.5035	1.2888	0.802	1.6326	3.5913	2.0264	1.7693	0.8616	2.4464
VAV1	6.8947	7.823	8.0114	5.3533	7.441	8.0288	8.0418	6.2015	6.4396	7.3065	9.3445	6.7913	4.8425	4.3655	8.9599	5.3765	6.9324	4.0881	6.7449	7.4816	4.771	6.1	9.9549	8.4345	7.6058	7.3091	10.4141	9.2472	7.2498	6.6698	6.3879	6.4974	7.8462	5.7707	7.4404	4.8923	6.7954	6.5163	4.9851	7.9909	6.5207	7.4284	6.3778	6.3739	5.2064	6.4806	5.2263	5.8828	5.8006
VAV2	10.5006	9.715	9.7175	9.7722	10.1953	9.4521	10.5587	8.5041	10.4143	9.3636	9.2836	9.6888	9.963	9.6879	9.5483	9.4555	9.2219	5.3582	9.1596	10.292	10.0695	9.5655	10.5865	9.7462	10.0229	9.9142	10.2065	9.7852	10.4888	9.726	9.75	8.7252	10.7642	9.9349	9.7167	8.847	9.8856	8.9832	5.6061	9.2182	11.0666	9.3205	8.8435	8.9807	9.5121	9.7015	11.4988	10.2273	8.6301
VAV3	4.9976	10.5961	9.6087	9.4016	6.0731	9.1746	10.0224	7.2574	7.0517	5.1268	7.201	4.5825	5.1695	7.9377	8.0117	9.1991	6.6181	5.917	8.9055	9.9361	7.7961	8.7758	11.7201	6.7233	10.1646	7.1376	9.382	6.412	7.2582	7.1094	10.9982	3.2597	5.7309	8.2258	7.1055	7.5121	10.3907	10.9809	10.1218	5.6596	5.3561	6.8696	10.1717	8.4731	7.9869	7.4771	4.6139	9.6846	4.6961
VDR	7.1419	9.2297	10.6254	7.9794	8.1262	9.2857	9.4481	7.2405	9.3459	8.9371	7.9469	8.9296	7.5197	6.7684	9.2555	7.7348	9.7815	7.802	8.1693	9.1787	8.3649	7.7613	6.9976	8.9127	9.2369	7.6717	8.673	8.3443	6.7453	8.8709	7.087	8.2392	9.4116	8.4378	10.1273	8.9352	9.6228	9.3671	8.2185	10.8996	9.8135	8.1853	8.6779	6.9571	6.852	7.7335	6.2186	6.3116	10.0077
VEGFA	13.8782	11.9619	12.5733	13.3367	11.3882	11.902	13.0064	11.6018	11.521	12.8227	10.5773	12.527	10.4148	11.9131	11.5645	12.6351	13.288	11.7466	10.8573	12.141	11.6322	11.371	11.5463	12.0914	12.8531	12.9362	12.0335	11.5301	12.6231	12.6124	10.8949	12.6554	12.9179	12.8504	13.2251	11.999	11.1501	11.8893	13.1993	10.1753	13.7558	11.8166	12.5847	12.9848	10.9762	13.1144	11.7433	10.9565	11.2361
VEGFB	11.4265	10.9023	11.1213	11.2114	10.9872	10.8286	10.6966	10.9805	10.8289	10.9487	10.1368	10.9808	10.3296	10.1283	10.6688	10.9078	10.3888	10.3452	10.9812	11.122	10.5582	11.3166	11.3143	9.9583	12.234	11.9254	10.1838	11.5217	11.4682	11.5279	10.562	11.4012	11.0524	10.3345	10.7945	11.2551	10.2775	11.1756	9.8537	11.075	10.984	10.6278	11.1652	10.042	11.2861	10.5662	11.1132	10.6844	10.8995
VEGFC	5.123	6.4168	6.4293	7.4341	7.9361	6.2935	7.6434	6.0992	7.4801	7.7866	4.731	7.0691	6.3849	7.7409	6.2872	7.1898	8.2548	9.2313	9.173	5.2124	6.413	6.9425	6.8931	5.9151	8.1579	6.8423	7.9973	4.403	6.164	5.8469	5.7582	8.6697	6.6196	8.1891	6.5738	8.7321	5.7174	7.4399	9.7222	5.7556	8.5026	6.0219	7.998	6.3493	8.751	5.1215	6.8242	4.8053	5.3904
VGF	3.1271	4.7663	2.4602	1.7173	3.8718	3.3883	1.3917	2.7289	2.7941	4.1457	2.6421	5.0891	2.4676	1.4359	3.4407	5.1321	1.7617	4.7261	4.2151	2.6543	4.9975	3.2713	2.7663	2.4763	3.6483	2.8521	1.1555	4.4701	3.2402	3.5928	1.1514	6.4974	2.1523	4.9266	2.7563	1.5219	3.8288	3.0991	3.5363	1.2041	2.6298	2.414	3.3106	8.106	4.1608	1.8135	7.9056	5.5215	4.483
VIP	0	0	0.4596	0.9859	0	0	0.6241	0	0	0	0	0	1.005	0.8897	0.5903	0.3579	0	0	0	1.5781	0.2881	0	0	0.9842	0	0.6712	0.4949	1.0056	0	0	0	0.3084	0	0.7256	0	0	0.794	0.3686	0.8134	0	1.3543	0	1.5154	0	0	0.3555	0	0	0
VIPR1	6.1022	7.4037	6.8082	6.1287	6.5801	7.3498	4.6644	6.042	7.3808	7.7254	5.6761	6.8762	5.7377	2.9142	5.3819	7.3277	4.9302	5.9228	5.5971	8.3977	5.286	4.5649	5.7935	7.4575	5.7928	4.0096	7.818	8.9727	7.2413	6.3601	6.1356	6.8679	6.7808	5.4425	6.2584	7.6098	4.9583	6.2664	2.9664	8.435	5.2811	4.8288	5.6134	3.7661	7.7888	5.9458	5.272	5.5215	7.7486
VIPR2	6.1845	4.1673	3.7154	3.0541	1.9592	6.1316	4.3969	2.4557	2.2643	3.7792	4.9058	2.7224	1.4983	2.472	3.5403	4.506	5.4292	0.3245	4.1081	6.4274	6.4677	2.3681	0	3.1352	5.6395	5.6807	3.2297	2.9889	4.4343	5.8467	4.139	1.0294	5.5514	5.9489	5.3651	2.8148	6.1631	3.6166	2.1438	3.7087	3.5402	5.2502	4.7888	3.8441	7.107	2.3723	2.6994	1.933	8.3683
XCL1	3.2786	2.577	5.3092	2.0938	2.4003	2.776	2.9061	5.5154	4.5972	0.6217	3.714	6.3512	6.0322	1.4359	3.9218	1.0883	2.7178	4.3678	4.3657	3.7978	5.6897	4.0223	0.5325	6.2353	3.168	2.9658	3.4358	3.9174	1.875	4.7451	1.7835	2.0347	2.5204	4.7095	1.2863	2.7922	2.9726	3.3255	2.9664	2.2962	6.4624	4.2326	3.3637	5.7038	0.6907	4.0329	5.1671	7.218	1.8759
XCL2	1.964	3.1254	2.7287	2.2994	0.3419	2.7161	2.4143	1.7529	5.6469	1.3874	3.3469	2.8399	2.5318	0.6494	3.8477	0.3579	2.5315	0.3132	2.2259	3.1608	1.218	3.4987	0.5325	4.3389	2.8506	2.5209	2.916	4.2586	1.875	2.8374	3.1099	3.0264	3.1296	0.408	0.7821	2.3378	3.2199	2.9976	1.7101	3.2107	4.4775	2.414	2.4492	1.2634	2.8968	0.8784	2.3828	2.0936	1.6894
XCR1	0	0	1.7011	0.7257	0.3419	1.8102	0.6241	0.3744	0	0	2.3021	0	2.2558	1.2758	1.3315	0	1.7617	0.3132	1.1545	0.9949	0	2.2355	0.5325	2.1974	0	1.9863	1.3988	1.3287	1.2229	2.0263	0	1.2807	0.8963	0	0	0	0.3157	0.9056	1.8681	0	0	0.5667	1.0808	2.1704	1.7892	2.5237	0.6801	0.8616	0
ZAP70	4.4775	3.556	4.9375	4.4966	2.9423	4.0038	6.2109	3.0717	4.2332	2.792	4.5612	4.8011	6.8956	3.1169	4.3371	2.1305	4.1486	1.6703	4.9654	3.9903	6.1101	4.9582	3.1756	5.028	4.2738	5.168	3.8171	7.3992	3.842	3.1685	3.6901	5.2543	5.4896	4.2949	3.8749	1.5219	4.1403	4.75	3.7943	3.5687	5.0744	3.8062	3.8831	5.4031	3.5541	4.3421	4.253	4.626	1.6894
[truncated: 259 more columns]
