# Supplementary material for: Comprehensive Analysis of Tumor Microenvironment Identified Prognostic Immune-Related Gene Signature in Ovarian Cancer
Source: Front Genet. 2021 Feb 10;12:616073. doi: 10.3389/fgene.2021.616073 (PMC7928403; doi:10.3389/fgene.2021.616073)
Supplement: Supplementary file 4 [file Data_Sheet_1.ZIP › Supplementary table 12_v1.xlsx]

## Sheet: Sheet1
Supplementary Table 12. The differentialy expressed immune-related genes between immunity-high and -low groups.
gene	conMean	treatMean	logFC	pValue	fdr
AMHR2	3.40933	2.13312	-0.676522	1.65e-06	4.72e-06
CALCA	0.960203	0.48687	-0.979803	0.0128525	0.0207944
CCL11	3.09698	5.90736	0.93165	1.78e-20	1.31e-19
CCL13	2.1908	4.01642	0.87445	1.53e-15	8.04e-15
CCL17	1.21265	2.80851	1.21164	1.22e-18	7.83e-18
CCL18	3.61729	5.67016	0.648481	8.98e-16	4.81e-15
CCL19	1.55479	3.92752	1.3369	3.07e-24	2.93e-23
CCL21	3.37293	5.35628	0.667232	3.78e-08	1.25e-07
CCL22	2.99554	4.84775	0.694498	5.31e-26	6.12e-25
CCL23	0.517262	1.37456	1.41001	2.89e-15	1.5e-14
CCL24	0.524761	1.10323	1.07199	1.69e-07	5.2e-07
CCL26	1.17981	1.96938	0.73918	3.17e-09	1.14e-08
CCR3	1.4518	2.37761	0.711668	8.18e-13	3.75e-12
CCR4	1.71204	3.53289	1.04513	7.42e-27	8.8e-26
CCR8	1.85242	3.15627	0.768809	2.45e-18	1.53e-17
CD1A	1.71632	4.41993	1.36471	7.57e-21	5.93e-20
CD1B	0.452829	2.11024	2.22037	1.65e-23	1.51e-22
CD1C	1.97171	4.17512	1.08237	2.16e-23	1.95e-22
CD1E	1.67905	4.19969	1.32264	6.13e-26	6.97e-25
CD244	1.95318	3.82572	0.969908	6.1e-36	1.75e-34
CD247	3.75787	5.97724	0.669563	1.19e-41	1.98e-39
CD274	0.567941	1.16207	1.03288	0.000304547	0.000654854
CD3D	3.15108	5.89023	0.902479	2.8e-38	1.45e-36
CD3E	5.22799	7.9455	0.60388	9.55e-40	7.92e-38
CD3G	2.75452	4.90414	0.832197	4.83e-32	8.9e-31
CD40LG	1.70566	3.71863	1.12444	9.24e-33	1.87e-31
CD70	2.30061	3.97774	0.789933	1.39e-24	1.36e-23
CD79A	4.10906	6.34416	0.62662	4.49e-16	2.44e-15
CMTM5	1.02454	0.523615	-0.968393	0.00202261	0.00380673
CRHR2	1.29929	0.796645	-0.705717	0.00538859	0.00933722
CSF2	0.296122	0.888202	1.5847	2.58e-14	1.28e-13
CTLA4	2.44984	4.77837	0.963833	2.48e-35	6.64e-34
CTLA4	1.71204	3.53289	1.04513	7.42e-27	8.8e-26
CTSG	0.567941	1.16207	1.03288	0.000304547	0.000654854
CXCL13	3.98788	7.01605	0.815039	3.11e-25	3.23e-24
CXCR3	4.21779	6.59832	0.645609	6.99e-38	3.05e-36
CXCR6	3.99998	6.36781	0.670806	7.24e-39	4.62e-37
EDN3	4.32641	2.08825	-1.05087	2.97e-10	1.16e-09
EPO	0.774576	0.500532	-0.629945	0.000207946	0.000455397
FASLG	2.04569	4.34087	1.08539	8.93e-38	3.7e-36
FGF17	4.26465	2.42868	-0.812257	5e-10	1.93e-09
FGF19	3.66931	1.4965	-1.29391	5.35e-12	2.28e-11
FGF3	2.55517	1.39442	-0.873754	0.00167092	0.00318819
FGF5	0.956633	1.46548	0.615334	0.00102923	0.00206343
FGF8	0.670784	0.249647	-1.42596	1.95e-05	4.93e-05
FPR2	2.61808	3.9607	0.597247	3.5e-18	2.13e-17
GCGR	1.32599	0.623401	-1.08884	6.98e-05	0.000162819
GDF10	3.66557	2.2451	-0.707263	2.57e-06	7.21e-06
GRAP2	2.44247	4.55595	0.89941	1.2e-34	2.92e-33
GZMB	3.91657	6.30895	0.68781	1e-27	1.21e-26
HLA-A	0.284201	0.81948	1.5278	1.5e-08	5.12e-08
HLA-B	0.899431	1.67674	0.898579	5.54e-13	2.55e-12
HLA-C	2.04569	4.34087	1.08539	8.93e-38	3.7e-36
HLA-DMA	2.75452	4.90414	0.832197	4.83e-32	8.9e-31
HLA-DOA	3.15108	5.89023	0.902479	2.8e-38	1.45e-36
HLA-DOB	2.1908	4.01642	0.87445	1.53e-15	8.04e-15
HLA-DPB1	1.3079	2.46198	0.912565	3.07e-11	1.25e-10
HLA-DPB2	1.97171	4.17512	1.08237	2.16e-23	1.95e-22
HLA-DQA1	0.445165	0.973655	1.12907	1.1e-05	2.87e-05
HLA-DQA2	1.70566	3.71863	1.12444	9.24e-33	1.87e-31
HLA-DQB1	0.872543	1.88945	1.11467	7.24e-16	3.9e-15
HLA-DQB2	4.54177	7.17459	0.659641	4.91e-25	4.97e-24
HLA-DRA	3.09698	5.90736	0.93165	1.78e-20	1.31e-19
HLA-DRB1	2.91343	5.37471	0.883471	5.07e-36	1.5e-34
HLA-DRB5	2.44247	4.55595	0.89941	1.2e-34	2.92e-33
HLA-DRB6	2.44984	4.77837	0.963833	2.48e-35	6.64e-34
HLA-E	0.524761	1.10323	1.07199	1.69e-07	5.2e-07
HLA-F	1.95318	3.82572	0.969908	6.1e-36	1.75e-34
HLA-G	2.49051	4.90906	0.979007	1.32e-37	5.21e-36
HLA-H	3.5749	6.65593	0.896736	1.39e-42	4.34e-40
HLA-J	0.412647	0.885881	1.10221	3.26e-06	9.06e-06
HLA-L	2.23755	4.37619	0.967758	5.8e-30	8.16e-29
ICOS	2.47698	4.89635	0.983121	3.34e-34	7.91e-33
IFNG	0.846518	2.49604	1.56003	1.39e-23	1.28e-22
IL12B	0.678188	1.34912	0.992268	1.13e-13	5.41e-13
IL12RB1	3.80071	5.9604	0.64914	4.18e-38	1.93e-36
IL18RAP	1.59422	3.32856	1.06205	3.9e-31	6.35e-30
IL1RL1	1.55277	2.5026	0.688579	1.13e-08	3.91e-08
IL21R	3.5749	6.65593	0.896736	1.39e-42	4.34e-40
IL22RA2	1.3079	2.46198	0.912565	3.07e-11	1.25e-10
IL27	0.899431	1.67674	0.898579	5.54e-13	2.55e-12
IL7R	3.44935	6.03631	0.807343	7.13e-31	1.12e-29
IL9R	0.758918	2.03206	1.42093	9.44e-26	1.02e-24
ITK	3.31076	5.84719	0.820583	1.11e-39	8.39e-38
KIR2DL3	0.284201	0.81948	1.5278	1.5e-08	5.12e-08
KIR2DL4	1.13901	2.57388	1.17616	4.07e-19	2.68e-18
KIR2DS4	0.445165	0.973655	1.12907	1.1e-05	2.87e-05
KIR3DL1	0.218024	0.835805	1.93868	1e-12	4.54e-12
KIR3DL2	0.292656	0.666576	1.18756	3.85e-05	9.27e-05
KLRC1	0.883389	2.41248	1.44939	1e-20	7.72e-20
KLRC2	0.45278	0.907122	1.00249	8.89e-06	2.34e-05
KLRC3	0.787971	2.05597	1.38361	1.36e-20	1.02e-19
KLRC4	0.390024	1.20242	1.6243	6.9e-12	2.92e-11
KLRD1	2.9203	4.58623	0.651194	1.53e-22	1.29e-21
KLRK1	2.91343	5.37471	0.883471	5.07e-36	1.5e-34
LHCGR	1.31843	0.744792	-0.823916	3.41e-05	8.26e-05
LTA	2.58589	4.52106	0.805999	2.41e-36	7.65e-35
NCR1	0.484892	1.28249	1.40322	1.14e-16	6.41e-16
NCR3	1.45523	3.28353	1.174	1.06e-30	1.62e-29
NPPB	0.786067	0.417746	-0.912026	0.00642319	0.0110837
NPPC	1.29084	0.786053	-0.715607	0.000137474	0.000306729
NR0B2	1.3656	0.618036	-1.14377	3.13e-05	7.66e-05
NR1H4	1.16945	0.735682	-0.668674	0.000414289	0.000872742
NR5A1	5.80715	3.65388	-0.668403	7.93e-08	2.51e-07
PDCD1	1.59422	3.32856	1.06205	3.9e-31	6.35e-30
PTGDR	1.74253	3.0571	0.810979	1.14e-22	9.77e-22
RETN	0.412647	0.885881	1.10221	3.26e-06	9.06e-06
RXRG	4.88432	2.94348	-0.730635	8.37e-09	2.96e-08
SCT	1.77487	2.86501	0.690823	1.98e-09	7.26e-09
SCTR	1.28704	0.769424	-0.74221	0.0013867	0.00267045
SH2D1A	2.49051	4.90906	0.979007	1.32e-37	5.21e-36
SH2D1B	1.94085	3.37769	0.799347	4.37e-23	3.9e-22
TNFRSF13B	0.618397	1.75532	1.50513	1.48e-17	8.63e-17
TNFRSF17	1.59919	3.21715	1.00844	2.88e-14	1.41e-13
TNFRSF9	3.03499	5.03754	0.731028	2.79e-28	3.56e-27
TNFSF18	0.854174	1.35254	0.66307	4.84e-07	1.44e-06
XCL2	2.23755	4.37619	0.967758	5.8e-30	8.16e-29
XCR1	0.872543	1.88945	1.11467	7.24e-16	3.9e-15
