# Supplementary material for: Comprehensive Analysis of Tumor Microenvironment Identified Prognostic Immune-Related Gene Signature in Ovarian Cancer
Source: Front Genet. 2021 Feb 10;12:616073. doi: 10.3389/fgene.2021.616073 (PMC7928403; doi:10.3389/fgene.2021.616073)
Supplement: Supplementary file 4 [file Data_Sheet_1.ZIP › Supplementary table 13_v1.xlsx]

## Sheet: Sheet1
Supplementary table 13. GO enrichment analysis in ovarian cancer by ssGSEA analysis based on different expression genes between immunity-high and immunity low group.
ID	Description	setSize	enrichmentScore	NES	pvalue	p.adjust	qvalues	core_enrichment
GO:0006910	immune response-regulating cell surface receptor signaling pathway	62	0.877771	4.22848	0.00156495	0.00842082	0.00513711	28414/28401/28473/28455/388077/28392/3495/28420/28426/28467/28448/28454/28452/28461/28445/28449/28457/102723169/28423/28424/28412/28444/102723168/28410/28466/28442/100423062/28434/3502/28468/28439/28400/3503/3539/28391/28396/28450/28394/3501/3507/28388/28385/3543/3500/3538/28395/3514/28639/3542/3493/28638/3494/28526/28834/28408/28409/2219
GO:0006958	complement activation, classical pathway	110	0.862799	4.64872	0.00141844	0.00842082	0.00513711	28907/28414/28401/28473/28455/28896/28778/388077/28791/28392/28937/3495/28420/28426/28467/28919/28874/28817/28448/28815/28454/28452/28461/28445/28449/28881/28457/102723169/28796/28809/28912/28423/28424/28930/28412/28793/28444/102723168/28410/28893/28822/28466/28916/28921/28823/28442/28813/28820/28883/100423062/28434/3502/28468/28439/28776/28816/28876/28400/3503/28913/3539/28391/28396/28450/28394/…
GO:0002455	antigen receptor-mediated signaling pathway	117	0.852184	4.61913	0.00141443	0.00842082	0.00513711	28907/28414/28401/28473/28455/28896/28778/388077/28791/28392/28937/3495/28420/28426/28467/28919/28874/28817/28448/2208/28815/28454/28452/28461/28445/28449/28881/28457/102723169/28796/28809/28912/28423/28424/28930/28412/28793/28444/102723168/28410/28893/28822/28466/28916/28921/28823/28442/28813/28820/28883/100423062/28434/3502/28468/28439/28776/28816/28876/28400/3503/28913/3539/28391/28396/28450/2…
GO:0002433	chemokine-mediated signaling pathway	75	0.850015	4.30279	0.0015015	0.00842082	0.00513711	28907/28896/28778/388077/28791/28392/28937/28420/28919/28874/28817/28815/28454/28452/28461/28449/28881/28457/28796/28809/28912/28424/28930/28793/28893/28822/28916/28921/28823/28442/28813/28820/28883/28434/3502/28439/28776/28816/28876/3503/28913/3539/28450/28394/28797/3501/28825/3500/3538/28908/28395/28938/3514/28903/5788/28940/3542/28299/28920/28834/919/7454/917/64005/3071/2213/2214
GO:0038096	T cell mediated immunity	75	0.850015	4.30279	0.0015015	0.00842082	0.00513711	28907/28896/28778/388077/28791/28392/28937/28420/28919/28874/28817/28815/28454/28452/28461/28449/28881/28457/28796/28809/28912/28424/28930/28793/28893/28822/28916/28921/28823/28442/28813/28820/28883/28434/3502/28439/28776/28816/28876/3503/28913/3539/28450/28394/28797/3501/28825/3500/3538/28908/28395/28938/3514/28903/5788/28940/3542/28299/28920/28834/919/7454/917/64005/3071/2213/2214
GO:0038094	Fc-gamma receptor signaling pathway	78	0.847934	4.31519	0.00149925	0.00842082	0.00513711	28907/28896/28778/388077/28791/28392/28937/28420/28919/28874/28817/28815/28454/28452/28461/28449/28881/28457/28796/28809/28912/28424/28930/28793/28893/28822/28916/28921/28823/28442/28813/28820/28883/28434/3502/28439/28776/28816/28876/3503/28913/3539/28450/28394/28797/3501/28825/3500/3538/28908/28395/28938/3514/28903/5788/28940/3542/28299/28920/28834/919/7454/26253/917/64005/3071/2213/2214/338339/…
GO:0032693	negative regulation of interleukin-10 production	10	0.843434	2.48465	0.00187266	0.00842082	0.00513711	3620/80380/2213/10859/3593/7305/50943/29126/4317/3718
GO:0002431	Fc receptor mediated stimulatory signaling pathway	78	0.842738	4.28876	0.00149925	0.00842082	0.00513711	28907/28896/28778/388077/28791/28392/28937/28420/28919/28874/28817/28815/28454/28452/28461/28449/28881/28457/28796/28809/28912/28424/28930/28793/28893/28822/28916/28921/28823/28442/28813/28820/28883/28434/3502/28439/28776/28816/28876/3503/28913/3539/28450/28394/28797/3501/28825/3500/3538/28908/28395/28938/3514/28903/5788/28940/3542/28299/28920/28834/919/7454/917/64005/3071/2213/2214/2209/3055/220…
GO:0038095	Fc-epsilon receptor signaling pathway	71	0.836887	4.19692	0.0015083	0.00842082	0.00513711	28907/28896/28778/388077/28791/28392/28937/28420/28919/28874/28817/28815/28454/28452/28461/28449/28881/28457/28796/28809/28912/28424/28930/28793/28893/28822/28916/28921/28823/28442/28813/28820/28883/28434/28439/28776/28816/28876/28913/3539/28450/28394/28797/28825/3538/28908/28395/28938/3514/28903/28940/3702/3542/28299/28920/2205/23547/28834
GO:0002577	regulation of antigen processing and presentation	12	0.828362	2.55483	0.0019685	0.00842082	0.00513711	6363/1236/3111/6366/3112/7454/2213/10875/972/10288/54209
GO:0002377	immunoglobulin production	110	0.825666	4.44865	0.00141844	0.00842082	0.00513711	28907/28870/28795/28786/28783/28896/28778/28791/28774/28804/28937/28923/28919/28874/28877/28817/28815/28802/28775/28881/28814/28796/28809/28935/28912/28784/28826/28930/28785/28941/28803/28793/115352/29802/28644/28893/28822/28916/28921/28823/28813/28820/28883/28900/28518/28773/28776/28816/28876/28913/28781/28943/28677/28904/28875/28664/28797/933/28939/28825/202309/28891/28908/28516/28938/28884/288…
GO:0050871	positive regulation of B cell activation	81	0.823871	4.24687	0.00145138	0.00842082	0.00513711	28414/28401/28473/28455/388077/28392/3495/28420/28426/28467/28448/28454/28452/28461/28445/28449/28457/102723169/28423/28424/28412/28444/115352/102723168/28410/28466/28442/100423062/28434/3502/28468/28439/28400/3503/3539/28391/28396/28450/28394/3501/3507/28388/28385/3543/939/3500/3538/28395/3514/28639/5788/3542/54440/3493/28638/3494/28526/28834/28408/28409/59067/695/940/3071/972/952/30009/1880/106…
GO:0042094	interleukin-2 biosynthetic process	11	0.815977	2.50157	0.00189036	0.00842082	0.00513711	3662/5788/916/3902/940/920/942/50943/64581/941
GO:0045076	regulation of interleukin-2 biosynthetic process	11	0.815977	2.50157	0.00189036	0.00842082	0.00513711	3662/5788/916/3902/940/920/942/50943/64581/941
GO:0016064	immunoglobulin mediated immune response	138	0.815318	4.56726	0.00136612	0.00842082	0.00513711	28907/28414/28401/28473/28455/28896/28778/388077/28791/28392/28937/3495/28420/28426/28467/28919/28874/28817/28448/2208/28815/28454/28452/28461/28445/28449/28881/28457/102723169/28796/28809/28912/28423/28424/28930/28412/28793/28444/102723168/28410/28893/28822/28466/28916/28921/28823/28442/28813/28820/28883/100423062/28434/3502/28468/28439/28776/28816/28876/28400/3503/28913/3539/28391/28396/28450/2…
GO:0019724	B cell mediated immunity	140	0.813244	4.56363	0.0013624	0.00842082	0.00513711	28907/28414/28401/28473/28455/28896/28778/388077/28791/28392/28937/3495/28420/28426/28467/28919/28874/28817/28448/2208/28815/28454/28452/28461/28445/28449/28881/28457/102723169/28796/28809/28912/28423/28424/28930/28412/28793/28444/102723168/28410/28893/28822/28466/28916/28921/28823/28442/28813/28820/28883/100423062/28434/3502/28468/28439/28776/28816/28876/28400/3503/28913/3539/28391/28396/28450/2…
GO:0050853	B cell receptor signaling pathway	91	0.812732	4.2465	0.00146199	0.00842082	0.00513711	931/28414/28401/28473/28455/388077/28392/3495/28420/28426/28467/28448/973/28454/28452/28461/28445/28449/28457/102723169/28423/28424/28412/28444/115352/102723168/28410/28466/28442/100423062/974/640/28434/3502/28468/28439/28400/3503/3539/28391/28396/28450/28394/3501/3507/933/28388/28385/3543/3500/3538/28395/3514/28639/5788/3702/3542/3493/28638/3494/28526/28834/26228/28408/28409/89857/5579/695/3071/…
GO:0038093	Fc receptor signaling pathway	94	0.808402	4.24501	0.00145985	0.00842082	0.00513711	28907/28896/28778/388077/28791/28392/28937/28420/28919/28874/28817/28815/28454/28452/28461/28449/28881/28457/28796/28809/28912/28424/28930/28793/28893/28822/28916/28921/28823/28442/28813/28820/28883/28434/3502/28439/28776/28816/28876/3503/28913/3539/28450/28394/28797/3501/28825/3500/3538/28908/28395/28938/3514/28903/5788/28940/3702/3542/28299/28920/2205/23547/28834/919/7454/26253/917/695/64005/30…
GO:0006911	phagocytosis, engulfment	79	0.807548	4.1315	0.00147493	0.00842082	0.00513711	28414/28401/28473/28455/388077/28392/3495/28420/28426/28467/28448/28454/28452/28461/28445/28449/28457/102723169/28423/28424/28412/28444/102723168/28410/28466/28442/100423062/28434/3502/28468/28439/28400/3503/3539/28391/28396/28450/28394/3501/3507/28388/28385/3543/3500/3538/28395/3514/28639/3542/3493/28638/3494/28526/28834/26228/28408/28409/3689/3071/2213/51411/9938/2209/199/3684/2207/54209/28464/…
GO:0010324	membrane invagination	79	0.807548	4.1315	0.00147493	0.00842082	0.00513711	28414/28401/28473/28455/388077/28392/3495/28420/28426/28467/28448/28454/28452/28461/28445/28449/28457/102723169/28423/28424/28412/28444/102723168/28410/28466/28442/100423062/28434/3502/28468/28439/28400/3503/3539/28391/28396/28450/28394/3501/3507/28388/28385/3543/3500/3538/28395/3514/28639/3542/3493/28638/3494/28526/28834/26228/28408/28409/3689/3071/2213/51411/9938/2209/199/3684/2207/54209/28464/…
GO:0099024	plasma membrane invagination	79	0.807548	4.1315	0.00147493	0.00842082	0.00513711	28414/28401/28473/28455/388077/28392/3495/28420/28426/28467/28448/28454/28452/28461/28445/28449/28457/102723169/28423/28424/28412/28444/102723168/28410/28466/28442/100423062/28434/3502/28468/28439/28400/3503/3539/28391/28396/28450/28394/3501/3507/28388/28385/3543/3500/3538/28395/3514/28639/3542/3493/28638/3494/28526/28834/26228/28408/28409/3689/3071/2213/51411/9938/2209/199/3684/2207/54209/28464/…
GO:0045730	respiratory burst	17	0.801857	2.76461	0.00182815	0.00842082	0.00513711	4353/3512/654816/1043/653361/3493/3494/1536/654817/56833/5294/3055/64581/5293/5880/4688/4689
GO:0050864	regulation of B cell activation	102	0.793043	4.23283	0.00146199	0.00842082	0.00513711	28414/28401/28473/28455/388077/28392/3495/28420/28426/28467/28448/28454/28452/28461/28445/28449/28457/102723169/28423/28424/28412/28444/115352/102723168/28410/28466/23495/28442/100423062/28434/3502/28468/28439/28400/3503/3539/28391/28396/28450/28394/3501/3507/933/28388/28385/3543/939/3500/3538/28395/3514/28639/51237/5788/3542/54440/3493/28638/3494/28526/28834/28408/28409/59067/695/6422/84174/5683…
GO:0002643	regulation of tolerance induction	11	0.791425	2.4263	0.00189036	0.00842082	0.00513711	3620/916/1178/5133/3559/10288/84868/50943/29126
GO:0090022	regulation of neutrophil chemotaxis	12	0.78732	2.42825	0.0019685	0.00842082	0.00513711	6363/1236/6366/7060/3071/972/9750/719/728/9353/5880
GO:0032743	positive regulation of interleukin-2 production	13	0.78618	2.50576	0.00192678	0.00842082	0.00513711	729230/3662/5788/916/54440/940/920/942/5142/64581/941
GO:0002250	adaptive immune response	427	0.786084	5.15849	0.00113507	0.00842082	0.00513711	28510/28907/28870/28795/28414/28786/28401/28473/28783/28455/28896/28778/388077/28791/28774/6363/28392/28804/28937/3495/28923/28420/28426/10563/28467/28919/28874/28483/28877/28817/28448/2208/973/28815/28454/28452/28461/28445/28802/28449/28775/28881/28814/28457/102723169/28796/28809/28935/28912/28423/28784/28424/28826/28930/28412/28785/28941/28602/28568/28803/28685/28793/28444/102723168/28410/28560…
GO:0090023	positive regulation of neutrophil chemotaxis	11	0.785154	2.40708	0.00189036	0.00842082	0.00513711	6363/1236/6366/7060/3071/972/9750/719/728/5880
GO:0036336	dendritic cell migration	15	0.778964	2.58397	0.00191205	0.00842082	0.00513711	6363/1236/729230/6352/1234/6366/56833/5294/1880/1230/81704/7852/3577/1235
GO:0050901	leukocyte tethering or rolling	14	0.777736	2.52024	0.00190476	0.00842082	0.00513711	1991/729230/6366/6402/8174/6693/6404/3676/7412/6403/1524/3695
GO:0002407	dendritic cell chemotaxis	14	0.777383	2.5191	0.00190476	0.00842082	0.00513711	6363/1236/729230/6352/1234/6366/56833/5294/1880/1230/7852/3577/1235
GO:0002429	immune response-activating cell surface receptor signaling pathway	220	0.774403	4.69549	0.00125	0.00842082	0.00513711	28907/931/28414/28401/28473/28455/28896/28778/388077/28791/28392/28937/3495/28420/28426/28467/28919/28874/28817/28448/973/28815/28454/28452/28461/28445/28449/28881/28457/102723169/28796/28809/28912/28423/28424/28930/28412/28793/28444/115352/102723168/28410/28893/28822/28466/28916/28921/28823/28442/28813/28820/28883/100423062/974/640/28434/3502/28468/28439/28776/28816/28876/28400/3503/1236/28913/3…
GO:0031294	lymphocyte costimulation	24	0.773855	2.92128	0.00175439	0.00842082	0.00513711	6363/1236/151888/916/6366/100528032/29851/5133/940/80380/959/9402/942/10673/115650/29126/22914/126259/941/7409/8740
GO:0031295	T cell costimulation	24	0.773855	2.92128	0.00175439	0.00842082	0.00513711	6363/1236/151888/916/6366/100528032/29851/5133/940/80380/959/9402/942/10673/115650/29126/22914/126259/941/7409/8740
GO:0002768	immune response-regulating cell surface receptor signaling pathway	232	0.770196	4.68808	0.00124533	0.00842082	0.00513711	28907/931/28414/28401/28473/28455/28896/28778/388077/28791/28392/28937/3495/28420/28426/28467/28919/28874/28817/28448/973/28815/28454/28452/28461/28445/28449/28881/28457/102723169/28796/28809/28912/28423/28424/28930/28412/28793/28444/115352/102723168/28410/28893/28822/28466/28916/28921/28823/28442/28813/28820/28883/100423062/974/640/28434/3502/28468/28439/28776/28816/28876/28400/3503/1236/28913/3…
GO:0006956	complement activation	132	0.766991	4.23839	0.00140845	0.00842082	0.00513711	28907/28414/28401/28473/28455/28896/28778/388077/28791/28392/28937/3495/28420/28426/28467/28919/28874/28817/28448/28815/28454/28452/28461/28445/28449/28881/28457/102723169/28796/28809/28912/28423/28424/28930/28412/28793/28444/102723168/28410/28893/28822/28466/28916/28921/28823/28442/28813/28820/28883/100423062/28434/3502/28468/28439/28776/28816/28876/28400/3503/28913/3539/28391/28396/28450/28394/…
GO:0043368	positive T cell selection	20	0.766056	2.77361	0.00177305	0.00842082	0.00513711	3662/5788/4063/916/114836/915/387357/1794/917/972/3594/30009/6693/3593/7535/50943
GO:0002460	adaptive immune response based on somatic recombination of immune receptors built from immunoglobulin superfamily domains	199	0.764113	4.52233	0.00130719	0.00842082	0.00513711	28907/28414/28401/28473/28455/28896/28778/388077/28791/6363/28392/28937/3495/28420/28426/10563/28467/28919/28874/28817/28448/2208/28815/28454/28452/28461/28445/28449/28881/28457/102723169/28796/28809/28912/28423/28424/28930/28412/28793/28444/102723168/28410/28893/28822/28466/28916/28921/28823/28442/28813/28820/28883/100423062/28434/3502/28468/28439/28776/28816/28876/28400/925/3503/28913/3539/2839…
GO:1902622	regulation of neutrophil migration	14	0.762966	2.47238	0.00190476	0.00842082	0.00513711	6363/1236/6366/7060/56833/3071/972/9750/719/728/9353/5880
GO:0002449	lymphocyte mediated immunity	201	0.761375	4.50527	0.00131062	0.00842082	0.00513711	28907/28414/28401/28473/28455/28896/28778/388077/28791/28392/28937/3495/28420/28426/28467/28919/28874/28817/28448/2208/28815/28454/28452/28461/28445/28449/28881/28457/102723169/28796/28809/28912/28423/28424/28930/28412/28793/28444/102723168/28410/28893/28822/28466/28916/28921/28823/28442/28813/28820/28883/100423062/28434/3502/28468/28439/28776/28816/28876/28400/925/3503/28913/3539/28391/28396/284…
GO:1902624	positive regulation of neutrophil migration	12	0.754114	2.32584	0.0019685	0.00842082	0.00513711	6363/1236/6366/7060/3071/972/9750/719/728/5880
GO:0002381	immunoglobulin production involved in immunoglobulin mediated immune response	16	0.749886	2.53792	0.00184843	0.00842082	0.00513711	202309/5788/695/940/3119/10875/959/30009/50943/5452/7292/1235/57379/958/3558
GO:0002440	production of molecular mediator of immune response	146	0.747171	4.20665	0.00135135	0.00842082	0.00513711	1991/28907/28870/28795/28786/28783/28896/28778/28791/28774/28804/28937/28923/28919/28874/28877/28817/28815/28802/28775/28881/28814/28796/28809/28935/28912/28784/28826/28930/28785/28941/28803/28793/115352/29802/28644/28893/28822/28916/28921/28823/28813/28820/28883/28900/28518/28773/28776/28816/28876/28913/28781/28943/28677/28904/28875/28664/28797/933/28939/729230/28825/202309/28891/28908/28516/289…
GO:0006909	phagocytosis	178	0.74679	4.33137	0.0013369	0.00842082	0.00513711	1991/28907/28414/28401/28473/28455/28896/28778/388077/28791/28392/28937/3495/28420/28426/28467/28919/28874/28817/28448/566/28815/28454/28452/28461/28445/28449/28881/28457/102723169/28796/28809/28912/28423/28424/28930/28412/5657/28793/28444/102723168/28410/28893/28822/28466/28916/28921/28823/28442/28813/28820/28883/100423062/28434/3502/28468/28439/28776/28816/28876/28400/3503/28913/3539/28391/2839…
GO:2000403	positive regulation of lymphocyte migration	17	0.745321	2.56969	0.00182815	0.00842082	0.00513711	10563/729230/3627/6352/6366/6351/6846/8174/6693/199/3676/81704/6348/6354/8740
GO:2000107	negative regulation of leukocyte apoptotic process	19	0.744935	2.66021	0.00178571	0.00842082	0.00513711	3620/6363/1236/939/6352/1234/6366/972/10859/3575/3059/2207/81704/3718/171558
GO:0046641	positive regulation of alpha-beta T cell proliferation	11	0.741647	2.2737	0.00189036	0.00842082	0.00513711	729230/5788/916/64926/940/3593/10148/7535
GO:0042535	positive regulation of tumor necrosis factor biosynthetic process	12	0.741149	2.28585	0.0019685	0.00842082	0.00513711	566/729230/3458/1536/6693/7305/7096/64581/7057/943/3717
GO:0032623	interleukin-2 production	25	0.739278	2.79687	0.00178253	0.00842082	0.00513711	729230/3662/5788/916/54440/3902/919/940/920/30009/2633/942/84868/11326/50943/2207/5142/64581/941
GO:0051251	positive regulation of lymphocyte activation	162	0.737742	4.22774	0.00135501	0.00842082	0.00513711	28414/28401/28473/28455/388077/6363/28392/3495/28420/28426/28467/28448/28454/28452/28461/28445/28449/28457/102723169/28423/28424/28412/28444/115352/102723168/28410/28466/28442/100423062/28434/3502/28468/28439/28400/3503/1236/3539/28391/28396/28450/28394/3501/3507/28388/729230/28385/3543/939/3500/3538/3458/28395/55423/3514/28639/5788/6352/151888/916/9840/3542/6366/54440/3493/28638/160365/3494/2852…
GO:0097028	dendritic cell differentiation	16	0.737256	2.49518	0.00184843	0.00842082	0.00513711	6363/5657/1236/3662/10537/2213/10859/10288/6688/54209/814/2322/81501
GO:0031529	ruffle organization	11	0.735614	2.2552	0.00189036	0.00842082	0.00513711	1236/6366/26228/5341/64805/1436/199/3383/51466
GO:0050858	negative regulation of antigen receptor-mediated signaling pathway	12	0.73433	2.26482	0.0019685	0.00842082	0.00513711	115352/933/53347/11006/2213/2633/11314/9404/26191/23228/10385/7070
GO:0072538	T-helper 17 type immune response	11	0.734146	2.2507	0.00189036	0.00842082	0.00513711	3662/4063/114836/3594/30009/3593/50943/114548/5588/3558
GO:0002562	somatic diversification of immune receptors via germline recombination within a single locus	12	0.734098	2.2641	0.0019685	0.00842082	0.00513711	5788/940/959/30009/50943/5897/7292/1235/57379/958/3558
GO:0016444	somatic cell DNA recombination	12	0.734098	2.2641	0.0019685	0.00842082	0.00513711	5788/940/959/30009/50943/5897/7292/1235/57379/958/3558
GO:0001782	B cell homeostasis	11	0.731865	2.24371	0.00189036	0.00842082	0.00513711	23495/202309/3071/972/55619/10673/115650/50943
GO:0050857	positive regulation of antigen receptor-mediated signaling pathway	11	0.731731	2.2433	0.00189036	0.00842082	0.00513711	1236/50852/5788/9840/26228/5579/10666/150372
GO:0070098	chemokine-mediated signaling pathway	47	0.730749	3.34329	0.00155039	0.00842082	0.00513711	6363/10563/643/2829/4283/1236/729230/3627/6352/1234/6366/6373/1233/10663/6367/6368/6351/6846/1237/6362/1240/6357/2532/6361/1230/6346/6349/54209/2833/6348/6356/6355/6376/1524/51554/7852/6354/9353/3577/6347/1235/6586/10803
GO:0045123	cellular extravasation	28	0.730746	2.8587	0.00171821	0.00842082	0.00513711	1991/566/5657/57126/729230/6366/6402/3689/8174/5294/9750/120425/6693/6404/3676/7412/6403/5293/6376/1524/3695/3383/6347/5724/5175
GO:0002204	somatic recombination of immunoglobulin genes involved in immune response	11	0.730498	2.23952	0.00189036	0.00842082	0.00513711	5788/940/959/30009/50943/7292/1235/57379/958/3558
GO:0002208	somatic diversification of immunoglobulins involved in immune response	11	0.730498	2.23952	0.00189036	0.00842082	0.00513711	5788/940/959/30009/50943/7292/1235/57379/958/3558
GO:0016447	somatic recombination of immunoglobulin gene segments	11	0.730498	2.23952	0.00189036	0.00842082	0.00513711	5788/940/959/30009/50943/7292/1235/57379/958/3558
GO:0045190	isotype switching	11	0.730498	2.23952	0.00189036	0.00842082	0.00513711	5788/940/959/30009/50943/7292/1235/57379/958/3558
GO:0048305	immunoglobulin secretion	10	0.730468	2.15186	0.00187266	0.00842082	0.00513711	933/54900/959/10673/5452/7293/7292/958/3558/3133
GO:0030449	regulation of complement activation	94	0.729863	3.8326	0.00145985	0.00842082	0.00513711	28907/28896/28778/388077/28791/28392/28937/28420/28919/28874/28817/28815/28454/28452/28461/28449/28881/28457/28796/28809/28912/28424/28930/28793/28893/28822/28916/28921/28823/28442/28813/28820/28883/28434/3502/28439/28776/28816/28876/3503/28913/3539/28450/28394/28797/3501/28825/3500/3538/28908/28395/28938/3514/28903/28940/1380/1378/3542/28299/28920/28834/713/712/714/922/930/719/730/11326
GO:0002861	regulation of inflammatory response to antigenic stimulus	11	0.728747	2.23415	0.00189036	0.00842082	0.00513711	1236/4049/695/940/2213/3593/2207/718
GO:0032663	regulation of interleukin-2 production	23	0.727387	2.71807	0.00176367	0.00842082	0.00513711	729230/3662/5788/916/54440/3902/940/920/30009/2633/942/84868/11326/50943/5142/64581/941
GO:0002312	B cell activation involved in immune response	21	0.726571	2.67857	0.0017301	0.00842082	0.00513711	202309/5788/940/2213/930/959/30009/55619/1880/50943/9452/159296/4064/7292/1235/57379/958/3558/23228
GO:0008037	cell recognition	106	0.725975	3.89136	0.00142653	0.00842082	0.00513711	28414/28401/28473/28455/388077/6363/28392/3495/28420/28426/28467/28448/28454/28452/28461/28445/28449/28457/102723169/28423/28424/28412/28444/102723168/28410/28466/28442/100423062/28434/3502/28468/28439/28400/3503/1236/3539/28391/28396/28450/28394/3501/3507/28388/28385/3543/56253/3500/3538/28395/3514/28639/3542/6366/3493/28638/3494/28526/1794/28834/28408/28409/259197/5551/2219/923/30835/84868/2350…
GO:0002544	chronic inflammatory response	10	0.725011	2.13579	0.00187266	0.00842082	0.00513711	3620/10563/6352/4049/7412/50943/6356/7057
GO:0002696	positive regulation of leukocyte activation	183	0.724889	4.22333	0.00132979	0.00842082	0.00513711	28414/28401/28473/28455/388077/6363/28392/3495/28420/28426/28467/28448/28454/28452/28461/28445/28449/28457/102723169/28423/28424/28412/28444/115352/102723168/28410/28466/28442/100423062/28434/3502/28468/28439/28400/3503/1236/57126/3539/28391/28396/28450/28394/3501/3507/28388/729230/28385/3543/939/3500/3538/3458/28395/55423/3514/28639/5788/6352/151888/916/9840/3542/6366/54440/3493/914/28638/160365…
GO:0090026	positive regulation of monocyte chemotaxis	10	0.724092	2.13308	0.00187266	0.00842082	0.00513711	729230/3627/6352/199/7941/1230/6346/2358/284340
GO:0042113	B cell activation	144	0.722518	4.07005	0.00134771	0.00842082	0.00513711	931/28414/28401/28473/28455/115350/388077/28392/3495/28420/28426/28467/643/28448/973/28454/28452/28461/28445/28449/28457/102723169/28423/28424/28412/28444/115352/102723168/28410/28466/23495/28442/100423062/974/28434/3502/28468/28439/28400/3503/3539/28391/28396/28450/28394/3501/3507/933/28388/28385/3543/939/202309/3500/3538/28395/3514/28639/51237/5788/1380/3542/54440/3493/28638/3494/28526/54900/28…
GO:0032695	negative regulation of interleukin-12 production	12	0.722123	2.22717	0.0019685	0.00842082	0.00513711	51311/201633/6504/10859/1240/3718/353514/54/7057/4210
GO:0045671	negative regulation of osteoclast differentiation	12	0.721992	2.22677	0.0019685	0.00842082	0.00513711	9607/11006/6422/10859/6348/4057/9935/2200/11025/9290
GO:2000406	positive regulation of T cell migration	13	0.721754	2.30042	0.00192678	0.00842082	0.00513711	10563/729230/3627/6352/6366/6846/6693/199/3676/81704/8740
GO:2000257	regulation of protein activation cascade	95	0.721024	3.8046	0.00144718	0.00842082	0.00513711	28907/28896/28778/388077/28791/28392/28937/28420/28919/28874/28817/28815/28454/28452/28461/28449/28881/28457/28796/28809/28912/28424/28930/28793/28893/28822/28916/28921/28823/28442/28813/28820/28883/28434/3502/28439/28776/28816/28876/3503/28913/3539/28450/28394/28797/3501/28825/3500/3538/28908/28395/28938/3514/28903/28940/1380/1378/3542/28299/28920/28834/713/712/714/922/930/719/730/11326
GO:0002757	immune response-activating signal transduction	264	0.720099	4.47104	0.0012285	0.00842082	0.00513711	28907/931/28414/28401/28473/28455/28896/28778/388077/28791/28392/28937/3495/28420/28426/28467/28919/28874/28817/28448/973/28815/28454/28452/28461/28445/28449/28881/28457/102723169/28796/28809/28912/28423/28424/28930/28412/28793/28444/115352/102723168/28410/28893/28822/28466/28916/28921/28823/28442/81793/28813/28820/28883/100423062/974/640/28434/3502/28468/28439/28776/28816/28876/28400/3503/1236/2…
GO:0050856	regulation of T cell receptor signaling pathway	13	0.719662	2.29375	0.00192678	0.00842082	0.00513711	1236/50852/9840/53347/11006/2633/10666/11314/26191/3932/10385/7070/1540
GO:0050855	regulation of B cell receptor signaling pathway	16	0.719125	2.43381	0.00184843	0.00842082	0.00513711	115352/640/933/26228/5579/2213/930/11314/150372/9404/26191/23228/5079/148823/257144
GO:0002764	immune response-regulating signaling pathway	276	0.718079	4.47993	0.00121803	0.00842082	0.00513711	28907/931/28414/28401/28473/28455/28896/28778/388077/28791/28392/28937/3495/28420/28426/28467/28919/28874/28817/28448/973/28815/28454/28452/28461/28445/28449/28881/28457/102723169/28796/28809/28912/28423/28424/28930/28412/28793/28444/115352/102723168/28410/28893/28822/28466/28916/28921/28823/28442/81793/28813/28820/28883/100423062/974/640/28434/3502/28468/28439/28776/28816/28876/28400/3503/1236/2…
GO:0002200	somatic diversification of immune receptors	13	0.717497	2.28685	0.00192678	0.00842082	0.00513711	5788/940/959/30009/50943/5897/7292/1235/57379/958/3558/25939/3586
GO:0016445	somatic diversification of immunoglobulins	12	0.717423	2.21267	0.0019685	0.00842082	0.00513711	5788/940/959/30009/50943/7292/1235/57379/958/3558/25939/3586
GO:0032607	interferon-alpha production	10	0.717275	2.113	0.00187266	0.00842082	0.00513711	51311/23547/51284/197358/84868/4321/6772/7099/7098/3586
GO:0032647	regulation of interferon-alpha production	10	0.717275	2.113	0.00187266	0.00842082	0.00513711	51311/23547/51284/197358/84868/4321/6772/7099/7098/3586
GO:0072376	protein activation cascade	144	0.716884	4.03831	0.00134771	0.00842082	0.00513711	28907/28414/28401/28473/28455/28896/28778/388077/28791/28392/28937/3495/28420/28426/28467/28919/28874/28817/28448/28815/28454/28452/28461/28445/28449/28881/28457/102723169/28796/28809/28912/28423/28424/28930/28412/28793/28444/102723168/28410/28893/28822/28466/28916/28921/28823/28442/28813/28820/28883/100423062/28434/3502/28468/28439/28776/28816/28876/28400/3503/28913/3539/28391/28396/28450/28394/…
GO:0002673	regulation of acute inflammatory response	107	0.716156	3.84773	0.00142045	0.00842082	0.00513711	28907/28896/28778/388077/28791/28392/28937/28420/28919/28874/28817/28815/28454/28452/28461/28449/28881/28457/28796/28809/28912/28424/28930/28793/28893/28822/28916/28921/28823/28442/28813/28820/28883/28434/3502/28439/28776/28816/28876/3503/1236/28913/3539/28450/28394/28797/3501/28825/3500/3538/28908/28395/28938/3514/28903/28940/1380/1378/3542/28299/28920/28834/713/712/695/714/922/5294/2213/930/719…
GO:0050867	positive regulation of cell activation	191	0.715632	4.18861	0.00132626	0.00842082	0.00513711	28414/28401/28473/28455/388077/6363/28392/3495/28420/28426/28467/28448/28454/28452/28461/28445/28449/28457/102723169/28423/28424/28412/28444/115352/102723168/28410/28466/28442/100423062/28434/3502/28468/28439/28400/3503/1236/57126/3539/28391/28396/28450/28394/3501/3507/28388/729230/28385/3543/939/3500/3538/3458/28395/55423/3514/28639/5788/6352/151888/916/9840/3542/6366/54440/3493/914/28638/160365…
GO:1990868	response to chemokine	51	0.715558	3.32668	0.00156495	0.00842082	0.00513711	6363/10563/643/2829/4283/1236/729230/3627/6352/1234/6366/6373/1233/10663/6367/6368/6351/6846/1237/6362/9750/1240/6357/2532/6361/1230/6346/81704/6349/54209/2833/6348/6356/6355/6376/1524/51554/7852/6354/9353/3577/6347/1235/6586/10803
GO:1990869	cellular response to chemokine	51	0.715558	3.32668	0.00156495	0.00842082	0.00513711	6363/10563/643/2829/4283/1236/729230/3627/6352/1234/6366/6373/1233/10663/6367/6368/6351/6846/1237/6362/9750/1240/6357/2532/6361/1230/6346/81704/6349/54209/2833/6348/6356/6355/6376/1524/51554/7852/6354/9353/3577/6347/1235/6586/10803
GO:0035306	positive regulation of dephosphorylation	12	0.715361	2.20631	0.0019685	0.00842082	0.00513711	115352/3458/5788/5341/26051/10288/945/11314/4208/3717/186/5159
GO:0010922	positive regulation of phosphatase activity	10	0.715213	2.10693	0.00187266	0.00842082	0.00513711	115352/3458/5788/5341/945/11314/4208/3717/186/5159
GO:0002920	regulation of humoral immune response	105	0.714964	3.82809	0.00144092	0.00842082	0.00513711	28907/28896/28778/388077/28791/28392/28937/28420/10563/28919/28874/28817/2208/28815/28454/28452/28461/28449/28881/28457/28796/28809/28912/28424/28930/28793/28893/28822/28916/28921/28823/28442/28813/28820/28883/28434/3502/28439/28776/28816/28876/3503/1236/28913/3539/28450/28394/28797/3501/28825/3500/3538/28908/28395/28938/3514/28903/5788/28940/1380/1378/3542/28299/28920/4049/28834/713/712/714/922/…
GO:0034142	toll-like receptor 4 signaling pathway	12	0.713505	2.20059	0.0019685	0.00842082	0.00513711	3689/3684/11027/4057/929/26191/23643/353376/7099/118788/7128/730249
GO:0031664	regulation of lipopolysaccharide-mediated signaling pathway	11	0.713432	2.1872	0.00189036	0.00842082	0.00513711	9450/11027/4057/6376/4064/23643/114769/654/948/7128/730249
GO:1905523	positive regulation of macrophage migration	11	0.712991	2.18585	0.00189036	0.00842082	0.00513711	6352/64805/1240/719/54209/6348/728/284340/7057
GO:0045058	T cell selection	28	0.71169	2.78415	0.00171821	0.00842082	0.00513711	1236/3662/5788/4063/916/114836/915/387357/1794/917/940/920/972/3594/30009/6693/3593/912/7535/50943
GO:0050688	regulation of defense response to virus	12	0.710309	2.19073	0.0019685	0.00842082	0.00513711	10875/3559/3594/10859/3593/60489/9447/4321/6772/330/7128/3600
GO:0006968	cellular defense response	32	0.709648	2.8573	0.00169205	0.00842082	0.00513711	4283/50852/729230/4068/653361/3702/1234/9214/5551/922/10578/3812/3805/4046/4332/6693/10288/7305/1524/10871/728/3823/9437/9436/23601/10219/4688/1235/23643/10803
GO:1901623	regulation of lymphocyte chemotaxis	15	0.709454	2.35339	0.00191205	0.00842082	0.00513711	10563/729230/3627/6352/6366/100528032/6351/6846/22914/6348/6354/8740/6347
GO:0032480	negative regulation of type I interferon production	11	0.709411	2.17487	0.00189036	0.00842082	0.00513711	23547/10859/197358/84868/9246/84166/7128/1540/3586/730249/7318
GO:0050852	T cell receptor signaling pathway	59	0.708414	3.4036	0.00155763	0.00842082	0.00513711	1236/50852/28682/28664/28589/3117/28639/5788/28577/3702/916/9840/28755/915/387357/3120/28653/53347/3113/919/3115/3118/7454/917/695/11006/940/3122/920/3119/3127/2533/2633/9402/3123/3937/7535/50943/10666/5142/11314/5293/84106/9473/26191/23180/5698
GO:0001774	microglial cell activation	24	0.707772	2.67182	0.00175439	0.00842082	0.00513711	566/3458/5788/51311/26228/51284/3689/712/199/7305/3684/54209/6348/120892/4317/2358/6376/728
GO:0002269	leukocyte activation involved in inflammatory response	24	0.707772	2.67182	0.00175439	0.00842082	0.00513711	566/3458/5788/51311/26228/51284/3689/712/199/7305/3684/54209/6348/120892/4317/2358/6376/728
GO:0043369	CD4-positive or CD8-positive, alpha-beta T cell lineage commitment	11	0.707321	2.16847	0.00189036	0.00842082	0.00513711	3662/4063/114836/3594/30009/6693/3593/50943
GO:0002689	negative regulation of leukocyte chemotaxis	10	0.705676	2.07883	0.00187266	0.00842082	0.00513711	100528032/26228/56833/22914/2841/9353/26585/6347/1843
GO:0002292	T cell differentiation involved in immune response	27	0.705599	2.73146	0.00171233	0.00842082	0.00513711	6363/3662/3458/4063/114836/26253/8320/10875/3594/30009/6693/338339/942/3593/1880/50943/2207/941/114548/3718
GO:0050854	regulation of antigen receptor-mediated signaling pathway	28	0.704889	2.75755	0.00171821	0.00842082	0.00513711	115352/640/1236/50852/933/5788/9840/26228/53347/5579/11006/2213/930/2633/10666/11314/150372/9404/26191/23228/5079/148823/3932/10385/257144/7070/1540
GO:0045622	regulation of T-helper cell differentiation	14	0.704735	2.28369	0.00190476	0.00842082	0.00513711	6363/3662/3594/30009/942/3593/50943/941/114548/3718/7292/3558
GO:0070229	negative regulation of lymphocyte apoptotic process	12	0.70469	2.1734	0.0019685	0.00842082	0.00513711	3620/939/6352/972/3575/81704/3718/171558/5588/3558
GO:0042102	positive regulation of T cell proliferation	50	0.703321	3.2333	0.0015748	0.00842082	0.00513711	6363/729230/5788/6352/916/54440/160365/64926/3113/3115/59067/11151/940/80380/3071/3109/923/920/3479/3559/3594/959/30835/10288/942/84868/3593/199/10148/10673/912/7535/115650/7412/50943/29126/126259/941
GO:0051249	regulation of lymphocyte activation	223	0.702896	4.26661	0.00125313	0.00842082	0.00513711	26279/3620/28414/28401/28473/28455/388077/6363/28392/3495/28420/28426/28467/28448/28454/28452/28461/28445/28449/28457/102723169/28423/28424/28412/28444/115352/102723168/28410/28466/23495/28442/100423062/28434/3502/28468/28439/28400/257101/3503/1236/3111/3539/28391/28396/28450/28394/3501/3507/933/28388/729230/28385/3543/939/3662/3500/3538/3458/28395/55423/3514/28639/51237/5788/6352/1378/151888/916…
GO:0002823	negative regulation of adaptive immune response based on somatic recombination of immune receptors built from immunoglobulin superfamily domains	14	0.702208	2.2755	0.00190476	0.00842082	0.00513711	5788/1378/2213/10859/30009/3575/84868/50943/3718/7292/339390/3558
GO:0010508	positive regulation of autophagy	10	0.700886	2.06472	0.00187266	0.00842082	0.00513711	3458/10346/120892/11040/1634/4210/154/285180/26353/3162
GO:0001911	negative regulation of leukocyte mediated cytotoxicity	10	0.700474	2.06351	0.00187266	0.00842082	0.00513711	5788/3805/2213/10859/3575/84868/387837/3133/3965/3134
GO:0061756	leukocyte adhesion to vascular endothelial cell	19	0.699796	2.49901	0.00178571	0.00842082	0.00513711	1991/729230/6366/6402/3689/8174/6693/6404/3676/7412/6403/1524/3695/3383
GO:0140131	positive regulation of lymphocyte chemotaxis	11	0.698502	2.14143	0.00189036	0.00842082	0.00513711	10563/729230/6352/6366/6351/6846/6348/6354/8740
GO:0002714	positive regulation of B cell mediated immunity	14	0.698438	2.26328	0.00190476	0.00842082	0.00513711	2208/5788/4049/695/940/30009/2207/10666/718/7292/958/3558
GO:0002891	positive regulation of immunoglobulin mediated immune response	14	0.698438	2.26328	0.00190476	0.00842082	0.00513711	2208/5788/4049/695/940/30009/2207/10666/718/7292/958/3558
GO:0071624	positive regulation of granulocyte chemotaxis	12	0.697962	2.15265	0.0019685	0.00842082	0.00513711	6363/1236/6366/7060/3071/972/9750/719/728/5880
GO:0034122	negative regulation of toll-like receptor signaling pathway	14	0.697463	2.26012	0.00190476	0.00842082	0.00513711	3662/23547/146722/11027/11314/929/23643/10333/353376/7099/7128/7098/730249/11213
GO:0032615	interleukin-12 production	29	0.696995	2.74482	0.00170648	0.00842082	0.00513711	3620/6363/1236/3458/51311/201633/6504/10859/959/1240/3593/4050/64581/3718/353514/54/3659/7057/7292/4210/958/7099/948/7098/3586/3394/3965/11213/7097
GO:0032655	regulation of interleukin-12 production	29	0.696995	2.74482	0.00170648	0.00842082	0.00513711	3620/6363/1236/3458/51311/201633/6504/10859/959/1240/3593/4050/64581/3718/353514/54/3659/7057/7292/4210/958/7099/948/7098/3586/3394/3965/11213/7097
GO:0034121	regulation of toll-like receptor signaling pathway	26	0.696779	2.68012	0.0017331	0.00842082	0.00513711	115352/3662/23547/146722/7096/11027/11314/4057/929/2099/26191/3659/23643/10333/2672/330/91543/353376/7099/948/285852/7128/7098/730249/11213/7097
GO:0031663	lipopolysaccharide-mediated signaling pathway	22	0.696491	2.57928	0.00174825	0.00842082	0.00513711	6352/923/9450/3055/11027/6348/4057/929/6376/26191/6347/4064/23643/671/5724/114769/654/7099/948/7128/730249/7097
GO:0032735	positive regulation of interleukin-12 production	17	0.696132	2.4001	0.00182815	0.00842082	0.00513711	3620/6363/1236/3458/959/3593/4050/64581/3659/7292/958/7099/948/7098/3394/3965/7097
GO:0070233	negative regulation of T cell apoptotic process	10	0.695121	2.04774	0.00374532	0.0140165	0.00855074	3620/939/6352/3575/81704/3718/171558/5588
GO:0042095	interferon-gamma biosynthetic process	11	0.694726	2.12985	0.00189036	0.00842082	0.00513711	51311/51284/59067/10859/3593/10148/115650/50943/64581
GO:0045072	regulation of interferon-gamma biosynthetic process	11	0.694726	2.12985	0.00189036	0.00842082	0.00513711	51311/51284/59067/10859/3593/10148/115650/50943/64581
GO:0032613	interleukin-10 production	27	0.694463	2.68835	0.00171233	0.00842082	0.00513711	3620/3662/54440/201633/940/80380/2213/10859/959/3593/7305/50943/29126/2207/54209/64581/4317/3718/3082/353514/7292
GO:0032653	regulation of interleukin-10 production	27	0.694463	2.68835	0.00171233	0.00842082	0.00513711	3620/3662/54440/201633/940/80380/2213/10859/959/3593/7305/50943/29126/2207/54209/64581/4317/3718/3082/353514/7292
GO:0001773	myeloid dendritic cell activation	14	0.69437	2.2501	0.00190476	0.00842082	0.00513711	3662/914/1794/6504/10537/338339/84868/6688/814/81501/116071/55509/3586/2323
GO:0032729	positive regulation of interferon-gamma production	34	0.693905	2.88115	0.00163399	0.00842082	0.00513711	729230/51311/916/114836/54440/914/100528032/4049/51284/3113/3115/59067/3594/84868/3593/10148/115650/51744/22914/10666/5142/64581/929/10125/26191/7292
GO:0010818	T cell chemotaxis	16	0.69383	2.3482	0.00184843	0.00842082	0.00513711	10563/729230/3627/6352/6366/6373/6846/5294/1880/2833/6348/5293/8740
GO:0002691	regulation of cellular extravasation	10	0.693393	2.04265	0.00374532	0.0140165	0.00855074	1991/729230/6366/9750/3676/3383/5724/6370/7070
GO:0097242	amyloid-beta clearance	12	0.692559	2.13599	0.0019685	0.00842082	0.00513711	3458/3689/3684/54209/718/4481/8685/728/93649/348/948
GO:0002675	positive regulation of acute inflammatory response	11	0.691269	2.11925	0.00189036	0.00842082	0.00513711	1236/695/5294/6863/2207/718/5008/4889/2865/3133/5733
GO:0001776	leukocyte homeostasis	32	0.689919	2.77787	0.00169205	0.00842082	0.00513711	84636/23495/729230/202309/27240/608/11151/3071/972/3559/55619/1880/10673/115650/50943/2207/5142/5293/3718/2322/8740/159296/4208/5027/4004
GO:0001914	regulation of T cell mediated cytotoxicity	16	0.689796	2.33455	0.00184843	0.00842082	0.00513711	5788/911/913/910/2213/3594/10859/3575/3593/912/909/5027
GO:0031343	positive regulation of cell killing	38	0.689657	2.90605	0.00165289	0.00842082	0.00513711	2208/56253/3458/4068/5788/911/114836/913/3902/100528032/26228/259197/59067/5551/910/922/3594/3593/912/7305/3684/22914/10666/64581/8807/7409/10125/909
GO:0001909	leukocyte mediated cytotoxicity	54	0.689559	3.2595	0.0015748	0.00842082	0.00513711	1991/566/56253/1511/4068/5788/911/114836/57823/3004/913/3002/3902/100528032/26228/259197/59067/5551/910/11151/3805/2213/3594/10859/3575/84868/3593/912/7305/3811/1776/3684/22914/10666/8807/7409/10125/3383/909/146850/9437/5027
GO:0002474	antigen processing and presentation of peptide antigen via MHC class I	18	0.689499	2.40494	0.00180505	0.00842082	0.00513711	653361/1536/2209/2207/2210/50856/50489/5698/4688/4689/5699/6890/64167/948/3133/567/3134/3136
GO:0042590	antigen processing and presentation of exogenous peptide antigen via MHC class I	17	0.689428	2.37698	0.00182815	0.00842082	0.00513711	653361/1536/2209/2207/2210/50856/50489/5698/4688/4689/5699/6890/948/3133/567/3134/3136
GO:0090025	regulation of monocyte chemotaxis	14	0.689329	2.23376	0.00190476	0.00842082	0.00513711	729230/3627/6352/56833/199/7941/1230/6346/2358/284340/9353/26585
GO:0002479	antigen processing and presentation of exogenous peptide antigen via MHC class I, TAP-dependent	15	0.689285	2.28649	0.00191205	0.00842082	0.00513711	653361/1536/2209/2210/50489/5698/4688/4689/5699/6890/948/3133/567/3134/3136
GO:0043383	negative T cell selection	11	0.689236	2.11302	0.00189036	0.00842082	0.00513711	1236/5788/916/387357/1794/940/972/7535
GO:0001916	positive regulation of T cell mediated cytotoxicity	13	0.689143	2.19648	0.00192678	0.00842082	0.00513711	5788/911/913/910/3594/3593/912/909/5027/3133/567/3134/3136
GO:0042108	positive regulation of cytokine biosynthetic process	36	0.689116	2.88415	0.00164204	0.00842082	0.00513711	1991/566/729230/3662/3458/5788/51311/916/51284/1536/59067/940/920/972/6693/942/3593/10148/7305/115650/7096/4050/64581/941/3659/7057/943/5724/10333/5588/3717
GO:0019883	antigen processing and presentation of endogenous antigen	12	0.689072	2.12523	0.0019685	0.00842082	0.00513711	911/913/910/972/912/909/6890/64167/3133/567/3134/3136
GO:0061900	glial cell activation	25	0.688532	2.60489	0.00178253	0.00842082	0.00513711	566/3458/5788/51311/26228/51284/3689/712/199/7305/3684/54209/6348/120892/4317/2358/6376/728
GO:0002694	regulation of leukocyte activation	254	0.68814	4.25966	0.00123609	0.00842082	0.00513711	26279/3620/28414/28401/28473/28455/388077/6363/28392/3495/28420/28426/28467/28448/28454/28452/28461/28445/28449/28457/102723169/28423/28424/28412/28444/115352/102723168/28410/28466/23495/28442/100423062/28434/3502/28468/28439/28400/257101/3503/1236/57126/3111/3539/28391/28396/28450/28394/3501/3507/933/28388/729230/28385/3543/939/3662/3500/3538/3458/28395/55423/3514/28639/51237/5788/6352/1378/1518…
GO:0032733	positive regulation of interleukin-10 production	19	0.687713	2.45587	0.00178571	0.00842082	0.00513711	3662/54440/201633/940/959/3593/29126/2207/54209/64581/3082/353514/7292/654346/9308/7099/3965/7097/947
GO:0002637	regulation of immunoglobulin production	17	0.687635	2.3708	0.00182815	0.00842082	0.00513711	115352/933/51237/5788/54440/940/2213/959/30009/50943/7293/7292/958/3558
GO:0001910	regulation of leukocyte mediated cytotoxicity	42	0.687622	3.0126	0.00162866	0.00842082	0.00513711	56253/4068/5788/911/114836/913/3902/100528032/26228/259197/59067/910/3805/2213/3594/10859/3575/84868/3593/912/7305/1776/3684/22914/10666/8807/7409/10125/3383/909/146850/9437/5027
GO:0071677	positive regulation of mononuclear cell migration	11	0.687499	2.10769	0.00189036	0.00842082	0.00513711	729230/3627/6352/199/7941/1230/6346/2358/284340
GO:0042093	T-helper cell differentiation	20	0.68703	2.48749	0.00177305	0.00842082	0.00513711	6363/3662/4063/114836/3594/30009/6693/942/3593/1880/50943/941/114548/3718/7292/3558/2625
GO:1905517	macrophage migration	23	0.68688	2.56671	0.00176367	0.00842082	0.00513711	566/729230/6352/26228/64805/56833/1240/719/54209/6348/6376/1524/728/284340/6347/7057/131450/11117
GO:0046649	lymphocyte activation	307	0.685415	4.35346	0.00119617	0.00842082	0.00513711	26279/3620/931/28414/28401/28473/28455/115350/388077/6363/28392/3495/28420/28426/28467/643/28448/973/28454/28452/28461/28445/28449/28457/102723169/28423/28424/28412/28444/115352/102723168/28410/28466/23495/28442/100423062/974/28434/3502/28468/28439/28400/257101/925/3503/1236/3111/3539/28391/28396/28450/28394/3501/3507/933/28388/729230/28385/3543/939/202309/3662/3500/3538/3458/28395/55423/3514/103…
GO:0002260	lymphocyte homeostasis	24	0.685108	2.58626	0.00175439	0.00842082	0.00513711	84636/23495/202309/27240/608/11151/3071/972/3559/55619/10673/115650/50943/3718/8740/4208/5027/4004/3558/596/1831/7128/3965
GO:0019886	antigen processing and presentation of exogenous peptide antigen via MHC class II	24	0.684362	2.58345	0.00175439	0.00842082	0.00513711	3111/3117/3902/3120/3112/3113/3115/3118/3122/3109/2213/3119/972/3127/3123/2207/3108
GO:0001912	positive regulation of leukocyte mediated cytotoxicity	31	0.682885	2.71919	0.00170358	0.00842082	0.00513711	56253/4068/5788/911/114836/913/3902/100528032/26228/259197/59067/910/3594/3593/912/7305/3684/22914/10666/8807/7409/10125/909
GO:0046633	alpha-beta T cell proliferation	17	0.681652	2.35018	0.00182815	0.00842082	0.00513711	729230/5788/916/1794/64926/940/3593/10148/7535/29126/3659/7292/654346/3133/3600/3965
GO:0002430	complement receptor mediated signaling pathway	10	0.681045	2.00627	0.00374532	0.0140165	0.00855074	1380/1378/1240/2359/719/2357/2358/728
GO:1905521	regulation of macrophage migration	18	0.680888	2.37491	0.00180505	0.00842082	0.00513711	6352/26228/64805/56833/1240/719/54209/6348/1524/728/284340/7057/131450/11117
GO:0072677	eosinophil migration	15	0.68034	2.25682	0.00191205	0.00842082	0.00513711	6352/6367/6368/6351/6357/6346/11314/6348/6356/6355/6376/6354/6347
GO:0002709	regulation of T cell mediated immunity	30	0.680231	2.67877	0.00172117	0.00842082	0.00513711	729230/5788/911/54440/913/1178/7454/910/2213/3594/10859/30009/3575/3593/912/50943/114548/909/5027/7292/339390/2625/91543/3133/7133/567/3134/3136/3554/8809
GO:0038083	peptidyl-tyrosine autophosphorylation	12	0.679985	2.09721	0.0019685	0.00842082	0.00513711	640/3702/695/6503/3055/2268/4914/26585/660/3932/7294
GO:0002711	positive regulation of T cell mediated immunity	21	0.6796	2.50541	0.0017301	0.00842082	0.00513711	5788/911/54440/913/910/3594/3593/912/50943/114548/909/5027/7292/2625/91543/3133/567/3134/3136/3554/8809
GO:0002720	positive regulation of cytokine production involved in immune response	19	0.679459	2.42639	0.00178571	0.00842082	0.00513711	54440/3805/972/10859/2207/10666/114548/7292/8013/2625/91543/7099/948/2865/3133/567/3134/3554/8809
GO:0002369	T cell cytokine production	16	0.679249	2.29886	0.00184843	0.00842082	0.00513711	729230/54440/1178/30009/3593/50943/8807/114548/7292/2625/91543/7133/567/3134/3554/8809
GO:0002724	regulation of T cell cytokine production	14	0.679109	2.20064	0.00190476	0.00842082	0.00513711	729230/54440/1178/30009/50943/114548/7292/2625/91543/7133/567/3134/3554/8809
GO:0035456	response to interferon-beta	11	0.679105	2.08196	0.00189036	0.00842082	0.00513711	149628/4332/9447/3659/3428/6772/684/7098/730249/54739/8519
GO:0002287	alpha-beta T cell activation involved in immune response	23	0.678769	2.5364	0.00176367	0.00842082	0.00513711	6363/3662/3458/4063/114836/8320/3594/30009/6693/942/3593/1880/50943/941/114548/3718
GO:0002293	alpha-beta T cell differentiation involved in immune response	23	0.678769	2.5364	0.00176367	0.00842082	0.00513711	6363/3662/3458/4063/114836/8320/3594/30009/6693/942/3593/1880/50943/941/114548/3718
GO:0002253	activation of immune response	302	0.678528	4.30186	0.00119617	0.00842082	0.00513711	28907/931/28414/28401/28473/28455/28896/28778/388077/28791/28392/28937/3495/28420/28426/28467/28919/28874/28817/28448/973/28815/28454/28452/28461/28445/28449/28881/28457/102723169/28796/28809/28912/28423/28424/28930/28412/28793/28444/115352/102723168/28410/28893/28822/28466/28916/28921/28823/28442/81793/28813/28820/28883/100423062/974/640/28434/3502/28468/28439/28776/28816/28876/28400/3503/1236/2…
GO:0045661	regulation of myoblast differentiation	15	0.678254	2.24989	0.00191205	0.00842082	0.00513711	4283/3627/9750/6361/91653/116173/8740/4618/93649/4208/150572/4617
GO:0045577	regulation of B cell differentiation	10	0.678111	1.99763	0.00374532	0.0140165	0.00855074	115352/939/695/6422/56833/3071/22806/150372
GO:0046640	regulation of alpha-beta T cell proliferation	15	0.678075	2.2493	0.00191205	0.00842082	0.00513711	729230/5788/916/64926/940/3593/10148/7535/29126/3659/7292/654346/3133/3965
GO:0048246	macrophage chemotaxis	16	0.677459	2.2928	0.00184843	0.00842082	0.00513711	566/6352/26228/56833/1240/719/6348/6376/728/284340/6347/7057/151647/1435
GO:0032703	negative regulation of interleukin-2 production	11	0.677056	2.07568	0.00189036	0.00842082	0.00513711	5788/3902/30009/2633/84868/11326/50943
GO:0045066	regulatory T cell differentiation	17	0.675705	2.32967	0.00182815	0.00842082	0.00513711	26279/3458/1378/3902/11006/940/3559/10288/50943/2529/3659/7292/3558/8651/10385
GO:0042533	tumor necrosis factor biosynthetic process	17	0.675054	2.32743	0.00182815	0.00842082	0.00513711	566/729230/3458/1536/10859/6693/7305/7096/64581/1524/7057/943/51738/3717
GO:0042534	regulation of tumor necrosis factor biosynthetic process	17	0.675054	2.32743	0.00182815	0.00842082	0.00513711	566/729230/3458/1536/10859/6693/7305/7096/64581/1524/7057/943/51738/3717
GO:0043367	CD4-positive, alpha-beta T cell differentiation	31	0.674968	2.68766	0.00170358	0.00842082	0.00513711	26279/6363/3662/3458/4063/114836/54440/3071/3594/30009/6693/942/3593/1880/50943/941/2529/114548/3718/159296/7292/3558/2625/9308/8651/91543
GO:0030224	monocyte differentiation	11	0.674776	2.06869	0.00189036	0.00842082	0.00513711	920/972/1436/406911/81501/4208/3428/146433/1435/5153/652
GO:1903131	mononuclear cell differentiation	11	0.674776	2.06869	0.00189036	0.00842082	0.00513711	920/972/1436/406911/81501/4208/3428/146433/1435/5153/652
GO:0002704	negative regulation of leukocyte mediated immunity	23	0.673836	2.51797	0.00176367	0.00842082	0.00513711	729230/5788/1378/10225/8832/3805/2213/10859/30009/3575/84868/50943/11314/3718/387837/339390/2294/3133/684/3965/3162/3134
GO:0071622	regulation of granulocyte chemotaxis	19	0.672535	2.40166	0.00178571	0.00842082	0.00513711	6363/1236/6352/6366/7060/3071/972/9750/1240/719/728/284340/9353/5880/7057
GO:0002294	CD4-positive, alpha-beta T cell differentiation involved in immune response	22	0.672408	2.49009	0.00174825	0.00842082	0.00513711	6363/3662/3458/4063/114836/3594/30009/6693/942/3593/1880/50943/941/114548/3718/7292/3558/2625
GO:0030888	regulation of B cell proliferation	28	0.672106	2.6293	0.00171821	0.00842082	0.00513711	115352/23495/933/51237/5788/54440/59067/695/3071/2213/972/952/4332/1880/10673/7305/115650/22806/11314/7293/4208/958/3558
GO:0048245	eosinophil chemotaxis	14	0.671892	2.17726	0.00190476	0.00842082	0.00513711	6352/6367/6368/6351/6357/6346/6348/6356/6355/6376/6354/6347
GO:0045663	positive regulation of myoblast differentiation	10	0.671731	1.97883	0.00374532	0.0140165	0.00855074	4283/9750/91653/8740/4618/4208/150572/4617
GO:0050865	regulation of cell activation	270	0.671242	4.18078	0.00122549	0.00842082	0.00513711	26279/3620/28414/28401/28473/28455/388077/6363/28392/3495/28420/28426/28467/28448/28454/28452/28461/28445/28449/28457/102723169/28423/28424/28412/28444/115352/102723168/28410/28466/23495/28442/100423062/28434/3502/28468/28439/28400/257101/3503/1236/57126/3111/3539/28391/28396/28450/28394/3501/3507/933/28388/729230/28385/3543/939/3662/3500/3538/3458/28395/55423/3514/28639/51237/5788/6352/1378/1518…
GO:0070613	regulation of protein processing	109	0.671235	3.61892	0.00141844	0.00842082	0.00513711	28907/28896/28778/388077/28791/28392/28937/28420/28919/28874/28817/28815/28454/28452/28461/28449/28881/28457/28796/28809/28912/28424/28930/28793/28893/28822/28916/28921/28823/28442/28813/28820/28883/28434/3502/28439/28776/28816/28876/3503/28913/3539/28450/28394/28797/3501/28825/3500/3538/28908/28395/28938/3514/28903/28940/1380/1378/3542/28299/28920/28834/713/712/714/922/930/719/730/11326
GO:1903317	regulation of protein maturation	109	0.671235	3.61892	0.00141844	0.00842082	0.00513711	28907/28896/28778/388077/28791/28392/28937/28420/28919/28874/28817/28815/28454/28452/28461/28449/28881/28457/28796/28809/28912/28424/28930/28793/28893/28822/28916/28921/28823/28442/28813/28820/28883/28434/3502/28439/28776/28816/28876/3503/28913/3539/28450/28394/28797/3501/28825/3500/3538/28908/28395/28938/3514/28903/28940/1380/1378/3542/28299/28920/28834/713/712/714/922/930/719/730/11326
GO:0002688	regulation of leukocyte chemotaxis	49	0.670226	3.09845	0.00156495	0.00842082	0.00513711	6363/10563/1236/729230/3627/6352/6366/7060/100528032/26228/6351/6846/56833/3071/972/9750/1240/719/199/7941/1230/6346/22914/2841/6348/2358/63940/728/284340/6354/8740/2277/9353/5880/26585/6347/7057/1235
GO:0002639	positive regulation of immunoglobulin production	11	0.669775	2.05336	0.00189036	0.00842082	0.00513711	51237/5788/54440/940/30009/7293/7292/958/3558
GO:0032753	positive regulation of interleukin-4 production	16	0.669316	2.26524	0.00184843	0.00842082	0.00513711	3662/916/54440/940/959/942/84868/50943/2207/114548/7292/5588/2625/3133/3965
GO:0071887	leukocyte apoptotic process	38	0.668081	2.81513	0.00165289	0.00842082	0.00513711	3620/6363/1236/939/6352/1234/6366/1178/917/695/5133/356/972/3559/10859/3575/3059/29126/2207/81704/5293/155038/3718/171558/4208/5027/2737/5588/8013/3558
GO:0002495	antigen processing and presentation of peptide antigen via MHC class II	26	0.667777	2.56856	0.0017331	0.00842082	0.00513711	3111/3117/3902/3120/3112/3113/3115/3118/3122/3109/2213/3119/972/3127/3123/2207/54209/3108
GO:0045060	negative thymic T cell selection	10	0.667104	1.9652	0.00374532	0.0140165	0.00855074	1236/5788/916/1794/940/972/7535
GO:0045954	positive regulation of natural killer cell mediated cytotoxicity	18	0.666715	2.32547	0.00180505	0.00842082	0.00513711	56253/4068/114836/3902/100528032/259197/59067/3593/22914/10666/8807/7409/10125
GO:0002707	negative regulation of lymphocyte mediated immunity	16	0.666605	2.25606	0.00184843	0.00842082	0.00513711	5788/1378/10225/3805/2213/10859/30009/3575/84868/50943
GO:0002687	positive regulation of leukocyte migration	54	0.666473	3.15037	0.0015748	0.00842082	0.00513711	1991/6363/10563/1236/729230/3627/6352/6366/7060/64805/6351/6846/8174/3071/972/9750/1240/6693/719/199/3676/7941/1230/6403/6346/81704/54209/6348/2358/6355/63940/8995/728/3383/284340/6354/8740/2277/5880/7057/1235/5724
GO:0043029	T cell homeostasis	15	0.665984	2.20919	0.00191205	0.00842082	0.00513711	84636/27240/11151/3071/3559/50943/3718/8740/5027/4004/3558/596/1831/3965
GO:0010758	regulation of macrophage chemotaxis	11	0.665853	2.04133	0.00189036	0.00842082	0.00513711	6352/26228/56833/1240/719/728/284340/7057
GO:0032479	regulation of type I interferon production	24	0.665129	2.51084	0.00175439	0.00842082	0.00513711	51311/23547/51284/10859/197358/84868/929/4321/26191/3659/9246/3428/81030/6772/84166/7099/7128/1540/7098/3586/730249/7318/7097
GO:0032606	type I interferon production	24	0.665129	2.51084	0.00175439	0.00842082	0.00513711	51311/23547/51284/10859/197358/84868/929/4321/26191/3659/9246/3428/81030/6772/84166/7099/7128/1540/7098/3586/730249/7318/7097
GO:0002548	monocyte chemotaxis	37	0.66475	2.79912	0.00164474	0.00842082	0.00513711	6363/729230/3627/6352/6366/6367/6368/6351/796/6846/56833/6362/6357/199/7941/6361/1230/6346/6349/6348/2358/6356/6355/6376/284340/6354/9353/140596/26585/6347
GO:1903039	positive regulation of leukocyte cell-cell adhesion	93	0.664511	3.49119	0.00145349	0.00842082	0.00513711	1991/6363/1236/729230/939/3458/55423/5788/6352/151888/916/9840/6366/54440/160365/100528032/29851/3689/64926/3113/3115/59067/11006/5133/11151/940/80380/3071/3109/923/920/3479/972/3559/3594/10859/959/9402/3575/30835/10288/942/84868/3593/199/10148/10673/912/3676/7535/115650/7412/50943/29126/81704/22914/126259/941/114548/7409/10326/3718/10125/3383/8740/146850/6347/7292/2737/5724/970/5588/8013/3558/21…
GO:0034694	response to prostaglandin	11	0.664257	2.03644	0.00189036	0.00842082	0.00513711	6363/1236/6366/6422/5729/54331/5737/7292
GO:0002690	positive regulation of leukocyte chemotaxis	39	0.664133	2.84623	0.00162075	0.00842082	0.00513711	6363/10563/1236/729230/3627/6352/6366/7060/6351/6846/3071/972/9750/1240/719/199/7941/1230/6346/6348/2358/63940/728/284340/6354/8740/2277/5880/7057/1235
GO:2000516	positive regulation of CD4-positive, alpha-beta T cell activation	17	0.663948	2.28914	0.00182815	0.00842082	0.00513711	6363/3458/54440/3071/3594/942/3593/50943/941/114548/7292/5588/9308/8651/3965/3142
GO:0050870	positive regulation of T cell activation	86	0.663341	3.42595	0.00147929	0.00842082	0.00513711	6363/1236/729230/939/3458/55423/5788/6352/151888/916/9840/6366/54440/160365/100528032/29851/64926/3113/3115/59067/11006/5133/11151/940/80380/3071/3109/923/920/3479/972/3559/3594/10859/959/9402/3575/30835/10288/942/84868/3593/199/10148/10673/912/7535/115650/7412/50943/29126/81704/22914/126259/941/114548/7409/10326/3718/10125/8740/146850
GO:0043372	positive regulation of CD4-positive, alpha-beta T cell differentiation	16	0.662406	2.24185	0.00184843	0.00842082	0.00513711	6363/3458/54440/3071/3594/942/3593/50943/941/114548/7292/9308/8651/3965/3142
GO:0002888	positive regulation of myeloid leukocyte mediated immunity	10	0.662393	1.95132	0.00374532	0.0140165	0.00855074	57126/3689/695/3684/2207/718/2268/5724
GO:0002712	regulation of B cell mediated immunity	19	0.662365	2.36535	0.00178571	0.00842082	0.00513711	2208/5788/1378/4049/695/940/2213/30009/50943/2207/10666/718/7292/958/3558
GO:0002889	regulation of immunoglobulin mediated immune response	19	0.662365	2.36535	0.00178571	0.00842082	0.00513711	2208/5788/1378/4049/695/940/2213/30009/50943/2207/10666/718/7292/958/3558
GO:1904994	regulation of leukocyte adhesion to vascular endothelial cell	11	0.662248	2.03028	0.00189036	0.00842082	0.00513711	1991/729230/6366/3689/3676/3383/5724/2113/6370
GO:0002886	regulation of myeloid leukocyte mediated immunity	21	0.662173	2.44116	0.0017301	0.00842082	0.00513711	57126/729230/3689/695/8832/2213/1776/3684/2207/718/11314/84106/2268/30817/5880/5724/2294/3133/3965/3162
GO:0050869	negative regulation of B cell activation	15	0.661754	2.19516	0.00191205	0.00842082	0.00513711	23495/695/6422/84174/2213/64092/4332/7305/50943/55024/11314
GO:0031341	regulation of cell killing	52	0.661534	3.08993	0.00157233	0.00842082	0.00513711	2208/56253/3458/4068/5788/911/114836/913/3902/100528032/26228/259197/59067/5551/910/922/3805/2213/3594/10859/3575/84868/3593/912/7305/1776/3684/22914/10666/64581/8807/7409/10125/3383/909/146850/9437/5027/3075/387837
GO:0042554	superoxide anion generation	15	0.661138	2.19312	0.00191205	0.00842082	0.00513711	57126/653361/1401/3689/1536/7305/3684/64581/2358/54/4688
GO:0002507	tolerance induction	18	0.661051	2.30571	0.00180505	0.00842082	0.00513711	3620/916/1233/29851/1178/5133/3559/10288/84868/50943/29126
GO:0043370	regulation of CD4-positive, alpha-beta T cell differentiation	22	0.660377	2.44554	0.00174825	0.00842082	0.00513711	6363/3662/3458/54440/3071/3594/30009/942/3593/50943/941/114548/3718/7292/3558/2625/9308/8651/3965/3142/864
GO:0035710	CD4-positive, alpha-beta T cell activation	35	0.659407	2.74849	0.00163934	0.00842082	0.00513711	26279/6363/3662/3458/4063/114836/54440/3071/3594/30009/6693/942/3593/1880/50943/29126/941/2529/114548/3718/159296/7292/5588/3558/654346/2625/9308/8651/91543
GO:0045589	regulation of regulatory T cell differentiation	15	0.659122	2.18643	0.00191205	0.00842082	0.00513711	3458/1378/3902/11006/940/3559/10288/50943/3659/7292/3558/8651/10385
GO:0042116	macrophage activation	38	0.659036	2.77702	0.00165289	0.00842082	0.00513711	566/3458/5788/51311/26228/51284/3689/712/2213/972/84868/199/11326/7305/7096/3684/54209/6348/120892/56670/4317/2358/6376/728/7057/671/10333/3717/7099/8291/4345/7098/3586/22918/7097/1075
GO:0002443	leukocyte mediated immunity	343	0.658099	4.24575	0.00116822	0.00842082	0.00513711	1991/28907/4353/28414/28401/28473/28455/28896/28778/388077/28791/28392/28937/3495/28420/28426/28467/28919/28874/28817/28448/2208/566/28815/28454/28452/28461/28445/28449/28881/28457/102723169/28796/28809/28912/28423/28424/28930/28412/5657/28793/28444/102723168/28410/28893/28822/28466/28916/28921/28823/28442/28813/28820/28883/100423062/28434/3502/28468/932/28439/28776/28816/28876/28400/925/3503/571…
GO:0046632	alpha-beta T cell differentiation	42	0.658036	2.88298	0.00162866	0.00842082	0.00513711	26279/6363/257101/3662/3458/3702/4063/114836/54440/944/3071/8320/3594/30009/6693/942/3593/1880/7535/50943/2841/941/2529/114548/3718/159296/3659/7292/2737/3558/2625/9308/8651/91543/639/596
GO:0042088	T-helper 1 type immune response	17	0.657428	2.26666	0.00182815	0.00842082	0.00513711	6363/729230/3594/6693/84868/3593/10148/10068/8807/941/3718/7292
GO:1903557	positive regulation of tumor necrosis factor superfamily cytokine production	37	0.657194	2.7673	0.00164474	0.00842082	0.00513711	6363/566/729230/3458/5788/54440/914/1536/6693/942/84868/3593/7305/7096/2207/64581/11027/6348/120892/4317/929/10125/353514/7057/943/23643/5724/3717/114900/7099/948/3133/7098/3965/7097
GO:0070670	response to interleukin-4	11	0.656935	2.01399	0.00378072	0.0140976	0.00860021	11151/146722/4360/6356/3718/3561/81501/285180/2625
GO:0050778	positive regulation of immune response	371	0.656208	4.25323	0.00117096	0.00842082	0.00513711	1991/28907/3620/931/28414/28401/28473/28455/28896/28778/388077/28791/6363/28392/28937/3495/28420/28426/28467/28919/28874/28817/28448/2208/973/28815/28454/28452/28461/28445/28449/28881/28457/102723169/28796/28809/28912/28423/28424/28930/28412/28793/28444/115352/102723168/28410/115362/28893/28822/28466/28916/28921/28823/28442/81793/28813/28820/28883/100423062/974/640/28434/3502/28468/28439/28776/28…
GO:0032760	positive regulation of tumor necrosis factor production	36	0.655871	2.74502	0.00164204	0.00842082	0.00513711	6363/566/729230/3458/5788/54440/914/1536/6693/84868/3593/7305/7096/2207/64581/11027/6348/120892/4317/929/10125/353514/7057/943/23643/5724/3717/114900/7099/948/3133/7098/3965/7097
GO:0002828	regulation of type 2 immune response	11	0.655162	2.00856	0.00378072	0.0140976	0.00860021	3620/729230/972/30009/942/114548/7292/2625/91543
GO:0050718	positive regulation of interleukin-1 beta secretion	13	0.654414	2.08579	0.00192678	0.00842082	0.00513711	6363/51311/9447/11027/6348/114548/353514/5027/834/7099/22861/3965
GO:0043300	regulation of leukocyte degranulation	18	0.653756	2.28027	0.00180505	0.00842082	0.00513711	57126/729230/3689/8832/2213/3684/2207/11314/84106/2268/30817/5880/5724/2294/3965/3162/3134
GO:2000106	regulation of leukocyte apoptotic process	34	0.653272	2.71243	0.00163399	0.00842082	0.00513711	3620/6363/1236/939/6352/1234/6366/917/695/5133/972/10859/3575/3059/29126/2207/81704/5293/155038/3718/171558/4208/5027/5588/8013/3558
GO:0002717	positive regulation of natural killer cell mediated immunity	20	0.653156	2.36484	0.00177305	0.00842082	0.00513711	56253/4068/114836/3902/100528032/259197/59067/3805/3593/22914/10666/8807/7409/10125
GO:0090075	relaxation of muscle	11	0.652999	2.00193	0.00378072	0.0140976	0.00860021	406944/497189/140947/5142/2982/3778/477/5350/6546
GO:0042267	natural killer cell mediated cytotoxicity	30	0.652894	2.57112	0.00172117	0.00842082	0.00513711	56253/4068/114836/57823/3002/3902/100528032/259197/59067/11151/3805/10859/84868/3593/3811/22914/10666/8807/7409/10125/146850/9437
GO:0035590	purinergic nucleotide receptor signaling pathway	14	0.652748	2.11522	0.00190476	0.00842082	0.00513711	27334/53829/64805/29909/286530/2857/22953/5026/9934/5027/5724
GO:0050671	positive regulation of lymphocyte proliferation	64	0.652111	3.17635	0.00152672	0.00842082	0.00513711	6363/115352/729230/5788/6352/916/54440/160365/64926/3113/3115/59067/11151/940/80380/3071/3109/923/920/3479/972/3559/3594/952/959/30835/10288/942/84868/3593/1880/199/10148/10673/912/7535/115650/7412/50943/6863/29126/126259/941/3718/2255/7293/4208/7292/970/958/5588/3558
GO:0050900	leukocyte migration	236	0.651691	3.96643	0.00125471	0.00842082	0.00513711	1991/28907/28896/28778/388077/28791/6363/28392/28937/28420/10563/28919/28874/643/28817/566/28815/28454/28452/28461/28449/28881/28457/28796/28809/28912/28424/28930/5657/28793/29802/28893/28822/28916/4283/28921/28823/28442/28813/28820/28883/28434/28439/28776/28816/28876/1236/57126/28913/3539/28450/28394/28797/3507/3512/729230/3543/28825/3538/28908/28395/55423/28938/3514/28903/28940/3627/6352/962/35…
GO:0042098	T cell proliferation	82	0.651264	3.34791	0.00147275	0.00842082	0.00513711	26279/3620/6363/729230/5788/6352/916/54440/160365/1794/1178/944/64926/3113/3115/59067/11151/940/80380/5294/3071/3109/923/920/3479/3559/3594/10859/959/30835/6693/10288/942/84868/3593/199/10148/11326/10673/912/7535/115650/7412/50943/29126/81704/126259/941/10457/8995/3718/8740/5880/7293/3659/5027/7292/4004/339390/970/5588/5699/3558/4478/11119/654346/2615
GO:0032633	interleukin-4 production	20	0.651158	2.35761	0.00177305	0.00842082	0.00513711	3662/3702/916/54440/160365/940/959/942/84868/50943/2207/114548/7292/5588/2625/9308/3133/3965
GO:0002821	positive regulation of adaptive immune response	42	0.650959	2.85198	0.00162866	0.00842082	0.00513711	6363/2208/729230/5788/911/54440/913/4049/695/910/940/920/3594/30009/3593/10673/912/115650/50943/29126/2207/10666/718/941/114548/909/5027/7292/958/5588/3558/2625/91543/3133/567/3142/3134/3136/3554/8809
GO:0002824	positive regulation of adaptive immune response based on somatic recombination of immune receptors built from immunoglobulin superfamily domains	42	0.650959	2.85198	0.00162866	0.00842082	0.00513711	6363/2208/729230/5788/911/54440/913/4049/695/910/940/920/3594/30009/3593/10673/912/115650/50943/29126/2207/10666/718/941/114548/909/5027/7292/958/5588/3558/2625/91543/3133/567/3142/3134/3136/3554/8809
GO:0002228	natural killer cell mediated immunity	33	0.649785	2.64703	0.00166389	0.00842082	0.00513711	56253/4068/114836/57823/3002/3902/10225/100528032/259197/59067/11151/3805/10859/84868/3593/3811/3824/22914/10666/8807/7409/10125/146850/9437
GO:0019882	antigen processing and presentation	61	0.649367	3.13082	0.00155521	0.00842082	0.00513711	6363/925/1236/3111/3117/911/653361/6366/913/3902/3120/3112/3113/3115/1536/3118/7454/910/3122/3109/2213/3119/10875/972/3127/3123/30835/10288/2209/912/2207/54209/2210/3108/9363/50856/50489/3383/909/55016/23180/5698/7057/4688/4689
GO:0002437	inflammatory response to antigenic stimulus	20	0.648162	2.34676	0.00177305	0.00842082	0.00513711	1991/1236/4049/695/940/923/2213/3559/3593/10800/2207/718/10125/3383/3568/2625/4889/3133/3586
GO:0042092	type 2 immune response	12	0.648085	1.99882	0.0019685	0.00842082	0.00513711	3620/729230/972/30009/942/114548/7292/2625/91543/3586/3142
GO:0002504	antigen processing and presentation of peptide or polysaccharide antigen via MHC class II	27	0.648015	2.50854	0.00171233	0.00842082	0.00513711	3111/3117/3902/3120/3112/3113/3115/3118/3122/3109/2213/3119/972/3127/3123/2207/54209/3108
GO:0002822	regulation of adaptive immune response based on somatic recombination of immune receptors built from immunoglobulin superfamily domains	56	0.647877	3.07732	0.00156495	0.00842082	0.00513711	6363/2208/729230/5788/911/1378/54440/913/4049/1178/7454/695/910/940/2213/920/3594/10859/30009/3575/84868/3593/10673/912/115650/50943/29126/2207/10666/718/941/114548/3718/909/4208/5027/7292/339390/958/5588/3558/2625/91543/3133/7133/567/7128/3586/3142/3134/3136/3554/8809
GO:1901224	positive regulation of NIK/NF-kappaB signaling	18	0.647413	2.25815	0.00180505	0.00842082	0.00513711	6363/939/51284/84868/3593/54209/4317/929/8740/1116/10333/114900/7099/7098/3965/7097/8809
GO:0036037	CD8-positive, alpha-beta T cell activation	13	0.647086	2.06243	0.00192678	0.00842082	0.00513711	944/3071/8320/10859/29126/2841/50856/3659/8651/596/3133/864
GO:0045061	thymic T cell selection	14	0.64618	2.09394	0.00190476	0.00842082	0.00513711	1236/5788/916/915/1794/917/940/972/7535
GO:0032731	positive regulation of interleukin-1 beta production	22	0.645885	2.39187	0.00174825	0.00842082	0.00513711	6363/566/3458/51311/149628/4332/7305/9447/64581/11027/6348/114548/353514/5027/3428/834/3717
GO:0032946	positive regulation of mononuclear cell proliferation	65	0.645335	3.15317	0.00152439	0.00842082	0.00513711	6363/115352/729230/5788/6352/916/54440/160365/64926/3113/3115/59067/11151/940/80380/3071/3109/923/920/3479/972/3559/3594/952/959/30835/10288/942/84868/3593/1880/199/10148/10673/912/7535/115650/7412/50943/6863/29126/126259/941/3718/2255/7293/4208/7292/970/958/5588/3558
GO:0046631	alpha-beta T cell activation	59	0.645298	3.10036	0.00155763	0.00842082	0.00513711	26279/6363/257101/729230/3662/3458/5788/3702/4063/916/114836/54440/1794/944/64926/940/3071/8320/3594/10859/30009/6693/942/3593/1880/10148/7535/50943/29126/2841/941/11314/2529/50856/114548/3718/159296/3659/7292/2737/5588/3558/654346/2625/9308/8651/91543/639/596
GO:0002697	regulation of immune effector process	212	0.645271	3.86143	0.00127227	0.00842082	0.00513711	28907/28896/28778/388077/28791/6363/28392/28937/28420/28919/28874/28817/2208/28815/28454/28452/28461/28449/28881/28457/28796/28809/28912/28424/28930/28793/115352/28893/28822/28916/28921/28823/28442/28813/28820/28883/28434/3502/28439/28776/28816/28876/257101/3503/57126/28913/3539/28450/28394/28797/3501/933/729230/56253/28825/3662/3500/3538/3458/28908/28395/4068/28938/3514/28903/51237/5788/28940/91…
GO:0006898	receptor-mediated endocytosis	122	0.642742	3.51763	0.00139082	0.00842082	0.00513711	28907/28896/28778/388077/28791/6363/28392/28937/28420/28919/28874/28817/28815/28454/28452/28461/28449/28881/28457/28796/28809/28912/28424/28930/28793/28893/28822/28916/28921/28823/28442/28813/28820/28883/28434/28439/28776/28816/28876/28913/3539/28450/28394/28797/3512/28825/3538/28908/28395/28938/3514/28903/28940/3542/6366/28299/3493/28920/3494/28834/3689/283420/2213/10859/9332/2209/2350/3676/4360…
GO:0045621	positive regulation of lymphocyte differentiation	37	0.642682	2.7062	0.00164474	0.00842082	0.00513711	6363/939/3458/5788/9840/54440/695/11006/3071/972/3559/3594/3575/10288/942/3593/7535/50943/941/114548/10125/146850/7292/2737/3558/2625/9308/8651/10385/1540/3600/3965/3142/2323/864
GO:0002832	negative regulation of response to biotic stimulus	10	0.642671	1.89322	0.0131086	0.0395054	0.0241002	10875/3559/84868/11027/4057/114769/114132/7128/730249
GO:0030217	T cell differentiation	94	0.642379	3.37321	0.00145985	0.00842082	0.00513711	26279/6363/257101/925/1236/3111/729230/939/3662/3458/5788/1378/3702/4063/916/9840/114836/54440/914/915/3902/387357/1794/399/944/26253/917/11006/940/3071/8320/920/10875/972/3559/3594/30009/3575/6693/338339/10288/942/3593/1880/912/7535/50943/2207/2841/941/814/2529/5293/114548/7409/3718/10125/9935/146850/159296/26191/5897/57580/3659/7292/1235/1840/2737/10803/3558/2625/9308/8651/91543/3932/10385/639/…
GO:0002825	regulation of T-helper 1 type immune response	12	0.64218	1.98061	0.0019685	0.00842082	0.00513711	6363/729230/3594/84868/3593/941/3718/7292
GO:0009595	detection of biotic stimulus	15	0.64194	2.12944	0.00191205	0.00842082	0.00513711	56253/912/7096/54209/64581/114548/23643/10333/284297/721/7099/58484/7097/8993
GO:0048247	lymphocyte chemotaxis	38	0.641557	2.70337	0.00165289	0.00842082	0.00513711	6363/10563/729230/3627/6352/6366/6373/100528032/6367/6368/6351/6846/5294/6362/6357/1880/6361/6346/22914/6349/2833/6348/5293/6356/6355/6376/6354/8740/6347/9023
GO:0030890	positive regulation of B cell proliferation	18	0.640939	2.23557	0.00180505	0.00842082	0.00513711	115352/5788/54440/59067/3071/972/952/1880/10673/115650/7293/4208/958/3558/596/7099
GO:0002684	positive regulation of immune system process	476	0.640919	4.22028	0.0011325	0.00842082	0.00513711	1991/28907/3620/931/28414/28401/28473/28455/28896/28778/388077/28791/6363/28392/28937/3495/28420/28426/10563/28467/28919/28874/28817/28448/2208/973/28815/28454/28452/28461/28445/28449/28881/28457/102723169/28796/28809/28912/28423/28424/28930/28412/28793/28444/115352/102723168/28410/115362/28893/28822/28466/28916/28921/28823/28442/81793/28813/28820/28883/100423062/974/640/28434/3502/28468/28439/28…
GO:0032673	regulation of interleukin-4 production	18	0.640815	2.23513	0.00180505	0.00842082	0.00513711	3662/916/54440/940/959/942/84868/50943/2207/114548/7292/5588/2625/9308/3133/3965
GO:0045582	positive regulation of T cell differentiation	34	0.640802	2.66066	0.00163399	0.00842082	0.00513711	6363/939/3458/5788/9840/54440/11006/3071/972/3559/3594/3575/10288/942/3593/7535/50943/941/114548/10125/146850/7292/2737/3558/2625/9308/8651/10385
GO:0042269	regulation of natural killer cell mediated cytotoxicity	25	0.640668	2.4238	0.00178253	0.00842082	0.00513711	56253/4068/114836/3902/100528032/259197/59067/3805/10859/84868/3593/22914/10666/8807/7409/10125/146850/9437/387837
GO:0072678	T cell migration	34	0.63914	2.65376	0.00163399	0.00842082	0.00513711	10563/729230/3627/6352/6366/6373/64005/6846/5294/2838/9750/6693/1880/199/3676/7535/81704/2833/6348/5293/3695/3383/8740/6347/131450/1235/1901
GO:0002526	acute inflammatory response	131	0.638938	3.52776	0.00140449	0.00842082	0.00513711	1991/28907/28896/28778/388077/28791/28392/28937/28420/28919/28874/28817/28815/28454/28452/28461/28449/28881/28457/28796/28809/28912/28424/28930/28793/28893/28822/28916/28921/28823/28442/28813/28820/28883/28434/3502/28439/28776/28816/28876/3503/1236/28913/3539/28450/28394/28797/3501/28825/3500/3538/28908/28395/28938/3514/28903/28940/1380/1378/3542/28299/28920/28834/1401/713/712/695/714/922/5294/92…
GO:2000514	regulation of CD4-positive, alpha-beta T cell activation	26	0.638905	2.45751	0.0017331	0.00842082	0.00513711	6363/3662/3458/54440/3071/3594/30009/942/3593/50943/29126/941/114548/3718/7292/5588/3558/654346/2625/9308/8651
GO:0032642	regulation of chemokine production	24	0.63881	2.41149	0.00175439	0.00842082	0.00513711	1991/566/3458/51284/972/1436/84868/199/2532/54209/64581/4210/247/768218/7099/2865/7098/3586/3965/10631/3162/7097
GO:0042129	regulation of T cell proliferation	73	0.638334	3.22551	0.00149031	0.00842082	0.00513711	26279/3620/6363/729230/5788/6352/916/54440/160365/1178/944/64926/3113/3115/59067/11151/940/80380/3071/3109/923/920/3479/3559/3594/10859/959/30835/6693/10288/942/84868/3593/199/10148/11326/10673/912/7535/115650/7412/50943/29126/126259/941/10457/8995/3718/5880/3659/7292/4004/339390/970/5588/3558/654346/2615
GO:0033003	regulation of mast cell activation	15	0.638008	2.11639	0.00191205	0.00842082	0.00513711	1269/8832/146722/2207/10666/11314/2268/30817/5880/284021/8013/2294/3965/3162
GO:0032481	positive regulation of type I interferon production	13	0.637774	2.03275	0.00192678	0.00842082	0.00513711	51311/51284/929/4321/26191/3659/3428/81030/6772/7099/7098/7097
GO:0050776	regulation of immune response	465	0.637595	4.19955	0.0011325	0.00842082	0.00513711	1991/28907/3620/931/28414/28401/28473/28455/28896/28778/388077/28791/6363/28392/28937/3495/28420/28426/10563/28467/28919/28874/28817/28448/2208/973/28815/28454/28452/28461/28445/28449/28881/28457/102723169/28796/28809/28912/28423/28424/28930/28412/28793/28444/115352/102723168/28410/115362/28893/28822/28466/28916/28921/28823/28442/81793/28813/28820/28883/100423062/974/640/28434/3502/28468/28439/28…
GO:0002286	T cell activation involved in immune response	44	0.637031	2.84801	0.0016	0.00842082	0.00513711	6363/3662/3458/911/4063/114836/3683/26253/3109/2213/8320/10875/3594/3936/10859/30009/6693/338339/942/84868/3593/1880/50943/2207/941/114548/8995/3718/3383
GO:0050670	regulation of lymphocyte proliferation	99	0.636574	3.38971	0.00144509	0.00842082	0.00513711	26279/3620/6363/115352/23495/933/729230/51237/5788/6352/916/54440/160365/1178/944/64926/3113/3115/59067/695/11151/940/80380/3071/3109/923/2213/920/3479/972/3559/3594/10859/952/959/4332/30835/6693/10288/942/84868/3593/1880/199/10148/11326/10673/7940/912/7305/7535/115650/7412/22806/50943/6863/29126/126259/941/11314/10457/8995/3718/2255/26191/5880/7293/4208/3659/7292/4004/339390/970/958/5588/3558/65…
GO:0031532	actin cytoskeleton reorganization	23	0.63607	2.37684	0.00176367	0.00842082	0.00513711	26228/5341/8477/1436/3059/3055/9535/64098/397/57091/2252/203447/2255/1901/80731/7010/10850/84168/2316/9294/10278
GO:0070227	lymphocyte apoptotic process	27	0.635587	2.46043	0.00171233	0.00842082	0.00513711	3620/939/6352/1178/917/695/5133/356/972/3559/3575/29126/81704/155038/3718/171558/5027/2737/5588/3558
GO:0045321	leukocyte activation	458	0.635112	4.17369	0.00113507	0.00842082	0.00513711	1991/26279/4353/3620/931/28414/28401/28473/28455/115350/388077/6363/28392/3495/28420/28426/28467/643/28448/566/973/28454/28452/28461/28445/28449/28457/102723169/28423/28424/28412/5657/28444/115352/102723168/28410/28466/23495/28442/100423062/974/28434/3502/28468/932/28439/28400/257101/925/3503/1236/57126/3111/3539/28391/28396/28450/28394/3501/3507/933/28388/729230/28385/3543/939/202309/3662/1511/3…
GO:0032814	regulation of natural killer cell activation	13	0.63483	2.02337	0.00192678	0.00842082	0.00513711	257101/84868/3593/7305/10125/26191/639/3133/3600/3134/2323/8993
GO:0002706	regulation of lymphocyte mediated immunity	65	0.63408	3.09818	0.00152439	0.00842082	0.00513711	2208/729230/56253/4068/5788/911/1378/114836/54440/913/3902/10225/100528032/4049/1178/259197/7454/59067/695/910/940/3805/2213/3594/10859/30009/3575/84868/3593/912/50943/2207/22914/10666/718/8807/114548/7409/10125/909/146850/9437/5027/7292/387837/339390/958/3558
GO:1903037	regulation of leukocyte cell-cell adhesion	123	0.633448	3.46761	0.00140252	0.00842082	0.00513711	1991/26279/3620/6363/1236/729230/939/3458/55423/5788/6352/151888/916/9840/6366/54440/201633/160365/3902/54900/100528032/29851/3689/64926/3113/3115/59067/11006/5133/11151/940/80380/3071/3109/923/2213/920/10875/3479/972/3559/3594/9750/10859/959/30009/9402/3575/30835/6693/10288/942/84868/3593/199/10148/11326/10673/912/3676/7535/115650/7412/50943/79626/29126/81704/22914/126259/941/11314/114548/7409/1…
GO:0050863	regulation of T cell activation	130	0.633367	3.49529	0.00140845	0.00842082	0.00513711	26279/3620/6363/257101/1236/3111/729230/939/3662/3458/55423/5788/6352/1378/151888/916/9840/27240/6366/54440/914/201633/160365/3902/54900/100528032/29851/1178/944/64926/3113/3115/59067/11006/5133/11151/940/80380/3071/3109/923/2213/920/10875/3479/972/3559/3594/9750/10859/959/30009/9402/3575/30835/6693/10288/942/84868/3593/199/10148/11326/10673/912/7535/115650/7412/50943/79626/29126/81704/22914/1262…
GO:0002703	regulation of leukocyte mediated immunity	83	0.633116	3.26064	0.00147711	0.00842082	0.00513711	2208/57126/729230/56253/4068/5788/911/1378/114836/54440/913/3902/10225/100528032/4049/1178/3689/259197/7454/59067/695/910/8832/940/3805/2213/3594/10859/30009/3575/84868/3593/912/1776/50943/3684/2207/22914/10666/718/8807/11314/114548/7409/84106/3718/10125/2268/909/30817/146850/5880/9437/5027/7292/5724/387837/339390/958/3558/117157/2625/2294/91543/7099/3133/7133/684/567/7098/3586/3965/3162/3134
GO:0002708	positive regulation of lymphocyte mediated immunity	48	0.632858	2.91035	0.00155763	0.00842082	0.00513711	2208/56253/4068/5788/911/114836/54440/913/3902/100528032/4049/259197/59067/695/910/940/3805/3594/30009/3593/912/50943/2207/22914/10666/718/8807/114548/7409/10125/909/5027/7292/958/3558/117157/2625/91543
GO:0002705	positive regulation of leukocyte mediated immunity	54	0.632746	2.99095	0.0015748	0.00842082	0.00513711	2208/57126/56253/4068/5788/911/114836/54440/913/3902/100528032/4049/3689/259197/59067/695/910/940/3805/3594/30009/3593/912/50943/3684/2207/22914/10666/718/8807/114548/7409/10125/2268/909/5027/7292/5724/958/3558/117157/2625/91543
GO:0032944	regulation of mononuclear cell proliferation	100	0.632121	3.3581	0.0014556	0.00842082	0.00513711	26279/3620/6363/115352/23495/933/729230/51237/5788/6352/916/54440/160365/1178/944/64926/3113/3115/59067/695/11151/940/80380/3071/3109/923/2213/920/3479/972/3559/3594/10859/952/959/4332/30835/6693/10288/942/84868/3593/1880/199/10148/11326/10673/7940/912/7305/7535/115650/7412/22806/50943/6863/29126/126259/941/11314/10457/8995/3718/2255/26191/5880/7293/4208/3659/7292/4004/339390/970/958/5588/3558/65…
GO:0002686	negative regulation of leukocyte migration	20	0.631684	2.2871	0.00177305	0.00842082	0.00513711	6366/100528032/26228/56833/9750/22914/2841/11314/9353/26585/6347/131450/11117/1843/6370/257144/4345/3162
GO:0042110	T cell activation	183	0.630556	3.67373	0.00132979	0.00842082	0.00513711	26279/3620/6363/257101/925/1236/3111/729230/939/3662/3458/55423/5788/911/6352/1378/3702/4063/151888/916/9840/114836/27240/6366/54440/914/3683/201633/915/160365/3902/54900/387357/1794/100528032/29851/1178/399/944/64926/3113/3115/7454/59067/26253/917/11006/84174/5133/11151/940/80380/5294/3071/3109/923/2213/8320/920/10875/3479/972/3559/3594/3936/9750/10859/959/30009/120425/9402/3575/197358/30835/669…
GO:0046651	lymphocyte proliferation	125	0.630427	3.45743	0.00140647	0.00842082	0.00513711	26279/3620/931/6363/973/115352/23495/933/729230/202309/51237/5788/1380/6352/916/54440/160365/1794/1178/944/64926/3113/3115/59067/695/11151/940/80380/5294/3071/3109/923/2213/920/3479/972/3559/3594/930/10859/952/959/4332/3575/30835/6693/10288/942/84868/3593/1880/199/10148/11326/10673/7940/912/7305/7535/115650/7412/22806/50943/6863/29126/81704/126259/941/11314/10457/8995/3718/2322/8740/2255/26191/58…
GO:1903828	negative regulation of cellular protein localization	11	0.63037	1.93255	0.00567108	0.0196258	0.0119726	11006/9750/2633/91319/120892/29969/131578/948/4130/88
GO:0046635	positive regulation of alpha-beta T cell activation	28	0.630186	2.46531	0.00171821	0.00842082	0.00513711	6363/729230/3458/5788/916/54440/64926/940/3071/3594/942/3593/10148/7535/50943/941/114548/7292/2737/5588/9308/8651/3133/3965/3142/864
GO:0007159	leukocyte cell-cell adhesion	138	0.630117	3.5298	0.00136612	0.00842082	0.00513711	1991/26279/3620/6363/1236/57126/729230/939/3458/55423/5788/6352/151888/916/9840/6366/54440/3683/201633/160365/6402/3902/54900/100528032/29851/3689/64926/3113/3115/59067/11006/5133/11151/940/8174/80380/3071/3109/923/2213/920/10875/3479/972/3559/3594/9750/10859/959/30009/9402/3575/30835/6693/10288/942/84868/3593/199/10148/11326/10673/912/6404/3676/7535/115650/7412/50943/79626/6403/29126/81704/22914…
GO:0002715	regulation of natural killer cell mediated immunity	27	0.629829	2.43815	0.00171233	0.00842082	0.00513711	56253/4068/114836/3902/10225/100528032/259197/59067/3805/10859/84868/3593/22914/10666/8807/7409/10125/146850/9437/387837
GO:0098581	detection of external biotic stimulus	13	0.629668	2.00692	0.00192678	0.00842082	0.00513711	912/7096/54209/64581/23643/10333/284297/721/7099/58484/7097/8993
GO:0006959	humoral immune response	222	0.62963	3.82293	0.00125156	0.00842082	0.00513711	1991/28907/931/28414/28401/28473/28455/28896/28778/388077/28791/28392/28937/3495/28420/28426/10563/28467/28919/28874/28817/28448/2208/566/28815/28454/28452/28461/28445/28449/28881/28457/102723169/28796/28809/28912/28423/28424/28930/28412/5657/28793/28444/102723168/28410/28893/28822/28466/28916/4283/28921/28823/28442/28813/28820/28883/100423062/28434/3502/28468/28439/28776/28816/28876/28400/3503/1…
GO:0002285	lymphocyte activation involved in immune response	65	0.629442	3.07552	0.00152439	0.00842082	0.00513711	6363/257101/202309/3662/3458/5788/911/4063/114836/3683/26253/11151/940/3109/2213/8320/10875/3594/3936/930/10859/959/30009/55619/6693/338339/942/84868/3593/1880/50943/51744/2207/941/114548/9452/8995/3718/3383/159296/4064/7292/1235/57379/958/3558/23228/3449
GO:0030316	osteoclast differentiation	31	0.628816	2.50389	0.00170358	0.00842082	0.00513711	3458/9607/11006/6422/10859/1436/3593/1880/7305/1230/2207/54209/9770/814/6348/4057/9935/2200/81501/11025/9290/8840/126014
GO:0046634	regulation of alpha-beta T cell activation	42	0.628101	2.75183	0.00162866	0.00842082	0.00513711	6363/257101/729230/3662/3458/5788/916/54440/64926/940/3071/3594/10859/30009/942/3593/10148/7535/50943/29126/941/11314/114548/3718/3659/7292/2737/5588/3558/654346/2625/9308/8651/639
GO:0070665	positive regulation of leukocyte proliferation	69	0.627615	3.13787	0.00149031	0.00842082	0.00513711	6363/115352/729230/5788/6352/916/54440/160365/64926/3113/3115/59067/11151/940/80380/3071/3109/923/920/3479/972/3559/3594/952/959/30835/10288/942/84868/3593/1880/199/10148/10673/912/7535/115650/7412/50943/6863/29126/126259/941/3718/2255/7293/4208/7292/3568/970/958/5588/3558
GO:0032943	mononuclear cell proliferation	126	0.626852	3.44085	0.00141243	0.00842082	0.00513711	26279/3620/931/6363/973/115352/23495/933/729230/202309/51237/5788/1380/6352/916/54440/160365/1794/1178/944/64926/3113/3115/59067/695/11151/940/80380/5294/3071/3109/923/2213/920/3479/972/3559/3594/930/10859/952/959/4332/3575/30835/6693/10288/942/84868/3593/1880/199/10148/11326/10673/7940/912/7305/7535/115650/7412/22806/50943/6863/29126/81704/126259/941/11314/10457/8995/3718/2322/8740/2255/26191/58…
GO:0002819	regulation of adaptive immune response	61	0.626763	3.02184	0.00155521	0.00842082	0.00513711	6363/2208/729230/5788/911/962/1378/54440/913/4049/1178/7454/695/910/940/2213/920/64092/3594/10859/30009/3575/84868/3593/10673/912/115650/50943/29126/2207/10666/718/941/114548/3718/909/4208/3659/5027/7292/339390/958/5588/3558/2625/91543/3133/7133/567/7128/3586/113/3142/3134/3136/3554/8809
GO:0002534	cytokine production involved in inflammatory response	17	0.6265	2.16002	0.00182815	0.00842082	0.00513711	3620/115362/10225/225/923/197358/64581/406951/63940/4210/10333/7099/113/7850/3605/407007
GO:0046637	regulation of alpha-beta T cell differentiation	27	0.626406	2.42489	0.00171233	0.00842082	0.00513711	6363/257101/3662/3458/54440/3071/3594/30009/942/3593/7535/50943/941/114548/3718/7292/2737/3558/2625/9308/8651/639
GO:0002820	negative regulation of adaptive immune response	16	0.6259	2.1183	0.00184843	0.00842082	0.00513711	5788/1378/2213/64092/10859/30009/3575/84868/50943/3718/7292/339390/3558
GO:0002360	T cell lineage commitment	13	0.625836	1.9947	0.00192678	0.00842082	0.00513711	3662/4063/114836/3594/30009/6693/3593/50943
GO:0043030	regulation of macrophage activation	20	0.624939	2.26268	0.00177305	0.00842082	0.00513711	5788/26228/2213/972/84868/11326/54209/6348/120892/4317/6376/7057/671/10333/7099/4345/3586
GO:0070231	T cell apoptotic process	21	0.623527	2.29869	0.0017301	0.00842082	0.00513711	3620/939/6352/1178/5133/356/3559/3575/29126/81704/155038/3718/171558/2737/5588
GO:0050921	positive regulation of chemotaxis	56	0.622392	2.95627	0.00156495	0.00842082	0.00513711	6363/10563/566/1236/729230/3627/6352/6366/7060/1233/3603/64805/6351/6846/3071/972/9750/1240/719/199/7941/1230/6346/54209/6348/56670/2358/63940/7852/728/284340/6354/8740/2277/2255/9353/5880/2247/7057/1235/1901
GO:0035589	G protein-coupled purinergic nucleotide receptor signaling pathway	11	0.622011	1.90692	0.0094518	0.0301362	0.0183845	27334/53829/64805/29909/286530/2857/9934/5724
GO:0032732	positive regulation of interleukin-1 production	26	0.621773	2.39161	0.0017331	0.00842082	0.00513711	6363/3495/566/3458/51311/149628/4332/84868/7305/9447/64581/11027/6348/114548/353514/5027/3428/834/3717
GO:2000778	positive regulation of interleukin-6 secretion	10	0.621499	1.83086	0.0168539	0.0491108	0.0299599	51311/199/11027/353514/654346/114900/2149/3965/3605
GO:0050732	negative regulation of peptidyl-tyrosine phosphorylation	12	0.621495	1.91681	0.00590551	0.0203456	0.0124118	5788/6422/64092/11314/6423/8651/9467/9021/7070/10019/54625
GO:0050922	negative regulation of chemotaxis	20	0.621452	2.25005	0.00177305	0.00842082	0.00513711	1991/10563/100528032/26228/56833/199/22914/406951/2841/9353/26585/6347/7057
GO:0030865	cortical cytoskeleton organization	10	0.621378	1.8305	0.0168539	0.0491108	0.0299599	5341/7454/3071/7456/752/23136/91010/22871
GO:0002438	acute inflammatory response to antigenic stimulus	12	0.621302	1.91622	0.00590551	0.0203456	0.0124118	1991/1236/695/923/2213/2207/718/3383/2625/4889/3133
GO:0042100	B cell proliferation	47	0.621084	2.84155	0.00155039	0.00842082	0.00513711	931/973/115352/23495/933/202309/51237/5788/1380/54440/59067/695/3071/2213/972/930/952/959/4332/3575/1880/10673/7305/115650/22806/11314/5897/7293/4208/4064/970/958/3558/23228/3449
GO:0032768	regulation of monooxygenase activity	11	0.620033	1.90086	0.0113422	0.0350741	0.0213969	2208/3458/1269/406929/406994/2672/348/186/4883
GO:0070663	regulation of leukocyte proliferation	107	0.619304	3.32737	0.00142045	0.00842082	0.00513711	26279/3620/6363/115352/23495/933/729230/51237/5788/6352/916/54440/160365/1178/944/64926/3113/3115/59067/695/11151/940/80380/3071/3109/923/2213/920/3479/972/3559/3594/10859/952/959/4332/30835/6693/10288/942/84868/3593/1880/199/10148/11326/10673/7940/912/7305/7535/115650/7412/22806/50943/6863/29126/126259/941/11314/10457/6355/8995/3718/2255/26191/5880/7293/26585/4208/3659/7292/4004/3568/339390/970/…
GO:0090322	regulation of superoxide metabolic process	12	0.619184	1.90968	0.00590551	0.0203456	0.0124118	57126/1401/3689/7305/3684/64581/2358/10516/54
GO:1901739	regulation of myoblast fusion	10	0.618855	1.82307	0.0168539	0.0491108	0.0299599	4283/3627/963/9750/8740/4618/4617
GO:0043032	positive regulation of macrophage activation	12	0.618114	1.90639	0.00590551	0.0203456	0.0124118	26228/84868/54209/6348/120892/4317/7057/10333/7099/3586/1075
GO:0009164	nucleoside catabolic process	10	0.618048	1.82069	0.0168539	0.0491108	0.0299599	164668/51816/60489/1806/1890/57379/140564/27350/10930
GO:1901658	glycosyl compound catabolic process	10	0.618048	1.82069	0.0168539	0.0491108	0.0299599	164668/51816/60489/1806/1890/57379/140564/27350/10930
GO:0019884	antigen processing and presentation of exogenous antigen	45	0.617863	2.78429	0.0015748	0.00842082	0.00513711	3111/3117/911/653361/913/3902/3120/3112/3113/3115/1536/3118/910/3122/3109/2213/3119/972/3127/3123/2209/912/2207/2210/3108/50856/50489/909/5698/4688/4689/5699/6890
GO:0061082	myeloid leukocyte cytokine production	10	0.617005	1.81762	0.0168539	0.0491108	0.0299599	972/10859/2207/8013/7043/7099/948/3162/11213
GO:0006897	endocytosis	272	0.616788	3.85042	0.00121065	0.00842082	0.00513711	1991/28907/28414/28401/28473/28455/28896/28778/388077/28791/6363/28392/28937/3495/28420/28426/28467/28919/28874/28817/28448/566/28815/28454/28452/28461/28445/28449/28881/28457/102723169/28796/28809/28912/28423/28424/28930/28412/5657/28793/28444/102723168/28410/28893/28822/28466/28916/28921/28823/28442/28813/28820/28883/100423062/28434/3502/28468/28439/28776/28816/28876/28400/3503/57126/28913/3539…
GO:0031342	negative regulation of cell killing	11	0.616766	1.89085	0.0113422	0.0350741	0.0213969	5788/3805/2213/10859/3575/84868/387837/3133/3965/3134
GO:0002347	response to tumor cell	10	0.616313	1.81558	0.0168539	0.0491108	0.0299599	56253/5551/84868/3593/29126/10666
GO:0032945	negative regulation of mononuclear cell proliferation	34	0.616175	2.5584	0.00163399	0.00842082	0.00513711	26279/3620/23495/695/80380/2213/3559/10859/4332/6693/10288/942/84868/11326/7940/7305/50943/29126/941/11314/10457
GO:0050672	negative regulation of lymphocyte proliferation	34	0.616175	2.5584	0.00163399	0.00842082	0.00513711	26279/3620/23495/695/80380/2213/3559/10859/4332/6693/10288/942/84868/11326/7940/7305/50943/29126/941/11314/10457
GO:0002252	immune effector process	450	0.615719	4.04387	0.00113379	0.00842082	0.00513711	1991/28907/4353/28414/28401/28473/28455/28896/28778/388077/28791/6363/28392/28937/3495/28420/28426/28467/28919/28874/28817/28448/2208/566/28815/28454/28452/28461/28445/28449/28881/28457/102723169/28796/28809/28912/28423/28424/28930/28412/5657/28793/28444/115352/102723168/28410/28893/28822/28466/28916/4283/28921/28823/28442/28813/28820/28883/100423062/28434/3502/28468/932/28439/28776/28816/28876/2…
GO:0033628	regulation of cell adhesion mediated by integrin	16	0.615694	2.08376	0.00184843	0.00842082	0.00513711	10563/6352/916/6366/64805/5294/3071/1545/6423/9404
GO:0030098	lymphocyte differentiation	134	0.614733	3.40266	0.00140056	0.00842082	0.00513711	26279/931/6363/973/115352/974/257101/925/1236/3111/729230/939/3662/3458/10320/5788/1380/1378/3702/4063/916/9840/114836/54440/914/915/3902/387357/1794/399/944/26253/917/695/11006/6422/56833/940/3071/2213/8320/920/10875/972/3559/3594/930/959/30009/3575/55619/6693/338339/10288/942/3593/1880/6688/912/3676/7535/7412/22806/50943/2207/2841/941/814/2529/5293/114548/7409/150372/9452/3718/2322/10125/9935/5…
GO:0070661	leukocyte proliferation	138	0.61445	3.44203	0.00136612	0.00842082	0.00513711	26279/3620/931/6363/973/115352/23495/933/729230/202309/51237/5788/1380/6352/916/54440/160365/1794/1178/944/64926/3113/3115/59067/695/11151/940/80380/5294/3071/3109/923/2213/920/3479/972/3559/3594/930/10859/952/959/4332/3575/1436/30835/6693/10288/942/84868/3593/1880/199/10148/11326/10673/7940/912/7305/7535/115650/7412/22806/50943/6863/29126/81704/54209/126259/941/11314/10457/6355/6376/8995/3718/23…
GO:0032722	positive regulation of chemokine production	18	0.614372	2.1429	0.00180505	0.00842082	0.00513711	566/3458/51284/972/1436/84868/199/64581/247/7099/2865/7098/3965/10631/3162/7097
GO:0071675	regulation of mononuclear cell migration	22	0.614125	2.27426	0.00174825	0.00842082	0.00513711	729230/3627/6352/56833/1240/719/199/7941/1230/6346/2358/728/284340/9353/26585/7057
GO:0071706	tumor necrosis factor superfamily cytokine production	69	0.61354	3.0675	0.00149031	0.00842082	0.00513711	6363/566/729230/3458/5788/54440/914/23547/6504/1536/3479/10859/197358/6693/942/84868/3593/7305/7096/50943/29126/2207/54209/945/64581/11027/2841/406911/6348/4057/50856/120892/4317/10457/929/6376/1524/10125/26191/353514/406995/54/7057/943/23643/671/5724/51738/3717/114900/7099/1139/948/3133/406919/7128/7098/3586/3965/11213/7097
GO:1903555	regulation of tumor necrosis factor superfamily cytokine production	69	0.61354	3.0675	0.00149031	0.00842082	0.00513711	6363/566/729230/3458/5788/54440/914/23547/6504/1536/3479/10859/197358/6693/942/84868/3593/7305/7096/50943/29126/2207/54209/945/64581/11027/2841/406911/6348/4057/50856/120892/4317/10457/929/6376/1524/10125/26191/353514/406995/54/7057/943/23643/671/5724/51738/3717/114900/7099/1139/948/3133/406919/7128/7098/3586/3965/11213/7097
GO:0001562	response to protozoan	10	0.612075	1.80309	0.0168539	0.0491108	0.0299599	3662/115361/3593/64581/2634/958/116071/3586/3394
GO:0042832	defense response to protozoan	10	0.612075	1.80309	0.0168539	0.0491108	0.0299599	3662/115361/3593/64581/2634/958/116071/3586/3394
GO:2000278	regulation of DNA biosynthetic process	13	0.611895	1.95027	0.00192678	0.00842082	0.00513711	3082/4880/2247/26585/5588/1843/3776/94/64094/27063/5159/50507
GO:0043552	positive regulation of phosphatidylinositol 3-kinase activity	15	0.611359	2.02799	0.00191205	0.00842082	0.00513711	6363/1236/6366/64805/930/2358/2322/2268/2247/116986/7010/5159/388121
GO:0071674	mononuclear cell migration	48	0.611255	2.811	0.00155763	0.00842082	0.00513711	6363/729230/3627/6352/6366/6367/6368/6351/796/6846/56833/6362/1240/120425/6357/719/199/7941/6361/1230/6346/6349/6348/2358/6356/6355/6376/728/284340/6354/9353/140596/26585/6347/7057
GO:0098543	detection of other organism	10	0.61092	1.79969	0.0168539	0.0491108	0.0299599	912/7096/64581/10333/284297/7099/58484/7097/8993
GO:0032640	tumor necrosis factor production	67	0.610467	3.01742	0.00149925	0.00842082	0.00513711	6363/566/729230/3458/5788/54440/914/23547/6504/1536/3479/10859/197358/6693/84868/3593/7305/7096/50943/2207/54209/945/64581/11027/2841/406911/6348/4057/50856/120892/4317/10457/929/6376/1524/10125/26191/353514/406995/54/7057/943/23643/671/5724/51738/3717/114900/7099/1139/948/3133/406919/7128/7098/3586/3965/11213/7097
GO:0032680	regulation of tumor necrosis factor production	67	0.610467	3.01742	0.00149925	0.00842082	0.00513711	6363/566/729230/3458/5788/54440/914/23547/6504/1536/3479/10859/197358/6693/84868/3593/7305/7096/50943/2207/54209/945/64581/11027/2841/406911/6348/4057/50856/120892/4317/10457/929/6376/1524/10125/26191/353514/406995/54/7057/943/23643/671/5724/51738/3717/114900/7099/1139/948/3133/406919/7128/7098/3586/3965/11213/7097
GO:1900015	regulation of cytokine production involved in inflammatory response	15	0.610094	2.0238	0.00191205	0.00842082	0.00513711	115362/225/923/197358/64581/406951/63940/4210/10333/7099/113/7850/3605/407007
GO:0001775	cell activation	500	0.60925	4.02996	0.00112233	0.00842082	0.00513711	1991/26279/4353/3620/931/28414/28401/28473/28455/115350/388077/6363/28392/3495/28420/28426/28467/643/28448/566/973/28454/28452/28461/28445/28449/28457/102723169/28423/28424/28412/5657/28444/115352/102723168/28410/28466/23495/28442/100423062/974/28434/3502/28468/932/28439/28400/257101/925/3503/1236/57126/3111/3539/28391/28396/28450/28394/3501/3507/933/28388/729230/28385/3543/939/202309/3662/1511/3…
GO:0002685	regulation of leukocyte migration	79	0.608755	3.11445	0.00147493	0.00842082	0.00513711	1991/6363/10563/1236/729230/3627/6352/6366/7060/100528032/26228/64805/6351/6846/56833/8174/3071/972/9750/1240/6693/719/199/3676/7941/1230/6403/6346/81704/22914/54209/2833/2841/11314/6348/2358/6355/1524/63940/8995/728/3383/284340/6354/8740/2277/9353/5880/26585/6347/7057/131450/1235/11117/5724/4478/148823/1843/6370/257144/1435/7070/8291/10850/4345/3965/7424/3162/5919/3554/5764/6793
GO:0051851	modification by host of symbiont morphology or physiology	15	0.608012	2.01689	0.00191205	0.00842082	0.00513711	1991/566/1511/6352/6351/1436/6348/4057/6355
GO:2000404	regulation of T cell migration	19	0.607668	2.17002	0.00178571	0.00842082	0.00513711	10563/729230/3627/6352/6366/6846/9750/6693/199/3676/81704/8740/131450/1235
GO:0002521	leukocyte differentiation	175	0.606328	3.51374	0.00134048	0.00842082	0.00513711	26279/931/6363/973/5657/115352/974/257101/925/1236/3111/729230/939/3662/3458/10320/5788/1380/1378/3702/4063/916/9840/114836/54440/914/915/3902/9607/387357/1794/2124/399/944/26253/917/695/11006/6422/714/56833/940/10537/3071/2213/8320/920/10875/972/3559/3594/930/10859/959/30009/3575/1436/55619/6693/3059/338339/10288/942/3593/1880/6688/1053/912/7305/3676/7535/7412/22806/50943/1230/2207/54209/9770/28…
GO:0070228	regulation of lymphocyte apoptotic process	23	0.60576	2.26358	0.00176367	0.00842082	0.00513711	3620/939/6352/917/695/5133/972/3575/29126/81704/155038/3718/171558/5027/5588/3558
GO:0035587	purinergic receptor signaling pathway	16	0.605753	2.05011	0.00184843	0.00842082	0.00513711	27334/53829/64805/29909/286530/2857/22953/5026/9934/5027/5724/111/6900
GO:0032620	interleukin-17 production	17	0.605463	2.08749	0.00182815	0.00842082	0.00513711	3458/4063/114836/59067/3071/3593/50943/6346/5008/23180/7292/5588/3558
GO:0050850	positive regulation of calcium-mediated signaling	15	0.60525	2.00773	0.00191205	0.00842082	0.00513711	50852/916/6351/920/3479/7535/54209/6348/22953/5026
GO:2000401	regulation of lymphocyte migration	30	0.604832	2.38184	0.00172117	0.00842082	0.00513711	10563/729230/3627/6352/6366/100528032/6351/6846/8174/9750/6693/199/3676/81704/22914/6348/6354/8740/6347/131450/1235/4478/148823
GO:0072676	lymphocyte migration	63	0.60481	2.92671	0.00155039	0.00842082	0.00513711	6363/10563/1236/729230/3627/6352/6366/6373/100528032/6367/6368/6351/64005/6846/8174/5294/6362/2838/9750/30009/6693/6357/1880/199/3676/7535/6361/6346/81704/22914/6349/2833/6348/5293/6356/6355/6376/3695/3383/6354/8740/6347/131450/1235/9023/1901
GO:0051817	modification of morphology or physiology of other organism involved in symbiotic interaction	18	0.604288	2.10773	0.00180505	0.00842082	0.00513711	1991/566/1511/6352/6351/920/1436/30835/6348/4057/6355
GO:0002456	T cell mediated immunity	44	0.604149	2.701	0.0016	0.00842082	0.00513711	925/729230/5788/911/54440/3004/913/1178/7454/5551/910/64005/2213/3594/10859/30009/3575/3593/912/50943/8807/114548/3383/909/23180/5027/7292/10384/339390/970/2625/91543/3133/7133/567/3134/1075/3136/3554/8809
GO:0048662	negative regulation of smooth muscle cell proliferation	21	0.603617	2.22529	0.0017301	0.00842082	0.00513711	3458/7432/3593/199/4969/1264/406904/93649/4208/7043/3488/4881/4883/7128/3586/3600/3162/574506/5739
GO:0032609	interferon-gamma production	54	0.603539	2.85289	0.0015748	0.00842082	0.00513711	1236/729230/51311/3702/916/114836/54440/914/10225/100528032/4049/51284/3113/3115/59067/80380/8320/3594/10859/6693/84868/3593/10148/115650/50943/51744/29126/22914/10666/5142/64581/8807/929/10125
GO:0050727	regulation of inflammatory response	219	0.602981	3.64782	0.00125471	0.00842082	0.00513711	1991/28907/3620/28896/28778/388077/28791/28392/28937/28420/28919/28874/28817/28815/28454/28452/28461/28449/28881/28457/28796/28809/28912/28424/28930/28793/115362/28893/28822/28916/28921/28823/28442/81793/28813/28820/28883/28434/3502/28439/28776/28816/28876/3503/1236/28913/3539/28450/28394/28797/3501/729230/28825/3500/3538/1215/28908/28395/28938/3514/28903/5788/28940/1380/6352/1378/3542/28299/2892…
GO:0050715	positive regulation of cytokine secretion	53	0.60288	2.82403	0.00157233	0.00842082	0.00513711	6363/3495/56253/3458/51311/914/26253/283420/93978/2219/1436/84868/199/7096/51744/9447/29126/6346/11027/6348/120892/4317/114548/929/4321/10125/2268/5008/26191/353514/5027/23601/834/247/654346/2625/114900/7099/186/2149/22861/3586/3965/10631/7097/3605/947
GO:0048002	antigen processing and presentation of peptide antigen	44	0.602648	2.69429	0.0016	0.00842082	0.00513711	3111/3117/653361/3902/3120/3112/3113/3115/1536/3118/3122/3109/2213/3119/972/3127/3123/30835/2209/2207/54209/2210/3108/50856/50489/55016/5698/4688/4689/5699/6890/64167/1520
GO:0045580	regulation of T cell differentiation	56	0.602575	2.86214	0.00156495	0.00842082	0.00513711	6363/257101/3111/729230/939/3662/3458/5788/1378/9840/54440/914/3902/11006/940/3071/10875/972/3559/3594/30009/3575/10288/942/3593/7535/50943/941/814/114548/3718/10125/146850/3659/7292/1840/2737/3558/2625/9308/8651/10385/639
GO:0071346	cellular response to interferon-gamma	78	0.601326	3.06019	0.00149925	0.00842082	0.00513711	6363/115362/3117/3662/3458/6352/115361/6366/3120/6367/3113/3115/3118/7454/6368/6351/6846/3122/3119/6362/3594/3127/2633/3123/4261/10346/6357/2209/3593/199/4360/7412/6361/3055/6346/6349/2210/6348/6356/6355/6376/3383/6354/2634/51466/3659/6347/5724/834/3717/361/6772/7431/8651/8638/6370/84166/4939/7099/9021/3133/567/7294/7098/3394/730249/3965/3134/2635/7097
GO:1902107	positive regulation of leukocyte differentiation	51	0.601281	2.79539	0.00156495	0.00842082	0.00513711	6363/939/3458/5788/9840/54440/2124/695/11006/3071/920/972/3559/3594/3575/3059/10288/942/3593/7305/7535/50943/1230/54209/941/114548/10125/146850/81501/7292/9398/2737/3558/146433/2625/9308/8651/10385/1435/1540/3600/3965/3142/3605/2323/864
GO:1903514	release of sequestered calcium ion into cytosol by endoplasmic reticulum	13	0.601114	1.91591	0.00385357	0.0142143	0.00867143	1234/356/845/6348/406904/1193/287/477/5350/6546/844
GO:0046638	positive regulation of alpha-beta T cell differentiation	20	0.600393	2.1738	0.00177305	0.00842082	0.00513711	6363/3458/54440/3071/3594/942/3593/7535/50943/941/114548/7292/2737/9308/8651/3965/3142/864
GO:0033006	regulation of mast cell activation involved in immune response	10	0.600082	1.76776	0.0168539	0.0491108	0.0299599	8832/2207/11314/2268/30817/5880/2294/3965/3162
GO:0043304	regulation of mast cell degranulation	10	0.600082	1.76776	0.0168539	0.0491108	0.0299599	8832/2207/11314/2268/30817/5880/2294/3965/3162
GO:0050729	positive regulation of inflammatory response	58	0.599927	2.86492	0.0015625	0.00842082	0.00513711	3620/115362/81793/1236/729230/4049/26228/51284/59067/695/940/5294/923/6362/3593/7941/6863/6346/2207/6349/54209/64581/718/6348/120892/56670/4317/6376/63940/5008/353514/8840/7292/10333/3717/3558/2167/7052/2113/7099/4889/2865/3133/7098/3600/7097/3605/5320/5733/1075
GO:1990266	neutrophil migration	59	0.599412	2.8799	0.00155763	0.00842082	0.00513711	6363/10563/5657/4283/1236/57126/3627/6352/6366/6373/7060/3689/6367/6368/6351/6846/56833/5294/3071/972/6362/9750/120425/6357/719/6361/1441/6346/2207/6349/5142/6348/5293/7409/6356/6355/6376/728/6354/9353/5880/3577/57580/6347
GO:0002762	negative regulation of myeloid leukocyte differentiation	16	0.599317	2.02834	0.00369686	0.0139709	0.00852295	9607/11006/6422/714/10859/406911/6348/4057/9935/2200/11025/9290
GO:0070232	regulation of T cell apoptotic process	17	0.598954	2.06505	0.00182815	0.00842082	0.00513711	3620/939/6352/5133/3575/29126/81704/155038/3718/171558
GO:0032660	regulation of interleukin-17 production	16	0.59707	2.02073	0.00369686	0.0139709	0.00852295	3458/4063/114836/59067/3071/3593/50943/6346/5008/7292/5588/3558
GO:0070664	negative regulation of leukocyte proliferation	37	0.596678	2.51248	0.00164474	0.00842082	0.00513711	26279/3620/23495/695/80380/2213/3559/10859/4332/6693/10288/942/84868/11326/7940/7305/50943/29126/941/11314/10457/6355/26585/339390/3558/654346/2615
GO:0007045	cell-substrate adherens junction assembly	12	0.596098	1.83848	0.00984252	0.0311242	0.0189872	6422/11170/7057/2042/7010/596/7070/94/88/10580/10979
GO:0034333	adherens junction assembly	12	0.596098	1.83848	0.00984252	0.0311242	0.0189872	6422/11170/7057/2042/7010/596/7070/94/88/10580/10979
GO:0048041	focal adhesion assembly	12	0.596098	1.83848	0.00984252	0.0311242	0.0189872	6422/11170/7057/2042/7010/596/7070/94/88/10580/10979
GO:0002573	myeloid leukocyte differentiation	62	0.596073	2.87146	0.00156495	0.00842082	0.00513711	6363/5657/1236/3662/3458/9607/2124/11006/6422/714/10537/920/972/10859/1436/3059/3593/1880/6688/1053/7305/1230/2207/54209/9770/406911/814/6348/4057/5293/139716/9935/375387/2200/81501/159296/11025/9290/4208/8840/126014/3428/9398/4318/116071/146433/2625/1435/7099/55509/5153/7098/3600/7097/3605
GO:0030593	neutrophil chemotaxis	54	0.596059	2.81753	0.0015748	0.00842082	0.00513711	6363/10563/4283/1236/3627/6352/6366/6373/7060/3689/6367/6368/6351/6846/5294/3071/972/6362/9750/120425/6357/719/6361/1441/6346/2207/6349/5142/6348/5293/7409/6356/6355/6376/728/6354/9353/5880/3577/57580/6347
GO:0001913	T cell mediated cytotoxicity	22	0.595789	2.20636	0.00174825	0.00842082	0.00513711	5788/911/3004/913/5551/910/2213/3594/10859/3575/3593/912
GO:0006801	superoxide metabolic process	26	0.595638	2.29108	0.0017331	0.00842082	0.00513711	4353/57126/654816/653361/1401/3689/1536/654817/7305/3684/64581/2358/375387/10516/57580/54/4688/4689
GO:0060443	mammary gland morphogenesis	13	0.594568	1.89505	0.00385357	0.0142143	0.00867143	1436/6356/2255/2099/2737/5241/3488/1435/367/652/374/4488
GO:0034341	response to interferon-gamma	83	0.594114	3.05978	0.00147711	0.00842082	0.00513711	6363/115362/3117/3662/3458/6352/115361/6366/3120/6367/3113/3115/3118/7454/6368/6351/6846/10537/3122/3119/6362/3594/3127/2633/3123/4261/10346/6357/2209/3593/199/4360/7412/6361/3055/6346/6349/2210/6348/6356/6355/6376/3383/6354/2634/51466/3659/6347/4210/5724/834/3717/361/6772/7431/8651/8638/6370/84166/4939/7099/9021/3133/684/567/7294/7098/3394/730249/3965/3134/2635/7097/3136/8519/54625
GO:0045445	myoblast differentiation	19	0.593946	2.12102	0.00178571	0.00842082	0.00513711	4283/3627/3479/9750/6361/91653/116173/8740/4618/93649/26585/4208/150572/4617
GO:0030183	B cell differentiation	44	0.593389	2.65289	0.0016	0.00842082	0.00513711	931/973/115352/974/939/5788/1380/695/6422/56833/3071/2213/930/959/55619/1880/3676/7412/22806/150372/9452/3718/2322/5452/159296/5897/4914/4066/57379/222487/23228/3449
GO:0002478	antigen processing and presentation of exogenous peptide antigen	40	0.592036	2.56788	0.00160514	0.00842082	0.00513711	3111/3117/653361/3902/3120/3112/3113/3115/1536/3118/3122/3109/2213/3119/972/3127/3123/2209/2207/2210/3108/50856/50489/5698/4688/4689/5699/6890
GO:0002220	innate immune response activating cell surface receptor signaling pathway	22	0.591829	2.19169	0.00174825	0.00842082	0.00513711	10462/100528032/26253/93978/2219/3385/30835/338339/2207/22914/11027/50856/4589/3384/5698
GO:0060142	regulation of syncytium formation by plasma membrane fusion	15	0.591344	1.9616	0.00191205	0.00842082	0.00513711	4283/3627/963/9750/7305/54209/8740/4618/81501/4617
GO:0050848	regulation of calcium-mediated signaling	30	0.591213	2.32821	0.00172117	0.00842082	0.00513711	50852/933/916/5341/6351/84174/920/3479/1240/2633/7535/54209/55273/845/6348/120892/22953/5026/1193/5350/57158/10231/3708
GO:0032649	regulation of interferon-gamma production	49	0.589331	2.72448	0.00156495	0.00842082	0.00513711	1236/729230/51311/916/114836/54440/914/10225/100528032/4049/51284/3113/3115/59067/80380/3594/10859/84868/3593/10148/115650/50943/51744/29126/22914/10666/5142/64581/929/10125
GO:0002698	negative regulation of immune effector process	41	0.588944	2.56749	0.00161812	0.00842082	0.00513711	115352/933/729230/5788/1378/10225/8832/56833/3805/2213/10875/3559/10859/30009/3575/84868/11326/50943/11314/710/3718/7292/2/387837/339390/3558/7043/2294/3133/684/3586/3965/3162/3142/3134/11213
GO:0072606	interleukin-8 secretion	15	0.588429	1.95193	0.00191205	0.00842082	0.00513711	914/1401/2219/7096/51744/929/26191/1116/10333/284297/2149/3965/7097
GO:0098657	import into cell	300	0.588207	3.73462	0.00118906	0.00842082	0.00513711	1991/28907/28414/28401/28473/28455/28896/28778/388077/28791/6363/28392/28937/3495/28420/28426/28467/28919/28874/28817/28448/566/28815/28454/28452/28461/28445/28449/28881/28457/102723169/28796/28809/28912/28423/28424/28930/28412/5657/28793/28444/102723168/28410/28893/28822/28466/28916/28921/28823/28442/28813/28820/28883/100423062/28434/3502/28468/28439/28776/28816/28876/28400/3503/57126/28913/3539…
GO:0045670	regulation of osteoclast differentiation	25	0.587897	2.22416	0.00178253	0.00842082	0.00513711	3458/9607/11006/6422/10859/3593/7305/1230/54209/9770/814/6348/4057/9935/2200/11025/9290
GO:0002718	regulation of cytokine production involved in immune response	35	0.58782	2.4501	0.00163934	0.00842082	0.00513711	729230/54440/10225/1178/695/3805/972/10859/30009/50943/2207/10666/114548/3718/7292/8013/7043/2625/91543/7099/948/2865/3133/7133/684/567/7098/3586/3162/3134/11213/3554/8809
GO:0045124	regulation of bone resorption	13	0.586407	1.86903	0.00770713	0.0254154	0.0155046	9607/796/952/1436/338773/81501/5027/1901/6696/3690/7128
GO:0014808	release of sequestered calcium ion into cytosol by sarcoplasmic reticulum	12	0.586128	1.80773	0.0137795	0.0413252	0.0252103	1234/845/6348/406904/1193/287/477/5350/6546/844
GO:0045428	regulation of nitric oxide biosynthetic process	24	0.585969	2.21202	0.00175439	0.00842082	0.00513711	3458/100528032/3689/199/22914/5740/64581/4317/1524/3383/54/406994/10333/3717/406977/7099/186/948/3586/10365/947
GO:0051057	positive regulation of small GTPase mediated signal transduction	24	0.585698	2.21099	0.00175439	0.00842082	0.00513711	84636/27334/286530/3479/8477/2841/7409/117/10125/115727/2255/4914/9290/3717/1435/2149/1902/5159/1281/9002/2151
GO:1903708	positive regulation of hemopoiesis	56	0.585377	2.78045	0.00156495	0.00842082	0.00513711	6363/939/3458/5788/9840/54440/2124/695/11006/3071/920/972/3559/3594/3575/3059/10288/942/3593/7305/7535/50943/1230/54209/941/114548/10125/146850/81501/7292/9398/2737/3558/2113/146433/6772/2625/9308/8651/10385/1435/1540/3600/3965/3142/3605/2323/864/407007/440712
GO:0002532	production of molecular mediator involved in inflammatory response	24	0.584749	2.20741	0.00175439	0.00842082	0.00513711	3620/115362/10225/695/225/56833/923/197358/2207/64581/406951/63940/4210/10333/7099/240/948/113/7850/3605/407007
GO:0050920	regulation of chemotaxis	77	0.584357	2.97533	0.0014881	0.00842082	0.00513711	1991/6363/10563/566/1236/729230/3627/6352/6366/7060/1233/100528032/26228/3603/64805/6351/6846/56833/3071/972/9750/1240/719/1880/199/7941/1230/6346/22914/54209/406951/2841/6348/56670/2358/63940/7852/728/284340/6354/8740/2277/2255/9353/5880/2247/26585/6347/7057/1235/1901/25960/1843/1435/8291/64094/10850/1902/55079/5159/56920/3965/7424/10501
GO:0032611	interleukin-1 beta production	48	0.584136	2.68629	0.00155763	0.00842082	0.00513711	6363/566/115362/1236/3458/1215/51311/149628/3479/4332/7305/9447/54209/945/64581/11027/6348/56670/114548/6376/1524/440068/353514/406995/54/5027/4210/3428/10333/834/51738/3717/114769/768218/7099/2149/948/22861/7128/58484/3965
GO:0050716	positive regulation of interleukin-1 secretion	16	0.584083	1.97678	0.00369686	0.0139709	0.00852295	6363/3495/51311/9447/11027/6348/114548/353514/5027/834/7099/22861/3965
GO:0097529	myeloid leukocyte migration	91	0.583846	3.05058	0.00146199	0.00842082	0.00513711	6363/10563/566/5657/4283/1236/57126/729230/3627/6352/6366/6373/7060/26228/64805/3689/6367/6368/6351/796/6846/56833/5294/3071/972/6362/9750/1240/120425/6357/719/199/7941/6361/1230/1441/6346/2207/6349/54209/5142/11314/6348/5293/7409/2358/6356/6355/6376/1524/728/284340/6354/2277/30817/9353/140596/5880/3577/57580/26585/6347/7057/131450/11117
GO:0050702	interleukin-1 beta secretion	23	0.583435	2.18016	0.00176367	0.00842082	0.00513711	6363/115362/1236/51311/9447/11027/6348/114548/440068/353514/5027/10333/834/114769/7099/948/22861/7128/58484/3965
GO:0042089	cytokine biosynthetic process	54	0.582518	2.75352	0.0015748	0.00842082	0.00513711	1991/566/729230/3662/3458/1215/5788/51311/916/3902/51284/1536/59067/940/920/972/10859/6693/942/3593/10148/1053/7305/115650/7096/50943/4050/64581/941/1524/406995/3659/7057/943/5724/10333/5588/51738/3717
GO:0042107	cytokine metabolic process	54	0.582518	2.75352	0.0015748	0.00842082	0.00513711	1991/566/729230/3662/3458/1215/5788/51311/916/3902/51284/1536/59067/940/920/972/10859/6693/942/3593/10148/1053/7305/115650/7096/50943/4050/64581/941/1524/406995/3659/7057/943/5724/10333/5588/51738/3717
GO:0045087	innate immune response	383	0.582318	3.77786	0.00116009	0.00842082	0.00513711	503614/28414/28401/28473/28455/388077/6363/28392/3495/28420/28426/28467/28448/28454/28452/28461/28445/28449/28457/102723169/28423/28424/28412/28444/115352/102723168/28410/115362/28466/28442/81793/28518/100423062/28434/3502/28468/28439/28400/257101/3503/57126/3539/28391/28396/28450/28394/3501/3507/3512/28388/28385/3543/3117/56253/3662/3500/3538/3458/10462/28395/4068/28516/6976/3514/28639/51311/138…
GO:2000482	regulation of interleukin-8 secretion	14	0.581994	1.88594	0.00380952	0.0141635	0.00864043	914/1401/2219/7096/51744/929/26191/10333/284297/2149/3965/7097
GO:0032602	chemokine production	27	0.581991	2.25296	0.00171233	0.00842082	0.00513711	1991/566/3458/51284/972/1436/84868/199/2532/54209/64581/7292/4210/247/768218/7099/2865/7098/3586/3965/10631/3162/7097
GO:0046579	positive regulation of Ras protein signal transduction	23	0.580741	2.17009	0.00176367	0.00842082	0.00513711	84636/27334/286530/3479/8477/2841/7409/10125/115727/2255/4914/9290/3717/1435/2149/1902/5159/1281/9002/2151
GO:0097530	granulocyte migration	68	0.58073	2.88996	0.00147929	0.00842082	0.00513711	6363/10563/5657/4283/1236/57126/3627/6352/6366/6373/7060/3689/6367/6368/6351/6846/56833/5294/3071/972/6362/9750/1240/120425/6357/719/6361/1441/6346/2207/6349/5142/11314/6348/5293/7409/6356/6355/6376/728/284340/6354/30817/9353/5880/3577/57580/6347/7057
GO:0060333	interferon-gamma-mediated signaling pathway	39	0.580569	2.4881	0.00162075	0.00842082	0.00513711	3117/3662/3458/3120/3113/3115/3118/3122/3119/3127/2633/3123/4261/10346/2209/7412/3055/2210/3383/2634/3659/5724/3717/6772/8651/8638/84166/4939/9021/3133/567/7294/3394/3134/3136/54625
GO:0051702	interaction with symbiont	16	0.580246	1.96379	0.00369686	0.0139709	0.00852295	1991/566/1511/6352/6351/1436/6348/4057/6355
GO:0035588	G protein-coupled purinergic receptor signaling pathway	13	0.579812	1.84801	0.00963391	0.0305586	0.0186422	27334/53829/64805/29909/286530/2857/9934/5724/111/6900
GO:0007229	integrin-mediated signaling pathway	37	0.579794	2.44139	0.00164474	0.00842082	0.00513711	57126/3683/5341/3689/8174/2533/7305/3676/3684/3055/2207/9358/3687/7409/5354/3695/84106/2268/9510/1490/22801/83706/3680/7070/3681/3690/8516/1281/2316/3682/55679/10979/5764
GO:0009119	ribonucleoside metabolic process	12	0.579663	1.78779	0.015748	0.0465936	0.0284243	164668/51816/168537/60489/120892/5729/57379/140564
GO:0045619	regulation of lymphocyte differentiation	66	0.579423	2.83872	0.00151976	0.00842082	0.00513711	6363/115352/257101/3111/729230/939/3662/3458/5788/1378/9840/54440/914/3902/695/11006/6422/56833/940/3071/10875/972/3559/3594/30009/3575/10288/942/3593/7535/22806/50943/941/814/114548/150372/3718/10125/146850/3659/7292/1840/2737
GO:1902105	regulation of leukocyte differentiation	95	0.57923	3.0564	0.00144718	0.00842082	0.00513711	6363/115352/257101/3111/729230/939/3662/3458/5788/1378/9840/54440/914/3902/9607/2124/695/11006/6422/714/56833/940/3071/2213/920/10875/972/3559/3594/10859/30009/3575/3059/10288/942/3593/7305/7535/22806/50943/1230/54209/9770/941/406911/814/6348/4057/114548/150372/3718/10125/9935/146850/2200/81501/11025/9290/3659/7292/1840/9398/2737
GO:0002367	cytokine production involved in immune response	39	0.579069	2.48167	0.00162075	0.00842082	0.00513711	729230/54440/10225/1178/695/3805/972/10859/30009/3593/50943/2207/10666/8807/114548/3718/7292/8013/7043/2625/91543/7099/948/2865/3133/7133/684/567/7098/3586/3162/3134/11213/7097/3554/8809
GO:0071621	granulocyte chemotaxis	61	0.578207	2.78773	0.00155521	0.00842082	0.00513711	6363/10563/4283/1236/3627/6352/6366/6373/7060/3689/6367/6368/6351/6846/5294/3071/972/6362/9750/1240/120425/6357/719/6361/1441/6346/2207/6349/5142/6348/5293/7409/6356/6355/6376/728/284340/6354/30817/9353/5880/3577/57580/6347/7057
GO:0071897	DNA biosynthetic process	17	0.577994	1.99279	0.00365631	0.0139374	0.00850249	3082/4880/2247/26585/9246/5588/1490/1843/3776/94/64094/27063/4015/5159/50507
GO:0043506	regulation of JUN kinase activity	16	0.575201	1.94672	0.00369686	0.0139709	0.00852295	6363/11184/6422/959/221472/6423/9839/203447/26191/10333/29969
GO:0072604	interleukin-6 secretion	15	0.574836	1.90684	0.00382409	0.0141735	0.00864653	51311/199/55024/11027/26191/353514/131450/654346/114900/2149/4345/3965/3605
GO:0002699	positive regulation of immune effector process	82	0.574829	2.95498	0.00147275	0.00842082	0.00513711	6363/2208/57126/729230/56253/3458/4068/51237/5788/911/114836/54440/913/3902/100528032/4049/3689/259197/59067/695/910/8832/940/3109/3805/972/3594/10859/30009/942/3593/912/50943/51744/3684/2207/22914/10666/718/8807/941/11314/114548/7409/10125/2268/909/30817/5880/7293/5027/7292/5724/958/8013/3558/117157/2625/2294/91543/7099/948/2865/3133
GO:0045576	mast cell activation	26	0.574706	2.21057	0.0017331	0.00842082	0.00513711	399/695/1269/8832/5294/146722/3937/2207/10666/11314/5293/10125/2268/30817/5880/284021/8013/2294/7462/3965/3162/50487
GO:0001954	positive regulation of cell-matrix adhesion	13	0.574694	1.8317	0.00963391	0.0305586	0.0186422	1236/916/6366/6422/6376/6370/7010/1435/948/7070
GO:0002520	immune system development	252	0.574459	3.55346	0.00123609	0.00842082	0.00513711	26279/3620/931/6363/643/973/5657/115352/23495/974/257101/925/1236/3111/729230/939/3662/3458/10320/5788/1380/1378/3702/4063/916/9840/114836/54440/914/1233/915/3902/9607/387357/1794/2124/4049/29851/1178/5341/399/944/29909/26253/5579/917/695/11006/6422/5133/714/56833/940/10537/3071/2213/8320/920/10875/972/3559/3594/930/10859/959/30009/122618/3575/1436/55619/6693/3059/338339/10288/942/84868/3593/1880…
GO:0060760	positive regulation of response to cytokine stimulus	20	0.574142	2.07876	0.00177305	0.00842082	0.00513711	972/146722/54209/7852/4321/834/2672/81030/114900/84166/353376/1435/7099/7294/7097/3554/100130733/54625
GO:0045429	positive regulation of nitric oxide biosynthetic process	17	0.573568	1.97753	0.00365631	0.0139374	0.00850249	3458/100528032/3689/199/22914/64581/4317/3383/10333/3717/7099/186/948/10365
GO:1903428	positive regulation of reactive oxygen species biosynthetic process	17	0.573568	1.97753	0.00365631	0.0139374	0.00850249	3458/100528032/3689/199/22914/64581/4317/3383/10333/3717/7099/186/948/10365
GO:1904407	positive regulation of nitric oxide metabolic process	17	0.573568	1.97753	0.00365631	0.0139374	0.00850249	3458/100528032/3689/199/22914/64581/4317/3383/10333/3717/7099/186/948/10365
GO:0032757	positive regulation of interleukin-8 production	18	0.573562	2.00056	0.00180505	0.00842082	0.00513711	1991/51311/914/51284/2219/972/7096/51744/64581/929
GO:0030595	leukocyte chemotaxis	103	0.573429	3.06885	0.00145349	0.00842082	0.00513711	6363/10563/643/566/4283/1236/729230/3627/6352/1234/6366/6373/7060/100528032/26228/3603/3689/6367/6368/1269/6351/796/11151/6846/56833/5294/3071/972/6362/9750/1240/120425/6357/719/1880/199/7941/6361/1230/1441/6346/2207/22914/6349/5142/2833/2841/6348/5293/7409/2358/6356/6355/6376/63940/7852/728/284340/6354/8740/2277/30817/9353/140596/5880/3577/57580/26585/6347/7057/1235/9023/1901
GO:0046718	viral entry into host cell	30	0.573202	2.25729	0.00172117	0.00842082	0.00513711	1380/1378/1234/6504/2219/920/972/2838/30835/942/6404/4360/941/3695/7852/3383/7293/3356/23601/339390/59272
GO:0042035	regulation of cytokine biosynthetic process	52	0.572486	2.674	0.00157233	0.00842082	0.00513711	1991/566/729230/3662/3458/5788/51311/916/3902/51284/1536/59067/940/920/972/10859/6693/942/3593/10148/7305/115650/7096/50943/4050/64581/941/1524/406995/3659/7057/943/5724/10333/5588/51738/3717
GO:0006809	nitric oxide biosynthetic process	26	0.57228	2.20124	0.0017331	0.00842082	0.00513711	3458/100528032/3689/199/1545/22914/5740/64581/4317/1524/3383/54/406994/10333/3717/406977/7099/186/948/3586/10365
GO:0008360	regulation of cell shape	35	0.571766	2.38319	0.00163934	0.00842082	0.00513711	399/3689/11151/1436/55843/221472/6357/6285/7940/3055/6348/6356/752/3383/2268/6354/51177/6347/89846/10154/4478/23136/91010/57471/1902/54873/57381/10630/10979/5764/6369
GO:0022409	positive regulation of cell-cell adhesion	110	0.571759	3.08061	0.00141844	0.00842082	0.00513711	1991/6363/10563/1236/729230/939/3458/55423/5788/6352/151888/916/9840/6366/54440/160365/100528032/29851/3689/64926/3113/3115/59067/11006/5133/11151/940/80380/3071/3109/923/920/3479/972/3559/3594/10859/959/9402/3575/30835/10288/942/84868/3593/199/10148/10673/912/3676/7535/115650/7412/50943/29126/81704/22914/126259/941/114548/7409/6376/10326/3718/10125/3383/8740/146850
GO:0071219	cellular response to molecule of bacterial origin	77	0.571628	2.91052	0.0014881	0.00842082	0.00513711	10563/4283/1511/3627/6352/1234/1669/6373/100528032/26228/389643/80380/923/2213/10859/9450/10288/942/84868/3593/1053/4360/7096/3055/29126/22914/54209/5142/11027/941/6348/4057/114548/929/6376/1524/3383/26191/440068/4208/8564/6347/4064/7292/57379/23643/671/5724/10333/834/2672/114769/768218/7431/654/353376/7099/948/7133/27063/7128/3586/3394/730249
GO:2000379	positive regulation of reactive oxygen species metabolic process	28	0.571486	2.23567	0.00171821	0.00842082	0.00513711	57126/3458/100528032/1401/3689/199/7305/3684/22914/64581/4317/2358/3383/7057/10333/3717/59272/7099/186/948/5159/730249/10365
GO:0030097	hemopoiesis	227	0.570752	3.4734	0.00123305	0.00842082	0.00513711	26279/931/6363/973/5657/115352/23495/974/257101/925/1236/3111/729230/939/3662/3458/10320/5788/1380/1378/3702/4063/916/9840/114836/54440/914/915/3902/9607/387357/1794/2124/5341/399/944/29909/26253/5579/917/695/11006/6422/714/56833/940/10537/3071/2213/8320/920/10875/972/3559/3594/930/10859/959/30009/122618/3575/1436/55619/6693/3059/338339/10288/942/3593/1880/6688/1053/912/7305/3676/7535/7412/22806/…
GO:1903426	regulation of reactive oxygen species biosynthetic process	27	0.569964	2.2064	0.00171233	0.00842082	0.00513711	3458/100528032/3689/225/199/22914/5740/64581/4317/1524/3383/406995/54/406994/10333/3717/406977/7099/186/948/3586/10365
GO:0042130	negative regulation of T cell proliferation	25	0.569547	2.15474	0.00178253	0.00842082	0.00513711	26279/3620/80380/3559/10859/6693/10288/942/84868/11326/50943/29126/941/10457
GO:0001819	positive regulation of cytokine production	164	0.566988	3.26356	0.00134048	0.00842082	0.00513711	1991/3620/6363/3495/566/115362/1236/729230/56253/3662/3458/5788/51311/4063/916/114836/54440/914/201633/100528032/4049/149628/51284/3113/3115/1536/59067/26253/283420/93978/2219/940/923/3805/920/972/3594/10859/959/4332/1436/6693/10288/942/84868/719/3593/199/10148/1545/7305/115650/7096/50943/51744/9447/29126/6346/2207/22914/54209/10666/126259/5142/4050/64581/11027/718/941/6348/120892/4317/114548/929…
GO:1903706	regulation of hemopoiesis	121	0.56697	3.09751	0.00140252	0.00842082	0.00513711	6363/115352/257101/3111/729230/939/3662/3458/5788/1378/9840/54440/914/3902/9607/2124/29909/5579/695/11006/6422/714/56833/940/3071/2213/920/10875/972/3559/3594/10859/30009/3575/3059/10288/942/3593/6688/7305/7535/22806/50943/1230/1441/54209/9770/941/406911/814/6348/4057/114548/150372/3718/10125/9935/2811/5008/146850/2200/81501/11025/9290/4208/5698/3659/7057/7292/4004/1840/9398/2737/5588/8013/10398/…
GO:0048659	smooth muscle cell proliferation	54	0.566951	2.67994	0.0015748	0.00842082	0.00513711	1991/3458/6352/7432/3479/3593/199/4969/6376/1264/406904/4880/2247/93649/4208/8840/7057/5136/1901/5724/9510/4318/8013/3717/4313/7052/7043/6772/3488/10203/4881/2006/4889/4883/406919/7128/3586/5159/3600/348093/3162/574506/5031/5739/407007/5345/652
GO:0048660	regulation of smooth muscle cell proliferation	54	0.566951	2.67994	0.0015748	0.00842082	0.00513711	1991/3458/6352/7432/3479/3593/199/4969/6376/1264/406904/4880/2247/93649/4208/8840/7057/5136/1901/5724/9510/4318/8013/3717/4313/7052/7043/6772/3488/10203/4881/2006/4889/4883/406919/7128/3586/5159/3600/348093/3162/574506/5031/5739/407007/5345/652
GO:0048534	hematopoietic or lymphoid organ development	239	0.566482	3.46378	0.00124844	0.00842082	0.00513711	26279/931/6363/643/973/5657/115352/23495/974/257101/925/1236/3111/729230/939/3662/3458/10320/5788/1380/1378/3702/4063/916/9840/114836/54440/914/915/3902/9607/387357/1794/2124/4049/5341/399/944/29909/26253/5579/917/695/11006/6422/714/56833/940/10537/3071/2213/8320/920/10875/972/3559/3594/930/10859/959/30009/122618/3575/1436/55619/6693/3059/338339/10288/942/3593/1880/6688/1053/912/7305/3676/7535/74…
GO:0035025	positive regulation of Rho protein signal transduction	14	0.565928	1.83388	0.00761905	0.025233	0.0153933	84636/27334/286530/8477/2841/9290/2149/1902/5159/1281/9002/2151
GO:0060143	positive regulation of syncytium formation by plasma membrane fusion	14	0.565818	1.83353	0.00761905	0.025233	0.0153933	4283/963/9750/7305/54209/8740/4618/81501/4617
GO:0002223	stimulatory C-type lectin receptor signaling pathway	20	0.565655	2.04803	0.0035461	0.0136696	0.00833909	10462/100528032/26253/93978/3385/30835/338339/2207/22914/50856/4589/3384/5698
GO:0150076	neuroinflammatory response	34	0.565654	2.34864	0.00163399	0.00842082	0.00513711	566/3458/5788/51311/26228/51284/3689/712/3479/199/7305/3684/54209/6348/120892/4317/2358/6376/728/131450/10333/4318/3717
GO:0071216	cellular response to biotic stimulus	82	0.564618	2.90249	0.00147275	0.00842082	0.00513711	10563/4283/1511/3627/6352/1234/1669/6373/100528032/26228/695/389643/80380/923/2213/10859/9450/10288/942/84868/3593/1053/4360/7096/3055/29126/22914/54209/5142/64581/11027/941/6348/4057/114548/929/6376/1524/3383/26191/440068/4208/8564/6347/4064/7292/57379/23643/671/5724/10333/834/2672/114769/768218/7431/654/353376/7099/948/7133/10628/27063/7128/3586/3394/730249
GO:0050766	positive regulation of phagocytosis	27	0.564362	2.18471	0.00171233	0.00842082	0.00513711	566/3458/55423/5788/1794/3560/26228/3071/2213/146722/2207/54209/64581/718/2358/10326/3561/720/6347
GO:1903556	negative regulation of tumor necrosis factor superfamily cytokine production	34	0.563886	2.3413	0.00163399	0.00842082	0.00513711	23547/6504/3479/10859/197358/84868/50943/29126/54209/945/2841/406911/4057/50856/10457/6376/26191/406995/54/671/51738/7099/1139/406919/7128/3586/3965/11213/947
GO:0032651	regulation of interleukin-1 beta production	42	0.563858	2.47037	0.00162866	0.00842082	0.00513711	6363/566/1236/3458/51311/149628/3479/4332/7305/9447/54209/945/64581/11027/6348/114548/6376/1524/440068/353514/406995/54/5027/4210/3428/834/51738/3717/114769/768218/7099/2149/22861/7128/3965
GO:0032612	interleukin-1 production	54	0.563684	2.66449	0.0015748	0.00842082	0.00513711	6363/3495/566/115362/1236/3458/1215/51311/149628/3479/4332/84868/7305/9447/54209/945/64581/11027/6348/56670/114548/6376/1524/440068/353514/406995/54/5027/4210/3428/10333/834/51738/3717/114769/768218/7099/2149/948/22861/7128/3586/58484/3965
GO:0019722	calcium-mediated signaling	72	0.563544	2.84427	0.00149477	0.00842082	0.00513711	643/566/2829/1236/50852/933/729230/5788/916/1234/1233/10663/5341/64805/695/6351/84174/1237/920/3479/1240/2633/7535/7412/1230/6403/54209/55273/2833/845/6348/120892/2358/1524/51554/22953/7852/5026/406904/3577/1193/5737/5027/1235/287/10803/477/5350/10316/6444/57158/10231
GO:0001952	regulation of cell-matrix adhesion	24	0.563396	2.1268	0.00175439	0.00842082	0.00513711	1236/916/6366/6422/6376/4321/11170/7057/4921/4617/2042/6370/7010/596/1435/948/7070/94/10631/340533
GO:0071222	cellular response to lipopolysaccharide	73	0.562918	2.84443	0.00149031	0.00842082	0.00513711	10563/4283/1511/3627/6352/1234/1669/6373/100528032/26228/389643/80380/923/10859/9450/10288/942/84868/3593/1053/4360/3055/29126/22914/5142/11027/941/6348/4057/114548/929/6376/1524/3383/26191/440068/4208/8564/6347/4064/7292/57379/23643/671/5724/834/2672/114769/768218/7431/654/353376/7099/948/7133/27063/7128/3586/3394/730249
GO:0007249	I-kappaB kinase/NF-kappaB signaling	56	0.561929	2.66908	0.00156495	0.00842082	0.00513711	6363/1236/497189/51311/6366/51284/399/5579/695/93978/356/10537/920/972/197358/10346/6285/80833/406951/4057/929/6376/1524/11040/2099/23643/10333/958/834/114769/7052/6772/6398/330/353376/8743/7099/2149/948/684/1902/7128/7098/3965/2316/3162/7097
GO:0001961	positive regulation of cytokine-mediated signaling pathway	17	0.561091	1.93451	0.00548446	0.0190872	0.0116441	972/146722/54209/7852/4321/834/2672/81030/114900/84166/353376/1435/7294/3554/54625
GO:0002761	regulation of myeloid leukocyte differentiation	36	0.560302	2.34503	0.00164204	0.00842082	0.00513711	3458/9607/2124/11006/6422/714/920/972/10859/3059/3593/7305/1230/54209/9770/406911/814/6348/4057/9935/2200/81501/11025/9290/9398
GO:0031347	regulation of defense response	326	0.56012	3.58135	0.00119048	0.00842082	0.00513711	1991/28907/3620/28896/28778/388077/28791/28392/28937/28420/28919/28874/28817/28815/28454/28452/28461/28449/28881/28457/28796/28809/28912/28424/28930/28793/115352/115362/28893/28822/28916/28921/28823/28442/81793/28813/28820/28883/28434/3502/28439/28776/28816/28876/3503/1236/28913/3539/28450/28394/28797/3501/729230/56253/28825/3662/3500/3538/3458/1215/28908/10462/28395/4068/28938/3514/28903/5788/28…
GO:0051482	positive regulation of cytosolic calcium ion concentration involved in phospholipase C-activating G protein-coupled signaling pathway	17	0.560104	1.93111	0.00548446	0.0190872	0.0116441	84636/27334/796/286530/8477/719/2841/9290/1901/7052/2149/1902/9002/2151
GO:0043551	regulation of phosphatidylinositol 3-kinase activity	24	0.56008	2.11429	0.00175439	0.00842082	0.00513711	6363/1236/6366/64805/84174/930/23533/406929/2358/2322/2268/146850/2247/116986/8651/7010/9021/5159/388121/113791/2261
GO:0006954	inflammatory response	370	0.55993	3.62785	0.00117096	0.00842082	0.00513711	1991/28907/26279/3620/28896/28778/388077/28791/6363/28392/28937/28420/10563/28919/28874/28817/566/28815/28454/28452/28461/2829/28449/28881/28457/28796/28809/28912/28424/28930/28793/115362/28893/28822/28916/4283/28921/28823/28442/81793/28813/28820/28883/28434/3502/28439/28776/28816/28876/3503/1236/28913/3539/28450/28394/28797/3501/729230/28825/3500/3538/3458/1215/28908/28395/28938/3514/28903/5788/…
GO:0043113	receptor clustering	14	0.559183	1.81202	0.00952381	0.0303344	0.0185054	3683/3689/8174/3676/4593/3695/9379/348/22871/7070/2316/5764
GO:0001817	regulation of cytokine production	244	0.558898	3.43215	0.00125471	0.00842082	0.00513711	1991/3620/6363/3495/566/115362/81793/1236/729230/56253/3662/3458/5788/51311/4063/916/114836/54440/914/201633/3902/10225/23547/100528032/4049/149628/1401/51284/1178/6504/3113/3115/1536/59067/26253/695/225/283420/8832/93978/2219/940/80380/3071/923/3805/2213/920/3479/972/3594/10859/959/5552/4332/30009/1240/2633/197358/1436/6693/10288/942/84868/719/3593/199/10148/2532/11326/1545/7305/115650/7096/5094…
GO:0050706	regulation of interleukin-1 beta secretion	19	0.557367	1.99039	0.00535714	0.0188141	0.0114775	6363/1236/51311/9447/11027/6348/114548/440068/353514/5027/834/114769/7099/22861/7128/3965
GO:0008347	glial cell migration	16	0.557209	1.88582	0.00369686	0.0139709	0.00852295	566/729230/26228/64805/1880/54209/6348/1524/6347/2737
GO:0002279	mast cell activation involved in immune response	20	0.557105	2.01707	0.00531915	0.018702	0.0114091	695/8832/5294/2207/11314/5293/10125/2268/30817/5880/284021/8013/2294/7462/3965/3162/50487
GO:0002448	mast cell mediated immunity	20	0.557105	2.01707	0.00531915	0.018702	0.0114091	695/8832/5294/2207/11314/5293/10125/2268/30817/5880/284021/8013/2294/7462/3965/3162/50487
GO:0032418	lysosome localization	20	0.557105	2.01707	0.00531915	0.018702	0.0114091	695/8832/5294/2207/11314/5293/10125/2268/30817/5880/284021/8013/2294/7462/3965/3162/50487
GO:0043303	mast cell degranulation	20	0.557105	2.01707	0.00531915	0.018702	0.0114091	695/8832/5294/2207/11314/5293/10125/2268/30817/5880/284021/8013/2294/7462/3965/3162/50487
GO:0050663	cytokine secretion	95	0.556755	2.93781	0.00144718	0.00842082	0.00513711	6363/3495/115362/81793/1236/56253/3458/51311/914/160365/1401/26253/283420/93978/2219/2213/10859/5552/2633/1436/84868/199/3937/7096/50943/51744/9447/29126/6346/55024/11027/6348/120892/4317/114548/929/6376/4321/10125/2268/5008/26191/440068/353514/7293/8840/5027/23601/1116/131450/10333/834/51738/284297/114769/247/11119/654346/2615/2625/768218/8651/114900/10385/7099/186/2149/948/8291/7133/22861/4345/…
GO:1903727	positive regulation of phospholipid metabolic process	17	0.556195	1.91763	0.00548446	0.0190872	0.0116441	6363/1236/6366/64805/930/2358/2322/2268/2247/3356/116986
GO:0019058	viral life cycle	56	0.555734	2.63965	0.00156495	0.00842082	0.00513711	1380/6352/1378/1234/6504/10663/2219/940/920/972/2838/30835/164668/942/6404/4360/60489/941/4057/6355/3695/7852/3383/7293/6347/3356/23601/57379/3428/140564/339390/27074/59272/348/91543/8638/131578/596/27350/290/684/3690/406919
GO:0050707	regulation of cytokine secretion	85	0.554829	2.86483	0.00148368	0.00842082	0.00513711	6363/3495/81793/1236/56253/3458/51311/914/1401/26253/283420/93978/2219/2213/10859/5552/2633/1436/84868/199/7096/50943/51744/9447/29126/6346/55024/11027/6348/120892/4317/114548/929/6376/4321/10125/2268/5008/26191/440068/353514/7293/8840/5027/23601/131450/10333/834/51738/284297/114769/247/654346/2615/2625/768218/8651/114900/10385/7099/186/2149/7133/22861/4345/7128/3586/3965/10631/7850/7097/3605
GO:0032720	negative regulation of tumor necrosis factor production	32	0.554563	2.23287	0.00169205	0.00842082	0.00513711	23547/6504/3479/10859/197358/84868/50943/54209/945/2841/406911/50856/10457/6376/26191/406995/54/671/51738/7099/1139/406919/7128/3586/3965/11213/947
GO:0050868	negative regulation of T cell activation	48	0.553843	2.54698	0.00155763	0.00842082	0.00513711	26279/3620/201633/3902/54900/80380/2213/10875/972/3559/9750/10859/30009/6693/10288/942/84868/11326/50943/79626/29126/941/11314/10457/3718/26191/3659/7292/1840/2737/339390/3558/654346/2615/8651/10385
GO:0002695	negative regulation of leukocyte activation	74	0.553614	2.8026	0.00149925	0.00842082	0.00513711	26279/3620/23495/729230/5788/201633/3902/54900/695/1269/6422/8832/84174/80380/2213/10875/972/64092/3559/9750/10859/4332/30009/6693/146722/10288/942/84868/11326/7940/7305/50943/79626/29126/55024/941/11314/10457/6376/3718/26191/3659/7292/1840/284021/2737/671/339390/3558/654346/2615/2294/8651/10385/4345/7128/3586/3965/3162/3142/3134
GO:0030225	macrophage differentiation	16	0.553518	1.87333	0.00369686	0.0139709	0.00852295	714/920/1436/3059/6688/1053/139716/375387/159296/4318/146433/1435/3600/7097/652
GO:0016485	protein processing	147	0.553319	3.12108	0.00134953	0.00842082	0.00513711	28907/28896/28778/388077/28791/28392/28937/28420/28919/28874/28817/28815/28454/28452/28461/28449/28881/28457/28796/28809/28912/28424/28930/28793/28893/28822/28916/28921/28823/28442/28813/28820/28883/28434/3502/28439/28776/28816/28876/3503/28913/3539/28450/28394/28797/3501/28825/1511/3500/3538/1215/28908/28395/28938/3514/28903/28940/1380/1378/3542/28299/28920/28834/713/712/714/922/1359/930/5552/71…
GO:1903409	reactive oxygen species biosynthetic process	34	0.553003	2.29611	0.00163399	0.00842082	0.00513711	4353/3458/100528032/3689/1536/225/199/1545/22914/5740/64581/4317/1524/3383/406995/54/406994/10333/3717/406977/7099/186/948/1543/3586/10365/947/50507
GO:0010830	regulation of myotube differentiation	17	0.55254	1.90503	0.00548446	0.0190872	0.0116441	4283/3627/963/9750/338773/406904/8740/4618/93649/150572/4617
GO:0014009	glial cell proliferation	15	0.552502	1.83275	0.00764818	0.025248	0.0154025	4049/1436/54209/406911/6376/163175/146433/1435/5583/5764/407007/5324/374
GO:0009615	response to virus	83	0.55175	2.84159	0.00147711	0.00842082	0.00513711	6363/566/4283/3458/5788/3627/51311/6352/51284/6367/5551/6351/10875/3559/3594/10859/30009/2633/10346/164668/6039/3593/50943/60489/9447/114548/50489/6356/6355/7852/11040/4321/2268/1129/3659/10060/7292/3437/57379/3428/140564/3433/958/3449/59/6772/2625/330/91543/8638/84166/4939/596/25939/27350/55509/10964/1543/684/406919/7128/7098/3600/3965/2316/11213/2635
GO:0009116	nucleoside metabolic process	15	0.551724	1.83017	0.00764818	0.025248	0.0154025	164668/51816/168537/60489/120892/5729/1806/1890/57379/140564
GO:0014068	positive regulation of phosphatidylinositol 3-kinase signaling	26	0.55101	2.11942	0.0017331	0.00842082	0.00513711	6352/653361/10870/940/5294/3479/23533/3059/6403/5293/2322/2268/3082/5008/1634/4914/3717/7010/2149/118788/5159
GO:0010863	positive regulation of phospholipase C activity	21	0.549106	2.02433	0.00346021	0.0134394	0.00819867	3702/64805/8698/728/117/115727/2099/2247/9290/3356/5330/5724/10316/1902/7294/5159/5031/552
GO:1900274	regulation of phospholipase C activity	21	0.549106	2.02433	0.00346021	0.0134394	0.00819867	3702/64805/8698/728/117/115727/2099/2247/9290/3356/5330/5724/10316/1902/7294/5159/5031/552
GO:1903901	negative regulation of viral life cycle	17	0.549033	1.89294	0.00548446	0.0190872	0.0116441	6352/2219/164668/60489/4057/6355/57379/3428/140564/91543/8638/27350/684/407007/8519
GO:0033077	T cell differentiation in thymus	28	0.548778	2.14684	0.00343643	0.0133808	0.00816291	1236/5788/916/9840/915/1794/917/940/972/3575/7535/50943/814/10125/9935/5897/1235/2737
GO:0046209	nitric oxide metabolic process	28	0.548751	2.14673	0.00343643	0.0133808	0.00816291	3458/100528032/3689/199/1545/22914/5740/64581/4317/1524/3383/54/406994/10333/3717/406977/7099/186/948/3586/10365/7097/947
GO:2001057	reactive nitrogen species metabolic process	28	0.548751	2.14673	0.00343643	0.0133808	0.00816291	3458/100528032/3689/199/1545/22914/5740/64581/4317/1524/3383/54/406994/10333/3717/406977/7099/186/948/3586/10365/7097/947
GO:0002274	myeloid leukocyte activation	196	0.548425	3.23403	0.00130548	0.00842082	0.00513711	1991/4353/566/5657/932/57126/729230/3662/1511/3458/5788/51311/6352/1378/1669/914/3683/6402/1794/374403/26228/51284/963/6504/399/3689/64333/1536/160364/712/695/1269/8832/2219/10537/5294/3071/2213/10875/972/4332/51411/3903/338339/146722/10288/100049587/84868/719/199/11326/6688/3937/51816/2215/7305/1118/1776/2357/6037/7096/5199/3684/3101/2207/53831/54209/10666/3687/945/11027/718/8807/11314/814/84329…
GO:0030260	entry into host cell	31	0.548329	2.1834	0.00170358	0.00842082	0.00513711	1380/1378/1234/6504/2219/920/972/2838/30835/942/6404/4360/941/3695/7852/3383/7293/3356/23601/339390/59272
GO:0044409	entry into host	31	0.548329	2.1834	0.00170358	0.00842082	0.00513711	1380/1378/1234/6504/2219/920/972/2838/30835/942/6404/4360/941/3695/7852/3383/7293/3356/23601/339390/59272
GO:0051806	entry into cell of other organism involved in symbiotic interaction	31	0.548329	2.1834	0.00170358	0.00842082	0.00513711	1380/1378/1234/6504/2219/920/972/2838/30835/942/6404/4360/941/3695/7852/3383/7293/3356/23601/339390/59272
GO:0051828	entry into other organism involved in symbiotic interaction	31	0.548329	2.1834	0.00170358	0.00842082	0.00513711	1380/1378/1234/6504/2219/920/972/2838/30835/942/6404/4360/941/3695/7852/3383/7293/3356/23601/339390/59272
GO:0001816	cytokine production	269	0.548013	3.41572	0.001221	0.00842082	0.00513711	1991/3620/6363/3495/566/115362/81793/1236/729230/56253/3662/3458/1215/5788/51311/3702/4063/916/114836/54440/914/201633/160365/3902/10225/23547/100528032/4049/149628/1401/51284/1178/6504/3113/919/3115/1536/59067/26253/695/225/283420/8832/93978/2219/940/80380/5294/3071/923/3805/2213/8320/920/3479/972/3594/10859/959/5552/4332/30009/1240/2633/197358/1436/6693/10288/942/84868/719/3593/199/10148/2532/1…
GO:0002763	positive regulation of myeloid leukocyte differentiation	17	0.547274	1.88687	0.00548446	0.0190872	0.0116441	3458/2124/920/972/3059/3593/7305/1230/54209/81501/9398/146433/1435
GO:0002237	response to molecule of bacterial origin	119	0.546448	2.97666	0.00141044	0.00842082	0.00513711	1991/4353/3620/10563/4283/1236/1511/3627/6352/1234/1669/6373/496/10225/100528032/4049/1439/26228/3587/1269/356/389643/80380/923/2213/10859/9450/10288/942/84868/3593/1053/4360/7412/7096/6863/6403/3055/29126/22914/54209/5142/11027/941/6348/4057/114548/929/6376/1524/728/3383/1634/2255/26191/440068/2326/54/5737/4208/8564/5027/6347/4064/7292/57379/23643/671/5724/10333/834/284297/2672/3717/114769/721/7…
GO:1901222	regulation of NIK/NF-kappaB signaling	28	0.545739	2.13495	0.00343643	0.0133808	0.00816291	6363/939/51284/197358/84868/3593/54209/9770/4317/114548/929/8740/26191/1116/10333/222487/768218/114900/7099/1540/7098/3965/7097/8809
GO:1903038	negative regulation of leukocyte cell-cell adhesion	52	0.545467	2.5478	0.00157233	0.00842082	0.00513711	26279/3620/6366/201633/3902/54900/80380/2213/10875/972/3559/9750/10859/30009/6693/10288/942/84868/11326/50943/79626/29126/941/11314/10457/3718/26191/3659/7292/1840/2737/339390/3558/654346/2615/8651/6370/10385
GO:0030099	myeloid cell differentiation	97	0.544885	2.8984	0.00142653	0.00842082	0.00513711	6363/5657/1236/3662/3458/10320/9607/2124/29909/5579/11006/6422/714/10537/3071/920/972/10859/1436/3059/3593/1880/6688/1053/7305/1230/1441/2207/54209/9770/406911/814/6348/4057/5293/2313/3718/139716/9935/375387/2811/115727/2200/81501/159296/11025/9290/4208/8840/126014/7057/23601/3428/9398/4318/5588/8013/10398/3717/116071/2113/146433/6772/2625/1435/7099/55509/5153/567/7098/4015/3394/3600/10365/10019/…
GO:0032652	regulation of interleukin-1 production	48	0.54422	2.50273	0.00155763	0.00842082	0.00513711	6363/3495/566/1236/3458/51311/149628/3479/4332/84868/7305/9447/54209/945/64581/11027/6348/114548/6376/1524/440068/353514/406995/54/5027/4210/3428/834/51738/3717/114769/768218/7099/2149/22861/7128/3586/3965/7850
GO:0031334	positive regulation of protein complex assembly	40	0.54404	2.3597	0.00160514	0.00842082	0.00513711	10563/115362/1236/8115/3512/3458/6366/5341/64805/7454/11151/3071/3936/7453/9447/3055/64581/9535/6356/3383/2099/51466/10333/25802/4478/406891/7099/948
GO:0043087	regulation of GTPase activity	93	0.543485	2.85534	0.00145349	0.00842082	0.00513711	6363/10563/5657/1236/6352/6366/1794/100528032/374403/117289/399/64333/6367/64926/6368/6351/6422/6846/3071/6362/8477/55619/55843/221472/6357/64407/9938/5996/257106/10235/9744/6361/9459/6346/81704/22914/6349/6348/120892/7409/6356/397/6355/6376/10125/57569/3383/6354/9353/57580/4914/6347/89846/116986/10154/1901/577/57514/23526/55803/2042/958
GO:0038061	NIK/NF-kappaB signaling	34	0.543431	2.25637	0.00163399	0.00842082	0.00513711	6363/939/51284/197358/84868/3593/54209/9770/406911/4317/114548/929/8740/26191/5698/1116/10333/222487/5699/330/768218/114900/7099/406919/1540/7098/3965/7097
GO:0002263	cell activation involved in immune response	214	0.543199	3.25479	0.00126743	0.00842082	0.00513711	1991/4353/6363/566/5657/932/257101/57126/729230/202309/3662/1511/3458/5788/911/1378/4063/114836/1669/3683/6402/1794/374403/963/6504/3689/64333/1536/160364/26253/695/8832/2219/11151/940/5294/3071/3109/2213/8320/10875/3594/3936/930/10859/959/4332/30009/51411/55619/3903/6693/338339/10288/942/100049587/84868/719/3593/1880/51816/2215/7305/1118/1776/2357/6037/50943/51744/5199/3684/3101/2207/53831/54209…
GO:0002366	leukocyte activation involved in immune response	214	0.543199	3.25479	0.00126743	0.00842082	0.00513711	1991/4353/6363/566/5657/932/257101/57126/729230/202309/3662/1511/3458/5788/911/1378/4063/114836/1669/3683/6402/1794/374403/963/6504/3689/64333/1536/160364/26253/695/8832/2219/11151/940/5294/3071/3109/2213/8320/10875/3594/3936/930/10859/959/4332/30009/51411/55619/3903/6693/338339/10288/942/100049587/84868/719/3593/1880/51816/2215/7305/1118/1776/2357/6037/50943/51744/5199/3684/3101/2207/53831/54209…
GO:0002683	negative regulation of immune system process	157	0.543063	3.09788	0.00134771	0.00842082	0.00513711	26279/3620/115352/23495/3111/933/729230/3662/5788/1378/6366/201633/3902/54900/9607/10225/23547/100528032/26228/3112/29909/53347/695/1269/11006/6422/8832/84174/5133/714/56833/80380/3805/2213/10875/972/64092/3559/9750/10859/4332/30009/2633/3575/197358/6693/146722/10288/942/84868/3593/11326/7940/7305/50943/79626/29126/55024/2207/22914/11027/2841/941/406911/11314/6348/4057/10457/929/6376/9404/710/432…
GO:0050701	interleukin-1 secretion	27	0.543048	2.1022	0.00342466	0.0133808	0.00816291	6363/3495/115362/1236/51311/9447/11027/6348/114548/440068/353514/5027/10333/834/114769/7099/948/22861/7128/58484/3965/7850
GO:0061024	membrane organization	180	0.542934	3.15228	0.0013369	0.00842082	0.00513711	28414/28401/28473/28455/388077/28392/3495/28420/28426/28467/28448/28454/28452/28461/28445/28449/28457/102723169/28423/28424/28412/28444/102723168/28410/28466/28442/100423062/28434/3502/28468/28439/28400/3503/3539/28391/28396/28450/28394/3501/3507/28388/28385/3543/3500/3538/28395/3514/28639/5788/3542/1234/3493/914/28638/3002/915/3494/28526/1794/28834/26228/28408/28409/3689/5579/917/225/11151/3071/…
GO:0033209	tumor necrosis factor-mediated signaling pathway	38	0.542855	2.28746	0.00165289	0.00842082	0.00513711	23495/939/608/4049/944/959/10673/115650/9447/4050/3604/8995/8740/7293/5698/7292/943/7185/970/958/834/3717/5699/114769/6772/330/25999/8742/7133/7128/1540
GO:0034612	response to tumor necrosis factor	88	0.542176	2.81237	0.00146413	0.00842082	0.00513711	6363/23495/8115/939/6352/6366/608/4049/944/6367/6368/6351/6422/6846/10537/6362/959/2633/6357/10673/115650/7412/6361/9447/6346/6349/4050/3604/6348/6356/929/3899/6355/6376/8995/3383/6354/8740/81501/2634/7293/5698/6347/1393/7057/7292/1116/943/7185/970/958/834/3717/5699/2167/114769/6772/2625/330/768218/6370/25999/8742/7133/27063/7128/1540/730249/10365/10631
GO:0002700	regulation of production of molecular mediator of immune response	49	0.541479	2.50326	0.00156495	0.00842082	0.00513711	115352/933/729230/51237/5788/54440/10225/1178/695/940/3805/2213/972/10859/959/30009/50943/51744/2207/10666/114548/3718/7293/7292/958/8013/3558/7043/2625/91543/7099/948/2865/3133/7133/684/567/7098/3586/3162/3134/11213/3554/8809
GO:0043122	regulation of I-kappaB kinase/NF-kappaB signaling	49	0.540724	2.49977	0.00156495	0.00842082	0.00513711	6363/1236/6366/399/5579/93978/356/10537/920/972/197358/10346/6285/80833/406951/4057/6376/1524/11040/2099/10333/958/834/114769/7052/6772/6398/330/353376/8743/7099/2149/948/684/1902/7128/7098/3965/2316/3162
GO:0022407	regulation of cell-cell adhesion	151	0.540533	3.06567	0.00134953	0.00842082	0.00513711	1991/26279/3620/6363/10563/1236/729230/939/3458/55423/5788/6352/151888/916/9840/6366/54440/201633/160365/3902/54900/100528032/29851/3689/64926/3113/3115/59067/11006/5133/11151/940/80380/3071/3109/923/2213/920/10875/3479/972/3559/3594/9750/10859/959/30009/9402/3575/30835/6693/10288/942/84868/3593/199/10148/11326/10673/912/3676/7535/115650/7412/50943/79626/29126/81704/22914/126259/941/11314/114548/…
GO:0032677	regulation of interleukin-8 production	29	0.540385	2.12808	0.00170648	0.00842082	0.00513711	1991/5788/51311/914/1401/51284/2219/972/7096/51744/945/64581/929/26191/671/10333/284297/768218/7099/2149/7098/3586/3965/7097
GO:0046850	regulation of bone remodeling	16	0.540207	1.82828	0.00554529	0.0192337	0.0117334	9607/6422/796/952/1436/338773/81501/26585/5027/1901/6696/3690/7128
GO:0048872	homeostasis of number of cells	67	0.539949	2.66887	0.00149925	0.00842082	0.00513711	84636/23495/1236/729230/202309/10320/27240/54440/608/1233/11151/3071/972/3559/3575/55619/3059/1880/10673/6688/115650/50943/2207/5142/9770/5293/3718/2322/9935/8740/159296/4208/5027/4004/3717/3558/2113/6772/2625/3988/596/51301/1435/2149/1831/567/7128/1540/10365/3965/3162/10019/2323/407007/440712/652/3050
GO:0046636	negative regulation of alpha-beta T cell activation	16	0.539345	1.82536	0.00554529	0.0192337	0.0117334	10859/30009/50943/29126/11314/3718/7292/2737/3558/654346/8651/3965/3142/864
GO:0002831	regulation of response to biotic stimulus	33	0.539116	2.1962	0.00166389	0.00842082	0.00513711	56253/10875/3559/3594/10859/9450/84868/3593/60489/9447/29126/10666/11027/4057/6376/4321/4064/23643/114769/6772/330/654/948/114132/7128/730249/3600/400709
GO:0002702	positive regulation of production of molecular mediator of immune response	30	0.539036	2.12274	0.00172117	0.00842082	0.00513711	51237/5788/54440/940/3805/972/10859/30009/51744/2207/10666/114548/7293/7292/958/8013/3558/2625/91543/7099/948/2865/3133/567/3134/3554/8809
GO:0032496	response to lipopolysaccharide	113	0.538424	2.9051	0.00143062	0.00842082	0.00513711	1991/4353/3620/10563/4283/1236/1511/3627/6352/1234/1669/6373/496/10225/100528032/4049/1439/26228/3587/1269/356/389643/80380/923/10859/9450/10288/942/84868/3593/1053/4360/7412/6863/6403/3055/29126/22914/54209/5142/11027/941/6348/4057/114548/929/6376/1524/728/3383/1634/2255/26191/440068/2326/54/5737/4208/8564/5027/6347/4064/7292/57379/23643/671/5724/834/2672/3717/114769/768218/7431/654/353376/7099/…
GO:0051250	negative regulation of lymphocyte activation	63	0.538013	2.60348	0.00155039	0.00842082	0.00513711	26279/3620/23495/201633/3902/54900/695/6422/84174/80380/2213/10875/972/64092/3559/9750/10859/4332/30009/6693/10288/942/84868/11326/7940/7305/50943/79626/29126/55024/941/11314/10457/3718/26191/3659/7292/1840/2737/339390/3558/654346/2615
GO:0043547	positive regulation of GTPase activity	82	0.536773	2.75935	0.00147275	0.00842082	0.00513711	6363/10563/5657/1236/6352/6366/1794/374403/117289/64333/6367/64926/6368/6351/6422/6846/3071/6362/8477/55619/55843/6357/64407/9938/5996/257106/10235/9744/6361/9459/6346/81704/6349/6348/120892/7409/6356/397/6355/6376/10125/57569/3383/6354/57580/4914/6347/116986/1901/577/57514/23526/55803/958
GO:0045071	negative regulation of viral genome replication	16	0.535871	1.81361	0.00554529	0.0192337	0.0117334	6352/164668/60489/4057/6355/57379/3428/140564/91543/8638/27350/684/407007/8519
GO:0071260	cellular response to mechanical stimulus	20	0.535783	1.93988	0.00531915	0.018702	0.0114091	51311/51284/9750/8740/4316/3659/355/943/958/834/477/358/654/7099/27063/7098
GO:0019221	cytokine-mediated signaling pathway	243	0.535672	3.28774	0.00124844	0.00842082	0.00513711	6363/10563/643/2208/2829/5657/4283/23495/3503/1236/729230/3117/939/3662/3500/3458/5788/3627/6352/1234/6366/6373/608/1233/4049/1439/3560/26228/50615/3603/3587/3120/10663/3689/944/6367/3113/3115/3118/59067/6368/6351/356/6846/3581/3122/1237/920/3119/972/6362/3559/3594/3936/959/3127/1240/2633/3575/3123/1436/4261/146722/10346/6357/942/2209/3593/10148/2532/10673/6688/115650/2357/7412/6361/1230/1441/368…
GO:0071356	cellular response to tumor necrosis factor	85	0.535047	2.76269	0.00148368	0.00842082	0.00513711	6363/23495/8115/939/6352/6366/608/4049/944/6367/6368/6351/6422/6846/6362/959/2633/6357/10673/115650/7412/6361/9447/6346/6349/4050/3604/6348/6356/6355/6376/8995/3383/6354/8740/81501/2634/7293/5698/6347/1393/7057/7292/1116/943/7185/970/958/834/3717/5699/2167/114769/6772/2625/330/768218/6370/25999/8742/7133/27063/7128/1540/730249/10365/10631
GO:0033627	cell adhesion mediated by integrin	26	0.534627	2.05641	0.0017331	0.00842082	0.00513711	10563/6352/916/6366/64805/3689/5294/3071/1545/3676/9358/6423/9404/3695/3383/2200
GO:0051607	defense response to virus	60	0.533932	2.56055	0.00157729	0.00842082	0.00513711	566/4283/3458/5788/3627/51311/51284/5551/10875/3559/3594/10859/2633/10346/164668/6039/3593/60489/9447/114548/50489/4321/3659/10060/3437/57379/3428/140564/3433/958/3449/6772/330/91543/8638/84166/4939/596/25939/27350/10964/684/7128/7098/3600/2316/2635/91607/8519
GO:0034103	regulation of tissue remodeling	28	0.53359	2.08742	0.00343643	0.0133808	0.00816291	7060/9607/59067/6422/796/952/1436/3593/406951/338773/10457/9464/81501/26585/5027/1901/3558/406977/6696/3690/7128/3600
GO:0051056	regulation of small GTPase mediated signal transduction	58	0.532907	2.54487	0.0015625	0.00842082	0.00513711	84636/27334/117289/399/64333/64926/286530/3479/8477/9750/27128/55843/221472/9938/257106/9459/2841/7409/397/117/10125/57569/115727/2255/9353/5880/57580/4914/9290/89846/2/57514/57493/23526/3717/348/9754/1435/2149/22899/1902/85360/5159/1281/9002/2151/57381/5662
GO:0051604	protein maturation	150	0.53281	3.01485	0.00135135	0.00842082	0.00513711	28907/28896/28778/388077/28791/28392/28937/28420/28919/28874/28817/28815/28454/28452/28461/28449/28881/28457/28796/28809/28912/28424/28930/28793/28893/28822/28916/28921/28823/28442/28813/28820/28883/28434/3502/28439/28776/28816/28876/3503/28913/3539/28450/28394/28797/3501/28825/1511/3500/3538/1215/28908/28395/28938/3514/28903/28940/1380/1378/3542/28299/28920/28834/713/712/714/922/1359/930/5552/71…
GO:0016032	viral process	101	0.532751	2.84535	0.001443	0.00842082	0.00513711	729230/1380/6352/1378/1234/1794/3560/3603/6504/10663/919/712/6351/2219/940/3122/2213/920/972/2838/1436/30835/10346/164668/942/6404/4360/60489/3055/6346/941/6348/4057/29992/6355/1524/3695/7852/2322/3561/3383/7293/5698/2192/6347/3356/23601/131450/57379/3428/140564/3075/23157/339390/29969/2672/5699/6890/27074/4478/59272/6772/348/7431/91543/8638/3932/131578/596/27350/290/684/3690/406919/22861/567/877…
GO:1904645	response to amyloid-beta	22	0.532015	1.97018	0.00524476	0.0186534	0.0113795	2213/3479/3676/7412/54209/2358/4321/3383/154/10333/4318/10268/4313/4804/7099/1139/948
GO:1903900	regulation of viral life cycle	27	0.531381	2.05704	0.00342466	0.0133808	0.00816291	6352/2219/940/920/972/164668/60489/4057/6355/57379/3428/140564/27074/91543/8638/596/27350/684/406919/3965/407007/8519/7153
GO:0061180	mammary gland epithelium development	15	0.5313	1.76242	0.0133843	0.0402969	0.024583	1436/6356/2255/2099/7472/3717/5241/2625/2294/1435/367/374/4488
GO:0048525	negative regulation of viral process	21	0.531219	1.95839	0.00519031	0.0185239	0.0113005	6352/6351/2219/164668/60489/6348/4057/6355/57379/3428/140564/6772/91543/8638/27350/684/407007/8519
GO:0060326	cell chemotaxis	127	0.530994	2.92353	0.00141044	0.00842082	0.00513711	6363/10563/643/566/2829/4283/1236/729230/3627/6352/1234/6366/6373/7060/1233/100528032/26228/3603/10663/3689/6367/6368/1269/6351/796/11151/6846/56833/5294/3071/1237/972/6362/9750/1240/120425/51411/6357/719/1880/199/7412/7941/6361/1230/1441/6346/2207/22914/6349/5142/2833/406951/2841/6348/5293/7409/2358/6356/6355/6376/1524/51554/63940/7852/728/284340/6354/3082/8740/2277/30817/9353/140596/5880/3577/5…
GO:0032101	regulation of response to external stimulus	333	0.530557	3.40587	0.00117924	0.00842082	0.00513711	1991/28907/3620/28896/28778/388077/28791/6363/28392/28937/28420/10563/28919/28874/28817/566/28815/28454/28452/28461/28449/28881/28457/28796/28809/28912/28424/28930/28793/115362/28893/28822/28916/28921/28823/28442/81793/28813/28820/28883/28434/3502/28439/28776/28816/28876/3503/1236/28913/3539/28450/28394/28797/3501/729230/28825/3500/3538/1215/28908/28395/28938/3514/28903/5788/28940/3627/1380/6352/…
GO:1904646	cellular response to amyloid-beta	16	0.529842	1.7932	0.00924214	0.0295595	0.0180327	2213/3479/3676/7412/54209/2358/3383/154/10333/4804/7099/948
GO:0045638	negative regulation of myeloid cell differentiation	21	0.529793	1.95313	0.00519031	0.0185239	0.0113005	9607/29909/11006/6422/714/10859/406911/6348/4057/9935/2200/11025/9290
GO:0046006	regulation of activated T cell proliferation	16	0.528982	1.79029	0.0110906	0.0343652	0.0209644	1178/80380/3479/3559/3594/3593/50943/29126/126259
GO:0050798	activated T cell proliferation	17	0.528393	1.82178	0.00731261	0.0243227	0.014838	1178/80380/3479/3559/3594/3593/50943/29126/126259/3558/11119/2615/10385
GO:0002701	negative regulation of production of molecular mediator of immune response	16	0.528239	1.78778	0.0110906	0.0343652	0.0209644	115352/933/10225/2213/10859/30009/50943/3718/7043/684/3586/3162/3134/11213
GO:0043123	positive regulation of I-kappaB kinase/NF-kappaB signaling	42	0.527228	2.30989	0.00162866	0.00842082	0.00513711	6363/1236/6366/5579/93978/356/10537/920/972/10346/6285/80833/4057/6376/1524/11040/10333/958/834/114769/7052/6398/330/353376/8743/7099/2149/948/684/1902/7098/3965/2316/3162
GO:0009988	cell-cell recognition	22	0.526905	1.95126	0.00524476	0.0186534	0.0113795	6363/1236/6366/1794/5551/923/30835/84868/2350/81704/84329
GO:0045824	negative regulation of innate immune response	25	0.526498	1.99187	0.00178253	0.00842082	0.00513711	1378/10225/56833/3805/10859/197358/84868/11326/710/4321/2/3428/387837/84166/25939/3133/7128/730249/3965/3134/11213/54625
GO:0051701	interaction with host	35	0.52639	2.19406	0.00163934	0.00842082	0.00513711	1380/1378/1234/6504/2219/920/972/2838/30835/942/6404/4360/941/6355/3695/7852/2982/3383/7293/3356/23601
GO:0032103	positive regulation of response to external stimulus	124	0.526134	2.87964	0.00140449	0.00842082	0.00513711	3620/6363/10563/566/115362/81793/1236/729230/3627/6352/6366/7060/1233/4049/26228/3603/51284/64805/59067/695/6351/6846/940/5294/3071/923/972/6362/9750/9450/1240/84868/719/3593/199/7941/6863/1230/6346/2207/6349/54209/64581/718/6348/120892/56670/4317/2358/6376/63940/7852/728/284340/6354/8740/2277/5008/2255/9353/5880/353514/2247/8840/4064/7057/7292/1235/1901/23643/10333/51738/3717/3558/2167/7052/2113…
GO:0045637	regulation of myeloid cell differentiation	58	0.525519	2.50958	0.0015625	0.00842082	0.00513711	3458/9607/2124/29909/5579/11006/6422/714/3071/920/972/10859/3059/3593/6688/7305/1230/1441/54209/9770/406911/814/6348/4057/9935/2811/2200/81501/11025/9290/4208/7057/9398/5588/8013/10398/2113/146433/6772/1435/7099/567/7098/4015
GO:0042742	defense response to bacterium	177	0.524253	3.03745	0.00134228	0.00842082	0.00513711	1991/4353/28414/28401/28473/28455/388077/28392/3495/28420/28426/10563/28467/28448/566/28454/28452/28461/28445/28449/28457/102723169/28912/28423/28424/28412/28444/102723168/28410/28466/28442/100423062/28434/3502/28468/28439/28400/3503/3539/28391/28396/28450/28394/3501/3507/3512/28388/28385/3543/1511/3500/3538/28395/3514/28639/115361/3542/1669/3493/28638/3494/28526/100528032/4049/28834/1401/28408/2…
GO:0090218	positive regulation of lipid kinase activity	17	0.523763	1.80581	0.00731261	0.0243227	0.014838	6363/1236/6366/64805/930/2358/2322/2268/2247/116986
GO:0045453	bone resorption	20	0.523053	1.89379	0.00531915	0.018702	0.0114091	9607/796/952/1436/338773/81501/5880/54/9290/5027/154/1901/1513/6696/3690/7128
GO:0048661	positive regulation of smooth muscle cell proliferation	35	0.522621	2.17834	0.00163934	0.00842082	0.00513711	1991/6352/3479/199/6376/2247/8840/7057/1901/5724/9510/4318/8013/3717/4313/7052/6772/3488/10203/4889/406919/3586/5159/348093/3162/5031/407007/5345/652
GO:0050866	negative regulation of cell activation	81	0.52224	2.69203	0.00145138	0.00842082	0.00513711	26279/3620/23495/729230/5788/201633/3902/54900/695/1269/6422/8832/84174/80380/2213/10875/972/64092/3559/9750/10859/4332/30009/6693/146722/10288/942/84868/11326/7940/7305/50943/79626/29126/55024/941/11314/10457/6376/3718/26191/3659/7292/1840/284021/11117/2737/671/339390/3558/654346/2615/2294/348/8651/10385/4345/7128/3586/3965/3162/3142/3134/10019
GO:0002755	MyD88-dependent toll-like receptor signaling pathway	16	0.520614	1.76197	0.0110906	0.0343652	0.0209644	81793/51311/51284/695/146722/7096/11314/929/3659/23643/10333/7099/948/11213/7097
GO:0007202	activation of phospholipase C activity	17	0.520406	1.79424	0.00731261	0.0243227	0.014838	3702/64805/8698/728/117/115727/9290/3356/5330/10316/1902/7294/5031/552
GO:0031348	negative regulation of defense response	80	0.520045	2.67056	0.00146413	0.00842082	0.00513711	1991/5788/1378/10225/89790/1269/225/56833/3805/2213/10875/3479/3559/10859/197358/84868/3593/11326/50943/406929/79626/5740/406951/114548/2358/6376/710/4321/284340/3082/116379/406995/54/131450/4210/2/3428/387837/5176/51738/3558/2113/2625/768218/2294/348/10203/84166/7010/25939/4889/9021/3133/7133/114132/4345/7128/3586/730249/113/3965/3134/7850/11213/8993/407007/54625
GO:0001818	negative regulation of cytokine production	106	0.51972	2.78579	0.00142653	0.00842082	0.00513711	1991/3620/3458/5788/51311/201633/3902/10225/23547/6504/695/225/8832/80380/3071/2213/3479/10859/5552/30009/1240/2633/197358/84868/3593/11326/7305/50943/29126/55024/54209/945/406951/2841/406911/4057/50856/4317/114548/10457/6376/1524/3718/3082/26191/440068/353514/406995/54/7293/9246/7057/7292/131450/4210/671/10333/51738/284297/114769/654346/2615/7043/2625/768218/9308/10385/84166/7099/1139/684/406919…
GO:0050792	regulation of viral process	36	0.519585	2.17462	0.00164204	0.00842082	0.00513711	6352/6351/2219/940/920/972/1436/164668/60489/6348/4057/6355/7852/57379/3428/140564/29969/27074/6772/348/91543/8638/596/27350/684/406919/3965/407007/8519/7153
GO:0036230	granulocyte activation	139	0.518026	2.90567	0.0013624	0.00842082	0.00513711	1991/4353/566/5657/932/57126/729230/1511/5788/6352/1378/1669/3683/6402/1794/374403/963/3689/64333/1536/160364/2219/3071/2213/10875/4332/51411/3903/338339/10288/100049587/719/51816/2215/7305/1118/1776/2357/6037/5199/3684/3101/2207/53831/3687/945/11027/718/8807/11314/84329/9535/6348/4057/2212/4317/27180/2358/929/8778/150372/84106/10326/6518/728/2268/79895/4973/84658/79930/64386/1675/3577/57580/1102…
GO:0045639	positive regulation of myeloid cell differentiation	23	0.517346	1.9332	0.005291	0.018702	0.0114091	3458/2124/3071/920/972/3059/3593/7305/1230/54209/81501/9398/2113/146433/6772/1435/3605/407007/440712
GO:0010977	negative regulation of neuron projection development	26	0.517105	1.98901	0.0017331	0.00842082	0.00513711	952/120892/9353/56963/2672/4804/11075/348/22871/7431/1809/7070/6696/1902/1630/54413/567/56920/10501/22891/89780/84894/374946/4099
GO:0050704	regulation of interleukin-1 secretion	23	0.516417	1.92973	0.005291	0.018702	0.0114091	6363/3495/1236/51311/9447/11027/6348/114548/440068/353514/5027/834/114769/7099/22861/7128/3965/7850
GO:0002275	myeloid cell activation involved in immune response	156	0.516198	2.94258	0.00135135	0.00842082	0.00513711	1991/4353/566/5657/932/57126/729230/1511/5788/1378/1669/3683/6402/1794/374403/963/6504/3689/64333/1536/160364/695/8832/2219/5294/3071/10875/4332/51411/3903/338339/10288/100049587/84868/719/51816/2215/7305/1118/1776/2357/6037/5199/3684/3101/2207/53831/54209/3687/945/11027/718/11314/84329/9535/6348/4057/5293/2212/56670/4317/27180/2358/929/8778/150372/84106/10326/6518/728/10125/2268/30817/79895/4973…
GO:0019079	viral genome replication	24	0.515992	1.94785	0.00350877	0.0135426	0.00826165	6352/10663/940/30835/164668/60489/4057/6355/6347/57379/3428/140564/91543/8638/596/27350/684/407007/8519/7153
GO:0000768	syncytium formation by plasma membrane fusion	21	0.515837	1.90168	0.00519031	0.0185239	0.0113005	4283/3627/963/9750/7305/54209/8740/51177/4618/81501/577/30816/4617
GO:0140253	cell-cell fusion	21	0.515837	1.90168	0.00519031	0.0185239	0.0113005	4283/3627/963/9750/7305/54209/8740/51177/4618/81501/577/30816/4617
GO:0050728	negative regulation of inflammatory response	58	0.514558	2.45724	0.0015625	0.00842082	0.00513711	1991/5788/89790/1269/225/56833/2213/3479/3559/197358/3593/50943/406929/79626/5740/406951/114548/2358/6376/284340/3082/116379/406995/54/131450/4210/5176/51738/3558/2113/2625/768218/2294/348/10203/7010/4889/9021/7133/4345/7128/3586/730249/113/7850/8993/407007
GO:0071347	cellular response to interleukin-1	44	0.514369	2.29961	0.0016	0.00842082	0.00513711	6363/6352/6366/6367/6368/6351/6422/6846/6362/2633/6357/6361/6346/6349/5740/6348/6356/6355/6376/3383/6354/2634/5698/8564/6347/1116/5699/768218/6370/27063/730249/10365/7850/11213/2635/3605/3554
GO:0050764	regulation of phagocytosis	36	0.514261	2.15233	0.00164204	0.00842082	0.00513711	566/5657/3458/55423/5788/1794/3560/26228/3071/2213/146722/3055/2207/54209/64581/718/11314/2358/10326/3561/2268/720/6347
GO:0042119	neutrophil activation	137	0.513645	2.87469	0.00136986	0.00842082	0.00513711	1991/4353/566/5657/932/57126/1511/5788/6352/1378/1669/3683/6402/1794/374403/963/3689/64333/1536/160364/2219/3071/2213/10875/4332/51411/3903/338339/10288/100049587/719/51816/2215/7305/1118/1776/2357/6037/5199/3684/3101/2207/53831/3687/945/11027/718/8807/11314/84329/9535/4057/2212/4317/27180/2358/929/8778/150372/84106/10326/6518/728/2268/79895/4973/84658/79930/64386/1675/3577/57580/11025/126014/236…
GO:0071345	cellular response to cytokine stimulus	317	0.513486	3.2715	0.00119474	0.00842082	0.00513711	6363/10563/643/2208/2829/5657/115362/4283/23495/3503/1236/8115/729230/3117/939/3662/3500/3458/5788/3627/6352/115361/1234/6366/6373/608/1233/4049/1439/3560/149628/26228/50615/3603/3587/3120/10663/3689/944/6367/3113/3115/3118/7454/59067/6368/695/6351/6422/356/11151/6846/3581/3122/1237/920/3119/972/6362/3559/3594/3936/9750/959/3127/4332/1240/2633/5778/3575/3123/1436/3059/4261/146722/10346/6357/942/2…
GO:0035023	regulation of Rho protein signal transduction	26	0.513321	1.97446	0.0017331	0.00842082	0.00513711	84636/27334/286530/8477/9750/221472/9459/2841/7409/397/57580/9290/89846/57493/348/2149/22899/1902/5159/1281/9002/2151
GO:0045785	positive regulation of cell adhesion	152	0.512924	2.9178	0.00134409	0.00842082	0.00513711	1991/6363/10563/566/1236/729230/939/3458/55423/5788/6352/151888/916/9840/6366/54440/160365/100528032/29851/64805/3689/64926/3113/3115/59067/25890/11006/6422/5133/11151/940/80380/3071/3109/923/920/3479/972/3559/3594/10859/959/9402/3575/30835/10288/942/84868/3593/199/10148/10673/912/3676/7535/115650/7412/50943/151887/29126/81704/22914/126259/22915/941/6423/114548/7409/6376/10326/8995/3718/10125/338…
GO:0014066	regulation of phosphatidylinositol 3-kinase signaling	33	0.512243	2.08673	0.00166389	0.00842082	0.00513711	6352/653361/10870/940/5294/3479/23533/197358/3059/26051/6403/5293/2322/10125/2268/3082/5008/1634/4914/3717/10385/7010/2149/118788/5159
GO:0043901	negative regulation of multi-organism process	38	0.512171	2.15817	0.00165289	0.00842082	0.00513711	6352/6351/2219/10875/3479/3559/164668/84868/60489/11027/6348/4057/397/6355/27306/4880/57379/3428/140564/114769/6772/91543/8638/153218/27350/684/114132/7128/730249
GO:0042136	neurotransmitter biosynthetic process	34	0.511171	2.12242	0.00163399	0.00842082	0.00513711	3458/100528032/3689/199/1545/22914/5740/64581/3067/4317/1524/26002/6507/1806/3383/54/406994/10333/60482/3717/406977/7099/186/948/3586/10365
GO:0030155	regulation of cell adhesion	226	0.511066	3.107	0.00123762	0.00842082	0.00513711	1991/26279/3620/6363/10563/566/1236/729230/939/3458/55423/5788/6352/151888/916/9840/6366/54440/201633/160365/27299/3902/54900/100528032/29851/64805/3689/64926/3113/3115/59067/25890/11006/6422/5133/11151/940/80380/5294/3071/9595/3109/923/2213/920/10875/3479/972/3559/3594/9750/10859/959/30009/2633/9402/3575/30835/6693/10288/942/84868/3593/199/10148/11326/10673/1545/912/3676/7535/115650/7412/50943/4…
GO:2000377	regulation of reactive oxygen species metabolic process	46	0.510709	2.31901	0.0015674	0.00842082	0.00513711	57126/3458/100528032/1401/3689/225/199/1545/7305/3684/22914/5740/64581/4317/2358/1524/3383/5880/10516/406995/54/406994/7057/10333/3717/406977/59272/596/1410/7099/186/948/3586/5159/730249/10365
GO:0014015	positive regulation of gliogenesis	21	0.509519	1.87839	0.00519031	0.0185239	0.0113005	84504/729230/4049/64805/54209/406911/6348/7852/443/146433/1435/7133/5583/7097/5764/407007/22891/5324
GO:0034097	response to cytokine	338	0.509326	3.27597	0.00117647	0.00842082	0.00513711	6363/10563/643/2208/2829/5657/115362/4283/23495/3503/1236/8115/729230/3117/939/3662/3500/3458/5788/3627/6352/115361/1234/6366/6373/608/1233/4049/1439/3560/149628/26228/50615/3603/3587/3120/10663/3689/944/6367/3113/3115/3118/7454/59067/6368/695/6351/6422/356/11151/6846/3581/10537/3122/1237/920/3119/972/6362/3559/3594/3936/9750/952/959/3127/4332/1240/2633/5778/3575/3123/1436/3059/4261/146722/10346/…
GO:0002283	neutrophil activation involved in immune response	132	0.508834	2.81181	0.00140845	0.00842082	0.00513711	1991/4353/566/5657/932/57126/1511/5788/1378/1669/3683/6402/1794/374403/963/3689/64333/1536/160364/2219/3071/10875/4332/51411/3903/338339/10288/100049587/719/51816/2215/7305/1118/1776/2357/6037/5199/3684/3101/2207/53831/3687/945/11027/718/11314/84329/9535/4057/2212/4317/27180/2358/929/8778/150372/84106/10326/6518/728/2268/79895/4973/84658/79930/64386/1675/3577/11025/126014/23601/1116/8972/56729/67…
GO:1901016	regulation of potassium ion transmembrane transporter activity	17	0.508722	1.75395	0.00914077	0.0292657	0.0178535	406944/54209/845/81832/3736/406904/406994/2273/287/219527
GO:0045088	regulation of innate immune response	136	0.508571	2.83817	0.00137741	0.00842082	0.00513711	115352/115362/81793/56253/3662/3458/10462/4068/51311/6352/1378/114836/3902/10225/23547/100528032/149628/51284/3689/259197/59067/26253/695/93978/2219/56833/3805/2213/3385/10859/4332/197358/30835/338339/146722/84868/3593/11326/912/7096/3684/9447/3055/2207/22914/54209/10666/64581/11027/8807/11314/4057/50856/7409/2358/929/710/8685/4321/10125/4589/2268/3384/146850/2099/26191/23180/9437/5698/3659/9436/…
GO:0043299	leukocyte degranulation	153	0.508088	2.89263	0.00134771	0.00842082	0.00513711	1991/4353/566/5657/932/57126/729230/1511/5788/1378/1669/3683/6402/1794/374403/963/3689/64333/1536/160364/695/8832/2219/11151/5294/3071/2213/10875/4332/51411/3903/338339/10288/100049587/719/51816/2215/7305/1118/2357/6037/5199/3684/3055/3101/2207/53831/3687/945/718/11314/84329/9535/6348/4057/5293/2212/4317/27180/2358/929/8778/150372/84106/10326/6518/728/10125/2268/30817/79895/4973/84658/79930/64386…
GO:0032635	interleukin-6 production	58	0.507765	2.4248	0.0015625	0.00842082	0.00513711	51311/51284/6504/3071/972/197358/10288/84868/199/7305/7096/50943/55024/2207/54209/64581/11027/8807/4317/6376/3082/26191/353514/406995/5027/7292/131450/671/5724/10333/51738/654346/768218/114900/7099/2149/948/4345/7128/7098/3586/10365/3965/400709/11213/7097/3605
GO:0007264	small GTPase mediated signal transduction	90	0.507581	2.63723	0.00146843	0.00842082	0.00513711	84636/27334/1794/3266/117289/399/64333/64926/7454/286530/9046/3479/8477/9750/9402/55619/27128/55843/221472/9938/199/257106/10235/9459/81704/2841/9363/7409/397/117/10125/57569/115727/2255/9353/79930/5880/57580/4914/2247/9290/89846/2/57514/57493/10044/23526/3717/401258/5175/326624/4804/348/85004/9754/11031/1435/2149/22808/22899/1902/23179/85360/5159/1281/25780/9002/3162/2151/57381/5662
GO:0032088	negative regulation of NF-kappaB transcription factor activity	25	0.506552	1.91641	0.00356506	0.0137084	0.00836275	1240/197358/84868/1545/50943/406929/9447/5740/406951/114548/57413/2672/56849/84166/4345/7128/1540/3586/730249/11213
GO:0002244	hematopoietic progenitor cell differentiation	21	0.506335	1.86665	0.00519031	0.0185239	0.0113005	23495/5788/5341/6422/122618/1436/6688/4222/2322/5008/5698/4004/5699/2625/596/5159
GO:1903725	regulation of phospholipid metabolic process	27	0.505189	1.95565	0.00684931	0.0231315	0.0141113	6363/1236/6366/64805/84174/930/23533/406929/2358/2322/2268/146850/2247/3356/116986/8651/7010/9021/5159/388121
GO:0043312	neutrophil degranulation	130	0.505097	2.78742	0.00140845	0.00842082	0.00513711	1991/4353/566/5657/932/57126/1511/5788/1378/1669/3683/6402/1794/374403/963/3689/64333/1536/160364/2219/3071/10875/4332/51411/3903/338339/10288/100049587/719/51816/2215/7305/1118/2357/6037/5199/3684/3101/2207/53831/3687/945/718/11314/84329/9535/4057/2212/4317/27180/2358/929/8778/150372/84106/10326/6518/728/2268/79895/4973/84658/79930/64386/1675/3577/11025/126014/23601/1116/8972/56729/671/5724/8030…
GO:0010506	regulation of autophagy	27	0.505094	1.95528	0.00684931	0.0231315	0.0141113	3458/3587/10346/54209/120892/11040/3082/1634/26191/4210/154/285180/3428/406977/27074/3708/55332/596/26353/3586/3162
GO:0046578	regulation of Ras protein signal transduction	39	0.504709	2.16299	0.00162075	0.00842082	0.00513711	84636/27334/64926/286530/3479/8477/9750/27128/221472/9459/2841/7409/397/10125/115727/2255/57580/4914/9290/89846/57493/3717/348/1435/2149/22899/1902/5159/1281/9002/2151/5662
GO:0032675	regulation of interleukin-6 production	57	0.503784	2.38219	0.0015949	0.00842082	0.00513711	51311/51284/6504/3071/972/197358/10288/84868/199/7305/7096/50943/55024/2207/54209/64581/11027/4317/6376/3082/26191/353514/406995/5027/7292/131450/671/5724/10333/51738/654346/768218/114900/7099/2149/948/4345/7128/7098/3586/10365/3965/400709/11213/7097/3605
GO:0030199	collagen fibril organization	17	0.503712	1.73668	0.0109689	0.034169	0.0208447	1805/1545/7373/6423/7148/26585/4921/11117/9509/165/4060/4015/1281
GO:0150077	regulation of neuroinflammatory response	17	0.503623	1.73637	0.0109689	0.034169	0.0208447	5788/26228/3479/54209/6348/120892/4317/6376/131450/4318/7133/4345/1075
GO:0044403	symbiont process	113	0.503614	2.71728	0.00143062	0.00842082	0.00513711	1991/566/729230/1511/1380/6352/1378/1234/1794/3560/3603/6504/10663/919/712/6351/2219/940/3122/2213/920/972/2838/1436/30835/10346/164668/942/6404/4360/60489/3055/6346/941/6348/4057/29992/6355/1524/3695/7852/2322/3561/2982/3383/7293/5698/2192/6347/3356/23601/131450/57379/3428/140564/3075/23157/339390/29969/2672/5699/6890/27074/4478/358/59272/6772/348/7431/91543/8638/3932/131578/596/27350/290/684/36…
GO:0045089	positive regulation of innate immune response	108	0.503119	2.70281	0.0014245	0.00842082	0.00513711	115352/115362/81793/56253/3662/10462/4068/51311/6352/114836/3902/23547/100528032/149628/51284/3689/259197/59067/26253/695/93978/2219/3805/3385/4332/30835/338339/146722/84868/3593/912/7096/3684/9447/3055/2207/22914/10666/64581/11027/8807/11314/4057/50856/7409/2358/929/8685/4321/10125/4589/3384/2099/26191/23180/5698/3659/3428/23643/1513/10333/81035/2672/5699/81030/117157/330/1520/91543/84166/353376…
GO:1904705	regulation of vascular smooth muscle cell proliferation	24	0.501614	1.89358	0.00526316	0.0186757	0.0113931	3479/1264/406904/2247/93649/4208/9510/4318/8013/3717/4313/7043/3488/406919/3586/3162/574506/5031/407007
GO:1990874	vascular smooth muscle cell proliferation	24	0.501614	1.89358	0.00526316	0.0186757	0.0113931	3479/1264/406904/2247/93649/4208/9510/4318/8013/3717/4313/7043/3488/406919/3586/3162/574506/5031/407007
GO:0080134	regulation of response to stress	431	0.500918	3.28282	0.00113766	0.00842082	0.00513711	1991/28907/3620/28896/28778/388077/28791/6363/28392/28937/28420/28919/28874/28817/28815/28454/28452/28461/28449/28881/28457/28796/28809/28912/28424/28930/28793/115352/115362/28893/28822/28916/28921/28823/28442/81793/28813/28820/28883/28434/3502/28439/28776/28816/28876/3503/1236/28913/3539/28450/28394/28797/3501/729230/939/56253/28825/3662/3500/3538/3458/1215/28908/10462/28395/4068/28938/3514/2890…
GO:0030010	establishment of cell polarity	17	0.500248	1.72474	0.0109689	0.034169	0.0208447	6363/1236/6366/1794/9750/81704/115701/2255/4478/2625/2294/284217
GO:0043550	regulation of lipid kinase activity	26	0.499158	1.91998	0.0034662	0.0134457	0.00820254	6363/1236/6366/64805/84174/930/23533/406929/2358/2322/2268/146850/2247/116986/8651/7010/9021/5159/388121/113791/2261
GO:0031349	positive regulation of defense response	157	0.499077	2.84696	0.00134771	0.00842082	0.00513711	3620/115352/115362/81793/1236/729230/56253/3662/10462/4068/51311/6352/114836/3902/23547/100528032/4049/149628/26228/51284/3689/259197/59067/26253/695/93978/2219/940/5294/923/3805/6362/3385/4332/30835/338339/146722/84868/3593/912/7096/7941/6863/3684/9447/3055/6346/2207/22914/6349/54209/10666/64581/11027/718/8807/11314/6348/4057/50856/120892/56670/4317/7409/2358/929/6376/63940/8685/4321/10125/4589/…
GO:0002218	activation of innate immune response	78	0.498385	2.53632	0.00149925	0.00842082	0.00513711	115352/81793/3662/10462/51311/23547/100528032/149628/51284/3689/26253/695/93978/2219/3385/4332/30835/338339/146722/84868/7096/3684/9447/3055/2207/22914/64581/11027/11314/4057/50856/929/8685/4589/3384/2099/26191/23180/5698/3659/3428/23643/1513/10333/81035/2672/5699/330/1520/91543/353376/7099/948/285852/118788/7128/1540/7098/58484/730249
GO:0048771	tissue remodeling	55	0.497258	2.34946	0.00157729	0.00842082	0.00513711	729230/7060/9607/59067/6422/796/952/1436/3593/9770/406951/338773/10457/9464/2255/81501/5880/84870/54/9290/26585/4208/5027/154/1901/1513/3558/4313/406977/7052/7043/3488/3988/186/2149/6696/94/3690/7128/2702/3600
GO:0050777	negative regulation of immune response	57	0.496952	2.34988	0.0015949	0.00842082	0.00513711	729230/5788/1378/10225/8832/5133/56833/3805/2213/10875/64092/3559/10859/30009/3575/197358/84868/3593/11326/50943/11314/710/4321/3718/7292/2/3428/387837/339390/3558/7043/2294/84166/25939/4889/3133/684/7128/3586/730249/1281/3965/3162/3142/3134/11213
GO:0007265	Ras protein signal transduction	67	0.496733	2.45526	0.00149925	0.00842082	0.00513711	84636/27334/3266/399/64926/7454/286530/9046/3479/8477/9750/9402/27128/221472/199/10235/9459/2841/9363/7409/397/10125/115727/2255/79930/5880/57580/4914/2247/9290/89846/57493/3717/401258/5175/326624/4804/348/85004/11031/1435/2149/22808/22899/1902/5159/1281/25780/9002/2151/57381/5662/10630
GO:0001938	positive regulation of endothelial cell proliferation	29	0.496514	1.95531	0.00682594	0.0231032	0.014094	7060/7432/26051/3676/6356/2277/2247/7472/187/51738/6776/8742/654/7010/94/8291/3690/406919/3586/7424/3162/574506/652/6369
GO:0043900	regulation of multi-organism process	83	0.496413	2.5566	0.00147711	0.00842082	0.00513711	2208/3458/6352/5551/6351/2219/940/7432/920/10875/3479/972/3559/3594/10859/9450/1436/164668/84868/3593/60489/9447/64581/11027/6348/4057/397/6355/6376/7852/4321/27306/4880/5027/4064/57379/3428/140564/23643/5724/29969/114769/27074/6772/330/348/91543/8638/654/153218/596/27350/948/684/406919/114132/7128/85360/730249/3600/3965/400709/10184
GO:0045727	positive regulation of translation	18	0.494448	1.72461	0.0144404	0.0430974	0.0262915	1618/6352/57135/940/406951/1617/57054/7057/5724/116496/27303/7431
GO:0043903	regulation of symbiosis, encompassing mutualism through parasitism	37	0.494234	2.08111	0.00164474	0.00842082	0.00513711	6352/6351/2219/940/920/972/1436/164668/60489/6348/4057/6355/7852/57379/3428/140564/29969/27074/6772/348/91543/8638/596/27350/684/406919/3965/407007/8519/7153
GO:0006949	syncytium formation	22	0.494036	1.82954	0.00699301	0.0235136	0.0143444	4283/3627/963/9750/7305/54209/8740/51177/4618/81501/577/30816/4617
GO:0097306	cellular response to alcohol	21	0.4939	1.82081	0.0103806	0.0325252	0.019842	11184/1536/6422/6688/2742/5729/6354/140596/54331/5737/7292/3779/111/113/10365/3371/5031
GO:1901657	glycosyl compound metabolic process	17	0.493827	1.7026	0.0127971	0.0386801	0.0235967	164668/51816/168537/60489/120892/5729/1806/1890/57379/140564
GO:0097755	positive regulation of blood vessel diameter	18	0.493463	1.72118	0.0144404	0.0430974	0.0262915	406944/7432/155/2982/3778/4880/154/3779/5724/348/186/2702/3162
GO:0098542	defense response to other organism	238	0.493035	3.01366	0.00125	0.00842082	0.00513711	1991/4353/28414/28401/28473/28455/388077/28392/3495/28420/28426/10563/28467/28448/566/28454/28452/28461/28445/28449/28457/102723169/28912/28423/28424/28412/28444/102723168/28410/28466/4283/28442/100423062/28434/3502/28468/28439/28400/3503/3539/28391/28396/28450/28394/3501/3507/3512/28388/28385/3543/3662/1511/3500/3538/3458/28395/3514/28639/5788/3627/51311/115361/3542/1669/3493/28638/3494/28526/10…
GO:0016192	vesicle-mediated transport	499	0.492957	3.26258	0.00111732	0.00842082	0.00513711	1991/28907/4353/28414/28401/28473/28455/28896/28778/388077/28791/6363/28392/28937/3495/28420/28426/28467/28919/28874/28817/28448/566/28815/28454/28452/28461/28445/28449/28881/28457/102723169/28796/28809/28912/28423/28424/28930/28412/5657/28793/28444/102723168/28410/28893/28822/28466/28916/28921/28823/28442/28813/28820/28883/100423062/28434/3502/28468/932/28439/28776/28816/28876/28400/3503/57126/2…
GO:0048015	phosphatidylinositol-mediated signaling	43	0.491924	2.17723	0.0016129	0.00842082	0.00513711	6352/653361/10870/940/5294/3479/23533/197358/1436/3059/26051/6403/5293/2322/10125/2268/3082/5008/1634/146850/4914/3356/5330/5724/3717/2625/10385/7010/2149/118788/4883/5159
GO:0070542	response to fatty acid	20	0.491906	1.78101	0.00886525	0.0285656	0.0174264	6363/1236/6366/6422/5729/54331/5737/7292/5724/1490/948/2865/3371/7097/5031/6319
GO:0007163	establishment or maintenance of cell polarity	29	0.490551	1.93183	0.00682594	0.0231032	0.014094	6363/1236/6366/1794/399/917/6351/3071/9750/6693/81704/64098/115701/2255/4478/358/2625/2294/284217/7010
GO:0009617	response to bacterium	302	0.490527	3.10993	0.00119617	0.00842082	0.00513711	1991/4353/3620/931/28414/28401/28473/28455/388077/28392/3495/28420/28426/10563/28467/28448/566/28454/28452/28461/28445/28449/28457/102723169/28912/28423/28424/28412/28444/102723168/28410/115362/28466/4283/28442/100423062/974/28434/3502/28468/28439/28400/3503/1236/3539/28391/28396/28450/28394/3501/3507/3512/28388/28385/3543/200504/1511/3500/3538/28395/3514/28639/3627/6352/115361/3542/1234/3001/166…
GO:0033002	muscle cell proliferation	65	0.490459	2.39643	0.00152439	0.00842082	0.00513711	100126316/1991/3458/6352/7432/3479/3593/199/4969/6376/1264/406904/4880/2247/93649/4208/8840/7057/7472/5136/1901/2735/5724/9510/4318/8013/3717/4313/406977/7052/7043/6772/3488/10203/3776/4881/2006/4889/4883/406919/7128/3586/5159/3600/348093/3162/574506/5031/5739/407007/5345/652
GO:0048017	inositol lipid-mediated signaling	44	0.490009	2.19071	0.0016	0.00842082	0.00513711	6352/653361/10870/940/5294/3479/23533/197358/1436/3059/26051/6403/5293/2322/10125/2268/3082/5008/1634/146850/4914/3356/5330/5724/3717/2625/10385/7010/2149/118788/4883/5159/388121
GO:0032715	negative regulation of interleukin-6 production	25	0.48975	1.85284	0.00891266	0.0286545	0.0174806	6504/3071/197358/84868/50943/55024/6376/3082/26191/406995/131450/671/51738/768218/7099/4345/7128/3586/10365/11213
GO:0060759	regulation of response to cytokine stimulus	47	0.488	2.23267	0.00155039	0.00842082	0.00513711	3458/5788/6352/26228/972/146722/406929/54209/406911/7852/4321/9353/6586/7185/834/2672/3717/81030/114769/6772/330/8651/114900/25999/84166/353376/25939/1435/7099/9021/7294/7128/1540/10019/7850/11213/7097/3554/100130733/54625
GO:0046777	protein autophosphorylation	42	0.487948	2.1378	0.00162866	0.00842082	0.00513711	640/5788/3702/11184/695/6503/1436/7535/3055/9770/814/120892/2675/10457/4593/11040/2322/2268/4914/26585/4921/3717/660/3932/7010/7070/9262/7294/5159/7424/11213/6793/2261/6098/4293
GO:0007266	Rho protein signal transduction	36	0.487496	2.04031	0.00164204	0.00842082	0.00513711	84636/27334/399/7454/286530/8477/9750/221472/9459/2841/7409/397/5880/57580/9290/89846/57493/5175/4804/348/2149/22899/1902/5159/1281/9002/2151/57381/10630
GO:0001959	regulation of cytokine-mediated signaling pathway	42	0.487473	2.13571	0.00162866	0.00842082	0.00513711	3458/5788/6352/26228/972/146722/54209/406911/7852/4321/9353/6586/7185/834/2672/3717/81030/114769/6772/330/8651/114900/25999/84166/353376/25939/1435/9021/7294/7128/1540/10019/7850/11213/3554/54625
GO:0016579	protein deubiquitination	21	0.487294	1.79646	0.0103806	0.0325252	0.019842	391622/645836/100288520/645402/100287144/114548/401447/2099/5698/154/5699/2625/330/367/7128/1540
GO:0070646	protein modification by small protein removal	21	0.487294	1.79646	0.0103806	0.0325252	0.019842	391622/645836/100288520/645402/100287144/114548/401447/2099/5698/154/5699/2625/330/367/7128/1540
GO:0051707	response to other organism	379	0.486955	3.16092	0.00116009	0.00842082	0.00513711	1991/4353/3620/931/28414/28401/28473/28455/388077/6363/28392/3495/28420/28426/10563/28467/28448/566/28454/28452/28461/28445/28449/28457/102723169/28912/28423/28424/28412/5657/28444/102723168/28410/115362/28466/4283/28442/100423062/974/28434/3502/28468/28439/28400/3503/1236/3539/28391/28396/28450/28394/3501/3507/3512/28388/28385/3543/200504/3662/1511/3500/3538/3458/28395/3514/28639/5788/3627/51311…
GO:1902106	negative regulation of leukocyte differentiation	38	0.486674	2.05073	0.00165289	0.00842082	0.00513711	3902/9607/11006/6422/714/2213/10875/972/10859/30009/50943/406911/6348/4057/3718/9935/2200/11025/9290/3659/7292/1840/2737/3558
GO:0051341	regulation of oxidoreductase activity	19	0.48665	1.73786	0.0142857	0.0428016	0.026111	2208/3458/3001/1269/56833/406929/120892/406994/8639/2672/348/186/4883
GO:0043207	response to external biotic stimulus	380	0.485691	3.15286	0.00116009	0.00842082	0.00513711	1991/4353/3620/931/28414/28401/28473/28455/388077/6363/28392/3495/28420/28426/10563/28467/28448/566/28454/28452/28461/28445/28449/28457/102723169/28912/28423/28424/28412/5657/28444/102723168/28410/115362/28466/4283/28442/100423062/974/28434/3502/28468/28439/28400/3503/1236/3539/28391/28396/28450/28394/3501/3507/3512/28388/28385/3543/200504/3662/1511/3500/3538/3458/28395/3514/28639/5788/3627/51311…
GO:0022408	negative regulation of cell-cell adhesion	63	0.484952	2.34671	0.00155039	0.00842082	0.00513711	26279/3620/6366/201633/3902/54900/80380/2213/10875/972/3559/9750/10859/30009/6693/10288/942/84868/11326/50943/79626/29126/941/11314/10457/3718/26191/3659/80709/7292/1840/2737/339390/3717/3558/654346/2615/8651/6370/10385/654/3586/3965/3142/10019/340533/140706/864/407007/170692/652
GO:0045069	regulation of viral genome replication	21	0.484874	1.78753	0.0103806	0.0325252	0.019842	6352/940/164668/60489/4057/6355/57379/3428/140564/91543/8638/596/27350/684/407007/8519/7153
GO:0002444	myeloid leukocyte mediated immunity	154	0.484679	2.75188	0.00136612	0.00842082	0.00513711	1991/4353/566/5657/932/57126/729230/1511/5788/1378/1669/3683/6402/1794/374403/963/3689/64333/1536/160364/695/8832/2219/5294/3071/2213/10875/4332/51411/3903/338339/10288/100049587/719/51816/2215/7305/1118/1776/2357/6037/5199/3684/3101/2207/53831/3687/945/718/11314/84329/9535/6348/4057/5293/2212/4317/27180/2358/929/8778/150372/84106/10326/6518/728/10125/2268/30817/79895/4973/84658/79930/64386/1675/…
GO:0051208	sequestering of calcium ion	45	0.48466	2.18403	0.0015748	0.00842082	0.00513711	6363/4283/1236/5788/3627/1234/6366/6373/356/11151/930/845/6348/6376/406904/1193/2247/387129/5027/3356/5330/187/287/477/5350/57158/3708/3932/6546/2149/7070
GO:0051209	release of sequestered calcium ion into cytosol	45	0.48466	2.18403	0.0015748	0.00842082	0.00513711	6363/4283/1236/5788/3627/1234/6366/6373/356/11151/930/845/6348/6376/406904/1193/2247/387129/5027/3356/5330/187/287/477/5350/57158/3708/3932/6546/2149/7070
GO:0051282	regulation of sequestering of calcium ion	45	0.48466	2.18403	0.0015748	0.00842082	0.00513711	6363/4283/1236/5788/3627/1234/6366/6373/356/11151/930/845/6348/6376/406904/1193/2247/387129/5027/3356/5330/187/287/477/5350/57158/3708/3932/6546/2149/7070
GO:0051283	negative regulation of sequestering of calcium ion	45	0.48466	2.18403	0.0015748	0.00842082	0.00513711	6363/4283/1236/5788/3627/1234/6366/6373/356/11151/930/845/6348/6376/406904/1193/2247/387129/5027/3356/5330/187/287/477/5350/57158/3708/3932/6546/2149/7070
GO:0009607	response to biotic stimulus	386	0.48438	3.14514	0.0011534	0.00842082	0.00513711	1991/4353/3620/931/28414/28401/28473/28455/388077/6363/28392/3495/28420/28426/10563/28467/28448/566/28454/28452/28461/28445/28449/28457/102723169/28912/28423/28424/28412/5657/28444/102723168/28410/115362/28466/4283/28442/100423062/974/28434/3502/28468/28439/28400/3503/1236/3539/28391/28396/28450/28394/3501/3507/3512/28388/28385/3543/56253/200504/3662/1511/3500/3538/3458/28395/3514/28639/5788/3627…
GO:0002224	toll-like receptor signaling pathway	45	0.483612	2.17931	0.0015748	0.00842082	0.00513711	115352/81793/3662/51311/23547/51284/3689/695/146722/84868/7096/3684/11027/11314/4057/929/2099/26191/23180/3659/23643/1513/10333/81035/2672/330/1520/91543/353376/7099/948/285852/118788/7128/7098/730249/11213/7097
GO:0030335	positive regulation of cell migration	149	0.483579	2.73364	0.00134953	0.00842082	0.00513711	1991/6363/10563/1236/729230/3458/5788/3627/6352/6366/7060/64805/6351/11151/6846/8174/3071/3479/972/9750/1240/1436/6693/719/199/3676/7941/6863/1230/6403/29126/6346/81704/54209/3687/64581/6348/5293/2358/6356/10457/6355/63940/7852/8995/728/3383/284340/2268/6354/57091/2252/3082/8740/2277/152007/2255/11170/5880/57580/406995/2247/8840/7057/4921/1235/1901/117581/5724/4638/9510/4318/958/8013/3717/406977/…
GO:0002758	innate immune response-activating signal transduction	73	0.482744	2.43931	0.00149031	0.00842082	0.00513711	115352/81793/3662/10462/51311/23547/100528032/51284/3689/26253/695/93978/2219/3385/30835/338339/146722/84868/7096/3684/3055/2207/22914/64581/11027/11314/4057/50856/929/8685/4589/3384/2099/26191/23180/5698/3659/23643/1513/10333/81035/2672/5699/330/1520/91543/353376/7099/948/285852/118788/7128/1540/7098/730249
GO:0014065	phosphatidylinositol 3-kinase signaling	38	0.482235	2.03202	0.00165289	0.00842082	0.00513711	6352/653361/10870/940/5294/3479/23533/197358/3059/26051/6403/5293/2322/10125/2268/3082/5008/1634/146850/4914/3356/3717/2625/10385/7010/2149/118788/5159
GO:0034250	positive regulation of cellular amide metabolic process	22	0.481614	1.78354	0.00874126	0.0283699	0.017307	3458/1618/6352/57135/940/406951/1617/57054/7057/5724/116496/27303/7431/3491/1139
GO:0001906	cell killing	88	0.481323	2.49671	0.00146413	0.00842082	0.00513711	1991/2208/566/56253/1511/3458/4068/5788/911/114836/57823/1669/3004/913/3002/3902/100528032/26228/259197/59067/5551/910/11151/922/10578/3805/2213/3594/10859/3575/6357/84868/3593/912/7305/3811/1776/3684/22914/10666/64581/718/8807/4057/7409/10125/4589/3383/909/146850
GO:0003158	endothelium development	30	0.481047	1.89438	0.00688468	0.0232254	0.0141686	3627/26051/3687/55273/7852/406904/3383/1901/57493/5175/4478/7122/1286/654/94/6935/2702/9294/64321/947/10630/5764/80274/652
GO:0008154	actin polymerization or depolymerization	37	0.479824	2.02043	0.00328947	0.0130394	0.00795463	1236/6366/5341/7454/11151/3071/3059/199/3055/7456/9535/9051/6356/3383/9353/11170/51466/57580/8522/25802/51738/3717
GO:0072593	reactive oxygen species metabolic process	74	0.47888	2.42427	0.00149925	0.00842082	0.00513711	4353/57126/3458/654816/653361/100528032/1401/3689/1536/225/654817/199/1545/7305/3684/22914/5740/64581/120892/4317/7409/2358/1524/375387/3383/5880/10516/57580/406995/54/5027/406994/7057/4688/4689/10333/3717/406977/1490/59272/151647/3491/596/1410/7099/186/948/1543/3586/5159/730249/10365/6649
GO:0002446	neutrophil mediated immunity	133	0.478631	2.64031	0.00141443	0.00842082	0.00513711	1991/4353/566/5657/932/57126/1511/5788/1378/1669/3683/6402/1794/374403/963/3689/64333/1536/160364/2219/3071/10875/4332/51411/3903/338339/10288/100049587/719/51816/2215/7305/1118/1776/2357/6037/5199/3684/3101/2207/53831/3687/945/718/11314/84329/9535/4057/2212/4317/27180/2358/929/8778/150372/84106/10326/6518/728/2268/79895/4973/84658/79930/64386/1675/3577/11025/126014/23601/1116/8972/56729/671/5724…
GO:0002221	pattern recognition receptor signaling pathway	53	0.478263	2.24029	0.00157233	0.00842082	0.00513711	115352/81793/3662/51311/23547/51284/3689/26253/695/2219/146722/84868/7096/3684/64581/11027/11314/4057/929/8685/2099/26191/23180/3659/23643/1513/10333/81035/2672/330/1520/91543/353376/7099/948/285852/118788/7128/1540/7098/730249/11213/7097
GO:0045807	positive regulation of endocytosis	42	0.477632	2.0926	0.00162866	0.00842082	0.00513711	6363/566/3458/55423/5788/6366/1794/3560/26228/3071/2213/146722/2207/54209/64581/718/120892/2358/929/10326/3561/6424/720/26585/6347/721/348/22871/25999/11031/948
GO:2000147	positive regulation of cell motility	155	0.475289	2.70719	0.00135318	0.00842082	0.00513711	1991/6363/10563/1236/729230/3458/5788/3627/6352/6366/7060/64805/6351/11151/6846/8174/3071/3479/972/9750/1240/1436/6693/719/199/3676/7941/6863/1230/6403/29126/6346/81704/54209/3687/64581/6348/5293/2358/6356/10457/6355/63940/7852/8995/728/3383/284340/2268/6354/57091/2252/3082/8740/2277/152007/6865/2255/11170/5880/57580/406995/2247/8840/7057/4921/1235/1901/117581/5724/4638/9510/4318/958/8013/3717/40…
GO:0010952	positive regulation of peptidase activity	32	0.474245	1.90948	0.00676819	0.0229835	0.014021	1378/356/9447/64581/6423/114548/2192/4210/355/3428/834/3717/1490/4804/3932/8743/3491/1285/27141/2149/26999/22861/58484/84168/3965
GO:0006733	oxidoreduction coenzyme metabolic process	23	0.473328	1.76872	0.00881834	0.0285	0.0173864	3620/3458/3479/952/3101/5740/169355/2327/2326/8564/5027/3356
GO:0019362	pyridine nucleotide metabolic process	23	0.473328	1.76872	0.00881834	0.0285	0.0173864	3620/3458/3479/952/3101/5740/169355/2327/2326/8564/5027/3356
GO:0046496	nicotinamide nucleotide metabolic process	23	0.473328	1.76872	0.00881834	0.0285	0.0173864	3620/3458/3479/952/3101/5740/169355/2327/2326/8564/5027/3356
GO:0072524	pyridine-containing compound metabolic process	23	0.473328	1.76872	0.00881834	0.0285	0.0173864	3620/3458/3479/952/3101/5740/169355/2327/2326/8564/5027/3356
GO:0070555	response to interleukin-1	51	0.47317	2.1998	0.00156495	0.00842082	0.00513711	6363/6352/6366/6367/6368/6351/6422/6846/6362/952/2633/6357/6361/6346/6349/5740/6348/6356/6355/6376/3383/6354/2634/5698/8564/6347/1116/5699/2113/768218/6370/27063/730249/10365/3965/7850/11213/2635/3605
GO:0007204	positive regulation of cytosolic calcium ion concentration	126	0.472439	2.59327	0.00141243	0.00842082	0.00513711	931/6363/10563/643/2829/84636/4283/27334/1236/729230/5788/3627/1043/1234/6366/6373/1233/10663/796/356/11151/5294/8698/286530/1237/920/8477/930/952/1240/2359/719/10800/2357/6863/1230/6346/2833/2841/845/6348/2358/6376/1524/51554/5729/22953/7852/5026/728/117/406904/2099/3577/1193/2247/5737/9290/387129/5027/3356/1235/5330/1901/187/287/10803/51738/3717/3558/477/10268/5350/406977/7052/57158/111/3708/39…
GO:0007162	negative regulation of cell adhesion	90	0.471867	2.45167	0.00146843	0.00842082	0.00513711	26279/3620/5788/6366/201633/27299/3902/54900/80380/2213/10875/972/3559/9750/10859/30009/2633/6693/10288/942/84868/11326/1545/50943/406929/79626/29126/941/11314/10457/397/6376/9404/4321/3718/11170/26191/58494/2192/3659/80709/7057/7292/1840/10154/2737/339390/3717/3558/654346/2615/1843/8651/6370/10385/654/94/3586/3965/10631/3142/10019/340533/3371/140706/574506/864/407007/170692
GO:0050714	positive regulation of protein secretion	80	0.469153	2.40922	0.00146413	0.00842082	0.00513711	2641/6363/3495/640/56253/3458/51311/914/26253/283420/93978/2219/3479/952/1436/84868/199/7096/51744/9447/29126/6346/54209/945/11027/6348/120892/4317/114548/929/4321/10125/2268/5008/26191/353514/7293/5027/7292/23601/834/51738/3717/3558/247/654346/7043/2625/114900/654/7099/186/2149/3133/27063/22861/8447/3586/3965/7424/10631
GO:0032755	positive regulation of interleukin-6 production	33	0.466786	1.90155	0.00831947	0.0271728	0.0165767	51311/51284/972/10288/199/7305/7096/2207/64581/11027/4317/353514/5027/7292/5724/10333/654346/114900/7099/2149/948/7098/3965/400709/7097/3605
GO:0046849	bone remodeling	28	0.466647	1.82554	0.0103093	0.0324895	0.0198202	9607/6422/796/952/1436/9770/338773/81501/5880/54/9290/26585/5027/154/1901/1513/7043/6696/3690/7128/5764/50507
GO:0006874	cellular calcium ion homeostasis	154	0.466249	2.64724	0.00136612	0.00842082	0.00513711	1991/931/6363/793/10563/643/2829/84636/4283/27334/1236/729230/5788/3627/6352/1043/1234/6366/6373/1233/10663/5579/6368/796/356/11151/5294/8698/286530/1237/920/8477/930/952/1240/2359/6357/719/10800/2357/6863/1230/6346/2833/2841/845/6348/2358/6356/6355/6376/1524/51554/5729/22953/7852/5026/728/117/406904/6354/2099/3577/1193/2247/5737/9290/387129/5027/3356/1235/3792/5330/1901/187/287/3741/958/10803/51…
GO:0051092	positive regulation of NF-kappaB transcription factor activity	34	0.466247	1.93589	0.00490196	0.0176585	0.0107725	3689/5579/695/959/10346/9447/8807/4057/114548/6376/1524/8995/3383/4914/10333/7185/958/5588/114769/7099/948/367/7098/58484/3965/5583/11213/7097
GO:0097553	calcium ion transmembrane import into cytosol	48	0.465256	2.13959	0.00155763	0.00842082	0.00513711	6363/4283/1236/5788/3627/1234/6366/6373/356/11151/930/845/6348/6376/406904/1193/2247/387129/5027/3356/5330/187/287/477/10268/5350/57158/3708/3932/6546/2149/7070
GO:0055074	calcium ion homeostasis	157	0.464715	2.65094	0.00134771	0.00842082	0.00513711	1991/931/6363/793/10563/643/2829/84636/4283/27334/1236/729230/5788/3627/6352/1043/1234/6366/6373/1233/10663/5579/6368/796/356/11151/5294/8698/286530/1237/920/8477/930/952/1240/2359/6357/719/10800/2357/6863/1230/6346/2833/2841/845/6348/2358/6356/6355/6376/1524/51554/5729/22953/7852/5026/728/117/406904/6354/54757/2099/3577/1193/2247/5737/9290/387129/5027/3356/1235/3792/5330/1901/187/287/3741/958/10…
GO:0051272	positive regulation of cellular component movement	158	0.464208	2.65798	0.00134409	0.00842082	0.00513711	1991/6363/10563/1236/729230/3458/5788/3627/6352/6366/7060/64805/6351/11151/6846/8174/3071/3479/972/9750/1240/1436/6693/719/199/3676/7941/6863/1230/6403/29126/6346/81704/54209/3687/64581/6348/5293/2358/6356/10457/6355/63940/7852/8995/728/406904/3383/284340/2268/6354/57091/2252/3082/8740/2277/152007/6865/2255/11170/5880/57580/406995/2247/8840/7057/4921/1235/1901/117581/5724/4638/9510/4318/958/8013/…
GO:0051017	actin filament bundle assembly	30	0.463231	1.82422	0.010327	0.0324895	0.0198202	5341/7454/6422/3936/8477/199/6863/406929/6376/11170/51466/171024/1901/1490/7043/1809/2006/22899/1902/2316/10580/50507/5345
GO:0061572	actin filament bundle organization	30	0.463231	1.82422	0.010327	0.0324895	0.0198202	5341/7454/6422/3936/8477/199/6863/406929/6376/11170/51466/171024/1901/1490/7043/1809/2006/22899/1902/2316/10580/50507/5345
GO:0040017	positive regulation of locomotion	164	0.463148	2.66586	0.00134048	0.00842082	0.00513711	1991/6363/10563/566/1236/729230/3458/5788/3627/6352/6366/7060/1233/3603/64805/6351/11151/6846/8174/3071/3479/972/9750/1240/1436/6693/719/199/3676/7941/6863/1230/6403/29126/6346/81704/54209/3687/64581/6348/5293/56670/2358/6356/10457/6355/63940/7852/8995/728/3383/284340/2268/6354/57091/2252/3082/8740/2277/152007/6865/2255/9353/11170/5880/57580/406995/2247/8840/7057/4921/1235/1901/117581/5724/4638/9…
GO:0030101	natural killer cell activation	38	0.462726	1.94982	0.00330578	0.0130872	0.0079838	257101/5788/57823/914/100528032/50615/3689/259197/11151/84868/3593/7305/51744/22914/5293/10125/26191/9437/3558/3449/639/3133/3600/3134/2323/8993/8809
GO:0010950	positive regulation of endopeptidase activity	30	0.460918	1.81511	0.0120482	0.0367774	0.022436	1378/356/9447/64581/6423/114548/4210/355/3428/834/3717/1490/4804/3932/8743/3491/1285/27141/2149/26999/22861/58484/3965
GO:0030041	actin filament polymerization	33	0.459455	1.87168	0.00998336	0.0315372	0.0192392	1236/6366/7454/11151/3071/3059/199/3055/9535/9051/6356/3383/9353/11170/51466/57580/8522/25802/3717
GO:0007155	cell adhesion	454	0.458471	3.01741	0.00112867	0.00842082	0.00513711	1991/26279/3620/6363/10563/566/1236/57126/933/729230/939/3458/55423/5788/6352/27181/4063/151888/916/9840/57823/6366/54440/7060/914/3683/496/201633/160365/6402/27299/3902/54900/10225/100528032/89790/9073/29851/6504/5341/64805/3689/64926/3113/3115/59067/57863/25890/6351/11006/6422/8832/5133/64005/11151/940/946/8174/80380/5294/3071/9595/27036/3109/923/1237/2213/1805/920/10875/3479/972/3559/3594/3385…
GO:0022610	biological adhesion	458	0.458269	3.01156	0.00113507	0.00842082	0.00513711	1991/26279/3620/6363/10563/566/1236/57126/933/729230/939/3458/55423/5788/6352/27181/4063/151888/916/9840/57823/6366/54440/7060/914/3683/496/201633/160365/6402/27299/3902/54900/10225/100528032/89790/9073/29851/6504/5341/64805/3689/64926/3113/3115/59067/57863/25890/6351/11006/6422/8832/5133/64005/11151/940/946/8174/80380/5294/3071/9595/27036/3109/923/1237/2213/1805/920/10875/3479/972/3559/3594/3385…
GO:0002262	myeloid cell homeostasis	29	0.456442	1.79751	0.0119454	0.0364998	0.0222666	729230/10320/3071/3059/6688/50943/2207/5142/5293/3718/9935/3717/2113/6772/2625/567/10365/3162/10019/407007/440712/652/3050
GO:0032637	interleukin-8 production	32	0.455848	1.83541	0.00846024	0.0274868	0.0167683	1991/5788/51311/914/1401/51284/2219/972/7096/51744/945/64581/11027/929/26191/1116/671/10333/284297/768218/7099/2149/7098/3586/3965/7097
GO:0051480	regulation of cytosolic calcium ion concentration	136	0.452829	2.52709	0.00137741	0.00842082	0.00513711	931/6363/793/10563/643/2829/84636/4283/27334/1236/729230/5788/3627/1043/1234/6366/6373/1233/10663/796/356/11151/5294/8698/286530/1237/920/8477/930/952/1240/2359/719/10800/2357/6863/1230/6346/2833/2841/845/6348/2358/6376/1524/51554/5729/22953/7852/5026/728/117/406904/2099/3577/1193/2247/5737/9290/387129/5027/3356/1235/5330/1901/187/287/3741/10803/51738/3717/3558/477/10268/5350/406977/7052/57158/28…
GO:0097191	extrinsic apoptotic signaling pathway	46	0.450643	2.04626	0.0015674	0.00842082	0.00513711	939/3458/5788/6422/356/3479/597/6423/6376/147138/3383/3082/2255/7078/5027/7057/355/7185/970/3717/3558/8406/151112/8742/8743/596/186/7133/1630/367/7128/1540/7098/3162/407007/652/2261
GO:0050710	negative regulation of cytokine secretion	32	0.450354	1.81329	0.00846024	0.0274868	0.0167683	51311/2213/10859/5552/2633/50943/55024/114548/6376/26191/440068/353514/7293/131450/10333/51738/284297/114769/2615/768218/10385/4345/7128/3586/7850/947
GO:0070374	positive regulation of ERK1 and ERK2 cascade	85	0.450128	2.32422	0.00148368	0.00842082	0.00513711	2641/6363/1236/5788/6352/6366/388325/6504/6367/6368/6351/6846/920/972/6362/1436/6357/84868/1880/6361/1230/6346/6349/54209/6348/2358/6356/10457/6355/6376/9464/8685/728/2322/10125/3383/6354/152007/2255/26191/4914/2247/9290/6347/3356/1116/10268/1490/348/6370/7010/7099/4889/1139/2149/948/5322/5159/388121/3965/5031/5320/168667/407007/50507/5345/652/2261/6369
GO:1903707	negative regulation of hemopoiesis	44	0.449849	2.01116	0.0032	0.0127174	0.00775823	3902/9607/29909/11006/6422/714/2213/10875/972/10859/30009/50943/406911/6348/4057/3718/9935/2200/11025/9290/3659/7292/1840/2737/3558
GO:0014902	myotube differentiation	29	0.449797	1.77134	0.0119454	0.0364998	0.0222666	4283/3627/963/3479/9750/338773/22953/406904/8740/51177/4618/93649/4208/3792/577/150572/4617
GO:0051345	positive regulation of hydrolase activity	159	0.446328	2.56008	0.00134048	0.00842082	0.00513711	6363/10563/5657/115352/1236/3458/5788/6352/1378/3702/6366/496/1794/374403/117289/5341/64805/64333/6367/64926/6368/6351/6422/356/6846/3071/8698/6362/8477/55619/55843/6357/64407/9938/5996/257106/10235/9744/6361/9459/9447/6346/81704/6349/945/64581/11314/6423/6348/120892/114548/7409/6356/397/6355/6376/728/117/10125/57569/3383/6354/115727/2255/2099/57580/4914/2247/9290/4208/2192/6347/3356/4210/116986/…
GO:0043902	positive regulation of multi-organism process	33	0.44631	1.81814	0.0116473	0.0359095	0.0219065	2208/3458/6352/5551/940/7432/920/972/9450/1436/84868/64581/4064/23643/5724/29969/348/654/85360/730249/3965/400709/10184
GO:0016477	cell migration	490	0.443504	2.92934	0.00112613	0.00842082	0.00513711	1991/28907/28896/28778/388077/28791/6363/28392/28937/28420/10563/28919/28874/643/28817/566/28815/28454/28452/28461/2829/28449/28881/28457/28796/28809/28912/28424/28930/5657/28793/29802/28893/28822/28916/4283/28921/28823/28442/28813/28820/28883/28434/28439/28776/28816/28876/1236/57126/28913/3539/28450/28394/28797/3507/3512/729230/3543/28825/3538/3458/28908/28395/55423/28938/3514/28903/5788/28940/3…
GO:0002793	positive regulation of peptide secretion	84	0.443375	2.28867	0.00146843	0.00842082	0.00513711	2641/6363/3495/640/56253/3458/51311/914/26253/283420/93978/2219/3479/952/1436/84868/199/7096/51744/9447/29126/6346/54209/945/11027/6348/120892/4317/114548/929/4321/10125/2268/5008/26191/353514/7293/5027/7292/23601/834/51738/3717/3558/247/654346/7043/2625/114900/654/7099/186/2149/3133/27063/22861/8447/3586/3965/7424/10631
GO:1904018	positive regulation of vasculature development	65	0.442999	2.16454	0.00152439	0.00842082	0.00513711	1215/3689/1536/5579/26051/719/1545/126259/5740/3687/55273/718/406911/6423/6356/6376/1524/7852/728/406904/3082/2277/146850/2247/93649/126393/7057/1116/187/958/51738/406977/358/2113/8742/7010/8038/1139/94/406919/64094/7098/3586/7424/3162/57381/574506/51666/947/7075/168667
GO:0032963	collagen metabolic process	37	0.441956	1.86098	0.0115132	0.0355672	0.0216977	5657/4261/4317/1310/7148/4321/4316/64386/4239/4880/5027/11117/1513/9509/4318/4313/1490/4327/7043/1520/1306/7431/2149/9902/2191/5159/55214
GO:0060402	calcium ion transport into cytosol	56	0.440013	2.08999	0.00156495	0.00842082	0.00513711	931/6363/4283/1236/5788/3627/1234/6366/6373/356/11151/920/930/845/6348/6376/22953/5026/117/406904/1193/2247/387129/5027/3356/5330/187/287/477/10268/5350/57158/3708/3932/6546/596/2149/7070
GO:0034340	response to type I interferon	29	0.439919	1.73244	0.0119454	0.0364998	0.0222666	3662/4321/2634/3659/3437/3433/81030/3449/6772/91543/8638/84166/4939/25939/3133/684/3394/54739/3430/3134/3136/8519
GO:0060337	type I interferon signaling pathway	29	0.439919	1.73244	0.0119454	0.0364998	0.0222666	3662/4321/2634/3659/3437/3433/81030/3449/6772/91543/8638/84166/4939/25939/3133/684/3394/54739/3430/3134/3136/8519
GO:0071357	cellular response to type I interferon	29	0.439919	1.73244	0.0119454	0.0364998	0.0222666	3662/4321/2634/3659/3437/3433/81030/3449/6772/91543/8638/84166/4939/25939/3133/684/3394/54739/3430/3134/3136/8519
GO:0072507	divalent inorganic cation homeostasis	166	0.439775	2.52618	0.00134589	0.00842082	0.00513711	1991/931/6363/793/10563/643/2829/84636/4283/27334/1236/729230/5788/3627/6352/1043/1234/6366/6373/1233/10663/5579/6368/796/356/11151/5294/8698/286530/1237/920/8477/930/952/1240/2359/6357/719/10800/2357/6863/1230/6346/2833/2841/845/6348/2358/6356/6355/6376/1524/51554/5729/22953/7852/5026/728/3736/117/406904/147138/6354/54757/2099/3577/1193/2247/5737/9290/387129/5027/3356/1235/3792/5330/1901/187/287…
GO:0042133	neurotransmitter metabolic process	43	0.439593	1.94562	0.00483871	0.0174511	0.010646	3458/100528032/3689/199/1545/22914/5740/64581/3067/4317/1524/26002/6507/1806/3383/10993/54/406994/10333/60482/3717/406977/570/145270/7099/186/948/5153/3586/10365/7097/947
GO:0043406	positive regulation of MAP kinase activity	60	0.439428	2.10735	0.00157729	0.00842082	0.00513711	1991/6363/5788/9607/11184/5294/3479/972/959/23533/221472/2357/120892/7852/728/2322/9839/10125/284340/3082/203447/2255/146850/4914/2247/5027/3356/7057/10333/958/29969/51738/3717/7043/5602/7099/1139/2149/1902/5159/114898/1847/9294
GO:0051279	regulation of release of sequestered calcium ion into cytosol	29	0.437715	1.72376	0.0153584	0.045572	0.0278011	4283/3627/6373/11151/930/845/6376/406904/1193/387129/187/287/477/5350/57158/6546/2149/7070/844/9002/5031
GO:0072503	cellular divalent inorganic cation homeostasis	161	0.437405	2.50721	0.00134589	0.00842082	0.00513711	1991/931/6363/793/10563/643/2829/84636/4283/27334/1236/729230/5788/3627/6352/1043/1234/6366/6373/1233/10663/5579/6368/796/356/11151/5294/8698/286530/1237/920/8477/930/952/1240/2359/6357/719/10800/2357/6863/1230/6346/2833/2841/845/6348/2358/6356/6355/6376/1524/51554/5729/22953/7852/5026/728/117/406904/6354/2099/3577/1193/2247/5737/9290/387129/5027/3356/1235/3792/5330/1901/187/287/3741/958/10803/51…
GO:0060401	cytosolic calcium ion transport	58	0.437114	2.08742	0.0015625	0.00842082	0.00513711	931/6363/4283/1236/5788/3627/1234/6366/6373/356/11151/920/930/845/6348/6376/22953/5026/117/406904/1193/2247/387129/5027/3356/5330/187/287/477/10268/5350/1490/57158/3708/3932/6546/596/2149/7070
GO:0043254	regulation of protein complex assembly	62	0.4357	2.0989	0.00156495	0.00842082	0.00513711	10563/115362/1236/8115/3512/3458/6366/5341/64805/7454/11151/3071/3936/197358/3059/7453/9447/6403/3055/64581/9535/6356/147138/3383/9353/2099/51466/57580/4210/10333/25802/4478/11075/348/25999/406891/2006/1410/7099/948
GO:0007160	cell-matrix adhesion	59	0.435087	2.09039	0.00155763	0.00842082	0.00513711	1236/916/6366/3683/10225/3689/6422/8174/6614/3676/7412/9358/64098/6376/3695/4321/11170/10516/7057/4921/10894/11117/4617/2042/5175/1490/22801/6370/7010/596/1435/948/7070/94/63923/1842/3690/8516/1281/10631/340533/88/10580/947/10979
GO:0045766	positive regulation of angiogenesis	60	0.434294	2.08273	0.00157729	0.00842082	0.00513711	1215/3689/1536/5579/26051/719/1545/126259/5740/3687/718/6423/6356/6376/1524/7852/728/406904/3082/2277/146850/2247/126393/7057/1116/187/958/51738/406977/358/2113/8742/7010/8038/1139/94/406919/64094/7098/3586/7424/3162/57381/574506/947/7075/168667
GO:0098609	cell-cell adhesion	281	0.433783	2.71582	0.00121065	0.00842082	0.00513711	1991/26279/3620/6363/10563/1236/57126/729230/939/3458/55423/5788/6352/151888/916/9840/6366/54440/7060/914/3683/201633/160365/6402/3902/54900/100528032/9073/29851/5341/64805/3689/64926/3113/3115/59067/57863/11006/8832/5133/11151/940/8174/80380/5294/3071/3109/923/2213/920/10875/3479/972/3559/3594/3385/4359/9750/10859/959/6614/30009/120425/9402/3575/30835/6693/10288/942/84868/3593/199/10148/11326/10…
GO:0043405	regulation of MAP kinase activity	73	0.432746	2.18667	0.00149031	0.00842082	0.00513711	1991/6363/5788/54900/9607/11184/6422/5294/3479/972/959/23533/221472/2357/11314/6423/120892/7852/728/2322/9839/10125/284340/3082/203447/2255/146850/26191/4914/2247/5027/3356/7057/10333/958/29969/51738/3717/7043/348/1843/5602/7099/1139/2149/1902/5159/114898/1847/9294/10019/11213
GO:0070372	regulation of ERK1 and ERK2 cascade	99	0.431226	2.29625	0.00144509	0.00842082	0.00513711	2641/6363/1236/5788/6352/6366/388325/6504/6367/6368/6351/6846/920/972/6362/2633/1436/6357/84868/1880/6361/1230/6346/6349/54209/6348/2358/6356/10457/6355/6376/9464/8685/728/2322/10125/3383/6354/152007/2255/7078/26191/4914/2247/9290/2192/6347/3356/1116/11117/10268/1490/348/1843/6370/10385/7010/3491/7099/4889/1139/2149/948/5322/5159/388121/3965/574506/5031/5320/168667/407007/50507/5345/652/2261/6369
GO:0051222	positive regulation of protein transport	94	0.427974	2.24734	0.00145985	0.00842082	0.00513711	2641/6363/3495/640/56253/3458/51311/914/3689/26253/283420/93978/2219/3479/952/1436/3059/84868/199/7096/51744/3684/9447/29126/6346/54209/945/11027/6348/120892/4317/114548/929/4321/10125/2268/5008/26191/5880/353514/7293/5027/7292/23601/2737/834/51738/3717/3558/247/654346/7043/2625/285966/114900/654/7099/186/2149/3133/27063/22861/8447/3586/3965/7424/10631/2316/7097/3605
GO:1904951	positive regulation of establishment of protein localization	97	0.427967	2.27648	0.00142653	0.00842082	0.00513711	2641/6363/3495/640/56253/3458/51311/914/3002/3689/26253/283420/93978/2219/3479/952/1436/3059/84868/199/7096/51744/3684/9447/29126/6346/54209/945/11027/6348/120892/4317/114548/929/4321/10125/2268/5008/26191/5880/353514/7293/5027/7292/23601/2737/834/51738/3717/3558/247/654346/7043/2625/285966/114900/654/596/7099/186/2149/3133/27063/22861/8447/3586/3965/7424/10631/2316/7097/3605
GO:0030168	platelet activation	45	0.425968	1.91955	0.00472441	0.0170588	0.0104067	5341/64805/5579/5294/959/23533/3937/6403/2207/7409/340205/2811/146850/139189/54331/958/5588/10398/83706/348/3708/3932/7450/7099/2149/3690/1281/2316/9002/10019/2151/5583/51266/10630/170692
GO:0009612	response to mechanical stimulus	57	0.425172	2.01047	0.0015949	0.00842082	0.00513711	4353/497189/3627/51311/51284/140947/9750/6507/7852/3736/8740/1634/4316/4914/3659/5027/3356/7057/1116/355/943/56729/3741/958/834/477/9379/358/2113/6772/3776/6546/654/7099/10628/27063/7098/1281/10631
GO:0008064	regulation of actin polymerization or depolymerization	30	0.424919	1.67334	0.0172117	0.0497844	0.0303708	1236/6366/5341/7454/11151/3071/3059/3055/9535/6356/3383/9353/51466/57580
GO:0030832	regulation of actin filament length	30	0.424919	1.67334	0.0172117	0.0497844	0.0303708	1236/6366/5341/7454/11151/3071/3059/3055/9535/6356/3383/9353/51466/57580
GO:0070371	ERK1 and ERK2 cascade	102	0.424346	2.26493	0.00146199	0.00842082	0.00513711	2641/6363/1236/5788/6352/6366/388325/6504/6367/6368/6351/6846/920/3479/972/6362/2633/1436/6357/84868/1880/6361/1230/6346/6349/54209/6348/2358/6356/10457/6355/6376/9464/8685/728/2322/10125/3383/6354/152007/2255/7078/26191/4914/2247/9290/2192/6347/3356/1116/11117/10268/1490/348/1843/6370/10385/7010/3491/7099/4889/1139/2149/948/5322/5159/388121/3965/574506/5031/5320/168667/407007/50507/5345/652/2261…
GO:0051897	positive regulation of protein kinase B signaling	54	0.422425	1.99677	0.0015748	0.00842082	0.00513711	6363/1236/50852/6366/29851/64805/940/5294/930/23533/3059/942/406929/941/6348/5293/7409/6376/1524/2252/3082/5008/2255/2099/5880/2247/7057/1116/10268/406977/2625/3488/3932/7010
GO:0006875	cellular metal ion homeostasis	180	0.419534	2.43582	0.0013369	0.00842082	0.00513711	1991/931/6363/793/10563/643/2829/84636/4283/27334/1236/729230/5788/3627/6352/1043/495/1234/6366/6373/496/1233/10663/5579/6368/796/356/11151/5294/8698/286530/1237/920/8477/930/952/1240/2359/6357/719/730/10800/2357/6863/1230/6346/2833/286133/2841/845/6348/4057/2358/6356/6355/6376/1524/51554/5729/22953/7852/5026/728/117/406904/6354/3778/2099/3577/1193/2247/5737/9290/387129/5027/3356/1235/3792/5330/1…
GO:0045862	positive regulation of proteolysis	50	0.419264	1.92744	0.00314961	0.0125495	0.00765581	3458/1378/149628/356/9447/54209/64581/718/6423/120892/114548/2192/7123/4210/10418/355/3428/834/3717/1490/4804/348/3932/8743/3491/1285/27141/2149/6900/26999/7133/22861/58484/84168/3965/641700/1075
GO:0045860	positive regulation of protein kinase activity	118	0.418778	2.27761	0.00141044	0.00842082	0.00513711	1991/2641/6363/566/1236/8115/3458/5788/6352/653361/6366/9607/26228/11184/796/5294/3071/920/3479/972/959/23533/1436/221472/2209/3593/3937/2357/9770/406911/11314/4057/120892/7852/728/2322/9839/10125/284340/57091/3082/203447/2255/146850/54757/353514/4914/2247/26585/5027/3356/7057/1116/154/4921/102724928/10333/958/29969/51738/3717/7043/1136/111/8651/5602/3491/1435/7099/1139/2149/5577/3690/1902/7098/5…
GO:0043085	positive regulation of catalytic activity	286	0.41745	2.62074	0.00120482	0.00842082	0.00513711	1991/2641/6363/10563/2208/566/5657/115352/1236/8115/3458/654816/5788/6352/1378/653361/3702/6366/496/9607/1794/374403/26228/117289/5920/5341/64805/3689/11184/64333/6367/64926/6368/6351/654817/6422/796/356/6846/5294/3071/8698/920/3479/972/6362/8477/930/959/23533/1436/55619/55843/221472/6357/64407/9938/2209/3593/5996/3937/257106/2357/10235/9744/6361/9459/3684/9447/6346/81704/6349/241/945/64581/9770/…
GO:0033674	positive regulation of kinase activity	130	0.416654	2.29935	0.00140845	0.00842082	0.00513711	1991/2641/6363/566/1236/8115/3458/5788/6352/653361/6366/9607/26228/64805/11184/796/5294/3071/920/3479/972/930/959/23533/1436/221472/2209/3593/3937/2357/9770/406911/11314/4057/120892/2358/7852/728/2322/9839/10125/284340/2268/57091/3082/203447/2255/146850/54757/353514/4914/2247/26585/5027/3356/7057/1116/154/4921/116986/102724928/10333/958/29969/51738/3717/3558/7043/1136/111/8651/5602/7010/3491/1435…
GO:0043433	negative regulation of DNA-binding transcription factor activity	45	0.416517	1.87696	0.00629921	0.0215573	0.013151	8320/1240/197358/84868/1545/50943/406929/9447/5740/406951/9421/114548/57413/9464/406904/2099/6424/7293/7292/222487/2672/56849/84166/4345/7128/1540/3586/730249/2307/2316/3162/11213
GO:0031589	cell-substrate adhesion	96	0.415028	2.1959	0.00143885	0.00842082	0.00513711	1236/916/6366/3683/10225/3689/25890/6422/64005/11151/8174/6614/2633/3676/7412/151887/9358/22915/64098/6376/3695/4321/57091/11170/5880/10516/57580/2192/2199/7057/1295/4921/10894/11117/4617/2042/3717/5175/1490/22801/83706/2294/6370/7010/3491/7450/596/1435/948/7070/5212/94/63923/1842/3690/64094/79812/8516/84168/1281/10631/2316/9806/340533/574506/88/55679/10580/947/10630/10979/5764
GO:0051495	positive regulation of cytoskeleton organization	47	0.414593	1.89683	0.00620155	0.0213178	0.0130049	1236/6366/26228/5341/7454/6422/11151/3071/8477/3059/6863/3055/9535/6356/6376/406904/3383/51466/171024/5027/25802/1490/7043/11075/7010/22899/10850/1902/2316/88/50507/5345/6369/54551/442721
GO:0045859	regulation of protein kinase activity	148	0.412698	2.33232	0.00134771	0.00842082	0.00513711	1991/2641/6363/566/1236/8115/3458/5788/3627/6352/653361/6366/54900/9607/26228/11184/6422/796/5294/3071/920/3479/972/959/23533/1436/221472/2209/3593/3937/2357/7453/9770/406911/11314/9535/6423/4057/120892/7852/728/2322/9839/10125/284340/2268/57091/3082/203447/2255/146850/54757/26191/5880/353514/4914/2247/93649/26585/5027/3356/7057/1116/154/4921/102724928/57493/10333/958/29969/51738/3717/2167/7043/1…
GO:0001525	angiogenesis	161	0.412022	2.36171	0.00134589	0.00842082	0.00513711	10563/729230/1215/3627/7060/3689/1536/5579/6422/356/5294/26051/719/1545/7453/406929/4223/126259/5740/3687/55273/2833/406951/718/406911/6423/9421/6356/10457/6376/1524/7852/9464/728/1890/406904/284340/3082/23166/2277/1634/2255/9353/146850/6943/84870/2247/26585/126393/6347/406994/7057/1116/1295/406964/1296/11117/1901/577/187/5176/958/51738/10268/4313/406977/5175/358/1490/25960/4327/4804/2113/91010/6…
GO:0019932	second-messenger-mediated signaling	146	0.411894	2.319	0.00135135	0.00842082	0.00513711	2641/643/566/2829/4283/1236/50852/933/729230/5788/3627/916/1234/6373/1233/10663/5341/64805/695/6351/84174/796/7432/8698/1237/920/3479/8477/1240/2633/7535/2357/7412/1230/6403/54209/55273/2833/845/6348/120892/2358/1524/51554/22953/7852/5026/155/117/2982/406904/30817/2015/84658/54331/3577/1193/4880/5737/5027/7057/154/1235/577/187/287/10803/222487/477/10268/5350/10316/358/6444/7253/57158/10231/2849/3…
GO:0006939	smooth muscle contraction	39	0.41177	1.76469	0.012966	0.0391521	0.0238847	406944/497189/140947/952/22953/1264/2982/6865/3778/1129/93649/3356/3363/154/4629/5724/4638/51738/477/10316/59/1136/23213/10203/6546/2149
GO:0030162	regulation of proteolysis	243	0.407745	2.50257	0.00124844	0.00842082	0.00513711	28907/28896/28778/388077/28791/28392/28937/28420/28919/28874/28817/327657/28815/28454/28452/28461/28449/28881/28457/28796/28809/28912/28424/28930/28793/28893/28822/28916/28921/28823/28442/28813/28820/28883/28434/3502/28439/28776/28816/28876/3503/28913/3539/28450/28394/28797/3501/939/28825/3500/3538/3458/28908/28395/28938/3514/28903/28940/1380/1378/3542/28299/28920/28834/221476/149628/713/712/356/…
GO:0051603	proteolysis involved in cellular protein catabolic process	48	0.407309	1.87311	0.00778816	0.0256277	0.0156341	391622/645836/3001/1521/149628/10537/30009/84417/100288520/100287144/91319/54209/120892/401447/5698/9246/57484/1513/5699/27074/1519/1520/348/23194/7128/1540/2191/57674/7318/4130/8287/641700/1075/80343/148581
GO:0071902	positive regulation of protein serine/threonine kinase activity	73	0.404103	2.04194	0.00149031	0.00842082	0.00513711	1991/6363/8115/3458/5788/9607/11184/5294/3479/972/959/23533/1436/221472/2357/4057/120892/7852/728/2322/9839/10125/284340/3082/203447/2255/146850/54757/4914/2247/5027/3356/7057/154/102724928/10333/958/29969/51738/3717/7043/5602/7099/1139/2149/1902/5159/114898/1847/9294
GO:0030003	cellular cation homeostasis	192	0.403611	2.36905	0.00131579	0.00842082	0.00513711	1991/931/6363/793/10563/643/2829/84636/4283/27334/1236/729230/5788/3627/6352/1043/495/1234/6366/6373/496/1233/10663/5579/6368/796/356/11151/56833/5294/8698/286530/1237/920/8477/930/952/1240/2359/6357/719/730/10800/2357/6863/1230/6346/285195/2833/286133/2841/845/6348/4057/120892/2358/6356/6355/6376/1524/51554/5729/22953/7852/5026/728/117/406904/6354/3778/2099/3577/1193/2247/5737/9290/387129/5027/3…
GO:0030100	regulation of endocytosis	68	0.402843	2.00472	0.00295858	0.0119429	0.00728573	6363/566/5657/57126/933/3458/55423/5788/6366/1794/3560/26228/3071/2213/10859/146722/284654/3055/2207/54209/64581/718/11314/120892/2358/929/10326/3561/2268/6424/720/26585/6347/2042/406977/721/348/22871/9892/25999/11031/948/8291/3690/567/11037/3600
GO:0030334	regulation of cell migration	260	0.402739	2.50087	0.001221	0.00842082	0.00513711	1991/6363/10563/1236/729230/3458/5788/3627/6352/6366/7060/100528032/26228/64805/6351/6422/11151/6846/56833/8174/3071/3479/972/9750/1240/1436/55619/6693/719/1880/199/1545/3676/7941/6863/406929/1230/6403/29126/6346/4223/81704/22914/54209/51225/3687/64581/2833/406951/2841/11314/6423/6348/5293/2358/6356/10457/397/57413/6355/6376/1524/127435/63940/7852/8995/728/3383/284340/2268/6354/57091/2252/3082/87…
GO:0006935	chemotaxis	226	0.400162	2.43277	0.00123762	0.00842082	0.00513711	1991/6363/10563/643/566/2829/4283/1236/729230/3627/6352/1234/6366/6373/7060/1233/1794/100528032/26228/3603/10663/64805/3689/6367/6368/1269/6351/796/11151/6846/56833/5294/3071/9046/1237/972/6362/9750/1240/120425/51411/1436/6693/2359/6357/719/1880/199/10800/2357/7412/7941/6361/1230/1441/6346/2207/22914/6349/54209/5142/2833/406951/2841/6348/5293/56670/7409/2358/2675/6356/10457/6355/6376/1524/51554/9…
GO:0042330	taxis	226	0.400162	2.43277	0.00123762	0.00842082	0.00513711	1991/6363/10563/643/566/2829/4283/1236/729230/3627/6352/1234/6366/6373/7060/1233/1794/100528032/26228/3603/10663/64805/3689/6367/6368/1269/6351/796/11151/6846/56833/5294/3071/9046/1237/972/6362/9750/1240/120425/51411/1436/6693/2359/6357/719/1880/199/10800/2357/7412/7941/6361/1230/1441/6346/2207/22914/6349/54209/5142/2833/406951/2841/6348/5293/56670/7409/2358/2675/6356/10457/6355/6376/1524/51554/9…
GO:0051347	positive regulation of transferase activity	137	0.399736	2.23717	0.00136986	0.00842082	0.00513711	1991/2641/6363/566/1236/8115/3458/5788/6352/653361/6366/9607/26228/5920/64805/11184/796/5294/3071/920/3479/972/930/959/23533/1436/221472/2209/3593/3937/2357/9770/406911/11314/4057/120892/2358/7852/728/2322/9839/10125/284340/2268/57091/3082/203447/2255/146850/54757/353514/4914/2247/26585/5027/3356/7057/1116/154/4921/116986/102724928/10333/958/5588/29969/51738/3717/3558/7043/1136/111/8651/5602/7010…
GO:0051928	positive regulation of calcium ion transport	45	0.399687	1.80112	0.0110236	0.0342611	0.0209009	2641/4283/3627/6352/6373/6351/920/930/1230/11027/6348/6376/22953/5026/117/406904/353514/387129/5027/6347/187/287/4638/10268/57158/51393/2149/7070/5159/844/9002/5031
GO:0043549	regulation of kinase activity	170	0.397314	2.29934	0.00132979	0.00842082	0.00513711	1991/2641/6363/566/1236/8115/3458/5788/3627/6352/653361/6366/54900/9607/26228/64805/399/11184/6422/84174/796/56833/5294/3071/920/3479/972/930/959/23533/1436/221472/2209/3593/3937/2357/7453/406929/9770/406911/11314/9535/6423/4057/120892/2358/7852/728/2322/9839/10125/284340/2268/57091/3082/203447/2255/146850/54757/26191/5880/353514/4914/2247/93649/26585/5027/3356/7057/1116/154/4921/116986/102724928…
GO:0044770	cell cycle phase transition	50	0.397299	1.82646	0.00787402	0.0258274	0.015756	100126316/5788/10537/199/406929/406951/10457/11040/2255/11170/5698/6347/2273/2735/8929/3741/9510/2672/5699/29933/4660/1843/23194/586/10385/596/5577/1543/574506/91607/407007/5218/9319/7164/27133/406949/574453
GO:0006396	RNA processing	129	0.396788	2.1887	0.00141044	0.00842082	0.00513711	100033445/100033454/100033814/100033449/767565/100033455/100033815/100033805/100033812/100033456/100033804/100033423/100033447/100033417/100033803/100033453/100033440
GO:0032147	activation of protein kinase activity	67	0.395956	1.95714	0.0029985	0.0120566	0.00735512	6363/5788/6352/9607/11184/796/3071/3479/972/959/3593/2357/11314/120892/7852/728/284340/3082/203447/2255/4914/2247/26585/5027/7057/1116/154/10333/29969/51738/3717/7043/1136/111/8651/5602/7099/1139/2149/5577/3690/1902/7098/114898/113/1847/9294
GO:0018108	peptidyl-tyrosine phosphorylation	99	0.395942	2.10836	0.00144509	0.00842082	0.00513711	640/3458/5788/6352/653361/3702/916/7060/26228/3689/59067/695/6503/6422/920/3479/972/64092/1436/3059/2209/3593/7535/2202/3055/55024/54209/941/11314/6423/4593/8995/3718/2322/3383/2268/57091/2252/3082/5008/2255/116379/353514/4914/4145/26585/3356/4921/2042/958/51738/3717/3558/5175/660/8651/9467/3932/654/7010/9021/948/7070/5168/3690
GO:0018212	peptidyl-tyrosine modification	99	0.395942	2.10836	0.00144509	0.00842082	0.00513711	640/3458/5788/6352/653361/3702/916/7060/26228/3689/59067/695/6503/6422/920/3479/972/64092/1436/3059/2209/3593/7535/2202/3055/55024/54209/941/11314/6423/4593/8995/3718/2322/3383/2268/57091/2252/3082/5008/2255/116379/353514/4914/4145/26585/3356/4921/2042/958/51738/3717/3558/5175/660/8651/9467/3932/654/7010/9021/948/7070/5168/3690
GO:0032956	regulation of actin cytoskeleton organization	66	0.395594	1.9381	0.00455927	0.0165596	0.0101022	1236/6366/26228/5341/399/7454/6422/11151/3071/8477/1436/3059/6863/406929/3055/9535/6356/397/6376/406904/3383/9353/11170/51466/57580/171024/4208/1901/25802/2042/1490/7043/7010/2006/684/22899/10850/1902/5159/2316/57381/88/50507/5345/6369/6712/54551/442721
GO:0044419	interspecies interaction between organisms	141	0.395479	2.22242	0.00135685	0.00842082	0.00513711	1991/2208/566/729230/1511/3458/1380/6352/1378/1234/1669/1794/3560/3603/6504/10663/219972/919/712/5551/6351/2219/940/3122/10578/2213/920/972/2838/1436/30835/10346/164668/6357/942/6404/4360/60489/3055/6346/64581/941/6348/4057/29992/6355/1524/3695/7852/2322/3561/2982/4589/3383/7293/5698/2192/5027/6347/3356/23601/131450/57379/3428/140564/3075/23157/339390/29969/2672/5699/6890/27074/4478/358/59272/677…
GO:0043491	protein kinase B signaling	71	0.394542	1.97859	0.0015083	0.00842082	0.00513711	6363/1236/50852/6352/6366/29851/64805/940/5294/3479/930/23533/3059/942/406929/55024/55273/941/6348/5293/7409/6376/1524/2252/3082/5008/2255/2099/5880/2247/6347/7057/1116/958/10268/406977/2625/3488/3932/10385/442909/7010/118788/4015/5159/388121
GO:0045765	regulation of angiogenesis	115	0.394364	2.13239	0.00141044	0.00842082	0.00513711	10563/729230/1215/3627/7060/3689/1536/5579/6422/356/26051/719/1545/7453/406929/4223/126259/5740/3687/406951/718/406911/6423/6356/10457/6376/1524/7852/728/406904/3082/23166/2277/1634/146850/2247/126393/406994/7057/1116/406964/11117/577/187/5176/958/51738/406977/358/25960/4804/2113/6772/23213/8434/4881/8742/442909/7010/8038/1285/1139/494326/94/5168/406919/64094/22846/7128/7098/79812/3586/7058/10365…
GO:0006873	cellular ion homeostasis	196	0.393474	2.3203	0.00130548	0.00842082	0.00513711	1991/931/6363/793/10563/643/2829/84636/4283/27334/1236/729230/5788/3627/6352/1043/495/1234/6366/6373/496/1233/10663/5579/6368/796/356/11151/56833/5294/8698/286530/1237/920/8477/930/952/1240/2359/6357/719/730/10800/2357/6863/1230/6346/285195/2833/286133/2841/845/6348/4057/120892/2358/6356/6355/6376/1524/51554/5729/22953/7852/5026/728/117/406904/6354/3778/2099/3577/1193/2247/5737/9290/387129/5027/3…
GO:0055065	metal ion homeostasis	194	0.39332	2.31952	0.00130208	0.00842082	0.00513711	1991/931/6363/793/10563/643/2829/84636/4283/27334/1236/729230/5788/3627/6352/1043/495/1234/6366/6373/496/1233/10663/5579/6368/796/356/11151/5294/8698/286530/1237/920/8477/930/952/1240/2359/6357/719/730/10800/2357/6863/1230/6346/2833/286133/2841/845/6348/4057/6332/2358/6356/6355/6376/1524/51554/5729/22953/7852/5026/728/3736/117/406904/147138/6354/54757/3778/2099/3577/1193/2247/5737/9290/387129/502…
GO:0071900	regulation of protein serine/threonine kinase activity	95	0.393254	2.07507	0.00144718	0.00842082	0.00513711	1991/6363/8115/3458/5788/54900/9607/11184/6422/5294/3479/972/959/23533/1436/221472/2357/11314/6423/4057/120892/7852/728/2322/9839/10125/284340/3082/203447/2255/146850/54757/26191/4914/2247/93649/5027/3356/7057/154/102724928/57493/10333/958/29969/51738/3717/7043/348/1843/5602/7099/1139/2149/5577/7070/1902/7128/5159/114898/1847/9294/10019/11213
GO:0044089	positive regulation of cellular component biogenesis	92	0.392684	2.05302	0.00146628	0.00842082	0.00513711	6363/10563/115362/1236/8115/3512/3458/6366/5341/64805/7454/6422/11151/3071/3936/8477/9750/7453/6863/9447/3055/64581/9535/6356/6376/406904/3383/2099/5880/51466/4914/171024/5027/11117/577/2823/10333/25802/51738/4478/1490/7043/59272/22871/406891/7010/1809/7099/948/7070/22899/1902/54413/79953/7058/26050/2316
GO:0007254	JNK cascade	46	0.391314	1.77687	0.0109718	0.034169	0.0208447	6363/1236/939/653361/6366/6504/11184/6422/2213/959/221472/9459/9770/6423/4317/9839/10125/203447/26191/10333/10044/29969/1490
GO:0050708	regulation of protein secretion	142	0.390941	2.20798	0.00134771	0.00842082	0.00513711	2641/6363/3495/81793/640/1236/933/56253/3458/51311/6352/914/9607/1401/26253/283420/6422/93978/2219/2213/3479/10859/952/959/5552/2633/1436/84868/199/7096/50943/51744/9447/29126/6346/55024/54209/945/11027/6348/120892/4317/114548/929/6376/4321/10125/2268/5008/26191/440068/353514/7293/8840/5027/7292/23601/131450/10333/3741/958/834/51738/284297/3717/3558/114769/247/654346/2615/7043/2625/768218/348/111…
GO:0051493	regulation of cytoskeleton organization	79	0.390786	1.9993	0.00147493	0.00842082	0.00513711	1236/6366/26228/5341/399/7454/6422/11151/3071/8477/1436/3059/6863/406929/3055/9535/6356/397/6376/406904/3383/9353/11170/51466/57580/171024/4208/5027/1901/25802/2042/1490/7043/11075/25999/7010/2006/684/22899/10850/1902/1540/85360/5159/2316/4130/57381/91624/88/81551/50507/5345/6369/6712/54551/89780/442721/221074
GO:0032102	negative regulation of response to external stimulus	106	0.390472	2.093	0.00142653	0.00842082	0.00513711	1991/10563/5788/9607/100528032/26228/89790/1269/225/56833/2213/10875/3479/3559/197358/84868/3593/199/50943/406929/79626/22914/5740/11027/406951/2841/4057/114548/2358/6376/710/284340/2811/3082/9353/116379/406995/56963/2247/54/26585/6347/7057/131450/4210/5176/51738/3558/114769/2113/116443/2625/768218/2294/348/10203/1843/7010/4889/9021/6696/7133/114132/4345/7128/2191/3586/56920/730249/113/10501/1001…
GO:0110053	regulation of actin filament organization	49	0.388454	1.79582	0.00782473	0.0256931	0.015674	1236/6366/5341/7454/6422/11151/3071/8477/3059/6863/406929/3055/9535/6356/6376/3383/9353/51466/57580/171024/1901/25802/1490/7043/2006/22899/1902/2316/88/50507/5345/6369/6712/54551/442721
GO:2000145	regulation of cell motility	272	0.388096	2.42276	0.00121065	0.00842082	0.00513711	1991/6363/10563/1236/729230/3458/5788/3627/6352/6366/7060/100528032/26228/64805/7454/6351/6422/11151/6846/56833/8174/3071/3479/972/9750/1240/1436/55619/6693/719/1880/199/1545/3676/7941/6863/406929/1230/6403/29126/6346/4223/81704/22914/54209/51225/3687/64581/2833/406951/2841/11314/6423/6348/5293/2358/6356/10457/397/57413/6355/6376/1524/127435/63940/7852/8995/728/3383/284340/2268/6354/57091/2252/30…
GO:1902903	regulation of supramolecular fiber organization	63	0.388057	1.87783	0.00310078	0.0124031	0.00756649	1236/6366/5341/7454/6422/11151/3071/8477/3059/6863/406929/3055/9535/6356/6376/406904/3383/9353/51466/57580/171024/4208/11117/1901/25802/1490/7043/11075/165/348/25999/2006/1410/1139/22899/1902/2316/4130/88/50507/5345/6369/6712/54551/442721/221074
GO:0051924	regulation of calcium ion transport	79	0.387925	1.98466	0.00147493	0.00842082	0.00513711	2641/115352/4283/3627/6352/6373/3603/64805/6351/8832/11151/5294/920/930/10859/10288/1230/5142/945/11027/845/6348/6376/22953/7852/5026/117/406904/3383/353514/1193/387129/5027/6347/187/287/4638/477/10268/5350/8787/57158/28954/6546/51393/596/2149/7070/8291
GO:0051338	regulation of transferase activity	176	0.387331	2.24828	0.00133511	0.00842082	0.00513711	1991/2641/6363/566/1236/8115/3458/5788/3627/6352/653361/6366/54900/9607/26228/5920/64805/399/11184/6422/84174/796/56833/5294/3071/920/3479/972/930/959/23533/1436/221472/2209/3593/3937/2357/7453/406929/9770/406911/11314/9535/6423/4057/120892/2358/7852/728/2322/9839/10125/284340/2268/57091/3082/203447/2255/146850/54757/26191/5880/353514/4914/2247/93649/26585/5027/3356/7057/1116/154/4921/116986/1027…
GO:1901342	regulation of vasculature development	125	0.385345	2.11333	0.00140647	0.00842082	0.00513711	406944/10563/729230/1215/3627/7060/3689/1536/5579/6422/356/26051/719/1545/7453/406929/4223/126259/5740/3687/55273/406951/718/406911/6423/6356/10457/6376/1524/7852/728/406904/3082/23166/2277/1634/146850/2247/93649/126393/406994/7057/1116/406964/11117/577/187/5176/958/51738/406977/358/25960/4804/2113/6772/23213/8434/4881/8742/442909/7010/8038/1285/1139/494326/94/5168/406919/64094/22846/7128/7098/79…
GO:0044093	positive regulation of molecular function	358	0.385161	2.49655	0.0011655	0.00842082	0.00513711	1991/2641/6363/10563/2208/566/5657/115352/1236/8115/729230/3662/3458/654816/5788/6352/1378/653361/3702/6366/496/9607/1794/374403/149628/26228/117289/5920/5341/64805/3689/11184/64333/6367/64926/5579/6368/695/6351/654817/6422/796/356/6846/5294/3071/8698/920/3479/972/6362/8477/930/9750/959/23533/1436/55619/3059/55843/10346/221472/6357/64407/9938/2209/3593/5996/3937/257106/2357/10235/9744/6361/9459/3…
GO:0040012	regulation of locomotion	285	0.384336	2.40933	0.00120919	0.00842082	0.00513711	1991/6363/10563/566/1236/729230/3458/5788/3627/6352/6366/7060/1233/100528032/26228/3603/64805/7454/6351/6422/11151/6846/56833/8174/3071/3479/972/9750/1240/1436/55619/6693/719/1880/199/1545/3676/7941/6863/406929/1230/6403/29126/6346/4223/81704/22914/54209/51225/3687/64581/2833/406951/2841/11314/6423/6348/5293/120892/56670/2358/6356/10457/397/57413/6355/6376/1524/127435/63940/7852/8995/728/3383/284…
GO:0010810	regulation of cell-substrate adhesion	58	0.384014	1.83384	0.00625	0.0214365	0.0130773	1236/916/6366/25890/6422/2633/151887/22915/6376/4321/57091/11170/5880/57580/2192/2199/7057/1295/4921/11117/4617/2042/3717/2294/6370/7010/3491/596/1435/948/7070/5212/94/1842/64094/79812/10631/2316/9806/340533/574506/55679/10630/5764
GO:1902532	negative regulation of intracellular signal transduction	88	0.383801	1.99085	0.00146413	0.00842082	0.00513711	933/5788/54900/5341/399/64926/6422/84174/972/9750/2633/197358/9938/406929/55024/597/9770/406951/845/406911/11314/6423/120892/114548/9353/7078/2099/26191/1193/2192/5027/7057/11117/187/57493/4318/222487/6772/768218/348/1843/8651/3708/10385/442909/596/7099/9021/1902/7128/1540/1847/10019/11213/574506/113791/54625/652
GO:0030036	actin cytoskeleton organization	129	0.383699	2.1165	0.00141044	0.00842082	0.00513711	1236/6366/1794/26228/5341/399/7454/6422/11151/3071/3936/8477/1436/3059/221472/9938/199/7305/6863/406929/3055/7456/845/9535/64098/9051/6356/397/6376/752/7148/1264/406904/3383/57091/2252/203447/2255/9353/11170/4604/5880/51466/57580/8522/171024/4208/219537/89846/4629/1901/5239/165904/25802/2042/27295/51738/3717/80731/358/1490/23136/7043/91010/57471/7010/596/1809/2006/22808/70/684/11155/23022/22899/2…
GO:0030278	regulation of ossification	56	0.383633	1.8222	0.00782473	0.0256931	0.015674	6422/3479/5552/6863/406929/1230/9770/6423/6348/4057/338773/9464/4256/3082/4958/6096/4880/26585/4208/8840/5027/154/4921/1901/2737/2735/117581/7043/3488/6546/654/3491/596/1435/63923
GO:0045055	regulated exocytosis	231	0.382144	2.32463	0.00124844	0.00842082	0.00513711	1991/4353/566/5657/932/57126/729230/1511/5788/1378/1669/1521/3683/6402/1794/374403/963/5341/3689/64333/1536/160364/5579/695/8832/2219/11151/5294/3071/2213/10875/3479/5552/4332/51411/3903/338339/10288/100049587/719/51816/2215/7305/1118/2357/6037/5199/3684/6403/8676/3055/3101/2207/53831/3687/945/22915/718/2162/11314/84329/9535/6348/4057/5293/2212/120892/4317/27180/2358/929/8778/150372/710/84106/103…
GO:0051896	regulation of protein kinase B signaling	64	0.379964	1.85075	0.00763359	0.025248	0.0154025	6363/1236/50852/6366/29851/64805/940/5294/930/23533/3059/942/406929/55024/941/6348/5293/7409/6376/1524/2252/3082/5008/2255/2099/5880/2247/7057/1116/10268/406977/2625/3488/3932/10385/442909/7010
GO:0098771	inorganic ion homeostasis	208	0.379857	2.26487	0.001287	0.00842082	0.00513711	1991/931/6363/793/10563/643/2829/84636/4283/27334/1236/729230/5788/3627/6352/1043/495/1234/6366/6373/496/1233/10663/5579/6368/796/356/11151/56833/5294/8698/286530/1237/920/8477/930/952/1240/2359/6357/719/730/10800/2357/6863/1230/6346/285195/2833/286133/2841/845/6348/4057/120892/6332/2358/6356/6355/6376/1524/51554/5729/22953/7852/5026/728/3736/117/406904/147138/6354/54757/3778/2099/6424/3577/1193/…
GO:0055080	cation homeostasis	206	0.37974	2.25848	0.0012987	0.00842082	0.00513711	1991/931/6363/793/10563/643/2829/84636/4283/27334/1236/729230/5788/3627/6352/1043/495/1234/6366/6373/496/1233/10663/5579/6368/796/356/11151/56833/5294/8698/286530/1237/920/8477/930/952/1240/2359/6357/719/730/10800/2357/6863/1230/6346/285195/2833/286133/2841/845/6348/4057/120892/6332/2358/6356/6355/6376/1524/51554/5729/22953/7852/5026/728/3736/117/406904/147138/6354/54757/3778/2099/3577/1193/2247/…
GO:0032872	regulation of stress-activated MAPK cascade	53	0.379053	1.77557	0.0125786	0.0380945	0.0232395	6363/1236/939/653361/6366/6504/11184/6422/2213/959/221472/406929/9770/6423/4317/9464/9839/10125/3082/203447/26191/406995/355/10333/29969/1490
GO:0070302	regulation of stress-activated protein kinase signaling cascade	53	0.379053	1.77557	0.0125786	0.0380945	0.0232395	6363/1236/939/653361/6366/6504/11184/6422/2213/959/221472/406929/9770/6423/4317/9464/9839/10125/3082/203447/26191/406995/355/10333/29969/1490
GO:0050730	regulation of peptidyl-tyrosine phosphorylation	73	0.378934	1.91476	0.00149031	0.00842082	0.00513711	3458/5788/6352/653361/916/7060/26228/3689/59067/6422/920/3479/972/64092/1436/3059/2209/3593/55024/54209/941/11314/6423/8995/2322/3383/57091/2252/3082/5008/2255/116379/353514/26585/3356/958/51738/3717/3558/5175/8651/9467/654/9021/948/7070/5168/3690
GO:0002791	regulation of peptide secretion	150	0.377964	2.13867	0.00135135	0.00842082	0.00513711	2641/6363/3495/81793/640/1236/933/56253/3458/51311/6352/914/9607/1401/26253/283420/6422/93978/2219/2213/3479/972/10859/952/959/5552/2633/1436/84868/199/7096/50943/51744/9447/29126/6346/55024/54209/945/11027/6348/120892/4317/114548/929/6376/4321/10125/2268/5008/26191/440068/353514/7293/8840/5027/1393/7292/23601/131450/10333/3741/958/834/51738/284297/3717/3558/114769/247/654346/2615/7043/2625/76821…
GO:0051224	negative regulation of protein transport	49	0.377225	1.74391	0.0125196	0.0379904	0.023176	933/51311/6422/2213/10859/5552/2633/91319/50943/55024/120892/114548/6376/26191/440068/353514/7293/131450/10333/29969/51738/284297/114769/2615/768218/348/91543/10385/2149/948/4345/7128/3586
GO:1904950	negative regulation of establishment of protein localization	49	0.377225	1.74391	0.0125196	0.0379904	0.023176	933/51311/6422/2213/10859/5552/2633/91319/50943/55024/120892/114548/6376/26191/440068/353514/7293/131450/10333/29969/51738/284297/114769/2615/768218/348/91543/10385/2149/948/4345/7128/3586
GO:0051403	stress-activated MAPK cascade	60	0.376791	1.80696	0.00788644	0.0258407	0.015764	6363/1236/939/653361/6366/6504/11184/6422/2213/959/221472/406929/9459/9770/6423/4317/9464/9839/10125/3082/203447/26191/406995/355/10333/10044/29969/1490/1843/5602/1410/7099/1540/7098/392255/3965
GO:0009306	protein secretion	171	0.376664	2.18001	0.00133511	0.00842082	0.00513711	2641/6363/3495/115362/81793/640/1236/933/56253/3458/51311/6352/914/160365/54900/9607/1401/5341/26253/283420/6422/93978/2219/7432/2213/3479/10859/952/959/5552/2633/1436/84868/199/10673/3937/7096/50943/51744/9447/29126/6346/55024/54209/945/11027/6348/120892/56670/4317/114548/929/6376/4321/10125/2268/5008/5452/6865/26191/440068/353514/7293/8840/5027/7292/23601/1116/131450/10333/3741/958/4053/834/517…
GO:0071496	cellular response to external stimulus	62	0.375987	1.81124	0.00625978	0.0214462	0.0130832	5788/51311/9607/51284/64805/1536/6422/9750/199/2350/3676/7412/406911/6423/120892/3383/8740/11170/4316/93649/3659/5027/355/943/3428/6506/958/834/477/358/7482/654/596/7099/359/27063/7098/3600/10631/3162/3371/552
GO:0048514	blood vessel morphogenesis	194	0.375113	2.21214	0.00130208	0.00842082	0.00513711	406944/10563/729230/1215/3627/7060/3689/1536/5579/6422/356/5294/26051/719/6688/1545/7453/406929/4223/126259/5740/3687/55273/2833/406951/718/406911/6423/9421/6356/10457/6376/1524/7852/9464/728/1890/406904/284340/3082/23166/2277/1634/2255/9353/146850/6943/84870/2247/93649/26585/126393/6347/406994/7057/1116/1295/406964/1296/11117/1901/577/187/57493/4638/5176/958/51738/5396/10268/4313/406977/5175/358…
GO:0002792	negative regulation of peptide secretion	48	0.374083	1.72031	0.017134	0.0496917	0.0303143	933/51311/9607/6422/2213/972/10859/5552/2633/50943/55024/114548/6376/26191/440068/353514/7293/1393/131450/10333/51738/284297/114769/2615/768218/348/91543/10385/2149/4345/7128/3586
GO:0051223	regulation of protein transport	162	0.373873	2.14253	0.00135501	0.00842082	0.00513711	2641/6363/3495/81793/640/1236/933/56253/3458/51311/6352/914/9607/1401/3689/26253/283420/6422/93978/2219/2213/3479/3936/10859/952/959/5552/2633/1436/3059/84868/199/91319/7096/50943/51744/3684/9447/29126/6346/55024/54209/945/11027/6348/120892/4317/114548/929/6376/4321/10125/2268/5008/26191/440068/5880/353514/7293/8840/5027/7292/23601/131450/2737/10333/3741/958/29969/834/51738/284297/3717/3558/11476…
GO:0032970	regulation of actin filament-based process	77	0.373092	1.89965	0.0014881	0.00842082	0.00513711	1236/6366/26228/5341/399/7454/6422/11151/3071/8477/1436/3059/6863/406929/3055/5142/9535/6356/397/6376/406904/3383/9353/11170/51466/57580/171024/4208/1901/287/25802/2042/477/5350/1490/29119/7043/7010/2006/684/22899/10850/1902/5159/2702/2316/57381/88/10630/50507/5345/6369/6712/54551/442721
GO:0001894	tissue homeostasis	58	0.372398	1.77837	0.009375	0.0299223	0.018254	3502/3512/729230/3514/54440/3493/3494/9607/796/11151/952/1436/4057/338773/81501/5880/54/9290/5027/154/1901/1513/1490/6121/1472/3988/54360/596/1435/7099/2149/6696/3690/567/7128
GO:1902533	positive regulation of intracellular signal transduction	292	0.370933	2.33983	0.00119617	0.00842082	0.00513711	1991/2641/6363/84636/115352/27334/1236/50852/939/3458/5788/6352/653361/916/6366/9607/149628/3587/29851/51284/388325/6504/64805/11184/6367/10870/59067/5579/6368/6351/93978/356/6846/940/10537/5294/286530/2213/920/3479/972/6362/8477/930/959/23533/3575/1436/3059/10346/221472/6357/942/84868/3593/1880/6285/1545/7535/80833/2357/406929/6361/1230/6403/6346/55024/6349/54209/9770/406951/2841/941/11314/6348/…
GO:0031098	stress-activated protein kinase signaling cascade	61	0.370876	1.78812	0.00777605	0.0256152	0.0156265	6363/1236/939/653361/6366/6504/11184/6422/2213/959/221472/406929/9459/9770/6423/4317/9464/9839/10125/3082/203447/26191/406995/355/10333/10044/29969/1490/1843/5602/1410/7099/1540/7098/392255/3965
GO:0070201	regulation of establishment of protein localization	166	0.370757	2.12973	0.00134589	0.00842082	0.00513711	2641/6363/3495/81793/640/1236/933/56253/3458/51311/6352/914/3002/9607/1401/3689/26253/283420/6422/93978/2219/2213/3479/3936/10859/952/959/5552/2633/1436/3059/84868/199/91319/7096/50943/51744/3684/9447/29126/6346/55024/54209/945/11027/6348/120892/4317/114548/929/6376/4321/10125/2268/5008/26191/440068/5880/353514/7293/8840/5027/7292/23601/131450/2737/10333/3741/958/29969/834/51738/284297/3717/3558/…
GO:0019725	cellular homeostasis	243	0.370587	2.27451	0.00124844	0.00842082	0.00513711	1991/2641/4353/931/6363/793/10563/643/2829/84636/4283/27334/1236/729230/1215/5788/3627/6352/1043/653361/495/1234/6366/6373/496/1233/9607/10663/1536/5579/6368/796/356/11151/56833/5294/8698/286530/1237/920/8477/930/952/1240/2359/6357/719/730/10800/2357/6863/1230/6346/3101/285195/2833/406951/286133/2841/845/84329/6348/4057/120892/2358/6356/6355/6376/1524/51554/5729/22953/7852/5026/728/117/406904/338…
GO:0097305	response to alcohol	57	0.370398	1.75146	0.00956938	0.030448	0.0185748	6363/1236/939/1234/6366/11184/1536/6422/6688/7412/6348/2742/929/5729/117/3383/6354/9353/140596/54331/4880/5737/1393/7292/3779/6586/3558/116443/2625/111/70/3490/113/10365/3371/5031/552/57817
GO:0051270	regulation of cellular component movement	290	0.37008	2.32912	0.00120192	0.00842082	0.00513711	1991/6363/10563/1236/729230/3458/5788/3627/6352/6366/7060/100528032/26228/64805/7454/6351/6422/11151/6846/56833/8174/3071/3479/972/9750/1240/1436/55619/6693/719/1880/199/1545/3676/7941/6863/406929/1230/6403/29126/6346/4223/81704/22914/54209/51225/5142/3687/64581/2833/406951/2841/11314/6423/6348/5293/2358/6356/10457/397/57413/6355/6376/1524/127435/63940/7852/8995/728/406904/3383/284340/2268/6354/5…
GO:0001568	blood vessel development	207	0.368347	2.19278	0.00129366	0.00842082	0.00513711	406944/10563/729230/1215/3627/7060/3689/1536/5579/6422/356/5294/26051/719/6688/1545/7453/406929/4223/126259/5740/3687/55273/2833/406951/718/406911/6423/9421/6356/10457/6376/1524/7852/9464/728/1890/406904/284340/3082/23166/2277/1634/2255/9353/146850/6943/84870/2247/93649/26585/4208/126393/6347/406994/7057/1116/1295/4066/7472/406964/1296/11117/1901/577/2737/187/57493/4638/5176/958/51738/5396/10268/…
GO:0006887	exocytosis	245	0.368263	2.26334	0.00125156	0.00842082	0.00513711	1991/4353/566/5657/932/57126/729230/1511/3458/5788/6352/1378/1669/1521/3683/6402/1794/374403/963/5341/3689/64333/1536/160364/5579/695/8832/64005/2219/11151/5294/3071/2213/10875/3479/5552/4332/51411/3903/338339/10288/1731/100049587/719/51816/2215/7305/1118/2357/6037/1230/5199/3684/6403/8676/3055/3101/2207/53831/3687/945/22915/718/2162/11314/84329/9535/6348/4057/5293/2212/120892/4317/27180/2358/929…
GO:0010638	positive regulation of organelle organization	84	0.367281	1.89588	0.00146843	0.00842082	0.00513711	2641/1236/1618/6366/3002/26228/5341/7454/6422/11151/940/3071/3479/3936/8477/3059/50943/6863/3055/54209/9535/120892/6356/6376/406904/3383/1634/5880/51466/171024/5027/154/25802/4318/5588/4478/1490/7043/11075/2625/7010/8743/596/27141/22899/10850/1902/8447/5159
GO:0072358	cardiovascular system development	212	0.366983	2.1961	0.00127227	0.00842082	0.00513711	406944/10563/729230/1215/3627/7060/3689/1536/5579/6422/356/5294/26051/719/6688/1545/7453/406929/4223/126259/5740/3687/55273/2833/406951/718/406911/6423/9421/6356/10457/6376/1524/7852/9464/728/1890/406904/284340/3082/23166/2277/1634/2255/9353/146850/6943/84870/2247/93649/26585/4208/126393/6347/406994/7057/1116/1295/4066/7472/406964/1296/11117/1901/577/2737/187/57493/4638/5176/958/51738/5396/10268/…
GO:0055082	cellular chemical homeostasis	223	0.366891	2.22705	0.00125313	0.00842082	0.00513711	1991/2641/931/6363/793/10563/643/2829/84636/4283/27334/1236/729230/1215/5788/3627/6352/1043/495/1234/6366/6373/496/1233/9607/10663/5579/6368/796/356/11151/56833/5294/8698/286530/1237/920/8477/930/952/1240/2359/6357/719/730/10800/2357/6863/1230/6346/3101/285195/2833/406951/286133/2841/845/6348/4057/120892/2358/6356/6355/6376/1524/51554/5729/22953/7852/5026/728/117/406904/3383/6354/3778/2099/3577/1…
GO:0043065	positive regulation of apoptotic process	137	0.366351	2.05033	0.00136986	0.00842082	0.00513711	3620/3458/5788/6352/3001/3002/4049/6422/5133/356/10537/10859/959/4332/221472/3593/6285/1545/7305/3676/9459/3684/29126/5740/64581/9770/406951/406911/6423/6348/5293/114548/7409/406904/2487/9353/3778/7078/6424/57580/4208/5027/6347/89846/7057/355/943/3433/25816/4318/958/8013/834/3717/8406/151112/1490/7052/4804/7043/1843/3932/25999/8742/8743/3491/1285/596/27141/186/2149/7133/9262/10628/27063/1902/2286…
GO:0001944	vasculature development	211	0.365933	2.18898	0.00127551	0.00842082	0.00513711	406944/10563/729230/1215/3627/7060/3689/1536/5579/6422/356/5294/26051/719/6688/1545/7453/406929/4223/126259/5740/3687/55273/2833/406951/718/406911/6423/9421/6356/10457/6376/1524/7852/9464/728/1890/406904/284340/3082/23166/2277/1634/2255/9353/146850/6943/84870/2247/93649/26585/4208/126393/6347/406994/7057/1116/1295/4066/7472/406964/1296/11117/1901/577/2737/187/57493/4638/5176/958/51738/5396/10268/…
GO:0006937	regulation of muscle contraction	49	0.365828	1.69122	0.0172144	0.0497844	0.0303708	406944/5294/5142/845/3736/1264/2982/406904/6865/3778/1129/1193/93649/126393/154/5724/287/10398/51738/477/5350/4660/1490/29119/59272/1136/10203/6546/2149/2702/844/2316/4608
GO:0008285	negative regulation of cell proliferation	200	0.365157	2.15897	0.0013089	0.00842082	0.00513711	100126316/26279/3620/23495/3458/55423/4049/5920/6368/695/6422/80380/7432/2213/1805/3559/10859/4332/197358/1436/6693/10288/942/84868/3593/199/11326/4969/1545/7940/7305/7453/50943/406929/29126/6349/945/3604/406951/941/11314/6423/10457/57413/6355/127435/11095/11040/1264/406904/3851/2487/203447/5008/2255/27306/6424/4880/4914/93649/26585/4208/2192/3659/6347/7057/3437/406917/406964/943/2737/8929/6586/9…
GO:0002790	peptide secretion	180	0.363175	2.10859	0.0013369	0.00842082	0.00513711	2641/6363/3495/115362/81793/640/1236/933/56253/3458/51311/6352/914/160365/54900/9607/1401/5341/26253/283420/6422/93978/2219/7432/2213/3479/972/10859/952/959/5552/2633/1436/84868/199/10673/3937/7096/50943/51744/9447/29126/6346/55024/54209/945/11027/6348/120892/56670/4317/114548/929/6376/4321/10125/2268/5008/5452/6865/26191/440068/353514/7293/8840/5027/1393/7292/23601/1116/131450/10333/3741/958/405…
GO:0043068	positive regulation of programmed cell death	141	0.36308	2.04035	0.00135685	0.00842082	0.00513711	3620/3458/5788/6352/3001/3002/4049/6422/5133/356/10537/10859/959/4332/221472/3593/6285/1545/7305/3676/9459/3684/29126/5740/64581/9770/406951/406911/6423/6348/5293/120892/114548/7409/406904/2487/9353/3778/7078/6424/57580/4914/4208/5027/6347/89846/7057/355/943/3433/25816/4318/958/8013/834/3717/8406/151112/1490/7052/4804/7043/1843/3932/25999/8742/8743/3491/1285/596/27141/186/2149/7133/9262/10628/270…
GO:0090087	regulation of peptide transport	170	0.362907	2.10022	0.00132979	0.00842082	0.00513711	2641/6363/3495/81793/640/1236/933/56253/3458/51311/6352/914/9607/1401/3689/26253/283420/6422/93978/2219/2213/3479/972/3936/10859/952/959/5552/2633/1436/3059/84868/199/91319/7096/50943/51744/3684/9447/29126/6346/55024/54209/945/11027/6348/120892/4317/114548/929/6376/4321/10125/2268/5008/26191/440068/5880/353514/7293/8840/5027/1393/7292/23601/131450/2737/10333/3741/958/29969/834/51738/284297/3717/3…
GO:0040013	negative regulation of locomotion	109	0.362725	1.9556	0.00141844	0.00842082	0.00513711	1991/10563/6366/100528032/26228/7454/6422/56833/972/9750/199/1545/406929/4223/22914/406951/2841/11314/6423/397/57413/6376/1524/127435/1634/9353/51466/3036/2247/93649/26585/4208/2192/6347/406994/7057/131450/406917/406964/11117/5176/51738/247/23213/2625/3488/348/1843/8434/6370/257144/596/1809/186/7070/94/63923/684/22846/4345/79812/56920/1281/10501/3162/79772/340533/574506/7075/5764/8519
GO:0006979	response to oxidative stress	66	0.362706	1.77698	0.00911854	0.0292249	0.0178286	4353/6363/1236/653361/1536/695/952/199/1545/26034/8807/120892/3082/139189/10516/4688/4689/10333/3741/4318/8013/3717/4313/358/2113/6772/10218/348/1843/2983/6546/596/1410/7099/948/10628/253827/7128/3586/5159/10365/6649/3162/79772
GO:0071396	cellular response to lipid	151	0.361596	2.05082	0.00134953	0.00842082	0.00513711	10563/4283/1511/3627/6352/1234/1669/6373/100528032/26228/11184/6422/389643/80380/923/10859/9450/10288/942/84868/3593/1053/4360/3055/29126/22914/5142/11027/941/406911/6348/4057/114548/929/6376/1524/5729/2322/3383/6096/140596/11170/54331/2099/26191/440068/6943/5737/4208/8564/6347/1393/4064/7292/7472/57379/23643/3779/671/5724/2042/5176/8013/834/2672/3717/477/10268/114769/4478/358/5241/167465/768218/…
GO:0046677	response to antibiotic	68	0.360998	1.79648	0.00887574	0.0285656	0.0174264	939/1233/1536/4261/6688/1545/7412/8807/2742/120892/929/6507/117/3383/6354/3082/4880/4208/1393/8639/3779/3741/8013/3717/3558/358/2113/116443/6772/2625/111/1843/6546/596/1410/70/1543/10628/7128/3586/5159/113/10365/3162/3371/249
GO:0032880	regulation of protein localization	207	0.360657	2.14699	0.00129366	0.00842082	0.00513711	2641/6363/3495/81793/640/1236/933/56253/3458/51311/6352/914/3002/9607/149628/1401/3689/919/26253/283420/11006/6422/93978/2219/7432/2213/3479/3936/9750/10859/952/959/5552/2633/1436/3059/10346/84868/199/7305/91319/7096/50943/51744/3684/9447/29126/6346/55024/2207/54209/945/11027/6348/120892/4317/114548/929/6376/4321/10125/2268/5008/26191/440068/5880/353514/7293/8840/5027/7292/23601/131450/2737/10333…
GO:0001933	negative regulation of protein phosphorylation	68	0.359359	1.78832	0.00887574	0.0285656	0.0174264	3458/5788/54900/6422/64092/2633/7453/406929/9770/11314/9535/6423/120892/2675/3082/9353/7078/26191/93649/26585/2192/5027/406994/11117/57493/3558/2167/116496/348/1843/8651/9467/10385/7099/5577/9021/7070/7128/1540/1847/10019/11213/574506
GO:0032940	secretion by cell	419	0.358192	2.34547	0.00114155	0.00842082	0.00513711	1991/2641/4353/6363/3495/566/5657/115362/81793/640/932/1236/57126/933/729230/56253/1511/3458/5788/51311/6352/1378/1669/1521/914/3683/160365/6402/54900/9607/1794/374403/1401/963/5341/64805/3689/64333/1536/160364/26253/5579/695/283420/6422/8832/93978/64005/2219/11151/5294/3071/7432/2213/10875/3479/6572/10859/952/959/5552/4332/2633/51411/1436/3903/338339/10288/1731/100049587/84868/719/199/10673/3937…
GO:0090257	regulation of muscle system process	70	0.356123	1.7877	0.00745157	0.0247582	0.0151037	406944/497189/221476/5294/140947/3479/199/5142/845/9464/3736/1264/2982/406904/6865/3778/1129/1193/6442/93649/126393/154/5724/287/8013/10398/51738/477/5350/406977/4660/1490/29119/59272/1136/3488/10203/6546/2149/7133/2702/844/2316/4608
GO:0030029	actin filament-based process	153	0.354608	2.01885	0.00134771	0.00842082	0.00513711	1236/6366/1794/26228/5341/399/7454/6422/11151/3071/3936/8477/1436/3059/221472/9938/199/7305/6863/406929/3055/7456/5142/845/9535/64098/9051/6356/397/6376/752/7148/1264/406904/3383/57091/2252/203447/2255/9353/11170/4604/5880/51466/57580/8522/171024/4208/219537/89846/1674/4629/1901/5239/165904/287/3762/3741/25802/2042/6330/27295/51738/3717/477/80731/5350/358/1490/29119/23136/6444/7043/91010/57471/74…
GO:1902531	regulation of intracellular signal transduction	412	0.354254	2.31495	0.00114679	0.00842082	0.00513711	1991/2641/6363/84636/115352/27334/1236/50852/933/939/3458/5788/6352/653361/916/6366/54900/9607/149628/3587/29851/51284/117289/388325/6504/5341/64805/399/11184/64333/6367/64926/10870/59067/5579/6368/6351/6422/84174/93978/356/6846/940/10537/5294/286530/2213/920/3479/972/6362/8477/930/9750/959/1240/2633/23533/3575/197358/1436/27128/3059/55843/26051/10346/221472/6357/942/84868/9938/3593/1880/6285/154…
GO:0050801	ion homeostasis	225	0.354253	2.15055	0.00124533	0.00842082	0.00513711	1991/931/6363/793/10563/643/2829/84636/4283/27334/1236/729230/5788/3627/6352/1043/495/1234/6366/6373/496/1233/10663/5579/6368/796/356/11151/56833/5294/8698/286530/1237/920/8477/930/952/1240/2359/6357/719/730/10800/2357/6863/1230/6346/285195/2833/286133/2841/845/6348/4057/120892/6332/2358/6356/6355/6376/1524/51554/5729/22953/7852/5026/728/3736/117/406904/147138/6354/1634/54757/3778/2099/6424/3577/…
GO:0010942	positive regulation of cell death	157	0.354056	2.0197	0.00134771	0.00842082	0.00513711	3620/3458/5788/6352/3001/3002/4049/3689/712/6422/5133/356/10537/2213/10859/959/4332/221472/3593/6285/1545/7305/3676/9459/3684/29126/5740/64581/9770/406951/406911/6423/6348/5293/120892/114548/7409/406904/2487/9353/3778/7078/6424/57580/4914/4208/8564/5027/6347/89846/7057/355/943/10333/3433/25816/4318/958/8013/834/3717/10268/8406/151112/1490/7052/4804/7043/1843/3776/3932/25999/8742/8743/3491/1285/59…
GO:0007015	actin filament organization	80	0.353877	1.81725	0.00146413	0.00842082	0.00513711	1236/6366/5341/399/7454/6422/11151/3071/3936/8477/3059/9938/199/6863/406929/3055/7456/9535/9051/6356/6376/3383/57091/9353/11170/4604/5880/51466/57580/8522/171024/1901/165904/25802/27295/51738/3717/1490/7043/57471/596/1809/2006/70/22899/1902/2316/57381/10278/88/10580/50507/5345/6369/6712/54551/442721
GO:0044087	regulation of cellular component biogenesis	144	0.35296	1.98827	0.00134771	0.00842082	0.00513711	6363/10563/115362/1236/8115/3512/3458/6366/26228/5341/64805/7454/6422/11151/3071/3936/8477/9750/197358/3059/26051/7453/6863/406929/9447/6403/3055/64581/9535/120892/6356/4593/6376/406904/147138/3383/9353/11170/2099/5880/51466/57580/4914/171024/4208/5027/7057/4210/11117/1901/577/2823/10333/25802/2042/51738/4478/1490/7043/59272/7122/11075/348/22871/84628/170690/25999/406891/7010/3491/1809/2006/1410/…
GO:0032535	regulation of cellular component size	60	0.352712	1.69149	0.0126183	0.0381772	0.0232899	1236/6366/5341/7454/11151/3071/3575/3059/3055/9535/7409/6356/3383/9353/3778/51466/57580/5027/3792/25802/57611/361/4478/358/348/51393/2006/6900/6696/1630/56920/10501/88/51334/6369/6712/54551/89780/442721/4897/6343
GO:1903532	positive regulation of secretion by cell	118	0.352565	1.9175	0.00141044	0.00842082	0.00513711	2641/6363/3495/640/57126/56253/3458/51311/914/9607/3689/26253/283420/93978/2219/7432/3479/952/1436/84868/199/7096/51744/6863/3684/9447/29126/6346/2207/54209/945/11027/6348/120892/4317/114548/929/4321/10125/2268/5008/6865/26191/353514/7293/8564/5027/7292/23601/56729/5724/834/51738/3717/3558/247/654346/7043/2625/22871/114900/654/7099/186/2149/6696/3133/2587/27063/22861/8447/3586/3965/7424/10631/313…
GO:0097190	apoptotic signaling pathway	99	0.352286	1.8759	0.00144509	0.00842082	0.00513711	2999/939/3458/5788/916/3002/695/6422/356/940/3479/972/952/5552/1545/7305/3684/5740/597/406951/6423/120892/929/6376/1524/147138/3383/3082/2255/7078/5027/7057/3090/355/3428/23643/7185/970/4318/834/3717/3558/8406/151112/3708/3932/8742/353376/8743/596/27141/7099/186/7133/1630/367/7128/1540/7098/3965/85329/3162
GO:0043410	positive regulation of MAPK cascade	169	0.352215	2.03436	0.00133333	0.00842082	0.00513711	1991/2641/6363/115352/1236/939/5788/6352/653361/6366/9607/388325/6504/11184/6367/6368/6351/6846/5294/2213/920/3479/972/6362/959/23533/1436/221472/6357/84868/1880/2357/6361/1230/6346/55024/6349/54209/9770/6348/120892/4317/2358/6356/10457/6355/6376/7852/9464/155/8685/728/2322/9839/10125/3383/284340/6354/3082/203447/152007/5008/2255/146850/26191/353514/406995/4914/2247/9290/5027/6347/3356/7057/1116/…
GO:0033993	response to lipid	243	0.351606	2.15802	0.00124844	0.00842082	0.00513711	1991/4353/3620/6363/10563/4283/1236/1511/3627/6352/1234/6366/1669/6373/496/10225/100528032/4049/1439/26228/3587/11184/1536/1269/6422/356/389643/80380/923/920/10859/952/9450/10288/942/84868/3593/199/6285/1053/4360/7412/6863/6403/3055/29126/22914/54209/5142/11027/941/406911/6348/4057/114548/929/6376/1524/5729/728/117/2322/3383/1634/2255/9353/6096/140596/11170/54331/2099/26191/440068/6943/2326/54/57…
GO:0050731	positive regulation of peptidyl-tyrosine phosphorylation	62	0.350816	1.68999	0.0109546	0.034169	0.0208447	3458/5788/6352/653361/916/7060/26228/59067/920/3479/972/1436/3059/2209/3593/55024/54209/941/8995/2322/3383/57091/2252/3082/5008/2255/353514/26585/3356/958/51738/3717/3558/5175
GO:0010959	regulation of metal ion transport	121	0.350748	1.91623	0.00140252	0.00842082	0.00513711	406944/2641/115352/4283/3458/3627/6352/6373/3603/64805/6351/8832/11151/5294/7432/920/930/10859/10288/1230/54209/5142/945/11027/845/6348/6376/22953/7852/5026/81832/3736/117/406904/3383/353514/1193/387129/5027/6347/406994/3356/154/3792/187/2273/3779/287/3741/4638/219527/6330/477/10268/5350/8787/57158/28954/6546/23704/51393/5348/596/2149/7070/53826/8291/567/5159/844/2316/9002/3788/5031/88
GO:0034655	nucleobase-containing compound catabolic process	58	0.349328	1.6682	0.015625	0.0463186	0.0282565	3458/1618/57135/7432/3479/164668/6039/51816/1776/6037/60489/3101/5142/1617/1806/1890/57054/5698/5027/3356/57379/140564/5136/27115/5699/340152/7431/4939/25939/27350/7133
GO:2000146	negative regulation of cell motility	104	0.348587	1.86764	0.00144092	0.00842082	0.00513711	10563/6366/100528032/26228/7454/6422/56833/972/9750/199/1545/406929/4223/22914/406951/2841/11314/6423/397/57413/6376/1524/127435/1634/9353/51466/3036/2247/93649/26585/4208/2192/6347/406994/7057/131450/406917/406964/11117/5176/247/23213/2625/3488/348/1843/8434/6370/257144/596/1809/186/7070/94/63923/684/22846/4345/79812/1281/3162/79772/340533/574506/7075/5764/8519
GO:0070482	response to oxygen levels	70	0.348424	1.74906	0.0104322	0.0326536	0.0199203	4049/1536/6422/952/6285/7412/5740/22953/7852/3383/2277/3778/4880/93649/5698/7057/355/3779/3741/5699/4313/114769/358/1490/7043/2113/3708/3776/6546/7010/596/1410/1139/94/1543/27063/1902/3751/5159/7424/10631/6649/3162/7097/27087/947/5764/50507
GO:0042127	regulation of cell proliferation	447	0.346846	2.28099	0.00112994	0.00842082	0.00513711	100126316/1991/26279/3620/6363/5657/115352/4283/23495/8115/933/729230/3458/55423/51237/5788/3627/6352/916/54440/6373/7060/160365/4049/5920/1178/6504/944/64926/3113/3115/59067/6368/695/6503/6422/356/11151/3581/940/80380/3071/7432/3109/923/2213/1805/920/3479/972/3559/3594/10859/952/959/4332/120425/3575/197358/1436/30835/6693/84417/3059/26051/10288/942/84868/3593/1880/199/6285/10148/11326/10673/4969…
GO:0035239	tube morphogenesis	240	0.346227	2.12109	0.00124688	0.00842082	0.00513711	406944/10563/729230/1215/3627/7060/3689/1536/5579/6422/356/5294/1436/26051/719/6688/1545/7453/406929/4223/126259/5740/3687/55273/2833/406951/718/406911/6423/9421/6356/10457/6376/1524/7852/9464/728/1890/9839/406904/284340/3082/23166/2277/1634/2255/9353/146850/159296/2099/6943/84870/2247/93649/26585/4208/126393/6347/406994/7057/1116/1295/7472/406964/1296/11117/1901/577/2737/187/2735/57493/4638/5176…
GO:1903531	negative regulation of secretion by cell	66	0.345838	1.69434	0.0121581	0.0370153	0.0225811	933/729230/51311/9607/64805/6422/8832/2213/10859/5552/2633/50943/55024/11314/114548/6376/5008/6865/26191/440068/353514/7293/1393/131450/10333/51738/284297/114769/2615/768218/2294/348/91543/10385/4889/186/2149/7133/4345/7128/3586/3965/3162/3134/7850
GO:0036293	response to decreased oxygen levels	66	0.343918	1.68493	0.0121581	0.0370153	0.0225811	4049/1536/6422/952/6285/7412/5740/22953/7852/3383/2277/3778/4880/93649/5698/7057/3779/3741/5699/4313/114769/358/1490/7043/2113/3708/3776/6546/7010/596/1410/1139/94/1543/27063/3751/7424/10631/6649/3162/7097/27087/947/5764/50507
GO:0051240	positive regulation of multicellular organismal process	477	0.343834	2.26508	0.00113122	0.00842082	0.00513711	1991/3620/6363/3495/566/115362/84504/1236/729230/939/56253/3662/3458/1215/5788/51311/4063/916/9840/114836/54440/914/201633/9607/100528032/2124/4049/149628/51284/5920/5341/64805/3689/3113/3115/1536/59067/26253/5579/695/283420/11006/93978/2219/940/3071/7432/923/3805/920/3479/972/3559/3594/10859/952/959/4332/30009/1240/3575/1436/6693/3059/26051/10288/942/84868/719/3593/199/6285/10148/1545/7305/7535/…
GO:0030336	negative regulation of cell migration	100	0.341622	1.81484	0.0014556	0.00842082	0.00513711	10563/6366/100528032/26228/6422/56833/972/9750/199/1545/406929/4223/22914/406951/2841/11314/6423/397/57413/6376/1524/127435/1634/9353/51466/3036/2247/93649/26585/4208/6347/406994/7057/131450/406917/406964/11117/5176/247/23213/3488/348/1843/8434/6370/257144/596/1809/186/7070/94/63923/684/22846/4345/79812/1281/3162/79772/340533/574506/7075/5764/8519
GO:1903827	regulation of cellular protein localization	62	0.34006	1.63817	0.0156495	0.0463465	0.0282736	3458/3002/149628/3689/919/11006/3936/9750/2633/3059/7305/91319/3684/2207/54209/120892/5880/2737/2042/29969/83593/10268/4478/4804/285966/10082/25999/131578/596/186/948/9495/367/1540/2316/4130/5583/88/10580/5764/652
GO:0001666	response to hypoxia	65	0.339394	1.65831	0.0121951	0.0370789	0.0226199	4049/1536/6422/952/6285/7412/5740/22953/7852/3383/2277/3778/4880/93649/5698/7057/3779/3741/5699/4313/114769/358/7043/2113/3708/3776/6546/7010/596/1410/1139/94/1543/27063/3751/7424/10631/6649/3162/7097/27087/947/5764/50507
GO:0046903	secretion	452	0.336995	2.21422	0.00113379	0.00842082	0.00513711	1991/26279/2641/4353/6363/3495/566/5657/115362/81793/640/932/1236/57126/497189/933/729230/56253/1511/3458/5788/51311/6352/1378/1669/1521/914/3683/160365/6402/54900/9607/1794/374403/1401/963/5341/64805/3689/64333/1536/160364/26253/5579/695/283420/6422/8832/93978/64005/2219/11151/5294/3071/140947/7432/2213/10875/3479/972/6572/10859/952/959/5552/4332/2633/51411/1436/3903/338339/10288/1731/100049587/…
GO:0030198	extracellular matrix organization	137	0.335593	1.87819	0.00136986	0.00842082	0.00513711	1991/1511/1215/3683/3689/25890/8174/1805/3936/3385/1545/3676/7412/151887/3684/7373/3687/7177/6423/4317/3695/1310/7148/8076/4321/7092/3383/1634/3384/4316/64386/2200/4239/10516/58494/3036/2247/26585/2192/2199/7057/3908/1295/4921/1296/4629/11117/2/1513/4617/9509/4318/4313/5175/1490/4327/2113/22801/8728/23213/165/1286/3680/1520/1306/2294/4060/284217/8434/83716/1293/3491/8038/1285/7450/2006/1462/6696/…
GO:0043067	regulation of programmed cell death	345	0.335569	2.1684	0.0011655	0.00842082	0.00513711	574436/391622/645836/2641/4353/3620/6363/566/1236/8115/939/3458/5788/3627/6352/916/1234/6366/3001/3002/2124/4049/3560/9214/917/695/6422/5133/356/11151/389643/940/10537/5294/3071/7432/3479/972/4359/10859/952/959/4332/3575/1436/3059/100288520/221472/3593/199/6285/645402/1545/100287144/7305/3676/22806/406929/79626/9459/3684/3055/29126/2207/81704/54209/5740/64581/597/9770/406951/406911/6423/6348/4057…
GO:0042981	regulation of apoptotic process	339	0.335282	2.16041	0.00117233	0.00842082	0.00513711	391622/645836/2641/4353/3620/6363/566/1236/8115/939/3458/5788/3627/6352/916/1234/6366/3001/3002/2124/4049/3560/9214/917/695/6422/5133/356/11151/389643/940/10537/5294/3071/7432/3479/972/4359/10859/952/959/4332/3575/1436/3059/100288520/221472/3593/199/6285/645402/1545/100287144/7305/3676/22806/406929/79626/9459/3684/3055/29126/2207/81704/54209/5740/64581/597/9770/406951/406911/6423/6348/4057/5293/1…
GO:0010941	regulation of cell death	381	0.333926	2.16736	0.00116009	0.00842082	0.00513711	574436/391622/645836/2641/4353/3620/6363/566/1236/8115/939/3458/5788/3627/6352/916/1234/6366/3001/3002/2124/4049/3560/9214/3689/712/917/695/6422/5133/356/11151/389643/940/10537/5294/3071/7432/3812/2213/3479/972/4359/10859/952/959/4332/3575/1436/3059/100288520/221472/3593/199/6285/645402/1545/100287144/7305/3676/22806/406929/79626/9459/3684/3055/29126/2207/81704/54209/5740/64581/597/9770/406951/40…
GO:0006915	apoptotic process	413	0.33388	2.18239	0.00114547	0.00842082	0.00513711	391622/645836/2641/4353/3620/6363/566/2999/1236/8115/939/3458/51237/5788/3627/6352/653361/916/1234/6366/3001/3004/914/3002/2124/4049/3560/1178/9214/3689/5551/5579/917/695/6422/5133/356/11151/389643/940/922/10537/5294/3071/7432/3479/972/3559/8477/4359/10859/952/959/5552/4332/3575/1436/3059/100288520/221472/3593/199/6285/6688/645402/1545/100287144/7305/1776/3676/22806/406929/79626/9459/3684/9447/30…
GO:0051047	positive regulation of secretion	124	0.333792	1.82691	0.00140449	0.00842082	0.00513711	2641/6363/3495/640/57126/56253/3458/51311/914/9607/3689/26253/283420/93978/2219/7432/3479/952/1436/84868/199/7096/51744/6863/3684/9447/29126/6346/2207/54209/945/11027/6348/120892/4317/114548/929/4321/10125/2268/5008/6865/26191/353514/7293/8564/5027/7292/23601/56729/5724/834/51738/3717/3558/247/358/654346/7043/2625/22871/114900/4881/654/7099/186/2149/6696/3133/2587/27063/22861/8447/3586/3965/7424/…
GO:0023014	signal transduction by protein phosphorylation	245	0.333591	2.05025	0.00125156	0.00842082	0.00513711	1991/2641/6363/115352/1236/939/5788/6352/653361/1234/6366/54900/9607/1439/3560/388325/6504/11184/6367/64926/6368/6351/6422/6846/5294/2213/920/3479/972/6362/3559/959/2633/23533/1436/221472/6357/84868/1880/2357/406929/6361/9459/1230/6346/55024/6349/54209/9770/11314/6423/6348/120892/4317/2358/2675/6356/10457/6355/6376/7852/9464/155/8685/728/3718/2322/3561/1438/9839/10125/3383/284340/6354/2252/3082/2…
GO:0007517	muscle organ development	97	0.333553	1.77426	0.00285307	0.0115321	0.00703512	100126316/497189/3627/221476/140947/8320/3479/9750/6285/4223/9421/22953/1310/51676/406904/1634/4604/4618/6943/6442/2247/93649/26585/4208/6876/3908/7472/3792/9242/10791/1901/2273/2735/8929/57493/150572/4638/4617/406977/2121/5079/6444/57158/22801/64091/3776/1293/596/2006/1410/22808/70/10409/27063/4015/1281/844/64321/3142/100271849/140706/57817/407007
GO:0000165	MAPK cascade	243	0.332888	2.04313	0.00124844	0.00842082	0.00513711	1991/2641/6363/115352/1236/939/5788/6352/653361/1234/6366/54900/9607/1439/3560/388325/6504/11184/6367/64926/6368/6351/6422/6846/5294/2213/920/3479/972/6362/3559/959/2633/23533/1436/221472/6357/84868/1880/2357/406929/6361/9459/1230/6346/55024/6349/54209/9770/11314/6423/6348/120892/4317/2358/2675/6356/10457/6355/6376/7852/9464/155/8685/728/3718/2322/3561/1438/9839/10125/3383/284340/6354/2252/3082/2…
GO:0051271	negative regulation of cellular component movement	109	0.332137	1.7907	0.00425532	0.0155843	0.00950716	10563/6366/100528032/26228/7454/6422/56833/972/9750/199/1545/406929/4223/22914/406951/2841/11314/6423/397/57413/6376/1524/127435/1634/9353/51466/3036/2247/93649/26585/4208/2192/6347/406994/7057/131450/406917/406964/11117/5176/247/23213/2625/3488/348/1843/8434/6370/257144/596/1809/186/7070/94/63923/684/22846/4345/79812/56920/1281/10501/3162/79772/340533/574506/7075/5764/8519
GO:0035690	cellular response to drug	85	0.332114	1.71486	0.00593472	0.0204234	0.0124592	10974/969/64805/11184/1536/6422/56833/199/6688/1545/2350/9447/5142/8807/845/2742/120892/7852/3383/6354/3082/9353/140596/26191/1129/4914/4208/5027/1393/3779/5724/5176/8013/358/2113/1136/111/7431/2983/6546/1139/186/2908/567/7128/7098/3586/730249/113/10365/3162/59340/6001
GO:0051235	maintenance of location	78	0.331077	1.68487	0.00749625	0.0248798	0.0151779	6363/4283/1236/5788/3627/1234/6366/6373/1401/356/11151/920/930/5552/718/845/6348/4481/6376/406904/375387/2200/1193/23345/2247/387129/5027/3356/5330/187/287/477/5350/23136/57158/348/3708/3932/6546/2149/948/7070/8291/2516/3690/2760/3586/844/2316/4052/9002
GO:0043408	regulation of MAPK cascade	205	0.330738	1.96674	0.0012987	0.00842082	0.00513711	1991/2641/6363/115352/1236/939/5788/6352/653361/6366/54900/9607/388325/6504/11184/6367/6368/6351/6422/6846/5294/2213/920/3479/972/6362/959/2633/23533/1436/221472/6357/84868/1880/2357/406929/6361/1230/6346/55024/6349/54209/9770/11314/6423/6348/120892/4317/2358/6356/10457/6355/6376/7852/9464/155/8685/728/2322/9839/10125/3383/284340/6354/3082/203447/152007/5008/2255/146850/7078/26191/353514/406995/4…
GO:0051130	positive regulation of cellular component organization	221	0.329698	1.99985	0.00125313	0.00842082	0.00513711	2641/6363/10563/566/115362/4283/1236/8115/3512/3458/1618/55423/5788/6366/3002/1794/3560/26228/963/5341/64805/7454/6422/11151/940/3071/2213/3479/3936/8477/9750/3059/146722/7305/7453/50943/6863/9447/3055/2207/54209/64581/718/9535/120892/2358/6356/929/6376/10326/7852/3561/9839/406904/3383/57091/3082/8740/1634/57699/9353/4618/81501/2099/6424/5880/51466/57580/4914/171024/720/26585/5027/6347/154/4921/1…
GO:0051247	positive regulation of protein metabolic process	375	0.32922	2.13605	0.00116144	0.00842082	0.00513711	1991/2641/6363/566/115352/1236/8115/729230/939/3662/3458/1618/5788/51311/6352/1378/653361/916/6366/7060/9607/57135/149628/26228/51284/388325/6504/11184/6367/1536/59067/6368/6351/796/356/6846/940/5294/3071/7432/2213/920/3479/972/6362/959/23533/1436/6693/3059/26051/10288/221472/6357/942/84868/2209/3593/1880/199/10148/3937/7305/115650/2357/7096/50943/284654/6361/1230/9447/6346/55024/6349/54209/4050/…
GO:0051050	positive regulation of transport	249	0.329132	2.02804	0.00124224	0.00842082	0.00513711	2641/6363/3495/566/4283/640/57126/729230/56253/3458/55423/5788/3627/51311/6352/6366/6373/914/3002/9607/1794/3560/26228/64805/3689/26253/6351/283420/93978/2219/3071/7432/2213/920/3479/930/952/1436/3059/146722/84868/199/7096/51744/6863/1230/3684/9447/29126/6346/2207/54209/945/64581/11027/718/6348/120892/4317/114548/2358/929/6376/22953/10326/5026/4321/3736/117/3561/10125/406904/2268/5008/6865/26191/…
GO:0051241	negative regulation of multicellular organismal process	366	0.3286	2.13344	0.00116279	0.00842082	0.00513711	100126316/406944/1991/3620/10563/84504/497189/729230/3458/5788/3627/51311/7060/201633/3902/9607/10225/23547/221476/26228/6504/29909/695/225/11006/6422/8832/5133/796/356/714/56833/80380/5294/3071/140947/2213/10875/3479/972/10859/952/5552/30009/1240/2633/197358/84868/3593/6285/11326/7305/50943/2202/6863/406929/1230/29126/4223/55024/54209/5142/945/406951/2841/406911/6423/6348/4057/338773/50856/12089…
GO:0008284	positive regulation of cell proliferation	277	0.32758	2.04334	0.00121803	0.00842082	0.00513711	1991/6363/5657/115352/8115/729230/3458/55423/51237/5788/3627/6352/916/54440/7060/160365/4049/6504/64926/3113/3115/59067/6422/356/11151/940/80380/3071/7432/3109/923/920/3479/972/3559/3594/952/959/120425/3575/1436/30835/3059/26051/10288/942/84868/3593/1880/199/6285/10148/10673/912/2350/3676/7535/115650/7412/50943/6863/3055/29126/126259/3687/64581/941/406911/6423/4057/338773/6356/6376/1524/4321/728/…
GO:0072657	protein localization to membrane	72	0.327376	1.65231	0.0134529	0.0404638	0.0246849	3458/653361/3683/3002/3689/8174/2533/2633/285093/3676/3684/2207/54209/4593/3695/84106/23180/10791/287/2042/10268/9379/23136/348/22871/285966/10082/5602/25999/131578/11031/596/7070/9495/367/2316/5583/88/8642/10580/23114/10979/5764/283576
GO:0042592	homeostatic process	418	0.327008	2.14165	0.00114416	0.00842082	0.00513711	1991/2641/4353/931/6363/793/10563/643/2829/84636/4283/23495/27334/3502/1236/3512/729230/202309/3662/1215/3514/10320/5788/3627/6352/1043/653361/495/27240/1234/6366/54440/6373/3493/496/608/1233/3494/9607/10663/1536/5579/6368/796/356/11151/56833/5294/3071/8698/286530/1237/920/972/3559/8477/930/952/1240/3575/1436/55619/3059/2359/6357/719/1880/730/10673/6688/10800/115650/2357/50943/6863/1230/6346/3101…
GO:0009967	positive regulation of signal transduction	422	0.326698	2.14219	0.00113895	0.00842082	0.00513711	1991/2641/6363/84636/8471/115352/27334/1236/50852/729230/939/3458/4068/79368/5788/6352/653361/916/9840/6366/3002/9607/149628/26228/3587/29851/51284/388325/6504/64805/11184/6367/10870/59067/5579/6368/917/6351/6503/6422/84174/93978/356/6846/940/10537/5294/286530/2213/920/3479/972/6362/8477/930/959/9450/9402/23533/3575/1436/3059/146722/10346/221472/6357/942/84868/3593/1880/6285/1545/7535/80833/2357/…
GO:0006816	calcium ion transport	126	0.325414	1.78623	0.00141243	0.00842082	0.00513711	2641/931/6363/115352/4283/1236/5788/3627/6352/1234/6366/6373/3603/64805/5579/6351/8832/356/11151/5294/920/930/10859/10288/10800/1230/5142/945/11027/845/6348/6355/6376/22953/7852/5026/117/406904/3383/353514/1193/2247/387129/5027/6347/3356/5330/187/287/2823/4638/477/10268/5350/8787/10316/1490/57158/116443/10203/3708/3932/28954/6546/51393/596/1139/2149/7070
GO:0060249	anatomical structure homeostasis	74	0.323515	1.63775	0.0149925	0.0445723	0.0271912	793/3502/3512/729230/3514/54440/3493/3494/9607/796/11151/952/1436/4057/338773/6376/81501/5880/54/9290/5027/154/1901/1513/5588/1490/6121/1472/4753/3988/54360/596/1435/7099/2149/6696/3690/567/7128/4015
GO:0097435	supramolecular fiber organization	141	0.322421	1.81187	0.00135685	0.00842082	0.00513711	1236/6366/5341/399/7454/6422/11151/3071/1805/3936/8477/3059/9938/199/1545/6863/406929/7373/3055/7456/845/9535/6423/9051/6356/6376/7148/8076/406904/3383/57091/9353/11170/4604/4239/5880/10516/51466/57580/8522/171024/26585/4208/1674/4921/4629/11117/1901/5239/165904/25802/9509/4053/27295/51738/3717/1490/7043/11075/165/348/57471/4060/7431/25999/596/1809/2006/1410/1139/948/70/11155/22899/27063/1902/567…
GO:0051090	regulation of DNA-binding transcription factor activity	101	0.320923	1.71401	0.00721501	0.0241022	0.0147035	3689/5579/695/8320/959/1240/197358/3059/10346/84868/1545/50943/406929/9447/3055/5740/406951/8807/9421/4057/114548/57413/6376/1524/150372/9464/8995/406904/3383/2099/6424/4914/93649/7293/7292/4921/7472/10333/7185/958/5588/222487/2672/3717/114769/5602/56849/84166/54360/7099/948/367/4345/7128/1540/7098/3586/58484/730249/3965/2307/2316/3162/5583/11213/7097
GO:0080135	regulation of cellular response to stress	101	0.319083	1.70418	0.00721501	0.0241022	0.0147035	6363/1236/939/653361/6366/149628/6504/11184/7454/6422/3805/2213/972/959/221472/91319/406929/9770/6423/120892/4317/9464/9839/10125/3082/203447/2255/26191/10516/406995/56963/1393/406964/3090/355/10333/29969/8013/5396/1490/1843/3776/596/1410/7099/26353/948/7070/6696/27063/22846/567/1540/7098/3586
GO:1901565	organonitrogen compound catabolic process	155	0.318251	1.81272	0.00135318	0.00842082	0.00513711	1991/391622/645836/3620/643847/3458/3001/1521/643834/5222/149628/10537/7432/30009/84417/100288520/164668/4969/51816/11081/100287144/1118/91319/60489/54209/5142/3067/259307/120892/140458/26002/169355/443/4321/1806/1890/401447/1634/4958/7078/10993/2247/171024/5698/9246/8564/5027/2687/57484/116986/57379/10894/140564/5136/1513/5549/27115/5699/5009/27074/4478/1519/64167/1520/348/23194/10082/4060/586/8…
GO:0010647	positive regulation of cell communication	462	0.317972	2.09387	0.00112867	0.00842082	0.00513711	1991/2641/6363/793/84636/8471/115352/27334/640/1236/50852/729230/939/3458/4068/79368/5788/6352/653361/916/9840/6366/3002/9607/149628/26228/3587/29851/51284/388325/6504/64805/11184/6367/10870/59067/5579/6368/917/6351/6503/6422/84174/93978/356/6846/940/10537/5294/7432/286530/2213/920/3479/972/6362/8477/930/952/959/9450/9402/23533/3575/1436/3059/146722/10346/10288/221472/6357/942/84868/3593/1880/628…
GO:0010562	positive regulation of phosphorus metabolic process	296	0.317511	2.0079	0.00119332	0.00842082	0.00513711	1991/2641/6363/566/115352/1236/8115/939/3458/5788/6352/653361/916/6366/7060/9607/26228/388325/6504/5341/64805/11184/6367/59067/6368/6351/796/6846/5294/3071/2213/920/3479/972/6362/930/959/23533/1436/3059/26051/10288/221472/6357/84868/2209/3593/1880/199/3937/2357/51744/284654/6361/1230/6346/55024/6349/54209/945/9770/718/941/406911/11314/6423/6348/4057/338773/120892/4317/2358/6356/10457/4593/6355/63…
GO:0045937	positive regulation of phosphate metabolic process	296	0.317511	2.0079	0.00119332	0.00842082	0.00513711	1991/2641/6363/566/115352/1236/8115/939/3458/5788/6352/653361/916/6366/7060/9607/26228/388325/6504/5341/64805/11184/6367/59067/6368/6351/796/6846/5294/3071/2213/920/3479/972/6362/930/959/23533/1436/3059/26051/10288/221472/6357/84868/2209/3593/1880/199/3937/2357/51744/284654/6361/1230/6346/55024/6349/54209/945/9770/718/941/406911/11314/6423/6348/4057/338773/120892/4317/2358/6356/10457/4593/6355/63…
GO:0023056	positive regulation of signaling	461	0.317397	2.08992	0.0011274	0.00842082	0.00513711	1991/2641/6363/793/84636/8471/115352/27334/640/1236/50852/729230/939/3458/4068/79368/5788/6352/653361/916/9840/6366/3002/9607/149628/26228/3587/29851/51284/388325/6504/64805/11184/6367/10870/59067/5579/6368/917/6351/6503/6422/84174/93978/356/6846/940/10537/5294/7432/286530/2213/920/3479/972/6362/8477/930/952/959/9450/9402/23533/3575/1436/3059/146722/10346/10288/221472/6357/942/84868/3593/1880/628…
GO:0006936	muscle contraction	105	0.317303	1.69891	0.00432277	0.015775	0.00962352	406944/497189/5294/140947/952/92241/5142/845/6332/22953/7852/3736/1264/2982/406904/6865/4604/3778/1129/1193/6442/93649/126393/72/1674/3356/3363/154/4629/5724/287/3762/3741/4638/25802/23336/6330/10398/51738/477/5350/4660/10316/1490/29119/6444/59272/59/1136/23213/10203/7431/6546/23704/5348/1410/2149/70/8291/2702/844/2316/8082/4608/88/5733/10580
GO:0003012	muscle system process	126	0.316833	1.73913	0.00282486	0.0114331	0.00697472	406944/497189/221476/5294/140947/3479/952/199/92241/5142/845/6332/22953/7852/9464/3736/1264/2982/406904/6865/4604/3778/1129/1193/6442/93649/4208/126393/72/1674/3356/3363/154/4629/5724/287/3762/3741/4638/25802/23336/6330/8013/10398/51738/477/5350/406977/4660/10316/1490/29119/6444/59272/59/1136/23213/3488/10203/7431/6546/23704/5348/1410/186/2149/70/8291/7133/2702/3600/844/2316/8082/4608/3162/88/573…
GO:0035295	tube development	273	0.316436	1.97838	0.00120773	0.00842082	0.00513711	406944/793/10563/729230/1215/3627/7060/3689/1536/5579/6422/356/5294/1436/26051/719/6688/1545/7453/406929/4223/126259/5740/3687/55273/2833/406951/718/406911/6423/3290/9421/6356/10457/6376/1524/7852/9464/728/1890/9839/406904/284340/2252/3082/23166/2277/1634/2255/9353/146850/159296/2099/6943/5455/84870/2247/93649/26585/4208/3274/126393/6347/406994/7057/1116/1295/7472/406964/79827/1296/11117/1901/577…
GO:0048585	negative regulation of response to stimulus	359	0.315604	2.04412	0.0011655	0.00842082	0.00513711	1991/10563/115352/933/729230/3662/5788/6352/1378/916/6003/54900/9607/10225/23547/100528032/26228/89790/6504/5341/399/64926/53347/5579/1269/225/11006/6422/8832/84174/5133/8483/356/56833/3805/2213/10875/3479/972/64092/3559/9750/10859/30009/2633/3575/197358/146722/64407/84868/9938/3593/199/11326/5996/91851/91319/50943/406929/79626/55024/22914/5740/11027/597/9770/406951/2841/845/406911/11314/6423/405…
GO:0006468	protein phosphorylation	420	0.314804	2.06092	0.00114155	0.00842082	0.00513711	1991/2641/6363/566/115352/640/1236/8115/939/1511/3458/5788/3627/51311/6352/653361/3702/916/1234/6366/7060/54900/9607/1439/3560/26228/51284/388325/6504/3689/11184/6367/64926/10870/59067/5579/6368/695/6351/6503/6422/796/6846/5294/3071/2213/920/3479/972/6362/64092/3559/959/2633/23533/1436/3059/221472/6357/84868/2209/3593/1880/199/3937/7535/2357/7453/2202/406929/284654/6361/9459/1230/3055/6346/55024/…
GO:0072511	divalent inorganic cation transport	135	0.314412	1.74756	0.00277393	0.011287	0.00688562	2641/931/6363/115352/4283/1236/3458/5788/3627/6352/1234/6366/6373/3603/64805/5579/6351/8832/356/11151/5294/920/930/10859/10288/10800/1230/5142/945/11027/845/6348/6355/6376/22953/2694/7852/5026/117/406904/3383/353514/1193/2247/387129/5027/6347/3356/5330/187/287/2823/4638/477/10268/5350/8787/10316/1490/57158/6948/116443/10203/3708/3932/28954/6546/51393/596/1139/2149/7070
GO:0006508	proteolysis	425	0.314283	2.06124	0.00114286	0.00842082	0.00513711	1991/391622/645836/28907/643847/28896/28778/388077/28791/28392/28937/28420/3003/28919/28874/28817/327657/566/28815/28454/28452/28461/28449/28881/28457/28796/28809/28912/28424/28930/5657/28793/28893/28822/28916/28921/28823/28442/28813/28820/28883/2999/28434/3502/28439/28776/28816/28876/3503/28913/3539/28450/28394/28797/3501/939/5651/28825/1511/3500/3538/3458/1215/28908/28395/28938/3514/28903/28940…
GO:0050790	regulation of catalytic activity	475	0.314171	2.06933	0.00112867	0.00842082	0.00513711	1991/2641/6363/10563/327657/2208/566/5657/115352/1236/8115/729230/939/3458/654816/5788/3627/6352/1378/653361/3702/6366/3001/496/54900/9607/1794/100528032/374403/221476/26228/53829/117289/5920/5341/64805/399/3689/11184/64333/6367/64926/7454/6368/1269/6351/654817/6422/84174/796/356/6846/56833/5294/3071/8698/920/3479/972/6362/8477/930/959/23533/1436/55619/55843/26051/221472/6357/64407/9938/2209/3593…
GO:1901214	regulation of neuron death	71	0.31416	1.57549	0.0165913	0.0489943	0.0298889	3458/6352/3689/712/356/11151/3812/2213/7305/3684/406911/6348/120892/10457/6376/1524/4671/728/4914/4208/8564/6347/131450/116986/10333/5176/8013/3717/7043/2625/348/596/1435/7099/1139/2149/7133/1630/4345/3586/3162/3134/9244/947
GO:0022603	regulation of anatomical structure morphogenesis	274	0.313995	1.96316	0.00120919	0.00842082	0.00513711	406944/10563/4283/729230/1215/3627/7060/963/399/3689/1536/5579/6422/356/11151/9750/2633/1436/55843/26051/221472/6357/719/6285/10673/1545/7940/7305/115650/7453/406929/3055/4223/54209/126259/5740/3687/55273/406951/718/406911/6423/6348/120892/6356/10457/6376/1524/752/7852/9464/728/9839/406904/3383/2268/6354/57091/2252/3082/8740/23166/2277/1634/2255/57699/9353/146850/51177/4618/81501/2099/57580/84870…
GO:0060627	regulation of vesicle-mediated transport	119	0.313184	1.70601	0.00564175	0.0195462	0.0119241	6363/566/5657/57126/933/729230/3458/55423/5788/6366/1794/3560/26228/3689/5579/8832/11151/3071/2213/10859/146722/1731/284654/3684/3055/2207/54209/64581/718/11314/120892/2358/929/84106/10326/3561/2619/2268/30817/6424/5880/1129/720/26585/6347/3356/148281/5724/2042/406977/721/4478/116443/22999/2294/348/22871/9892/25999/11031/948/8291/3690/567/8447/11037/3600/3965/3162/3134/79772/7097/321/88
GO:0032270	positive regulation of cellular protein metabolic process	350	0.312857	2.02183	0.0011655	0.00842082	0.00513711	1991/2641/6363/566/115352/1236/8115/939/3458/1618/5788/6352/1378/653361/916/6366/7060/9607/57135/149628/26228/388325/6504/11184/6367/59067/6368/6351/796/356/6846/940/5294/3071/2213/920/3479/972/6362/959/23533/1436/3059/26051/10288/221472/6357/84868/2209/3593/1880/199/3937/2357/50943/284654/6361/1230/9447/6346/55024/6349/54209/945/64581/9770/406951/718/941/406911/11314/6423/6348/4057/338773/120892…
GO:0051051	negative regulation of transport	136	0.31261	1.74457	0.00275482	0.0112531	0.00686494	406944/5657/50852/497189/933/729230/51311/9607/64805/5579/6422/8832/11151/140947/7432/2213/972/10859/5552/2633/146722/10288/91319/50943/55024/945/845/11314/120892/114548/6376/406904/3383/5008/6865/26191/440068/6424/353514/1193/7293/406994/1393/3356/7057/131450/3792/10333/2042/4318/29969/51738/284297/477/5350/406977/114769/2615/768218/2294/348/285966/91543/10385/28954/23704/596/1410/4889/186/2149/…
GO:0009057	macromolecule catabolic process	133	0.31203	1.72127	0.00141443	0.00842082	0.00513711	1991/391622/645836/643847/3458/1618/3001/1521/643834/57135/5222/149628/10537/7432/313/30009/84417/100288520/6039/4969/11081/100287144/1118/1776/91319/6037/54209/120892/140458/1617/4321/57054/401447/1634/4958/7078/2247/171024/5698/9246/5027/57484/116986/10894/8972/5837/1513/5549/5699/340152/27074/4478/1519/1520/348/23194/10082/4060/7431/8742/4939/9737/1462/8291/7133/7128/1540/2191/3586/54855/57674…
GO:0061061	muscle structure development	158	0.311617	1.78427	0.00134409	0.00842082	0.00513711	100126316/4283/497189/3627/221476/963/140947/8320/3479/9750/6285/6361/4223/845/406911/9421/338773/22953/91653/1310/51676/115701/116173/406904/8740/1634/2255/51177/4604/4618/6943/6442/23345/2247/93649/26585/4208/6876/3908/7472/4629/3792/2318/9242/10791/1901/577/5239/2273/2735/8929/287/57493/150572/4638/25802/4617/27295/406977/2121/5079/6444/57158/22801/3488/2294/64091/3776/6546/1293/8038/596/2006/…
GO:0070838	divalent metal ion transport	132	0.311612	1.72197	0.00140845	0.00842082	0.00513711	2641/931/6363/115352/4283/1236/3458/5788/3627/6352/1234/6366/6373/3603/64805/5579/6351/8832/356/11151/5294/920/930/10859/10288/10800/1230/5142/945/11027/845/6348/6355/6376/22953/7852/5026/117/406904/3383/353514/1193/2247/387129/5027/6347/3356/5330/187/287/2823/4638/477/10268/5350/8787/10316/1490/57158/116443/10203/3708/3932/28954/6546/51393/596/1139/2149/7070
GO:0030163	protein catabolic process	87	0.310934	1.60792	0.0118343	0.0364497	0.0222361	1991/391622/645836/643847/3458/3001/1521/643834/5222/149628/10537/7432/30009/84417/100288520/100287144/91319/54209/120892/140458/4321/401447/7078/171024/5698/9246/5027/57484/116986/1513/5699/27074/4478/1519/1520/348/23194/8742/8291/7133/7128/1540/2191/3586/57674/7318/2316/64321/4130/11213/8287/641700/1075/140456
GO:0016310	phosphorylation	448	0.309391	2.03504	0.00112867	0.00842082	0.00513711	1991/2641/6363/566/115352/640/1236/8115/939/1511/3458/5788/3627/51311/6352/653361/3702/916/1234/6366/7060/54900/9607/1439/3560/26228/51284/388325/6504/64805/399/3689/11184/6367/64926/10870/59067/5579/6368/695/6351/6503/6422/84174/796/6846/56833/5294/3071/2213/920/3479/972/6362/64092/3559/930/959/2633/23533/1436/3059/4261/221472/6357/84868/2209/3593/1880/199/3937/7535/2357/7453/2202/406929/284654/…
GO:1903530	regulation of secretion by cell	223	0.309253	1.87718	0.00125313	0.00842082	0.00513711	2641/6363/3495/81793/640/1236/57126/933/729230/56253/3458/51311/6352/914/9607/1401/64805/3689/26253/5579/283420/6422/8832/93978/2219/7432/2213/3479/10859/952/959/5552/2633/1436/1731/84868/199/7096/50943/51744/6863/3684/9447/29126/6346/55024/2207/54209/945/11027/11314/6348/120892/4317/114548/929/6376/84106/4321/10125/2268/5008/30817/6865/26191/440068/5880/1129/353514/7293/4208/8840/8564/5027/1393/…
GO:0042327	positive regulation of phosphorylation	285	0.309014	1.93715	0.00120919	0.00842082	0.00513711	1991/2641/6363/566/115352/1236/8115/939/3458/5788/6352/653361/916/6366/7060/9607/26228/388325/6504/64805/11184/6367/59067/6368/6351/796/6846/5294/3071/2213/920/3479/972/6362/930/959/23533/1436/3059/221472/6357/84868/2209/3593/1880/199/3937/2357/284654/6361/1230/6346/55024/6349/54209/9770/718/941/406911/11314/6423/6348/4057/338773/120892/4317/2358/6356/10457/4593/6355/6376/1524/7852/9464/155/8685/…
GO:0001934	positive regulation of protein phosphorylation	277	0.308792	1.92614	0.00121803	0.00842082	0.00513711	1991/2641/6363/566/115352/1236/8115/939/3458/5788/6352/653361/916/6366/7060/9607/26228/388325/6504/11184/6367/59067/6368/6351/796/6846/5294/3071/2213/920/3479/972/6362/959/23533/1436/3059/221472/6357/84868/2209/3593/1880/199/3937/2357/284654/6361/1230/6346/55024/6349/54209/9770/718/941/406911/11314/6423/6348/4057/338773/120892/4317/2358/6356/10457/4593/6355/6376/1524/7852/9464/155/8685/8995/728/2…
GO:0001932	regulation of protein phosphorylation	340	0.306672	1.97935	0.00116686	0.00842082	0.00513711	1991/2641/6363/566/115352/1236/8115/939/3458/5788/3627/51311/6352/653361/916/6366/7060/54900/9607/26228/51284/388325/6504/3689/11184/6367/59067/6368/6351/6422/796/6846/5294/3071/2213/920/3479/972/6362/64092/959/2633/23533/1436/3059/221472/6357/84868/2209/3593/1880/199/3937/2357/7453/406929/284654/6361/1230/6346/55024/6349/54209/9770/718/941/406911/11314/9535/6423/6348/4057/338773/120892/4317/2358…
GO:0045184	establishment of protein localization	284	0.30318	1.90294	0.00120337	0.00842082	0.00513711	2641/6363/3495/115362/81793/640/1236/933/56253/3458/51311/6352/653361/914/3002/160365/54900/9607/374403/124460/3587/1401/5341/3689/26253/5579/917/283420/6422/93978/2219/7432/2213/3479/972/3936/9750/10859/952/959/5552/2633/1436/3059/84868/199/10673/3937/285093/91319/7096/50943/51744/9744/3684/9447/8676/29126/6346/55024/54209/945/11027/9363/6348/152789/120892/56670/4317/114548/929/6376/4321/10125/2…
GO:0042692	muscle cell differentiation	95	0.303073	1.59921	0.0130246	0.0392907	0.0239692	4283/3627/221476/963/3479/9750/845/406911/338773/22953/91653/115701/406904/8740/2255/51177/4604/4618/23345/93649/26585/4208/4629/3792/2318/577/5239/287/150572/25802/4617/406977/6444/3488/2294/64091/6546/8038/596/186/70/8291/11155/27063/93166/9444/6935/8516/4015/5159/844/348093/2323/552/88/57817/407007/50507/652/1048/89780/442721/84700
GO:0015031	protein transport	273	0.303036	1.8946	0.00120773	0.00842082	0.00513711	2641/6363/3495/115362/81793/640/1236/933/56253/3458/51311/6352/653361/914/160365/54900/9607/374403/124460/3587/1401/5341/3689/26253/5579/917/283420/6422/93978/2219/7432/2213/3479/972/3936/10859/952/959/5552/2633/1436/3059/84868/199/10673/3937/285093/91319/7096/50943/51744/9744/3684/9447/8676/29126/6346/55024/54209/945/11027/9363/6348/152789/120892/56670/4317/114548/929/6376/4321/10125/2268/5008/5…
GO:0051128	regulation of cellular component organization	411	0.302728	1.97856	0.00115075	0.00842082	0.00513711	2641/6363/10563/566/5657/115362/4283/1236/57126/8115/933/3512/3458/1618/55423/5788/3627/6366/3002/1794/3560/221476/26228/3587/963/5341/64805/399/3689/7454/6422/11151/940/3071/2213/3479/3936/8477/9750/10859/952/2633/197358/1436/3059/55843/26051/146722/10288/221472/6357/6285/6688/7940/7305/7453/50943/10235/6863/406929/284654/9447/6403/3055/2207/54209/64581/718/11314/9535/6423/6348/120892/2358/6356/…
GO:0003013	circulatory system process	159	0.30234	1.73418	0.00268096	0.0109952	0.00670758	406944/566/1511/1215/3627/9607/1401/6846/5294/7432/1359/952/719/6863/4223/5142/845/2313/56670/57413/710/22953/7852/6518/155/10659/2982/406904/3383/6865/4973/9353/3778/1129/27129/1193/4880/3274/219537/10060/1674/3356/3363/154/4886/3792/3779/5724/287/57493/3762/3741/6330/51738/3717/3558/477/10268/5350/406977/1490/29119/6444/59272/59/64167/6772/257313/348/64091/3708/170690/2983/6546/4881/23704/654/7…
GO:0042325	regulation of phosphorylation	357	0.301482	1.95351	0.00116686	0.00842082	0.00513711	1991/2641/6363/566/115352/1236/8115/939/3458/5788/3627/51311/6352/653361/916/6366/7060/54900/9607/26228/51284/388325/6504/64805/399/3689/11184/6367/59067/6368/6351/6422/84174/796/6846/56833/5294/3071/2213/920/3479/972/6362/64092/930/959/2633/23533/1436/3059/221472/6357/84868/2209/3593/1880/199/3937/2357/7453/406929/284654/6361/1230/6346/55024/6349/54209/9770/718/941/406911/11314/9535/6423/6348/40…
GO:0019220	regulation of phosphate metabolic process	380	0.301389	1.95647	0.00116009	0.00842082	0.00513711	1991/2641/6363/566/115352/1236/8115/939/3458/5788/3627/51311/6352/653361/916/6366/7060/54900/9607/26228/51284/388325/6504/5341/64805/399/3689/11184/6367/59067/6368/6351/6422/84174/796/6846/56833/5294/3071/2213/920/3479/972/6362/64092/930/959/2633/23533/1436/3059/26051/10288/221472/6357/84868/2209/3593/1880/199/3937/2357/7453/51744/406929/284654/6361/1230/6346/55024/6349/54209/945/9770/718/941/406…
GO:0051174	regulation of phosphorus metabolic process	380	0.301389	1.95647	0.00116009	0.00842082	0.00513711	1991/2641/6363/566/115352/1236/8115/939/3458/5788/3627/51311/6352/653361/916/6366/7060/54900/9607/26228/51284/388325/6504/5341/64805/399/3689/11184/6367/59067/6368/6351/6422/84174/796/6846/56833/5294/3071/2213/920/3479/972/6362/64092/930/959/2633/23533/1436/3059/26051/10288/221472/6357/84868/2209/3593/1880/199/3937/2357/7453/51744/406929/284654/6361/1230/6346/55024/6349/54209/945/9770/718/941/406…
GO:0008015	blood circulation	156	0.30021	1.71135	0.00540541	0.018962	0.0115677	406944/566/1511/1215/3627/9607/1401/6846/5294/7432/1359/952/719/6863/4223/5142/845/2313/56670/57413/710/22953/7852/6518/155/10659/2982/406904/3383/6865/4973/9353/3778/1129/27129/1193/4880/3274/219537/10060/1674/3356/3363/154/4886/3792/3779/5724/287/3762/3741/6330/51738/3717/3558/477/5350/406977/1490/29119/6444/59272/59/64167/6772/257313/348/64091/3708/170690/2983/6546/4881/23704/654/7010/5348/128…
GO:0090066	regulation of anatomical structure size	107	0.299287	1.60799	0.0170455	0.0496219	0.0302718	406944/1236/6366/1401/5341/7454/11151/3071/7432/952/3575/3059/3055/9535/120892/7409/6356/155/2982/3383/9353/3778/51466/57580/4880/3274/219537/5027/3356/3363/154/3792/3779/5724/3741/25802/57611/477/361/4478/358/59272/59/257313/348/6546/4881/51393/2006/186/2149/6900/6696/1630/56920/2702/10501/3162/552/88/51334/5345/6369/6712/54551/89780/442721/4897/6343
GO:0072359	circulatory system development	298	0.298338	1.88834	0.00119617	0.00842082	0.00513711	100126316/406944/10563/729230/1215/3627/7060/221476/3689/1536/5579/6422/356/5294/8320/3479/26051/719/6688/1545/7412/7453/406929/4223/126259/5740/3687/55273/2833/406951/718/406911/6423/9421/6356/10457/6376/1524/7852/9464/115701/728/1890/406904/284340/3082/23166/2277/1634/2255/9353/146850/4604/2200/6943/27129/84870/2247/93649/26585/4208/126393/6347/80114/406994/7057/1116/1295/4066/7472/406964/4886/…
GO:0051094	positive regulation of developmental process	358	0.297426	1.92787	0.0011655	0.00842082	0.00513711	10974/3620/6363/4283/84504/729230/939/3458/1215/5788/916/9840/54440/2124/4049/5920/963/64805/3689/1536/5579/695/11006/6422/940/3071/3805/920/3479/972/3559/3594/9750/30009/1240/3575/3059/26051/10288/942/719/3593/6285/10673/1545/7305/7535/115650/50943/1230/29126/54209/126259/5740/3687/55273/64581/718/941/406911/6423/6348/4057/338773/114548/4481/6356/6376/1524/91653/7852/9464/443/728/9839/10125/4069…
GO:0031401	positive regulation of protein modification process	299	0.297262	1.88418	0.00119474	0.00842082	0.00513711	1991/2641/6363/566/115352/1236/8115/939/3458/5788/6352/653361/916/6366/7060/9607/26228/388325/6504/11184/6367/59067/6368/6351/796/6846/5294/3071/2213/920/3479/972/6362/959/23533/1436/3059/26051/10288/221472/6357/84868/2209/3593/1880/199/3937/2357/50943/284654/6361/1230/6346/55024/6349/54209/945/9770/718/941/406911/11314/6423/6348/4057/338773/120892/4317/2358/6356/10457/4593/6355/6376/1524/7852/94…
GO:0015833	peptide transport	282	0.296139	1.85515	0.00120773	0.00842082	0.00513711	2641/6363/3495/115362/81793/640/1236/933/56253/3458/51311/6352/653361/914/160365/54900/9607/374403/124460/3587/1401/5341/3689/26253/5579/917/283420/6422/93978/2219/7432/2213/3479/972/3936/10859/952/959/5552/2633/1436/30835/3059/84868/199/10673/3937/285093/91319/7096/50943/51744/9744/3684/9447/8676/29126/6346/55024/54209/945/11027/9363/6348/152789/120892/56670/4317/114548/929/6376/4321/10125/2268/…
GO:0043062	extracellular structure organization	153	0.295763	1.68383	0.00673854	0.0229081	0.013975	1991/4353/1511/1215/3683/3689/25890/8174/1805/3936/3385/1545/3676/7412/7941/151887/3684/7373/3687/7177/6423/4317/3695/1310/7148/8076/4321/7092/3383/1634/3384/4316/64386/2200/4239/10516/58494/3036/2247/26585/2192/2199/7057/3908/1295/4921/1296/4629/11117/2/1513/1071/4617/9509/4318/4313/5175/1490/4327/2113/22801/8728/23213/165/1286/3680/1520/1306/2294/348/4060/284217/8434/83716/1293/3491/8038/1285/7…
GO:0043069	negative regulation of programmed cell death	207	0.294575	1.75361	0.00258732	0.0106537	0.00649925	574436/2641/4353/3620/6363/566/1236/8115/939/6352/1234/6366/2124/3560/9214/6422/5133/356/11151/389643/940/5294/3071/7432/3479/972/4359/10859/952/959/3575/1436/3059/199/406929/3055/2207/81704/54209/597/6423/4057/120892/6376/1524/9464/8995/4671/11040/728/3718/171558/3383/3082/8740/2255/5455/4914/93649/5737/26585/4208/126393/6347/7057/3437/23601/116986/355/2737/117581/25816/4318/5588/8013/51738/3717…
GO:0045597	positive regulation of cell differentiation	243	0.293601	1.80201	0.00249688	0.0103644	0.00632278	10974/6363/4283/84504/729230/939/3458/5788/9840/54440/2124/4049/5920/963/64805/695/11006/6422/3071/920/3479/972/3559/3594/9750/1240/3575/3059/10288/942/3593/7305/7535/50943/1230/54209/55273/64581/941/406911/6423/6348/4057/338773/114548/4481/6376/1524/91653/7852/443/9839/10125/406904/2487/8643/57091/3082/8740/152007/57699/9353/146850/4618/81501/6424/57580/4880/4914/2247/93649/26585/4208/8840/3356/…
GO:0051046	regulation of secretion	237	0.291289	1.77601	0.00250627	0.0103754	0.00632949	2641/6363/3495/81793/640/1236/57126/497189/933/729230/56253/3458/51311/6352/914/9607/1401/64805/3689/26253/5579/283420/6422/8832/93978/2219/140947/7432/2213/3479/972/10859/952/959/5552/2633/1436/1731/84868/199/7096/50943/51744/6863/3684/9447/29126/6346/55024/2207/54209/945/11027/11314/6348/120892/4317/114548/929/6376/84106/4321/10125/2268/5008/30817/6865/2255/26191/440068/5880/1129/353514/7293/42…
GO:0042886	amide transport	287	0.29017	1.82252	0.00240385	0.0100459	0.00612849	2641/6363/3495/115362/81793/640/1236/933/56253/3458/51311/6352/653361/914/160365/54900/9607/374403/124460/3587/1401/5341/3689/26253/5579/917/283420/6422/93978/2219/7432/2213/3479/972/3936/10859/952/959/5552/2633/1436/30835/3059/84868/199/10673/3937/285093/2350/91319/7096/50943/51744/9744/3684/9447/8676/29126/6346/55024/54209/945/11027/9363/6348/152789/120892/56670/4317/114548/929/6376/366/4321/10…
GO:1901701	cellular response to oxygen-containing compound	272	0.28957	1.8077	0.00242131	0.0101052	0.00616465	2641/4353/10563/8471/4283/1511/1215/51237/3627/6352/653361/1234/1669/6373/100528032/26228/64805/11184/1536/5579/695/6422/84174/389643/80380/5294/923/2213/3479/10859/9450/10288/942/84868/3593/199/6688/1053/1545/2350/3676/4360/7412/3055/29126/22914/54209/5142/127/64581/11027/406951/8807/941/406911/6348/4057/2742/120892/114548/2358/929/6376/1524/5729/366/6518/3718/3383/6354/3082/9353/6096/140596/543…
GO:0043066	negative regulation of apoptotic process	204	0.289196	1.7199	0.00386598	0.0142261	0.00867858	2641/4353/3620/6363/566/1236/8115/939/6352/1234/6366/2124/3560/9214/6422/5133/356/11151/389643/940/5294/3071/7432/3479/972/4359/10859/952/959/3575/1436/3059/199/406929/3055/2207/81704/54209/597/6423/4057/120892/6376/1524/9464/8995/4671/11040/728/3718/171558/3383/3082/8740/2255/5455/4914/93649/5737/26585/4208/126393/6347/7057/3437/23601/116986/355/2737/117581/25816/4318/5588/8013/51738/3717/3558/4…
GO:0051336	regulation of hydrolase activity	294	0.289024	1.82366	0.00239234	0.0100251	0.00611577	6363/10563/327657/5657/115352/1236/939/3458/5788/6352/1378/3702/6366/3001/496/1794/100528032/374403/221476/117289/5341/64805/399/64333/6367/64926/6368/6351/6422/356/6846/3071/8698/6362/8477/55619/55843/26051/221472/6357/64407/9938/5996/257106/10235/9744/6361/9459/9447/6346/81704/22914/6349/945/64581/718/11314/6423/6348/4057/120892/114548/7409/6356/397/6355/6376/710/4671/728/117/10125/57569/3383/6…
GO:0033043	regulation of organelle organization	146	0.288867	1.62635	0.0121622	0.0370153	0.0225811	2641/1236/1618/6366/3002/26228/5341/399/7454/6422/11151/940/3071/3479/3936/8477/1436/3059/10288/6688/50943/6863/406929/3055/54209/9535/120892/6356/397/6376/9839/406904/3383/3082/1634/9353/11170/5880/51466/57580/93649/171024/4208/5027/154/57379/1901/25802/2042/4318/5588/2672/5079/4478/1490/7043/11075/2625/1843/170690/25999/7010/8743/596/2006/27141/684/22899/10850/1902/8447/1540/85360/5159/2316/413…
GO:0009628	response to abiotic stimulus	222	0.287949	1.74834	0.00250313	0.0103754	0.00632949	1991/10974/4353/497189/5788/3627/51311/1233/4049/51284/1536/6422/140947/3479/8477/9750/952/22797/3593/199/6285/92241/7412/6863/5740/2793/286133/84329/6423/101060233/6356/929/22953/6507/366/7852/81832/3736/3383/6354/8740/2277/1634/6865/4316/3778/4239/2326/4880/4914/93649/3274/5698/3659/54112/8564/5027/3356/7057/1116/154/355/644168/943/3428/6506/56729/3779/5724/3741/8111/4638/5176/958/834/51738/569…
GO:0048878	chemical homeostasis	294	0.286597	1.80834	0.00239234	0.0100251	0.00611577	1991/2641/931/6363/793/10563/643/2829/84636/4283/27334/1236/729230/1215/5788/3627/6352/1043/495/1234/6366/6373/496/1233/9607/10663/5579/6368/796/356/11151/56833/5294/8698/286530/1237/920/8477/930/952/1240/2359/6357/719/730/10800/2357/6863/1230/6346/3101/285195/2833/406951/286133/2841/845/6348/4057/120892/56670/6332/2358/6356/6355/6376/1524/51554/5729/22953/366/7852/5026/728/3736/117/406904/147138…
GO:0060548	negative regulation of cell death	230	0.286141	1.74134	0.00248139	0.010314	0.00629204	574436/2641/4353/3620/6363/566/1236/8115/939/6352/1234/6366/2124/3560/9214/6422/5133/356/11151/389643/940/5294/3071/7432/3812/3479/972/4359/10859/952/959/3575/1436/3059/199/406929/3055/2207/81704/54209/597/6423/4057/120892/10457/6376/1524/9464/8995/4671/11040/728/3718/117/171558/3383/3082/8740/2255/5455/4914/2247/93649/5737/26585/4208/8840/126393/6347/7057/3437/23601/131450/116986/355/2737/8839/1…
GO:1901700	response to oxygen-containing compound	400	0.285981	1.86547	0.00115075	0.00842082	0.00513711	1991/2641/4353/3620/6363/10563/8471/4283/1236/939/1511/1215/51237/3627/6352/653361/1234/6366/1669/6373/496/10225/100528032/4049/1439/26228/3587/64805/11184/1536/5579/695/1269/6422/84174/356/389643/80380/5294/923/2213/920/3479/10859/952/9450/10288/942/84868/3593/199/6688/1053/1545/2350/3676/4360/7412/6863/6403/3055/29126/22914/54209/5142/127/64581/11027/406951/8807/941/406911/6348/4057/2742/120892…
GO:0031399	regulation of protein modification process	382	0.285623	1.85399	0.00115875	0.00842082	0.00513711	1991/2641/6363/566/115352/1236/8115/939/3458/5788/3627/51311/6352/653361/916/6366/7060/54900/9607/26228/51284/388325/6504/3689/11184/6367/59067/6368/6351/6422/796/6846/5294/3071/2213/920/3479/972/6362/64092/959/2633/23533/1436/3059/26051/10288/221472/6357/84868/2209/3593/1880/199/6688/3937/2357/7453/50943/406929/284654/6361/1230/6346/55024/6349/54209/945/9770/718/941/406911/11314/9535/6423/6348/4…
GO:0008104	protein localization	372	0.282908	1.83365	0.00117096	0.00842082	0.00513711	2641/6363/3495/115362/81793/640/1236/57126/933/56253/3458/51311/6352/653361/914/3683/3002/160365/54900/9607/374403/149628/124460/3587/1401/5341/3689/919/57863/26253/5579/917/283420/11006/6422/93978/2219/8174/7432/2213/920/3479/972/3936/9750/10859/952/959/5552/2533/2633/1436/3059/10346/84868/199/10673/3937/7305/285093/3676/91319/7096/50943/51744/9744/3684/9447/8676/29126/6346/55024/2207/54209/945/…
GO:0018193	peptidyl-amino acid modification	199	0.280198	1.65833	0.00522876	0.0186396	0.011371	2641/566/640/8115/3662/3458/5788/6352/653361/3702/916/7060/26228/3689/11184/59067/5579/695/6503/6422/920/3479/972/64092/1436/3059/2209/3593/6688/7535/91319/50943/2202/3055/55024/54209/9770/941/11314/814/6423/120892/4593/8995/3718/2322/3383/2268/203611/57091/2252/3082/5008/1634/9426/2255/116379/353514/4914/4145/93649/26585/406994/3356/1116/419/4921/150572/10044/2042/958/5588/51738/2672/3717/3558/1…
GO:0009611	response to wounding	181	0.27866	1.61637	0.00670241	0.0228104	0.0139154	5657/57126/729230/89790/5341/64805/7454/5579/5294/3479/959/120425/23533/199/3937/7305/1230/6403/2207/81704/64581/22915/2162/7409/57413/6376/1524/710/22953/6507/7852/5026/340205/4321/2811/2252/1634/2255/146850/139189/54331/4618/56963/6442/4914/2247/8840/2192/3659/5027/7057/10894/2/6506/2737/2735/4638/958/5588/10398/3717/406977/5175/3449/1490/7043/2113/83706/2625/3680/2294/348/3708/3776/3932/3491/7…
GO:0051049	regulation of transport	470	0.278654	1.83561	0.00112867	0.00842082	0.00513711	406944/2641/6363/3495/566/5657/115352/4283/81793/3738/640/1236/57126/50852/497189/933/729230/56253/3458/55423/5788/3627/51311/6352/6366/6373/914/3002/9607/1794/3560/26228/3603/1401/64805/3689/1536/26253/5579/6351/283420/6422/8832/93978/2219/11151/5294/3071/140947/7432/2213/920/3479/972/3936/930/10859/952/959/5552/2633/1436/3059/146722/10288/1731/84868/199/91319/7096/50943/51744/6863/284654/1230/3…
GO:0045595	regulation of cell differentiation	430	0.277749	1.82379	0.00113379	0.00842082	0.00513711	10974/6363/115352/4283/84504/257101/3111/729230/939/3662/3458/5788/3627/1378/9840/54440/914/3902/9607/2124/4049/221476/26228/1401/5920/963/64805/29909/5579/695/11006/6422/714/56833/940/3071/2213/920/10875/3479/972/3559/3594/9750/10859/952/30009/1240/2633/3575/3059/10288/942/3593/1880/6285/6688/7305/7535/22806/50943/2202/406929/6361/1230/1441/54209/55273/64581/9770/941/406911/814/6423/6348/4057/33…
GO:0048646	anatomical structure formation involved in morphogenesis	303	0.272287	1.72756	0.00359281	0.0137978	0.00841734	793/10563/4283/497189/729230/1215/3627/7060/963/3689/89857/1536/5579/6422/356/5294/140947/8320/9750/26051/719/10673/1545/7305/3676/115650/7453/406929/1441/4223/54209/126259/5740/3687/55273/2833/406951/718/845/406911/6423/9421/4317/6356/10457/4222/6376/1524/7852/9464/728/1890/9839/9935/406904/284340/3082/8740/23166/2277/1634/2255/9353/146850/51177/401/4604/54757/4618/81501/6943/84870/2247/26585/42…
GO:1901566	organonitrogen compound biosynthetic process	253	0.263797	1.63155	0.00248139	0.010314	0.00629204	1991/3620/6363/566/1236/3662/3458/1618/1215/5788/51311/6352/916/6366/3902/57135/270/51284/940/920/3479/972/942/4969/51816/11081/7305/2350/91319/7453/7096/50943/406929/2681/3101/55024/54209/5740/64581/7903/406951/3067/941/406911/2529/26002/169355/1617/6507/9464/443/9452/1806/3718/2982/1890/4589/406904/57054/1634/4958/83857/27306/3036/406995/4880/9435/8564/23743/5027/2687/406994/3356/9956/7057/5549…
GO:0009968	negative regulation of signal transduction	255	0.261772	1.62006	0.00246305	0.0102655	0.00626245	115352/933/3662/5788/6352/916/6003/54900/23547/26228/6504/5341/399/64926/53347/5579/11006/6422/84174/8483/356/2213/3479/972/9750/2633/197358/146722/64407/9938/5996/91851/406929/55024/11027/597/9770/406951/845/406911/11314/6423/4057/120892/114548/929/6376/1524/9404/115701/4321/406904/375387/3383/2487/8643/3082/1634/2255/9353/2200/7078/2099/26191/6424/6943/1193/93649/26585/5698/2192/5027/80114/1393…
GO:0007010	cytoskeleton organization	207	0.261498	1.5567	0.00905563	0.0290838	0.0177425	1236/6366/1794/26228/5341/399/7454/6422/11151/3071/3936/8477/1436/3059/221472/6357/9938/199/7305/6863/406929/3055/7456/845/9535/6348/64098/9051/6356/397/6376/752/7148/1264/406904/3851/3383/6354/57091/2252/203447/2255/9353/11170/4604/5880/51466/26112/57580/8522/23345/171024/4208/219537/5027/6347/89846/1674/4629/1901/5239/165904/287/25802/23336/2042/27295/51738/3717/80731/4478/358/1490/23136/7043/9…
GO:0033554	cellular response to stress	229	0.259635	1.58024	0.00495663	0.0178346	0.01088	4353/6363/1236/939/3627/653361/6366/7060/9607/149628/6504/11184/1536/7454/695/6422/10578/3805/2213/972/959/4332/22797/84417/221472/199/6285/1545/91319/92241/406929/9459/5740/597/9770/286133/8807/6423/120892/4317/9464/9839/10125/3383/3082/203447/2255/26191/10516/406995/56963/4208/5698/9246/6347/1393/7057/406964/3090/4688/355/4689/3428/3779/10333/4638/10044/4318/29969/8013/3717/5699/5396/4313/11476…
GO:0023057	negative regulation of signaling	284	0.250041	1.5694	0.00361011	0.0138298	0.00843682	115352/50852/933/3662/5788/6352/916/6003/54900/9607/23547/26228/6504/5341/399/64926/53347/5579/1269/11006/6422/84174/8483/356/2213/3479/972/9750/952/2633/197358/146722/10288/64407/9938/5996/91851/406929/55024/11027/597/9770/406951/845/406911/11314/6423/4057/120892/114548/929/6376/1524/9404/115701/4321/406904/375387/3383/2487/8643/3082/5008/1634/6865/2255/9353/2200/7078/2099/26191/6424/6943/1193/9…
GO:0009891	positive regulation of biosynthetic process	373	0.249952	1.62066	0.00234192	0.00984054	0.0060032	1991/10974/2641/6363/2208/566/84504/1236/6689/729230/3662/3458/1618/10320/51237/5788/3627/51311/6352/653361/916/6366/5450/915/57135/100528032/149628/51284/3689/944/1536/7454/59067/5579/225/6422/940/8320/920/3479/972/10859/952/30009/22797/6693/3059/4261/942/3593/199/10148/6688/1053/7305/115650/22806/7096/50943/51744/406929/4223/22914/54209/4050/64581/406951/941/814/6423/9421/2313/120892/4317/11454…
GO:0031328	positive regulation of cellular biosynthetic process	364	0.246854	1.60022	0.00350467	0.0135426	0.00826165	1991/10974/2641/6363/566/84504/1236/6689/729230/3662/3458/1618/10320/5788/3627/51311/6352/653361/916/6366/5450/915/57135/100528032/149628/51284/3689/944/1536/7454/59067/5579/225/6422/940/8320/920/3479/972/10859/952/30009/22797/6693/3059/4261/942/3593/199/10148/6688/1053/7305/115650/22806/7096/50943/51744/406929/4223/22914/54209/4050/64581/406951/941/814/6423/9421/2313/4317/114548/2358/4222/6376/1…
GO:0010648	negative regulation of cell communication	283	0.246726	1.54813	0.00360577	0.0138298	0.00843682	115352/933/3662/5788/6352/916/6003/54900/9607/23547/26228/6504/5341/399/64926/53347/5579/1269/11006/6422/84174/8483/356/2213/3479/972/9750/952/2633/197358/146722/10288/64407/9938/5996/91851/406929/55024/11027/597/9770/406951/845/406911/11314/6423/4057/120892/114548/929/6376/1524/9404/115701/4321/406904/375387/3383/2487/8643/3082/5008/1634/6865/2255/9353/2200/7078/2099/26191/6424/6943/1193/93649/2…
GO:0033036	macromolecule localization	445	0.246011	1.6144	0.00226501	0.00962237	0.0058701	26279/2641/6363/3495/115362/81793/640/1236/57126/933/56253/3458/51311/6352/653361/914/3683/3002/160365/54900/9607/374403/149628/124460/3587/1401/5341/3689/919/57863/26253/5579/917/283420/11006/6422/93978/2219/8174/7432/2213/920/3479/972/3936/9750/10859/952/959/5552/2533/2633/1436/3059/10346/84868/199/10673/3937/7305/285093/3676/91319/80833/7096/50943/51744/9744/6863/3684/9447/8676/29126/6346/5502…
GO:0010557	positive regulation of macromolecule biosynthetic process	342	0.24518	1.5814	0.00350467	0.0135426	0.00826165	1991/10974/2641/6363/2208/566/84504/1236/6689/729230/3662/3458/1618/10320/51237/5788/3627/51311/6352/653361/916/6366/5450/915/57135/149628/51284/944/1536/7454/59067/5579/6422/940/8320/920/3479/972/10859/952/30009/22797/6693/3059/4261/942/3593/10148/6688/1053/7305/115650/22806/7096/50943/406929/4223/4050/64581/406951/941/814/6423/9421/2313/120892/114548/4222/6376/1617/9464/11040/4321/9839/9935/570…
GO:0071705	nitrogen compound transport	354	0.241071	1.55912	0.00349243	0.0135304	0.00825421	2641/6363/3495/115362/81793/640/1236/933/56253/3458/51311/6352/653361/914/160365/54900/9607/374403/124460/3587/1401/5341/64805/3689/26253/5579/917/695/283420/6422/93978/2219/7432/2213/3479/972/3936/6572/10859/952/959/5552/2633/1436/30835/3059/84868/199/10673/3937/285093/2350/91319/7096/50943/51744/9744/3684/9447/8676/29126/6346/55024/2207/54209/945/11027/9363/6348/152789/120892/56670/4317/114548/…
GO:0051093	negative regulation of developmental process	260	0.237837	1.47689	0.017094	0.0496226	0.0302722	100126316/84504/729230/3458/3627/7060/3902/9607/221476/26228/1401/64805/29909/11006/6422/5133/356/714/2213/10875/3479/972/10859/952/5552/30009/2633/6285/50943/2202/406929/6361/1230/4223/406951/406911/6423/6348/4057/338773/120892/6356/397/6376/1524/9464/115701/3718/9935/116173/406904/2487/23166/1634/2255/9353/6096/2200/11025/56963/4880/93649/9290/26585/8840/2192/3659/406994/7057/7292/154/406964/18…
GO:0012501	programmed cell death	477	0.237158	1.56232	0.00339367	0.0133493	0.0081437	574436/391622/645836/2641/4353/3620/6363/566/2999/1236/8115/939/3458/51237/5788/3627/6352/653361/916/1234/6366/3001/3004/914/3002/2124/4049/3560/1178/9214/3689/5551/5579/917/695/6422/5133/356/11151/389643/940/922/10537/5294/3071/7432/3479/972/3559/8477/4359/10859/952/959/5552/4332/3575/1436/3059/100288520/221472/3593/199/6285/6688/645402/1545/100287144/7305/1776/3676/22806/406929/79626/9459/3684/…
GO:0009056	catabolic process	315	0.229456	1.4621	0.011919	0.0364998	0.0222666	1991/391622/645836/26279/4353/3620/643847/5657/3458/1618/3001/1521/643834/57135/5222/149628/3587/5920/225/8832/10537/5294/7432/3479/313/30009/122618/84417/100288520/10346/164668/6039/4969/51816/1545/11081/100287144/1118/1776/91319/6037/7941/60489/3101/54209/5142/127/3067/259307/2529/120892/4317/140458/26002/169355/1617/1310/443/11040/4321/1806/219970/1890/57054/3082/401447/1634/4958/4316/64386/70…
GO:0051641	cellular localization	350	0.229366	1.48227	0.00932401	0.0297904	0.0181736	2641/931/6363/115362/4283/1236/57126/3458/5788/3627/653361/1234/6366/6373/914/3683/3002/1794/374403/149628/3587/5341/3689/919/7454/5579/695/11006/8832/356/2219/11151/8174/5294/920/972/3936/930/9750/6572/5552/2533/2633/3059/7305/285093/3676/91319/3684/8676/2207/54209/7456/845/11314/9363/6348/5293/120892/4593/6376/22953/3695/84106/5026/81832/4321/3736/117/10125/406904/2619/2268/2252/30817/6865/1503…
GO:0019953	sexual reproduction	204	-0.222804	-1.57308	0.00884956	0.0285656	0.0174264	122402/81833/152015/121355/157855/389762/9085/2515/84072/441452/144195/338/125972/255220/254528/339345/84688/83893/81626/6862/8626/84694/2661/1047/140732/54937/146852/94027/2069/253175/10407/3010/728712/4956/83449/124626/3625/131375/346673/26165/66037/26998/43847/645961/255626/63978/5104/64180/56154/378951/84152/9083/727830/7425/3236/728695/81623/1515/728403/190/402381/171483/10876/3857/56159/641…
GO:0051346	negative regulation of hydrolase activity	129	-0.234506	-1.55262	0.00682594	0.0231032	0.014094	5276/26998/89778/128821/100507027/5104/2779/3827/140832/84152/4504/145264/81706/11211/404203/3697/23504/335/51156/84651/1474/256394/336/462/3698/149708/345/197/7448/866/3053/1447
GO:0032870	cellular response to hormone stimulus	151	-0.243241	-1.63953	0.00383142	0.0141836	0.00865268	107/127124/1667/2740/1392/4246/406901/114/4504/145264/2046/8928/5617/58530/167127/2244/190/655/1141/3481/149563/5457/11255/197/2689/133060/1444/6750/1082/1443/5319/1442
GO:0007276	gamete generation	167	-0.24402	-1.69048	0.00381679	0.0141635	0.00864043	122402/81833/152015/121355/389762/9085/84072/441452/144195/338/125972/255220/254528/339345/84688/83893/81626/8626/84694/2661/140732/54937/146852/94027/2069/253175/10407/3010/728712/4956/83449/124626/3625/346673/26165/66037/645961/255626/63978/5104/64180/56154/378951/9083/727830/728695/1515/728403/190/402381/171483/3857/56159/64100/51298/11189/389763/23742/1082/442867/728395/174/64591/100289087/72…
GO:0007283	spermatogenesis	136	-0.246065	-1.62451	0.00724638	0.0241808	0.0147514	122402/81833/152015/121355/389762/9085/84072/441452/144195/338/125972/255220/339345/84688/83893/81626/8626/140732/54937/146852/253175/10407/3010/728712/4956/83449/124626/346673/26165/66037/645961/255626/5104/56154/378951/9083/727830/728695/1515/728403/190/402381/171483/3857/64100/51298/11189/389763/23742/442867/728395/64591/100289087/7258
GO:0006820	anion transport	128	-0.246639	-1.63125	0.00666667	0.0227139	0.0138565	114571/6005/1813/6857/284111/116519/55117/2556/335/144453/10246/6514/4923/7809/387700/55089/336/11255/345/26285/6860/765/10991/80763/5319
GO:0010817	regulation of hormone levels	134	-0.247144	-1.64479	0.00694444	0.0233758	0.0142604	389692/4986/2691/9515/5798/114571/2740/1066/1813/1392/114/773/7425/9066/777/6469/6833/3358/5947/3350/335/2266/2244/5126/222546/6514/1081/9699/6447/139760/3623/2243/866/2834/1082/174
GO:0007417	central nervous system development	228	-0.249087	-1.77892	0.00515464	0.0185239	0.0113005	9283/1000/64211/6456/140733/107/2691/4761/2147/5081/11281/1813/6857/1392/6656/4504/5629/6331/92737/50674/404203/8941/1745/2064/5992/1463/9001/3236/120237/6469/4821/353513/190/124925/655/6585/9084/1141/219409/84107/8022/547/3975/2897/2637/5457/425054/1746/7448/6860/256297/340260/5454/10991/7545/64405/51481/429
GO:0048232	male gamete generation	140	-0.255611	-1.69137	0.00373134	0.0140165	0.00855074	122402/81833/152015/121355/389762/9085/84072/441452/144195/338/125972/255220/254528/339345/84688/83893/81626/8626/140732/54937/146852/253175/10407/3010/728712/4956/83449/124626/346673/26165/66037/645961/255626/5104/64180/56154/378951/9083/727830/728695/1515/728403/190/402381/171483/3857/56159/64100/51298/11189/389763/23742/442867/728395/64591/100289087/7258
GO:1901615	organic hydroxy compound metabolic process	107	-0.259229	-1.63287	0.0100671	0.0317692	0.0193807	2861/1066/1813/7274/4504/145264/5629/116519/51151/340595/3350/335/5053/9965/1591/1081/1141/4923/246/3642/336/54363/5409/6822/1056
GO:0007389	pattern specification process	118	-0.273214	-1.77071	0.00341297	0.0133808	0.00816291	53820/5081/8557/6656/3238/3239/8928/8092/199699/1745/4909/5992/3236/120237/6469/4821/3237/655/8022/269/3975/2637/85407/10683/1746/340260/7545/9350/429
GO:0051276	chromosome organization	102	-0.276474	-1.71431	0.00314465	0.012546	0.00765368	255626/63978/56154/5081/388951/6656/4504/729458/56341/286436/728403/59336/653657/158983/284428/25763/56159/3481/340602/728395/64591/100289087/7258
GO:0008202	steroid metabolic process	78	-0.277108	-1.59724	0.0119403	0.0364998	0.0222666	1066/1392/4504/145264/5629/116519/6469/335/190/9965/1591/1081/336/866/6822/1056/174
GO:0015711	organic anion transport	98	-0.279894	-1.71397	0.00643087	0.0219347	0.0133812	114571/6005/1813/6857/284111/116519/55117/335/10246/6514/4923/387700/55089/336/11255/345/6860/765/10991/80763/5319
GO:0046879	hormone secretion	75	-0.282244	-1.60389	0.014881	0.0442834	0.027015	4760/6616/152/3625/389692/4986/2691/9515/5798/2740/1813/1392/114/773/7425/9066/777/6833/3358/3350/2266/2244/222546/6514/9699/6447/139760/3623/2243
GO:0009914	hormone transport	78	-0.282517	-1.62841	0.0119403	0.0364998	0.0222666	4760/6616/152/3625/389692/4986/2691/9515/5798/114571/2740/1813/1392/114/773/7425/9066/777/6833/3358/3350/2266/2244/222546/6514/9699/6447/139760/3623/2243
GO:0060322	head development	167	-0.287212	-1.98969	0.00381679	0.0141635	0.00864043	390992/1394/11023/10891/4760/64220/3746/3167/1749/9118/4838/1496/9283/1000/64211/140733/107/2691/4761/1813/6857/1392/6656/4504/5629/6331/50674/8941/1745/5992/9001/6469/4821/353513/190/124925/655/6585/9084/1141/219409/8022/547/3975/2637/5457/425054/1746/6860/256297/340260/5454/10991/7545/64405/51481/429
GO:0010876	lipid localization	85	-0.288307	-1.69283	0.0152439	0.045276	0.0276205	5104/114571/1066/1813/7274/1392/116519/9066/6469/10877/335/4923/336/345/350/1056/80763/5406/5319
GO:0048608	reproductive structure development	111	-0.290482	-1.84456	0.00333333	0.0131287	0.00800915	3239/7425/6469/1299/1515/728403/190/655/56159/8022/269/3975/3481/1747/3623/728395/174/64591/100289087/7258
GO:0061458	reproductive system development	111	-0.290482	-1.84456	0.00333333	0.0131287	0.00800915	3239/7425/6469/1299/1515/728403/190/655/56159/8022/269/3975/3481/1747/3623/728395/174/64591/100289087/7258
GO:0009991	response to extracellular stimulus	106	-0.290748	-1.82906	0.00332226	0.0131187	0.00800301	7274/4504/2155/5629/7425/5617/7481/3358/1515/335/655/1591/462/2689/1444/6750/10991/213/1443/80763/429/1208/1442
GO:0007420	brain development	161	-0.295124	-2.01065	0.003861	0.0142248	0.00867778	390992/1394/11023/10891/4760/3746/3167/1749/9118/4838/1496/9283/1000/64211/140733/107/2691/4761/1813/6857/1392/6656/4504/5629/6331/50674/8941/1745/5992/9001/6469/4821/353513/190/124925/655/6585/9084/1141/219409/8022/547/3975/2637/5457/425054/1746/6860/256297/340260/5454/10991/7545/64405/51481/429
GO:0048732	gland development	101	-0.297334	-1.82625	0.00323625	0.0128449	0.007836	887/326/2691/5104/1813/1392/5629/3239/5617/6469/7481/335/190/655/1361/219409/8022/3642/462/3481/7448/256297/2267/5454/429/1447
GO:0030900	forebrain development	94	-0.300675	-1.8247	0.00315457	0.0125531	0.00765798	1000/64211/2691/1813/1392/6656/5629/6331/50674/8941/1745/5992/9001/6469/190/6585/1141/219409/8022/547/3975/2637/5457/1746/340260/5454/429
GO:0015850	organic hydroxy compound transport	73	-0.306003	-1.72554	0.00302115	0.0121161	0.00739138	390084/1394/64220/152/8435/6530/159963/4986/1066/1813/6857/1392/116519/9066/6469/3350/335/89872/1141/336/390155/11255/345/6860/1056/5406
GO:0006869	lipid transport	79	-0.313966	-1.80083	0.00308642	0.0123617	0.00754125	5104/114571/1066/1813/7274/1392/116519/9066/6469/10877/335/4923/336/345/350/1056/80763/5406/5319
GO:0031667	response to nutrient levels	97	-0.320808	-1.95051	0.00332226	0.0131187	0.00800301	7274/4504/2155/5629/7425/5617/7481/3358/1515/335/655/1591/462/2689/1444/6750/10991/213/1443/80763/429/1208/1442
GO:0006325	chromatin organization	80	-0.320974	-1.837	0.0031348	0.0125229	0.00763958	255626/63978/5081/388951/6656/4504/729458/56341/286436/728403/59336/653657/158983/284428/25763/3481/340602/728395/64591/100289087/7258
GO:0030072	peptide hormone secretion	56	-0.322104	-1.70953	0.0137741	0.0413252	0.0252103	1394/4760/6616/152/3625/389692/2691/9515/5798/2740/1813/1392/114/773/7425/9066/777/6833/3358/2266/2244/222546/6514/9699/139760/2243
GO:0007548	sex differentiation	78	-0.339276	-1.95557	0.00298507	0.0120183	0.00733176	3239/7425/6469/1299/1515/728403/190/56159/269/3975/3623/728395/174/64591/100289087/7258
GO:0016042	lipid catabolic process	67	-0.341129	-1.87506	0.00298507	0.0120183	0.00733176	335/1591/643414/336/54363/345/6822/5408/1056/5406/5319/1208
GO:0045927	positive regulation of growth	59	-0.35088	-1.88084	0.00277778	0.011287	0.00688562	2691/2147/1813/6857/574514/5629/2064/100126301/5645/9699/3481/2689/1444/6860/5454/1443/1442
GO:0060485	mesenchyme development	69	-0.354084	-1.95681	0.00302115	0.0121161	0.00739138	8928/8092/199699/6469/7481/728403/9965/655/2637/10683/728395/9350/64591/100289087/7258
GO:0021953	central nervous system neuron differentiation	58	-0.358269	-1.92267	0.00276243	0.0112693	0.00687478	5081/1813/6656/5629/1745/3236/120237/6469/4821/1141/219409/8022/3975/2637/5457/1746/340260/429
GO:0060429	epithelium development	345	-0.364153	-2.72965	0.00694444	0.0233758	0.0142604	1000/326/8688/353143/147495/83900/43847/3868/1421/26085/337880/353333/5081/1066/3854/8557/147183/84518/5629/3239/8928/50674/404203/8092/83902/388818/85285/6469/4821/3859/81870/286887/100533177/3886/7481/3237/83899/1515/11045/81851/84616/3889/6698/7379/6705/6699/190/655/81850/81871/222546/388698/439915/6700/353141/643414/5697/6703/353140/6278/43849/3861/1828/728318/730755/1823/3857/3882/83895/3975…
GO:0045137	development of primary sexual characteristics	63	-0.379185	-2.0754	0.00280112	0.0113519	0.00692521	7425/1299/1515/728403/190/56159/269/3623/728395/174/64591/100289087/7258
GO:0007586	digestion	53	-0.397395	-2.07312	0.00273224	0.0111757	0.00681771	10891/4760/27159/8435/3938/887/6779/4986/1392/116519/335/5645/6514/336/6750/5644/5408/1056/5406/440387/1504/1208
GO:0008406	gonad development	59	-0.398695	-2.13715	0.00277778	0.011287	0.00688562	7425/1299/1515/728403/190/56159/269/3623/728395/174/64591/100289087/7258
GO:0022037	metencephalon development	31	-0.403883	-1.80313	0.0144578	0.0431076	0.0262977	85442/10891/4760/3746/64211/4761/5629/6331/8941/9001/124925/3975/2637/256297/429
GO:0021549	cerebellum development	27	-0.407282	-1.73991	0.0143541	0.0429228	0.026185	85442/10891/4760/3746/64211/4761/5629/6331/8941/9001/124925/3975/2637/256297
GO:0006766	vitamin metabolic process	27	-0.419368	-1.79154	0.0143541	0.0429228	0.026185	8277/7274/5947/1591/11330/5644/440387/1504
GO:0030902	hindbrain development	43	-0.420262	-2.06198	0.0026178	0.0107504	0.00655828	85442/390992/10891/4760/3746/1496/9283/64211/4761/5629/6331/50674/8941/9001/6469/124925/655/3975/2637/5457/256297/429
GO:0021872	forebrain generation of neurons	25	-0.424997	-1.7921	0.0136054	0.0408827	0.0249404	1749/64211/1813/6656/5629/1745/2637/1746/340260/429
GO:0043687	post-translational protein modification	60	-0.426808	-2.30366	0.00271739	0.0111297	0.00678968	3827/116519/7425/7018/1758/335/51156/2266/1114/29106/336/462/3698/197/2243/3053/147111/213/174
GO:0030855	epithelial cell differentiation	259	-0.433574	-3.14288	0.00546448	0.0190872	0.0116441	50674/404203/83902/388818/85285/4821/3859/81870/286887/100533177/3886/7481/83899/1515/11045/81851/84616/3889/6698/7379/6705/6699/190/655/81850/81871/222546/439915/6700/353141/643414/5697/6703/353140/6278/43849/3861/1828/728318/730755/1823/3857/3882/83895/3975/85280/353137/3642/653240/81569/85293/353139/25984/100505724/1747/83901/26239/390792/6704/728224/83897/574414/163778/126638/84648/25818/3531…
GO:0002065	columnar/cuboidal epithelial cell differentiation	25	-0.436551	-1.84082	0.0090703	0.0291005	0.0177527	4760/4838/1000/5629/4821/7481/222546/5697/3642/1747/429
GO:0009953	dorsal/ventral pattern formation	29	-0.438783	-1.92311	0.00961539	0.0305586	0.0186422	5081/6656/5992/120237/6469/4821/3237/8022/3975/9350/429
GO:1900047	negative regulation of hemostasis	22	-0.439121	-1.75423	0.0116279	0.0358857	0.021892	1311/164656/2147/3827/2266/2244/1361/350/7448/2243
GO:0030195	negative regulation of blood coagulation	21	-0.453327	-1.76978	0.00707547	0.0237132	0.0144662	2147/3827/2266/2244/1361/350/7448/2243
GO:0050819	negative regulation of coagulation	21	-0.453327	-1.76978	0.00707547	0.0237132	0.0144662	2147/3827/2266/2244/1361/350/7448/2243
GO:0042157	lipoprotein metabolic process	21	-0.454267	-1.77345	0.00707547	0.0237132	0.0144662	116519/93210/335/57467/336/345/147111
GO:0007219	Notch signaling pathway	29	-0.470102	-2.06037	0.00721154	0.0241022	0.0147035	92737/1745/655/10683/1746/58158/429/8788/100187716
GO:0021510	spinal cord development	36	-0.484213	-2.25647	0.00254453	0.0105183	0.00641664	5081/6656/5629/50674/5992/3236/120237/6469/4821/219409/8022/3975/340260/7545/429
GO:0021515	cell differentiation in spinal cord	23	-0.490271	-1.99031	0.0045977	0.0166795	0.0101753	64211/5081/6656/3236/120237/6469/4821/219409/8022/3975/429
GO:0035270	endocrine system development	35	-0.492946	-2.26576	0.00255102	0.0105183	0.00641664	6657/1394/4760/64220/2691/1813/1392/50674/6469/4821/7481/335/190/222546/219409/5078/8022/3642/5454/429
GO:0031016	pancreas development	21	-0.496908	-1.93992	0.00471698	0.017052	0.0104025	5629/50674/6469/4821/222546/5078/3642/3481/256297
GO:0021879	forebrain neuron differentiation	21	-0.497703	-1.94303	0.00471698	0.017052	0.0104025	1749/64211/1813/6656/5629/1745/2637/1746/340260/429
GO:0007498	mesoderm development	41	-0.500907	-2.42708	0.00260417	0.0107087	0.00653283	8928/199699/6469/7481/728403/655/3975/5457/10683/728395/9350/64591/100289087/7258
GO:0021536	diencephalon development	26	-0.503739	-2.13878	0.00470588	0.0170519	0.0104025	6657/1394/3746/2691/1813/1392/9001/6469/190/1141/219409/8022/2637/5457/5454
GO:0021517	ventral spinal cord development	17	-0.512214	-1.89138	0.010989	0.034188	0.0208563	6656/3236/120237/6469/4821/8022/3975/429
GO:0031638	zymogen activation	15	-0.513178	-1.84088	0.0146138	0.0435304	0.0265556	255626/50624/2266/2244/1361/350/2243
GO:0014046	dopamine secretion	14	-0.52264	-1.82918	0.0167715	0.0491108	0.0299599	1137/390084/4986/1813/6857/9066/1141/390155/6860
GO:0014059	regulation of dopamine secretion	14	-0.52264	-1.82918	0.0167715	0.0491108	0.0299599	1137/390084/4986/1813/6857/9066/1141/390155/6860
GO:0043588	skin development	172	-0.527589	-3.64614	0.00395257	0.0145273	0.00886237	8688/353143/147495/83900/43847/3868/26085/337880/353333/3854/147183/84518/404203/83902/388818/85285/6469/3859/81870/286887/100533177/3886/83899/1515/81851/84616/3889/6698/6705/6699/81850/81871/388698/439915/6700/353141/643414/6703/353140/6278/43849/3861/1828/728318/730755/1823/3857/3882/83895/85280/353137/653240/85293/353139/25984/100505724/83901/26239/390792/6704/728224/83897/574414/163778/12663…
GO:0008544	epidermis development	182	-0.53587	-3.74971	0.00396825	0.0145676	0.00888694	8688/353143/147495/83900/43847/3868/26085/337880/353333/3854/147183/84518/5650/404203/4909/83902/388818/85285/6469/3859/81870/286887/100533177/3886/83899/1515/81851/84616/3889/6698/6705/6699/81850/81871/388698/439915/6700/353141/643414/6703/1474/353140/6278/43849/3861/1828/728318/730755/1823/3857/3882/83895/85280/353137/653240/85293/353139/25984/100505724/83901/26239/390792/6704/728224/83897/5454…
GO:0051955	regulation of amino acid transport	12	-0.538233	-1.78932	0.0161943	0.0478681	0.0292018	4923/11255/6860/10991
GO:0009913	epidermal cell differentiation	162	-0.539499	-3.69383	0.00378788	0.0141072	0.00860608	404203/83902/388818/85285/3859/81870/286887/100533177/3886/83899/1515/81851/84616/3889/6698/6705/6699/81850/81871/439915/6700/353141/643414/6703/353140/6278/43849/3861/1828/728318/730755/1823/3857/3882/83895/85280/353137/653240/85293/353139/25984/100505724/83901/26239/390792/6704/728224/83897/574414/163778/126638/84648/25818/353145/6706/6701/342574/63036/353142/728255/125115/353144/130120/162605/…
GO:0006767	water-soluble vitamin metabolic process	15	-0.548106	-1.96617	0.00835073	0.0272172	0.0166038	11330/5644/440387/1504
GO:0072378	blood coagulation, fibrin clot formation	15	-0.554191	-1.988	0.00835073	0.0272172	0.0166038	2147/3827/2155/2266/2244/462/350/2243
GO:0030216	keratinocyte differentiation	153	-0.564185	-3.79388	0.00384615	0.0142143	0.00867143	8688/353143/83900/43847/3868/26085/337880/353333/3854/147183/84518/404203/83902/388818/85285/3859/81870/286887/100533177/3886/83899/1515/81851/84616/3889/6698/6705/6699/81850/81871/439915/6700/353141/643414/6703/353140/6278/43849/3861/1828/728318/730755/1823/3857/3882/83895/85280/353137/653240/85293/353139/25984/100505724/83901/26239/390792/6704/728224/83897/574414/163778/126638/84648/25818/35314…
GO:0048663	neuron fate commitment	29	-0.566874	-2.4845	0.00240385	0.0100459	0.00612849	54738/5081/6656/1745/3236/120237/6469/4821/219409/8022/5457/1746/256297/5454/429
GO:0006323	DNA packaging	24	-0.56987	-2.34885	0.00231482	0.00975326	0.00594995	255626/388951/286436/728403/158983/728395/64591/100289087/7258
GO:0071103	DNA conformation change	24	-0.56987	-2.34885	0.00231482	0.00975326	0.00594995	255626/388951/286436/728403/158983/728395/64591/100289087/7258
GO:0071824	protein-DNA complex subunit organization	24	-0.57007	-2.34967	0.00231482	0.00975326	0.00594995	255626/388951/286436/728403/158983/728395/64591/100289087/7258
GO:0048665	neuron fate specification	16	-0.57702	-2.10225	0.0043384	0.0158133	0.00964688	54738/6656/3236/120237/4821/8022/5457/5454/429
GO:0038092	nodal signaling pathway	10	-0.580396	-1.74273	0.017094	0.0496226	0.0302722	6998/1761/653275/6997/4838/8928/199699/6469/9350
GO:0021511	spinal cord patterning	12	-0.581249	-1.93232	0.00809717	0.0264748	0.0161509	6656/5992/120237/6469/4821/8022/429
GO:0021513	spinal cord dorsal/ventral patterning	12	-0.581249	-1.93232	0.00809717	0.0264748	0.0161509	6656/5992/120237/6469/4821/8022/429
GO:0033344	cholesterol efflux	10	-0.586836	-1.76207	0.017094	0.0496226	0.0302722	406916/338/8435/116519/6469/335/336/345
GO:0015918	sterol transport	18	-0.587995	-2.21453	0.00446429	0.0162338	0.00990337	1066/116519/9066/6469/335/336/345/1056/5406
GO:0030301	cholesterol transport	18	-0.587995	-2.21453	0.00446429	0.0162338	0.00990337	1066/116519/9066/6469/335/336/345/1056/5406
GO:1901616	organic hydroxy compound catabolic process	13	-0.589597	-2.00714	0.00621118	0.0213271	0.0130106	4504/1591/4923/54363/6822/1056
GO:0031424	keratinization	135	-0.591361	-3.92939	0.00355872	0.0137011	0.00835831	8688/353143/83900/43847/3868/26085/337880/353333/3854/147183/84518/404203/83902/388818/85285/3859/81870/286887/100533177/3886/83899/81851/84616/3889/6698/6705/6699/81850/81871/439915/6700/353141/643414/6703/353140/43849/3861/1828/728318/730755/1823/3857/3882/83895/85280/353137/653240/85293/353139/25984/100505724/83901/26239/390792/6704/728224/83897/163778/126638/84648/25818/353145/6706/6701/34257…
GO:0002067	glandular epithelial cell differentiation	11	-0.599856	-1.87033	0.00845666	0.0274868	0.0167683	653/8626/4760/5629/4821/222546/3642/429
GO:0065004	protein-DNA complex assembly	22	-0.600265	-2.39798	0.00232558	0.00978523	0.00596946	255626/388951/286436/728403/158983/728395/64591/100289087/7258
GO:0070268	cornification	61	-0.622439	-3.36595	0.00278552	0.0113035	0.0068957	3853/8688/43847/3868/26085/3854/147183/404203/3859/286887/3886/3889/6698/6705/6699/6700/643414/6703/43849/3861/1828/1823/3857/3882/25984/390792/6704/126638/84648/25818/6706/6701/342574/63036/125115/162605
GO:0006333	chromatin assembly or disassembly	20	-0.629868	-2.44696	0.00228311	0.00965929	0.00589263	255626/388951/286436/728403/158983/728395/64591/100289087/7258
GO:0031497	chromatin assembly	20	-0.629868	-2.44696	0.00228311	0.00965929	0.00589263	255626/388951/286436/728403/158983/728395/64591/100289087/7258
GO:0034728	nucleosome organization	20	-0.633392	-2.46065	0.00228311	0.00965929	0.00589263	255626/388951/286436/728403/158983/728395/64591/100289087/7258
GO:0060416	response to growth hormone	13	-0.643593	-2.19096	0.00414079	0.0151829	0.00926229	2155/5617/2689/1444/1443/1442
GO:0008593	regulation of Notch signaling pathway	14	-0.664713	-2.32642	0.00209644	0.00894325	0.00545581	1745/655/1746/429/8788/100187716
GO:0033013	tetrapyrrole metabolic process	11	-0.666872	-2.07929	0.0063425	0.0216573	0.013212	11330/5644/440387/1504
GO:0006334	nucleosome assembly	18	-0.669461	-2.52134	0.00223214	0.00949586	0.00579293	255626/388951/286436/728403/158983/728395/64591/100289087/7258
GO:0021516	dorsal spinal cord development	13	-0.674501	-2.29618	0.00207039	0.0088444	0.00539551	64211/5081/5629/219409/8022/3975/340260/429
GO:0050892	intestinal absorption	11	-0.676572	-2.10953	0.0063425	0.0216573	0.013212	8435/116519/335/6514/336/1056/5406
GO:0018149	peptide cross-linking	35	-0.692514	-3.18304	0.00255102	0.0105183	0.00641664	343641/116179/6698/6705/6699/6700/353141/6703/353140/353137/353139/26239/6704/574414/163778/84648/353145/6701/353142/353144
GO:0060396	growth hormone receptor signaling pathway	10	-0.705501	-2.11838	0.0042735	0.0156138	0.00952514	5617/2689/1444/1443/1442
GO:0071378	cellular response to growth hormone stimulus	10	-0.705501	-2.11838	0.0042735	0.0156138	0.00952514	5617/2689/1444/1443/1442
GO:0034114	regulation of heterotypic cell-cell adhesion	10	-0.743769	-2.23329	0.00213675	0.00910262	0.00555304	335/2266/2244/655/246/2243
