# Supplementary material for: Comprehensive Analysis of Tumor Microenvironment Identified Prognostic Immune-Related Gene Signature in Ovarian Cancer
Source: Front Genet. 2021 Feb 10;12:616073. doi: 10.3389/fgene.2021.616073 (PMC7928403; doi:10.3389/fgene.2021.616073)
Supplement: Supplementary file 4 [file Data_Sheet_1.ZIP › Supplementary table 14_v1.xlsx]

## Sheet: Sheet1
Supplementary table 14: KEGG enrichment analysis in ovarian cancer by ssGSEA analysis based on differentially expressed genes between immunity-high and -low groups.
ID	Description	setSize	enrichmentScore	NES	pvalue	p.adjust	qvalues	core_enrichment
hsa05310	PD-L1 expression and PD-1 checkpoint pathway in cancer	20	0.80406	2.88941	0.00176991	0.00749391	0.00490148	3111/3117/2205/3112/3113/3115/3118/3122/3109/3119/959/3127/3123/6037/2207/3108/6356/2206
hsa05332	Antigen processing and presentation	29	0.777946	3.10508	0.00167504	0.00749391	0.00490148	3111/3117/3458/3002/3112/3113/3115/3118/5551/356/940/3122/3812/3109/3119/3127/3123/942/3811/3824/3821/3802/3108/941/3804
hsa04940	T cell receptor signaling pathway	26	0.756581	2.93213	0.00166945	0.00749391	0.00490148	3111/3117/3458/3002/4049/3112/3113/3115/3118/5551/356/940/3122/3109/3119/3127/3123/942/3593/3108/941
hsa04666	Fc gamma R-mediated phagocytosis	16	0.756495	2.50002	0.00185529	0.00749391	0.00490148	5788/653361/1794/7454/5579/2213/2214/2209/2215/3055/5293/2212/7409/5880
hsa05330	Allograft rejection	27	0.749721	2.92253	0.00168919	0.00749391	0.00490148	3111/3117/3458/3002/3112/3113/3115/3118/5551/356/940/3122/3109/3119/959/3127/3123/942/3593/3108/941
hsa04672	Intestinal immune network for IgA production	32	0.737676	3.01344	0.00165563	0.00749391	0.00490148	23495/3111/3117/608/29851/3112/3113/3115/3118/940/8174/3122/3109/3119/959/3127/3123/942/10673/3676/115650/3108/941/3695/7852/57379/958/10803/3558
hsa04612	Graft-versus-host disease	34	0.736778	3.05586	0.00164204	0.00749391	0.00490148	925/3111/3117/3458/8302/3112/3113/3115/3118/3122/3812/3109/3805/920/3119/972/3127/3809/3123/4261/3811/3824/3821/3802/3108/3804/3823
hsa04660	Type I diabetes mellitus	24	0.734521	2.75015	0.00171233	0.00749391	0.00490148	925/3458/5788/3702/916/915/29851/919/917/5133/940/920/959/9402/3937/7535/5293/7409/10125
hsa04662	B cell receptor signaling pathway	27	0.73008	2.84597	0.00168919	0.00749391	0.00490148	973/974/933/1380/23547/5579/695/11006/2213/930/10859/10288/11024/971/11027/10990/5293/7409/79168/5880/353514/11025
hsa04640	Hematopoietic cell lineage	57	0.730048	3.4421	0.00152439	0.00749391	0.00490148	931/2208/925/3111/933/3117/911/1380/1378/951/916/914/913/915/3112/3113/3115/3118/917/910/3581/3122/3109/920/3119/3559/930/952/3127/3575/3123/1436/2209/912/3676/1441/3684/945/3108/929/2322/1438/2811/909
hsa05340	Primary immunodeficiency	24	0.727454	2.72369	0.00171233	0.00749391	0.00490148	973/23495/925/3543/5788/916/915/29851/695/920/930/959/3575/4261/7535/115650/3718/3561/5897/57379/958/6890
hsa04659	Th17 cell differentiation	41	0.714461	3.11465	0.00162075	0.00749391	0.00490148	3111/3117/3662/3458/916/915/3560/50615/3112/3113/919/3115/3118/59067/917/3122/3109/920/3119/3559/3594/3127/30009/3123/7535/50943/3108/3718/3561/5588/3717/3558/50616/6772/2625/5602/6776/3932
hsa05140	Leishmaniasis	37	0.71214	3.0304	0.00161031	0.00749391	0.00490148	3111/3117/3458/1378/653361/3112/3689/3113/3115/1536/3118/5579/3122/3109/3119/2214/3127/3123/9103/2209/3593/2215/3676/3684/718/3108/2212
hsa05221	Acute myeloid leukemia	14	0.70993	2.24356	0.00183486	0.00749391	0.00490148	4353/1436/2209/6688/1053/3684/597/5293/929/11040/2322
hsa05235	Asthma	21	0.70749	2.56281	0.00175747	0.00749391	0.00490148	3458/916/915/919/917/5133/940/920/7535/29126/5293/10125/5588/3717/116071/6772/3932/353376/7099/55509
hsa05416	Viral myocarditis	29	0.704131	2.81045	0.00167504	0.00749391	0.00490148	3111/3117/3683/3112/3689/3113/3115/3118/5551/940/3122/3109/3119/959/3127/3123/942/3108/941/3383/5880/6442/3908/958/6444/284217
hsa04061	Viral protein interaction with cytokine and cytokine receptor	57	0.688183	3.24471	0.00152439	0.00749391	0.00490148	6363/10563/643/2829/4283/1236/729230/3627/6352/1234/6366/6373/1233/4049/3560/3587/6367/6368/6351/6846/1237/6362/3559/1436/9560/6357/6361/1230/6346/6349/2833/8807/6348/6356/6355/6376/1524/51554/7852/3561/6354/8740/3577/6347/1235
hsa05321	Inflammatory bowel disease (IBD)	32	0.686981	2.80635	0.00165563	0.00749391	0.00490148	3111/3117/3458/50615/3112/3113/3115/3118/59067/3122/3109/3119/3594/3127/30009/3123/3593/50943/8807/3108/3561/6775/3558/50616/7043/6772/2625
hsa04380	Osteoclast differentiation	43	0.686888	3.00781	0.00162338	0.00749391	0.00490148	3458/55423/653361/23547/695/11006/2213/10859/2214/1436/10288/9103/2209/6688/3937/2215/7305/11024/54209/11027/10990/814/5293/2212/10326/79168/353514/11025/54/126014/4688/4689/1513/6772/8651/5602/3932/1435/9021/3690/1540
hsa04064	NF-kappa B signaling pathway	31	0.686825	2.77758	0.00166113	0.00749391	0.00490148	6363/6366/4049/5579/695/6351/959/9560/6357/10673/7535/115650/7412/4050/597/929/3383/8740/23643/7185/958/5588/330/3932/353376/596/7099/7128/1540
hsa04668	TNF signaling pathway	22	0.682709	2.50217	0.00175439	0.00749391	0.00490148	3627/6352/4049/7412/5293/6376/3383/2277/3659/6347/355/7185/4318/330/5602/1435/9021/7133/7128/3600/7424
hsa05145	Toxoplasmosis	38	0.674863	2.90239	0.00161812	0.00749391	0.00490148	3111/3117/3458/1234/3587/3112/3113/3115/3118/5294/3122/3109/3119/959/3127/23533/3123/4261/3593/3108/146850/3908/23643/958/3717/7043/6772/330/8651/5602/284217/596/7099/240
hsa05144	Malaria	27	0.650818	2.53699	0.00168919	0.00749391	0.00490148	3458/1378/7060/3683/100528032/3689/959/3820/2532/7412/6403/22914/2995/3383/3082/6347/7057/958/5175/7043/7099/948/3586/7058/7097/1379
hsa04658	Th1 and Th2 cell differentiation	38	0.644907	2.77356	0.00161812	0.00749391	0.00490148	3111/3117/3458/916/915/3560/3112/3113/919/3115/3118/917/3122/3109/920/3119/3559/3594/3127/30009/3123/3593/7535/3108/3718/3561/6775/5588/3717/3558/6772/2625/5602/6776/3932
hsa04062	Chemokine signaling pathway	75	0.643856	3.18809	0.00151286	0.00749391	0.00490148	6363/10563/643/2829/4283/1236/729230/3627/6352/653361/3702/1234/6366/6373/1233/1794/10663/6367/7454/5579/6368/6351/6846/5294/1237/6362/23533/9560/6357/10235/6361/1230/3055/6346/6349/2793/2833/6348/5293/7409/6356/6355/6376/1524/7852/3718/2268/6354/146850/54331/5880/3577/57580/6347/1235/5330/59345/10803/3717
hsa04933	AGE-RAGE signaling pathway in diabetic complications	21	0.638944	2.31451	0.00175747	0.00749391	0.00490148	1536/5579/7412/5293/3383/2277/6347/5330/3717/4313/7043/6772/1286/5602/6776/1285/596/1281/7424/50507
hsa04664	Fc epsilon RI signaling pathway	13	0.631191	1.95944	0.00182815	0.00749391	0.00490148	2205/695/3937/2207/241/5293/7409/2206/5880/5602/240
hsa05323	Rheumatoid arthritis	38	0.625332	2.68938	0.00161812	0.00749391	0.00490148	3111/3117/3458/6352/3683/3112/3689/3113/3115/3118/940/3122/3109/3119/3127/3123/942/10673/6349/4050/3108/941/6348/3383/54/6347/1513
hsa05135	Yersinia infection	21	0.616035	2.23152	0.00175747	0.00749391	0.00490148	7454/2533/3937/3676/7535/7456/5293/114548/7409/5880/6347/4210/834/3558/5602/3932/7099/3586
hsa05142	Chagas disease (American trypanosomiasis)	29	0.613469	2.44859	0.00167504	0.00749391	0.00490148	3458/6352/916/915/713/919/712/917/356/714/3593/6349/718/6348/5293/6347/355/5330/10333/5521/3558/7043/5602/7099
hsa04514	Cell adhesion molecules (CAMs)	73	0.613036	3.00684	0.0015361	0.00749391	0.00490148	925/3111/933/3117/5788/914/3683/201633/6402/9073/29851/3112/3689/3113/3115/3118/57863/5133/940/8174/80380/3122/3109/923/920/3119/3385/4359/959/3127/6614/3123/6693/942/6404/3676/7412/3684/6403/29126/10666/3108/941/3695/3383/3384/58494/958/5175/9379/7122/3680/22871/257194/84628/22829/1462/6900/3133/9369/54413/4685/8516
hsa04650	Natural killer cell mediated cytotoxicity	54	0.612969	2.84532	0.00157233	0.00749391	0.00490148	3458/4068/962/3683/3002/100528032/3689/259197/919/10870/5551/5579/356/3812/3805/2214/3809/3937/2215/7305/3811/7535/51744/3824/2207/22914/3821/3802/5293/7409/3804/3823/3383/3384/5880/9437/9436/355
hsa05322	Systemic lupus erythematosus	48	0.611726	2.75474	0.00162075	0.00749391	0.00490148	1991/3111/3117/1511/3458/3112/713/3113/3115/3118/712/714/940/3122/3109/3119/959/2214/3127/3123/942/2209/730/2215/718/3108/941/716/2212/715
hsa05146	Amoebiasis	30	0.610774	2.44662	0.00167224	0.00749391	0.00490148	1511/3458/911/913/3689/5579/910/3593/912/3684/5293/929/909/731/3908/5330/7043/1286/284217/1285/7099/5273/3586/1281/7850/7097/3554
hsa05166	Human T-cell leukemia virus 1 infection	49	0.598565	2.72224	0.0015949	0.00749391	0.00490148	3111/3117/916/3683/915/4049/3560/3112/3689/3113/3115/3118/917/3122/3109/920/3119/3559/3127/3123/6688/115650/3108/5293/3718/3561/3383/4316/958/3558/7043/2113/111/5602/6776/3932/3133/567/113/3600/3134/7850
hsa05152	Tuberculosis	60	0.590498	2.78351	0.00155039	0.00749391	0.00490148	3111/3117/3458/1378/3587/3112/3689/3113/3115/3118/26253/11151/3122/3109/4046/2213/3119/972/2214/3127/3123/30835/4261/9103/2209/3593/2215/4360/7096/3684/2207/3687/64581/718/3108/2212/929
hsa04145	Phagosome	59	0.583352	2.73048	0.00156006	0.00749391	0.00490148	4353/3111/3117/653361/7060/3112/3689/3113/3115/1536/3118/11151/3122/3109/2213/3119/2214/3127/3123/30835/9103/2209/2215/4360/3684/64581/718/3108/2212/4481/929/715/8685/4973/7057/4688/4689/10333/81035/6890/1520/7099/948/9902/3133/2204/3690
hsa04625	C-type lectin receptor signaling pathway	23	0.57682	2.13286	0.0017452	0.00749391	0.00490148	6367/26253/93978/4046/30835/338339/3593/6361/2207/64581/5293/114548/3659/834/3558/6772/5602/3708/22808/1540/3586
hsa05133	Pertussis	24	0.575778	2.1558	0.00171233	0.00749391	0.00490148	713/3689/712/714/3593/3684/718/716/114548/929/710/715/720/3659/23643/834/721/5602/353376/7099/3586/3394
hsa04210	Apoptosis	23	0.567152	2.09711	0.0017452	0.00749391	0.00490148	1521/3002/1439/5551/356/597/5293/4914/355/1513/7185/1519/330/1520/5602/3708/8743/596
hsa04620	Toll-like receptor signaling pathway	35	0.562909	2.36075	0.00163132	0.00749391	0.00490148	4283/3627/51311/6352/6373/51284/6351/9560/942/3593/7096/6349/941/6348/5293/929/23643/1513/10333/958/3449/6772/5602/353376/7099/6696
hsa05143	African trypanosomiasis	14	0.557135	1.76069	0.012844	0.0413417	0.0270401	3620/3458/5579/356/3593/7412/169355/3383/355/5330
hsa05320	Autoimmune thyroid disease	36	0.551683	2.33861	0.00162866	0.00749391	0.00490148	3111/3117/3002/3112/3113/3115/3118/5551/356/940/3122/3109/3119/959/3127/3123/942/3108/941
hsa04068	FoxO signaling pathway	18	0.550988	1.91738	0.00547445	0.0184875	0.012092	8471/356/8698/3479/3575/5293/5897/116986/1901/7043/5602/8743/3586/10365
hsa05132	Salmonella infection	28	0.541233	2.12876	0.00169779	0.00749391	0.00490148	5788/399/3071/27128/114548/929/4671/4629/2318/23643/10333/834/10398/330/5602/8743/596/7099/26999/58484/2316/57381/7097
hsa04670	Leukocyte transendothelial migration	36	0.531747	2.2541	0.00162866	0.00749391	0.00490148	653361/3702/3683/9073/399/3689/1536/5579/3676/7412/3684/5293/7409/7852/3383/5880/58494/4688/4689/4318/10398/83593/4313/5175/4478/29119/7122
hsa05169	Epstein-Barr virus infection	51	0.520354	2.3688	0.00162075	0.00749391	0.00490148	2208/3111/3117/3627/1380/916/3683/915/3112/3113/919/3115/3118/917/695/3122/3109/3119/930/3127/3123/3108/5293/3718/3383/355/958/6890/3449/6772/7431/5602/4939/596/3133/567/7128
hsa05162	Measles	37	0.502127	2.13672	0.00161031	0.00749391	0.00490148	916/915/3560/51284/6504/917/356/940/2213/3559/30835/3593/5293/3718/3561/355/3558/3449/4478/6772/5602/6776/4939/596/7099
hsa05164	Influenza A	51	0.498722	2.27032	0.00162075	0.00749391	0.00490148	3111/3117/3458/3627/6352/23430/51284/3112/3113/3115/3118/5579/356/3122/3109/3119/3127/3123/4261/3593/64499/7177/3108/5293/114548/3383/6347/355/834/3717/3449/6772/91543/4939/8743/7099/9021
hsa05418	Fluid shear stress and atherosclerosis	26	0.498707	1.93274	0.00500835	0.0171953	0.0112468	3458/653361/7412/5293/3383/5880/4880/4208/6347/4688/4318/2949/4313/5175/1843/5602/596/3690/10365/3162/7850/3554/652
hsa05131	Shigellosis	26	0.497916	1.92968	0.00500835	0.0171953	0.0112468	6352/3059/3101/718/5293/114548/929/4671/23048/5330/23157/5588/834/10398/5602/3708/596/7099/58484
hsa04510	Focal adhesion	46	0.485606	2.18509	0.00159236	0.00749391	0.00490148	7060/5579/3479/3676/64098/5293/7409/3695/7148/3082/2277/5880/7057/3908/2318/4638/10398/4660/22801/1286/330/3680/5602/284217/1293/1285/7450/596/6696/63923/3690/1292/8516/5159/7058/7424/2316/3371
hsa05202	Transcriptional misregulation in cancer	45	0.479724	2.12608	0.00160514	0.00749391	0.00490148	1991/4353/3002/3560/3479/1436/942/2209/6688/1053/3684/597/2313/929/3695/2322/171558/4914/4208/4066/7185/4318/958/8013/5079/51513/4804/330
hsa05168	Herpes simplex virus 1 infection	62	0.476142	2.26987	0.00152672	0.00749391	0.00490148	3111/3117/3458/6352/4049/3112/3113/3115/3118/356/3122/3109/3119/972/3127/3123/3593/5199/718/3108/5293/29992/8740/5452/728957/6347/355/3717/6890/3449/6772/330/147948/4939/596/9021/3133/684/3690/567/7694/7098/3134/30832/7097
hsa04060	Cytokine-cytokine receptor interaction	137	0.461497	2.56641	0.00137931	0.00749391	0.00490148	6363/10563/643/2829/4283/23495/1236/729230/939/3458/3627/6352/1234/6366/6373/608/1233/4049/1439/3560/50615/3603/3587/10663/944/6367/59067/6368/6351/356/6846/3581/1237/920/6362/3559/3594/959/3575/1436/9560/6357/3593/10673/115650/6361/1230/1441/6346/6349/4050/3604/2833/8807/6348/6356/6355/6376/1524/51554/7852/8995/3561/1438/284340/6354/8740/5008/3577/7293/6347/7292/1235/355/3568/943/970/958/10803/3…
hsa05170	Human immunodeficiency virus 1 infection	46	0.425968	1.91673	0.00318471	0.0113112	0.00739825	916/1234/915/919/5579/917/356/920/164668/60489/2793/5293/7852/54331/5880/355/140564/59345/6890/3449/5602/3708/596/25939/27350/7099/2788/3133/7133/684/567/3134/7097/2791
hsa04621	NOD-like receptor signaling pathway	47	0.394546	1.78888	0.0110935	0.036274	0.0237255	115362/6352/115361/1669/1536/2633/9447/114548/9051/4671/440068/2634/5027/6347/4210/3428/5330/834/114769/3449/6772/330/5602/3708/4939/51393/596/7099/10628/22861/7128/58484/84168
hsa05150	Staphylococcus aureus infection	72	0.351964	1.7236	0.00923077	0.03067	0.0200601	3111/3117/1669/3683/3112/713/3689/3113/3115/3118/712/714/3122/3109/2213/3119/2214/3127/3123/2359/9103/2209/719/2215/6404/2357/3684/6403/718/3108/716/2212/2358/715/728/3383
hsa05200	Pathways in cancer	130	0.29176	1.60379	0.0141243	0.0447631	0.0292779	3458/1439/3560/5579/356/3479/3559/3594/3575/1436/3593/6688/10235/1441/2793/5293/7852/11040/3718/2322/3561/1438/10125/8643/2252/3082/2277/115727/2255/54331/2099/6775/5880/4914/2247/3908/7472/355/3568/5330/2737/2735/59345/7185/4318/2949/3717/3558/83593/4313/3449/29119/7043/2113/6772/1286/330/111/64399/5602/284217/7482/6776/1285/596/2149/5731/2788/1902/1630/367/5159/113/3600/7424/25780/9002/3162/232…
hsa04915	Estrogen signaling pathway	41	-0.486203	-2.38483	0.0025974	0.00948566	0.00620421	8688/3763/3868/107/114/147183/3859/3886/3861/3857/3882/25984/390792/342574/51806/125115/162605
hsa04974	Protein digestion and absorption	32	-0.538121	-2.45909	0.00251256	0.00941069	0.00615518	1299/5645/23436/1361/5644/63036/10136/1358/1357/440387/1504
hsa04950	Maturity onset diabetes of the young	11	-0.591486	-1.90919	0.00218341	0.00836582	0.00547177	4760/389692/50674/4821/222546/6514/5078
hsa04972	Pancreatic secretion	37	-0.648986	-3.08503	0.00262467	0.00948566	0.00620421	5645/23436/1361/5644/5408/63036/1056/10136/1358/5406/1357/5407/440387/5319/1504
hsa04975	Fat digestion and absorption	16	-0.693019	-2.50532	0.00215983	0.00836582	0.00547177	335/5408/1056/5406/5407/5319/1208
hsa00561	Glycerolipid metabolism	10	-0.718559	-2.21409	0.00219298	0.00836582	0.00547177	119548/5408/1056/5406/5407
