# Supplementary material for: Comprehensive Analysis of Tumor Microenvironment Identified Prognostic Immune-Related Gene Signature in Ovarian Cancer
Source: Front Genet. 2021 Feb 10;12:616073. doi: 10.3389/fgene.2021.616073 (PMC7928403; doi:10.3389/fgene.2021.616073)
Supplement: Supplementary file 4 [file Data_Sheet_1.ZIP › Supplementary table 15_v1.xlsx]

## Sheet: Sheet1
Supplementary Table 15. PPI network of those differentially expressed immune-ralated genes in ovarian cancer.
Node 1	Node 2	Coexpression	Combined_score
CCR3	CCL11	0.087	0.999
CD3E	CD3D	0.766	0.999
CD274	PDCD1	0.061	0.999
HLA-DRA	HLA-DRB1	0.876	0.999
KLRC1	HLA-E	0	0.999
HLA-DRA	HLA-DRB5	0.709	0.998
KLRD1	HLA-E	0	0.998
HLA-DQB1	HLA-DQA1	0.546	0.998
HLA-DMA	HLA-DRB1	0.426	0.997
XCL2	XCR1	0.443	0.996
HLA-DOB	HLA-DMA	0.171	0.995
HLA-C	KIR2DL3	0	0.995
CD247	CD3D	0.756	0.995
CD3G	CD3E	0.564	0.994
HLA-DRA	HLA-DMA	0.479	0.994
CCL19	CXCL13	0.423	0.993
SCT	SCTR	0	0.992
HLA-B	KIR3DL1	0	0.992
HLA-G	KIR2DL4	0	0.992
CD247	CD3E	0.554	0.991
CXCL13	CCL21	0.214	0.991
HLA-A	KIR2DL3	0	0.99
HLA-DOB	HLA-DOA	0.127	0.99
ITK	CD3E	0.87	0.99
HLA-DMA	HLA-DOA	0.195	0.99
KLRC1	KLRD1	0.096	0.989
HLA-DQB2	HLA-DQA1	0.552	0.989
HLA-DQB2	HLA-DQA2	0.515	0.989
HLA-DQB1	HLA-DQA2	0.479	0.989
CD3G	CD3D	0.827	0.989
KLRC2	HLA-E	0	0.988
HLA-G	HLA-F	0.076	0.987
NR1H4	NR0B2	0.442	0.986
HLA-B	HLA-A	0.37	0.986
ITK	CD247	0.74	0.985
HLA-A	HLA-C	0.394	0.984
CD3G	CD247	0.387	0.982
HLA-G	HLA-A	0.077	0.982
HLA-G	HLA-C	0.099	0.981
CCR3	CCL26	0	0.98
HLA-DRB5	HLA-DRB1	0.289	0.98
HLA-A	HLA-DQA1	0	0.979
HLA-A	KIR3DL2	0	0.978
HLA-DQB1	HLA-DMA	0.337	0.978
HLA-DPB1	HLA-DMA	0.244	0.977
CCR3	CCL13	0	0.977
CXCR3	CXCL13	0.09	0.977
CCR4	CCL17	0.061	0.977
HLA-B	HLA-C	0.523	0.976
ITK	CD3D	0.592	0.976
CXCR3	CCL11	0	0.975
IL12RB1	IL12B	0	0.973
CCR4	CCL22	0.095	0.973
ITK	GRAP2	0.529	0.972
CCR3	CCL24	0.086	0.97
HLA-G	HLA-B	0.076	0.969
HLA-G	HLA-E	0.073	0.969
HLA-E	HLA-F	0.141	0.969
HLA-C	HLA-F	0.137	0.969
HLA-A	KLRD1	0	0.969
HLA-C	HLA-DQA1	0	0.969
HLA-B	HLA-DQA2	0.069	0.969
HLA-DQB2	HLA-DMA	0.309	0.969
KLRC1	KIR3DL1	0.072	0.968
KLRD1	KIR2DL3	0.089	0.968
KLRC1	HLA-A	0	0.968
CD244	SH2D1B	0.095	0.968
KIR3DL1	KLRD1	0.091	0.968
HLA-E	HLA-C	0.335	0.967
CXCR3	CCL21	0.062	0.967
CD3G	ITK	0.455	0.967
KLRC1	KIR2DL3	0.049	0.967
CXCR3	CCL19	0.095	0.967
SH2D1A	CD244	0.102	0.967
HLA-DRB5	HLA-DMA	0.211	0.967
HLA-B	HLA-E	0.348	0.966
HLA-DRA	HLA-DQB1	0.388	0.966
HLA-C	HLA-DQA2	0	0.966
CCL21	CCL13	0.173	0.966
CALCA	SCT	0.061	0.966
HLA-A	HLA-DQA2	0	0.965
GCGR	SCT	0.063	0.964
HLA-DRB1	HLA-DQA1	0.237	0.964
HLA-B	KIR2DL3	0	0.964
HLA-A	HLA-DMA	0.11	0.964
CCL19	CCL13	0.226	0.963
CCR3	CCL19	0.063	0.963
HLA-DQA2	HLA-DRB1	0.261	0.963
HLA-B	HLA-DMA	0.153	0.963
HLA-A	KIR3DL1	0	0.962
KIR3DL1	HLA-C	0	0.959
HLA-DPB1	HLA-DRA	0.394	0.959
CCL19	CCL21	0.547	0.959
HLA-C	HLA-DMA	0.126	0.958
HLA-E	HLA-DMA	0.139	0.958
CXCR3	CCL13	0	0.956
HLA-B	KIR3DL2	0.069	0.956
HLA-A	HLA-DOA	0	0.956
HLA-B	HLA-DOA	0	0.956
HLA-DRB5	HLA-DQA1	0.193	0.956
HLA-DRB5	HLA-DQA2	0.177	0.956
HLA-DRA	HLA-DQA2	0.564	0.956
CCR3	CCL21	0.061	0.956
HLA-DRA	HLA-DQA1	0.557	0.955
CCR8	CCL19	0	0.955
HLA-A	KLRC2	0	0.955
CXCL13	CCL13	0.102	0.954
CALCA	SCTR	0	0.953
HLA-DRA	HLA-E	0.175	0.953
HLA-C	HLA-DOA	0	0.952
CD247	GRAP2	0.32	0.952
CCR8	CCL21	0	0.951
CD274	CTLA4	0.061	0.951
CCR3	CXCL13	0.061	0.951
KLRD1	KLRC2	0.109	0.951
HLA-DPB1	HLA-DQA1	0.174	0.95
HLA-DQB2	HLA-DRA	0.162	0.95
GRAP2	CD3D	0.448	0.949
LTA	CD40LG	0.098	0.948
KLRD1	KIR3DL2	0.089	0.947
HLA-DQB1	HLA-DRB1	0.478	0.947
HLA-DQB1	HLA-DOA	0.215	0.946
CD3E	CD1A	0.298	0.946
CXCR6	CXCL13	0.097	0.946
KLRC1	KIR3DL2	0.069	0.946
HLA-DPB1	HLA-DOA	0.219	0.946
CXCR6	CCL19	0.102	0.945
NR1H4	RXRG	0.05	0.945
CD3E	PDCD1	0.214	0.945
HLA-DPB1	HLA-DQA2	0.133	0.945
HLA-DRB1	HLA-DOA	0.174	0.944
HLA-C	KIR2DL4	0	0.944
CD1C	CD3E	0.343	0.943
HLA-E	HLA-DOA	0.065	0.943
HLA-B	HLA-DRB1	0.163	0.942
HLA-G	HLA-DQA2	0	0.942
CCR8	CCL13	0	0.942
HLA-E	HLA-DQA2	0.066	0.942
HLA-A	HLA-F	0.112	0.941
CCR8	CXCL13	0	0.941
CXCR6	CCL21	0.062	0.941
HLA-E	HLA-DQA1	0	0.94
HLA-E	KIR2DL4	0.062	0.94
HLA-C	HLA-DRB1	0.13	0.939
HLA-E	KIR2DL3	0	0.939
CD3E	GRAP2	0.381	0.939
CD274	CD3E	0.061	0.939
HLA-G	HLA-DQA1	0	0.939
HLA-DQB2	HLA-DOA	0.13	0.938
CRHR2	SCT	0	0.938
HLA-A	HLA-DRB1	0.107	0.938
CD247	HLA-DRB1	0.118	0.937
CD3G	GRAP2	0.278	0.937
CD247	NCR1	0.061	0.937
GCGR	CALCA	0	0.937
HLA-B	HLA-DRA	0.213	0.936
HLA-DRA	CD3D	0.097	0.936
HLA-A	HLA-E	0.264	0.936
HLA-B	HLA-DQB1	0.096	0.935
CD1B	CD3E	0.248	0.935
HLA-C	HLA-DQB1	0.087	0.934
HLA-DRA	CD3E	0.156	0.934
HLA-A	HLA-DQB1	0.084	0.934
CD3G	HLA-DRA	0.063	0.934
HLA-DPB1	HLA-DRB1	0.347	0.934
HLA-DOB	HLA-DRA	0.194	0.934
HLA-DRB5	HLA-DOA	0.079	0.933
HLA-B	KIR2DL4	0.063	0.933
HLA-DPB1	HLA-B	0.111	0.933
HLA-A	KIR2DL4	0	0.933
HLA-A	HLA-DRB5	0.051	0.933
CD1B	CD3D	0.277	0.933
HLA-DPB1	HLA-C	0.088	0.933
HLA-DPB1	HLA-A	0.08	0.933
CD40LG	ICOS	0.291	0.933
CXCR6	CXCR3	0.26	0.932
HLA-DQB2	HLA-DRB1	0.331	0.932
CD1C	CD3D	0.299	0.931
HLA-DRB1	PDCD1	0.098	0.931
HLA-DQB2	HLA-DRB5	0.326	0.931
PDCD1	CD3D	0.192	0.93
CD3G	HLA-DQB2	0.088	0.93
HLA-DRB5	HLA-DQB1	0.311	0.93
HLA-A	HLA-DRA	0.127	0.93
HLA-DQA2	HLA-DMA	0.197	0.929
HLA-B	HLA-DQA1	0	0.929
HLA-DMA	HLA-DQA1	0.18	0.929
CD247	NCR3	0.136	0.929
HLA-DRA	HLA-F	0.152	0.929
HLA-DQB2	CD274	0.064	0.929
HLA-DRA	CD274	0.09	0.929
IL7R	CD3D	0.219	0.929
HLA-DRA	HLA-C	0.137	0.929
HLA-DPB1	HLA-E	0.11	0.929
HLA-DOB	HLA-DQA2	0.097	0.928
CD3G	IL7R	0.209	0.928
HLA-DQB1	HLA-F	0.144	0.927
CD3D	CD1A	0.239	0.927
HLA-DRB1	HLA-F	0.148	0.927
CXCR6	CCL13	0.104	0.927
HLA-E	HLA-DRB1	0.147	0.926
HLA-DQB1	PDCD1	0.088	0.926
HLA-DPB1	HLA-F	0.124	0.926
HLA-DPB1	HLA-DQB1	0.273	0.926
HLA-A	CD3E	0.098	0.926
HLA-DRB5	PDCD1	0.077	0.926
CRHR2	CALCA	0	0.926
RETN	CTSG	0.281	0.926
HLA-DRB1	CD3D	0.111	0.926
KLRC1	KLRC2	0.265	0.925
HLA-DQB1	CD3D	0.104	0.925
CD3G	HLA-DRB1	0.088	0.925
KLRC2	KLRC4	0.27	0.925
HLA-B	HLA-DOB	0.143	0.925
KLRD1	KLRC4	0.062	0.925
HLA-DRA	CD247	0.13	0.925
HLA-B	HLA-DRB5	0.051	0.925
CD3G	HLA-DQB1	0.088	0.925
HLA-DOB	HLA-DQA1	0.097	0.924
CCR4	CCL21	0	0.924
HLA-DPB1	CD3D	0.103	0.924
CCR4	CCL19	0.063	0.924
CD3G	HLA-DPB1	0.081	0.924
HLA-C	HLA-DRB5	0.051	0.923
HLA-A	KLRC4	0	0.923
CD3E	HLA-DRB1	0.119	0.923
HLA-DQA2	HLA-F	0.076	0.923
CD274	HLA-DRB1	0.082	0.923
CD3G	HLA-DQA2	0.063	0.923
HLA-DRA	PDCD1	0.122	0.922
CD274	HLA-DQB1	0.063	0.922
HLA-DQB2	CD3D	0.086	0.922
HLA-DPB1	PDCD1	0.088	0.922
HLA-DOB	HLA-C	0.109	0.922
HLA-E	HLA-DQB1	0.107	0.922
HLA-DQA1	PDCD1	0.085	0.922
CD3G	PDCD1	0.104	0.921
CD3G	HLA-DQA1	0.108	0.921
HLA-G	KLRD1	0	0.921
CD3G	CD274	0.061	0.921
CD274	HLA-DQA1	0.062	0.921
HLA-DQB1	CD3E	0.097	0.921
HLA-DQB2	PDCD1	0.061	0.921
CD274	CD3D	0.061	0.92
CCR3	CXCR3	0.096	0.92
HLA-DQA1	HLA-F	0.088	0.92
HLA-A	CD247	0.076	0.92
NCR3	NCR1	0	0.92
HLA-DOB	HLA-A	0.098	0.92
NCR1	KLRK1	0.085	0.92
HLA-DQA2	CD3D	0.063	0.919
CXCR3	CCR8	0.099	0.919
LHCGR	SCTR	0.061	0.919
HLA-DOB	HLA-E	0.123	0.919
HLA-G	HLA-DRB1	0.051	0.919
HLA-G	HLA-DQB1	0.061	0.919
HLA-DPB1	CD3E	0.106	0.918
HLA-DRB5	HLA-F	0.072	0.918
HLA-DRA	HLA-DOA	0.19	0.918
HLA-DQB2	HLA-C	0.061	0.918
HLA-G	HLA-DPB1	0	0.918
HLA-B	CD3E	0.128	0.918
LHCGR	SCT	0	0.917
HLA-G	HLA-DRA	0	0.917
HLA-A	CD3D	0.085	0.917
HLA-B	HLA-DQB2	0.061	0.917
HLA-DQA2	CD3E	0.081	0.917
FPR2	CCL21	0	0.917
CXCR6	CCR8	0.061	0.917
HLA-DQB2	HLA-F	0.084	0.917
HLA-B	HLA-F	0.185	0.916
HLA-DQA1	HLA-DOA	0.173	0.916
HLA-DQB2	CD3E	0.063	0.916
CCR8	CCL17	0.08	0.916
CCR3	CXCR6	0.061	0.915
HLA-E	CD3E	0.112	0.914
CALCA	PTGDR	0	0.914
CD3E	HLA-DQA1	0.083	0.914
HLA-G	KIR2DL3	0	0.914
CCR4	CXCL13	0	0.914
HLA-DPB1	CD274	0.048	0.914
HLA-DQA1	CD3D	0.063	0.914
GCGR	LHCGR	0.061	0.914
FPR2	EDN3	0	0.914
HLA-DOB	HLA-DRB1	0.157	0.914
HLA-DQB2	HLA-A	0.061	0.914
FPR2	CCR3	0.088	0.914
KLRC1	HLA-G	0	0.914
HLA-B	CD3D	0.088	0.913
HLA-G	HLA-DRB5	0.051	0.913
HLA-C	CD3E	0.098	0.913
NCR3	KLRK1	0.063	0.913
CD40LG	CTLA4	0.16	0.913
HLA-G	KIR3DL2	0	0.913
CCR4	CCL13	0	0.913
EDN3	XCR1	0	0.912
HLA-G	HLA-DQB2	0.061	0.912
FPR2	CXCL13	0	0.912
CD3E	HLA-F	0.09	0.912
HLA-DPB1	HLA-DOB	0.129	0.912
HLA-DOB	HLA-DQB1	0.126	0.912
HLA-G	CD3D	0	0.912
CD3D	HLA-F	0.07	0.912
KLRC1	KLRC4	0.137	0.912
HLA-E	HLA-DRB5	0.051	0.911
HLA-C	CD3D	0.079	0.911
HLA-DQB2	HLA-E	0.061	0.911
HLA-DQB2	HLA-DQB1	0.138	0.911
HLA-B	KLRD1	0	0.911
FPR2	CCL19	0	0.911
CD3G	HLA-DRB5	0.088	0.91
HLA-DQB1	GRAP2	0.09	0.91
CD3G	HLA-B	0	0.91
HLA-DQA2	PDCD1	0.085	0.91
FPR2	CCR8	0	0.91
CXCR3	CCR4	0.072	0.91
HLA-E	CD3D	0.088	0.909
HLA-DQA2	HLA-DOA	0.097	0.909
CCR3	CCR8	0.06	0.909
HLA-DQB2	HLA-DOB	0.09	0.909
CD274	HLA-DQA2	0.062	0.909
FPR2	CXCR6	0	0.909
CD3G	HLA-G	0	0.908
HLA-DPB1	HLA-DRB5	0.098	0.908
CD274	HLA-DRB5	0.061	0.908
CD3G	HLA-C	0	0.908
GCGR	CRHR2	0	0.908
HLA-DRB1	GRAP2	0.099	0.908
HLA-DRA	GRAP2	0.096	0.908
CCR4	CCR8	0.083	0.907
FPR2	CXCR3	0.069	0.907
CD3G	HLA-A	0	0.907
HLA-DPB1	HLA-DQB2	0.088	0.907
HLA-DOB	HLA-DRB5	0.08	0.906
FPR2	XCR1	0.065	0.906
GCGR	SCTR	0	0.906
HLA-DRB5	CD3D	0.086	0.906
CXCR6	CCR4	0.061	0.906
ITK	HLA-DRB1	0.064	0.906
HLA-DQB2	GRAP2	0.064	0.905
HLA-DQA1	GRAP2	0.061	0.905
HLA-DQA2	GRAP2	0.061	0.905
CD3G	CD1B	0.092	0.905
CRHR2	SCTR	0	0.905
HLA-DRB5	GRAP2	0.064	0.905
HLA-G	CD3E	0	0.905
HLA-DPB1	GRAP2	0.089	0.905
PDCD1	CTLA4	0.153	0.904
CD3G	CD1C	0.088	0.904
FPR2	XCL2	0.066	0.904
CD3G	HLA-E	0	0.904
CD3G	CD1A	0.077	0.904
CD3G	HLA-F	0	0.904
ITK	HLA-DRA	0.086	0.904
HLA-DRB5	CD3E	0.064	0.904
CCR3	CCR4	0	0.903
HLA-DQA2	HLA-DQA1	0.07	0.903
PTGDR	LHCGR	0.044	0.903
HLA-E	GRAP2	0.077	0.903
HLA-A	GRAP2	0.069	0.902
GCGR	PTGDR	0	0.902
KLRD1	GRAP2	0.061	0.902
CRHR2	LHCGR	0.062	0.902
NR1H4	FGF19	0	0.901
GCGR	XCL2	0.055	0.901
PTGDR	SCTR	0	0.901
FPR2	CCR4	0	0.901
FPR2	CCL13	0	0.9
XCL2	EDN3	0	0.9
KLRC2	GRAP2	0	0.9
PTGDR	SCT	0	0.9
CALCA	LHCGR	0	0.9
GCGR	XCR1	0	0.9
FPR2	GCGR	0	0.9
CRHR2	PTGDR	0	0.9
GCGR	EDN3	0	0.9
KIR2DL4	HLA-F	0.07	0.894
HLA-C	KIR3DL2	0.062	0.892
KLRD1	HLA-C	0	0.887
KLRC1	HLA-C	0	0.887
TNFRSF13B	TNFRSF17	0.14	0.883
KIR3DL1	KIR2DL3	0.334	0.883
KIR3DL1	HLA-E	0	0.88
KIR2DL3	HLA-F	0.062	0.879
HLA-G	KLRC2	0	0.877
KLRC1	NCR1	0.061	0.868
HLA-E	KIR3DL2	0.069	0.867
KIR3DL1	HLA-F	0.063	0.867
CCR3	CCL17	0	0.867
CXCR3	CCL17	0.065	0.866
KIR3DL2	HLA-F	0.076	0.864
KIR3DL1	KIR3DL2	0.332	0.862
CCR8	CCL22	0.062	0.861
CXCR3	CCL22	0.062	0.86
CD1C	CSF2	0	0.859
CCL18	CCL11	0.136	0.858
CTLA4	IFNG	0.166	0.856
KIR2DL3	KIR3DL2	0.299	0.856
HLA-G	KIR3DL1	0	0.852
KLRD1	NCR1	0.107	0.851
KLRC1	HLA-B	0	0.85
KLRC2	HLA-C	0	0.85
CD274	IFNG	0.09	0.85
CCL23	CCL21	0.089	0.849
CCR3	CCL22	0	0.848
CD1B	CSF2	0	0.843
TNFRSF9	CTLA4	0.057	0.843
CD1E	CSF2	0	0.842
KLRC1	NCR3	0.069	0.84
CSF2	CD1A	0	0.84
IL12RB1	IFNG	0.079	0.835
CCL18	CCR3	0.081	0.832
CD40LG	CD70	0	0.832
CCL11	CSF2	0.061	0.83
KIR2DL3	KIR2DL4	0.133	0.827
HLA-DMA	HLA-F	0.11	0.827
CTLA4	GZMB	0.213	0.826
CCR8	CCL11	0	0.824
IFNG	GZMB	0.413	0.816
CSF2	IFNG	0.076	0.815
IL7R	IFNG	0.061	0.815
CXCR3	IFNG	0.118	0.81
CCL18	CCR8	0	0.81
KLRD1	NCR3	0	0.809
KIR2DL3	KLRK1	0.088	0.809
CD40LG	FASLG	0.105	0.807
FASLG	CTLA4	0.088	0.806
KLRC2	NCR1	0.061	0.805
IL7R	CTLA4	0.098	0.804
CCL24	XCR1	0.33	0.802
FASLG	IFNG	0.261	0.802
XCR1	CCL19	0.146	0.8
FGF8	FGF19	0.063	0.8
IL7R	CSF2	0	0.799
CCL18	CCL19	0.372	0.798
KLRC1	HLA-F	0	0.798
LTA	IFNG	0.152	0.796
CCL19	CCL22	0.061	0.795
KLRC2	KIR2DL3	0.049	0.795
KLRC2	NCR3	0	0.793
CSF2	EPO	0	0.791
HLA-E	KLRC4	0	0.791
ICOS	CTLA4	0.334	0.791
NPPC	NPPB	0	0.788
FASLG	GZMB	0.239	0.788
HLA-B	KLRC2	0	0.788
KLRD1	KIR2DL4	0.101	0.787
CD1B	CD1E	0.777	0.785
CCL24	CCL21	0.095	0.784
CCL18	CXCR3	0.077	0.784
CCL24	CCR8	0	0.784
KLRD1	HLA-F	0	0.783
CCL24	CXCR3	0.079	0.781
KLRC4	KLRK1	0.21	0.781
FGF19	NR0B2	0	0.774
CD40LG	GZMB	0.152	0.773
HLA-G	HLA-DMA	0.063	0.771
KLRD1	GZMB	0.333	0.769
KIR3DL1	KLRK1	0.087	0.766
XCR1	CCL21	0.09	0.765
CCL18	XCR1	0.108	0.758
XCR1	CCL13	0.076	0.758
ITK	SH2D1A	0.353	0.758
CXCR6	CCL22	0.061	0.754
KLRC1	KIR2DL4	0.076	0.752
SH2D1A	CD3D	0.653	0.75
CD3E	CTLA4	0.306	0.75
CCL24	CCL17	0.084	0.749
CCL21	CCL17	0.065	0.749
CXCR6	CCL17	0	0.749
CCR4	CCL11	0.087	0.748
KIR3DL1	NCR3	0.098	0.748
IL12RB1	CSF2	0	0.748
IL21R	IFNG	0.086	0.748
KLRC2	HLA-F	0	0.748
HLA-B	KLRC4	0	0.747
KIR3DL1	KLRC2	0.049	0.747
KIR2DL3	NCR3	0.088	0.747
CXCR3	XCL2	0.154	0.745
XCR1	CCL11	0.064	0.743
CD247	CTLA4	0.169	0.742
HLA-E	KLRK1	0	0.741
XCR1	CCL17	0.062	0.74
XCR1	CXCL13	0.087	0.739
CTLA4	CSF2	0	0.739
CCL26	CXCR3	0	0.738
KLRK1	GZMB	0.071	0.736
TNFRSF9	KLRK1	0.055	0.735
TNFRSF9	CD274	0.061	0.735
CD244	KLRK1	0.086	0.733
CCL26	CCR8	0	0.732
CXCR3	CSF2	0.062	0.732
HLA-DPB1	CD247	0.108	0.731
IL7R	GZMB	0.136	0.729
XCR1	CCL22	0.062	0.729
CCL11	CCL22	0.055	0.728
CCL18	CCR4	0.081	0.727
CD3E	NCR1	0.061	0.727
HFE	HLA-E	0	0.727
CD40LG	CSF2	0	0.726
CCR3	XCL2	0.088	0.726
CXCR6	CCL11	0	0.722
CCR8	KIR3DL2	0.071	0.721
CXCR3	GZMB	0.191	0.72
PDCD1	ICOS	0.167	0.719
XCL2	CCR8	0.094	0.715
CXCR6	XCL2	0.084	0.715
KLRC3	HLA-E	0	0.713
CCL24	CCL22	0.061	0.712
HLA-G	HLA-DOA	0	0.712
IL21R	CSF2	0	0.712
HFE	HLA-B	0	0.711
HLA-E	NCR3	0.076	0.71
HFE	HLA-C	0	0.709
CCL18	CXCR6	0.1	0.709
KIR3DL2	KLRK1	0.095	0.706
CD244	NCR3	0.214	0.706
GRAP2	CTLA4	0.145	0.705
KIR2DL4	KLRK1	0.061	0.704
CXCR3	CTLA4	0.125	0.703
CD40LG	IFNG	0.116	0.703
CCL19	IL7R	0.513	0.703
CCL19	CCL17	0.115	0.702
TNFRSF9	CD247	0	0.701
CD274	CSF2	0.11	0.7
