# Supplementary material for: Comprehensive Analysis of Tumor Microenvironment Identified Prognostic Immune-Related Gene Signature in Ovarian Cancer
Source: Front Genet. 2021 Feb 10;12:616073. doi: 10.3389/fgene.2021.616073 (PMC7928403; doi:10.3389/fgene.2021.616073)
Supplement: Supplementary file 4 [file Data_Sheet_1.ZIP › Supplementary table 16_v1.xlsx]

## Sheet: Sheet1
Supplementary Table 16. Lasso regression was constructed to examine the relationship between gene signature and ovarian cancer risk.
id	futime	fustat	CCL18	CXCL13	HLA-DOB	HLA-DPB2	TNFRSF17	riskScore	risk
TCGA-30-1857-01	0.0219178	1	4.7281	6.4881	6.4154	4.973	2.7835	0.562602	low
TCGA-25-1631-01	0.0246575	1	5.7973	1.2686	6.0065	1.9331	1.0405	0.683096	high
TCGA-24-2262-01	0.030137	1	4.6844	6.5809	5.8129	1.9053	3.4978	0.634691	low
TCGA-23-1809-01	0.0438356	0	0.6801	5.0007	3.503	1.7693	3.1906	0.732473	high
TCGA-04-1519-01	0.0657534	0	6.6474	0	3.7814	5.1403	0	0.700171	high
TCGA-VG-A8LO-01	0.0657534	1	3.6912	4.9818	5.2464	0.4028	0.7174	0.714435	high
TCGA-24-2261-01	0.0657534	1	5.5784	8.5537	6.7209	2.6251	3.4699	0.578708	low
TCGA-24-2288-01	0.0684932	1	4.3796	7.896	7.0411	1.4586	6.1485	0.585822	low
TCGA-25-1312-01	0.0849315	1	2.414	1.2888	6.1712	2.1268	1.548	0.674941	high
TCGA-25-2392-01	0.0849315	1	0.4371	3.7803	4.8395	1.9378	3.3507	0.693846	high
TCGA-61-2016-01	0.0986301	1	2.6293	3.9611	5.7792	2.0743	1.8942	0.663987	high
TCGA-57-1585-01	0.145205	1	6.85	7.9628	6.8373	3.2773	4.3008	0.562873	low
TCGA-25-1317-01	0.167123	1	5.1153	3.7788	5.1029	0	4.2527	0.718114	high
TCGA-61-1995-01	0.167123	0	4.6149	3.4256	5.4232	2.8113	0.6538	0.66785	high
TCGA-59-2355-01	0.178082	1	5.5283	6.7178	5.6448	1.1579	0	0.670955	high
TCGA-31-1959-01	0.183562	0	7.7938	6.8319	4.5437	3.0698	3.3039	0.644516	high
TCGA-61-1740-01	0.20274	1	6.6186	8.9585	6.7036	4.2122	6.2178	0.535149	low
TCGA-30-1855-01	0.205479	1	4.0264	8.2923	6.2099	2.8208	4.2226	0.589367	low
TCGA-20-1687-01	0.221918	0	1.4236	6.5036	7.4175	2.8419	2.126	0.580837	low
TCGA-25-2401-01	0.246575	1	5.8659	7.1471	6.4002	3.0294	2.936	0.592433	low
TCGA-25-1322-01	0.249315	1	3.845	5.4095	4.8694	2.6536	2.8888	0.661624	high
TCGA-09-1673-01	0.252055	0	4.2358	2.5328	4.8206	0	1.4545	0.756516	high
TCGA-25-2396-01	0.252055	1	3.8152	6.5735	6.2257	2.6805	3.2581	0.609225	low
TCGA-23-1111-01	0.268493	0	3.0604	1.5036	3.5754	1.8358	0	0.776607	high
TCGA-24-1843-01	0.290411	0	6.888	5.942	5.4796	2.275	6.3736	0.625775	low
TCGA-24-1844-01	0.309589	0	3.7104	0.428	6.2283	0.428	1.4474	0.717478	high
TCGA-61-2003-01	0.334247	0	6.3632	6.7909	5.1062	2.4897	1.2753	0.651441	high
TCGA-23-1120-01	0.356164	0	6.3927	8.1613	7.2698	3.4014	0.7513	0.563492	low
TCGA-24-1846-01	0.364384	0	3.7635	6.7896	9.4062	1.6584	1.2856	0.548343	low
TCGA-09-2048-01	0.378082	1	3.1558	4.6028	7.1882	0.9101	0	0.648364	high
TCGA-61-2088-01	0.39726	0	0.603	2.8535	2.0129	0	1.8459	0.863767	high
TCGA-24-1427-01	0.40274	0	3.9019	6.062	5.5752	3.0893	4.0338	0.620283	low
TCGA-24-2019-01	0.405479	0	3.4229	7.0369	5.7739	2.773	3.1737	0.617794	low
TCGA-29-1784-01	0.446575	0	4.9819	9.6031	6.658	4.1949	7.0027	0.530661	low
TCGA-59-2363-01	0.452055	0	3.8896	5.3303	4.5456	4.84	2.6668	0.6279	low
TCGA-61-1998-01	0.460274	0	8.1814	3.8628	4.6045	2.7178	1.7617	0.682224	high
TCGA-24-1850-01	0.460274	0	7.8392	8.1682	5.1066	2.6164	3.3965	0.625674	low
TCGA-61-1900-01	0.482192	0	2.3194	5.8683	4.0547	4.9725	4.1358	0.630307	low
TCGA-24-1849-01	0.482192	0	7.6952	7.5728	5.4861	4.7237	5.4163	0.569848	low
TCGA-24-1425-01	0.49589	0	5.1397	5.2876	6.662	4.4127	2.1319	0.577224	low
TCGA-24-1424-01	0.50137	0	6.5896	6.8561	5.6853	2.462	2.3811	0.628245	low
TCGA-30-1862-01	0.509589	1	2.0053	5.9377	4.6565	1.8416	4.8577	0.6735	high
TCGA-09-2044-01	0.509589	0	3.0175	7.7087	6.201	3.8086	3.4275	0.57998	low
TCGA-24-1423-01	0.520548	0	5.118	6.799	6.5432	2.5195	1.3099	0.60915	low
TCGA-24-1413-01	0.526027	0	3.3637	4.6592	7.594	0	0	0.654187	high
TCGA-24-1416-01	0.531507	0	0.6997	0	4.9525	2.7264	0	0.723623	high
TCGA-61-2102-01	0.539726	1	4.7756	1.1372	0.8071	1.4851	0.6779	0.892126	high
TCGA-31-1953-01	0.558904	0	5.4459	7.7526	6.9425	3.5732	2.4408	0.565682	low
TCGA-29-1783-01	0.60274	0	4.2771	6.5875	4.3474	1.8403	4.4144	0.677406	high
TCGA-24-1417-01	0.652055	0	5.5817	7.908	7.3491	3.8906	2.4291	0.548102	low
TCGA-24-1419-01	0.654795	0	1.2681	0	4.0834	0	0	0.822236	high
TCGA-24-1418-01	0.665753	0	5.7028	6.3263	4.8417	1.932	2.8143	0.668389	high
TCGA-24-1842-01	0.693151	0	6.0679	6.8565	5.6204	3.0799	2.341	0.618563	low
TCGA-29-1781-01	0.69863	0	7.7963	9.3645	6.5811	2.0241	8.7049	0.562473	low
TCGA-09-1674-01	0.712329	0	1.8688	0.7339	5.1483	5.1932	0.7339	0.651146	high
TCGA-36-1575-01	0.712329	0	1.1577	3.4394	5.0299	1.3087	3.1898	0.704617	high
TCGA-24-1436-01	0.712329	1	4.4223	7.0392	4.7762	1.2987	0.9077	0.689753	high
TCGA-23-1029-01	0.734247	0	2.9298	4.2129	5.82	2.6545	0.4125	0.655462	high
TCGA-24-1469-01	0.758904	0	6.9375	5.8115	7.7951	6.4907	3.5244	0.501314	low
TCGA-59-2352-01	0.783562	1	5.7553	8.0371	5.3099	3.2861	5.301	0.600947	low
TCGA-WR-A838-01	0.832877	1	0.4694	0.8229	5.3655	0	2.027	0.75511	high
TCGA-09-1659-01	0.832877	1	4.5258	3.7463	7.4743	3.909	1.5865	0.578598	low
TCGA-24-1928-01	0.920548	1	3.6241	8.4106	3.2789	2.1947	1.3166	0.705953	high
TCGA-61-1721-01	0.926027	0	11.2353	1.4976	3.7982	0	4.0177	0.778786	high
TCGA-24-1847-01	0.939726	0	5.754	9.1378	6.6684	4.5175	3.4003	0.542041	low
TCGA-57-1583-01	0.947945	1	2.2589	1.0948	4.8131	0.4632	0	0.770484	high
TCGA-29-1776-01	0.986301	0	4.3181	4.2441	5.9301	1.8045	3.1664	0.654186	high
TCGA-5X-AA5U-01	0.989041	0	4.4048	3.1169	1.4525	0	0	0.890492	high
TCGA-25-2397-01	1	1	3.6864	3.1852	6.7249	3.2684	0	0.624808	low
TCGA-09-2056-01	1.03836	0	5.4167	6.8325	6.1902	1.8417	1.0755	0.63359	low
TCGA-25-1627-01	1.07945	1	3.5113	3.378	4.2016	0.4175	2.593	0.754906	high
TCGA-25-1323-01	1.08219	1	3.0882	1.9703	2.9902	3.2231	0.5027	0.756192	high
TCGA-25-2042-01	1.08493	1	4.1129	5.558	4.3619	1.735	3.8116	0.691474	high
TCGA-3P-A9WA-01	1.15068	0	6.8703	4.9662	4.6339	2.7056	2.4758	0.670086	high
TCGA-61-2000-01	1.20822	0	5.2254	6.153	6.7302	4.1952	0.5301	0.58013	low
TCGA-13-1512-01	1.21096	0	5.0989	8.8105	5.9241	0.954	1.7411	0.641084	high
TCGA-29-1778-01	1.24384	0	8.5488	5.6731	5.8163	2.361	5.7856	0.617168	low
TCGA-25-1870-01	1.24658	1	0	1.7395	4.6825	1.7395	0.5537	0.738007	high
TCGA-25-1329-01	1.25205	1	4.1671	4.7021	3.0234	0.354	2.9401	0.78364	high
TCGA-61-1918-01	1.31233	1	5.0281	2.4095	8.101	4.6416	2.2732	0.554456	low
TCGA-24-1548-01	1.35068	1	2.4683	5.5674	5.4506	1.4474	3.2684	0.667505	high
TCGA-24-2293-01	1.3863	1	6.5159	7.7413	4.9223	2.6609	2.5918	0.63911	low
TCGA-20-1685-01	1.39178	0	2.8105	5.9012	4.6851	2.3686	1.2559	0.679137	high
TCGA-29-1701-01	1.41096	1	6.6936	8.2009	4.6246	4.9102	5.05	0.588118	low
TCGA-25-1626-01	1.41918	1	5.3036	6.3732	5.9028	1.8647	3.4841	0.633824	low
TCGA-24-1567-01	1.43562	1	5.039	4.3962	4.4259	5.3988	0	0.639185	high
TCGA-29-1761-01	1.44658	1	4.766	8.3974	4.4236	2.2063	3.0409	0.658398	high
TCGA-24-1428-01	1.44932	0	5.3169	5.721	7.0878	1.9007	3.9856	0.601127	low
TCGA-13-1411-01	1.45479	1	10.8067	8.4139	5.6139	2.4444	3.5354	0.608361	low
TCGA-13-0730-01	1.48493	1	3.8147	3.6367	4.7185	0.8616	0.8616	0.733126	high
TCGA-09-1670-01	1.49863	0	1.3996	3.6017	5.3203	2.203	0	0.690317	high
TCGA-61-2002-01	1.49863	0	5.9474	8.7239	8.6128	3.7956	3.7656	0.506988	low
TCGA-09-0367-01	1.49863	1	6.6877	4.4712	6.1418	5.873	0.8853	0.574177	low
TCGA-29-1705-01	1.52055	1	2.3926	3.4012	5.2906	2.2918	0	0.689808	high
TCGA-24-2033-01	1.53973	1	2.8399	3.541	5.8262	5.3491	0	0.608023	low
TCGA-10-0928-01	1.54247	1	2.027	0.6916	6.177	3.5181	1.5086	0.650762	high
TCGA-25-1623-01	1.54795	1	8.6368	9.1875	6.0304	1.5534	6.0864	0.598448	low
TCGA-24-1434-01	1.55616	1	6.5069	7.357	4.683	2.5473	2.0102	0.654826	high
TCGA-31-1950-01	1.56438	0	2.4889	8.8727	8.4794	2.8142	3.9915	0.527974	low
TCGA-OY-A56Q-01	1.57808	0	2.4146	1.4147	4.3079	0.4149	1.2221	0.779631	high
TCGA-20-1684-01	1.59178	0	3.8661	2.1361	5.3282	3.5147	0	0.670844	high
TCGA-24-1558-01	1.6274	1	6.1297	4.7984	2.7711	0.3555	1.0826	0.800566	high
TCGA-25-2399-01	1.66575	1	7.6757	4.8546	6.4545	4.2688	2.261	0.585527	low
TCGA-59-A5PD-01	1.70959	1	9.3934	6.4288	3.6927	1.8981	3.2456	0.69859	high
TCGA-25-1628-01	1.71781	1	5.1968	6.7958	5.0678	2.3214	3.9501	0.644165	high
TCGA-61-2109-01	1.72329	1	1.2812	0.5625	6.4372	1.2812	1.2812	0.693976	high
TCGA-61-1724-01	1.74521	1	4.4721	5.4607	5.1398	1.7148	3.8772	0.666935	high
TCGA-09-2054-01	1.74521	1	6.0318	6.4908	3.5952	1.6326	2.8684	0.713694	high
TCGA-57-1584-01	1.76164	0	3.459	1.4534	6.5772	1.2041	0.9025	0.682683	high
TCGA-36-1570-01	1.79452	0	3.9112	3.6556	5.1283	3.8816	0.3844	0.654645	high
TCGA-24-0975-01	1.81644	1	3.1459	4.6448	5.1046	2.6042	1.5096	0.66955	high
TCGA-24-1474-01	1.85205	1	2.2136	2.3049	4.6947	5.707	0	0.644822	high
TCGA-61-2113-01	1.85205	1	7.0562	7.7705	4.8751	2.4706	4.0639	0.636371	low
TCGA-59-2350-01	1.86027	1	0.4576	4.2976	5.3779	0.8045	0	0.715044	high
TCGA-31-1951-01	1.87397	0	5.6677	6.6643	6.8487	1.7072	1.3277	0.616621	low
TCGA-36-1574-01	1.87945	0	7.1215	7.0101	6.318	1.5867	2.4171	0.625101	low
TCGA-36-1571-01	1.90411	1	1.9219	2.9085	5.0964	0	0	0.754697	high
TCGA-29-1702-01	1.99452	1	2.1304	2.2028	3.7688	0.5366	1.2335	0.789165	high
TCGA-57-1582-01	2.00274	1	5.8633	5.6567	4.0348	0	3.5392	0.740808	high
TCGA-36-1580-01	2.01918	1	8.0966	7.9634	6.5862	1.7063	2.4664	0.606215	low
TCGA-29-1770-01	2.03014	0	4.9594	3.1386	5.2905	5.9272	0.456	0.610759	low
TCGA-29-1770-02	2.03014	0	2.3988	4.7707	6.6341	5.9727	2.3059	0.555332	low
TCGA-36-1581-01	2.05753	0	6.2657	10.6738	8.1466	3.8968	6.0644	0.495023	low
TCGA-25-1871-01	2.08219	1	0.6256	0.6256	5.1308	3.0581	1.8931	0.694308	high
TCGA-57-1994-01	2.08493	0	2.6559	9.5323	7.3245	3.854	4.3341	0.533315	low
TCGA-57-1993-01	2.09041	0	3.6889	2.5476	5.9486	0.9117	0.5267	0.701992	high
TCGA-20-1683-01	2.11507	0	3.1277	5.8973	5.9382	1.5534	6.323	0.631603	low
TCGA-36-1577-01	2.14521	0	2.6012	0.3579	1.5151	2.2204	1.8213	0.84676	high
TCGA-24-1564-01	2.15616	1	4.8109	7.7532	3.3652	2.0869	0.4446	0.714592	high
TCGA-23-1026-01	2.23562	0	6.3332	6.1311	6.691	3.0046	2.1741	0.595272	low
TCGA-25-1313-01	2.24658	1	3.3801	4.6164	6.2941	2.1793	0.4774	0.646627	high
TCGA-24-1544-01	2.24658	1	2.2374	2.9426	3.6688	0.8017	1.3139	0.77828	high
TCGA-25-2409-01	2.24932	1	2.7381	4.3538	6.1502	3.0518	2.6478	0.62538	low
TCGA-20-1682-01	2.29315	0	5.3205	8.9872	5.3199	2.1833	3.7438	0.622835	low
TCGA-25-1625-01	2.30137	1	3.3698	2.7731	6.4442	4.0413	2.6444	0.608723	low
TCGA-36-1578-01	2.32055	0	4.5511	7.3122	8.3287	4.7255	4.4997	0.506084	low
TCGA-61-1728-01	2.32329	0	5.9602	4.2219	4.7371	1.9105	2.1081	0.693604	high
TCGA-24-2035-01	2.34795	1	11.5098	8.2855	6.3717	2.5745	2.8472	0.587752	low
TCGA-24-1430-01	2.36438	1	6.1963	3.4158	5.7222	3.8537	0.5064	0.635729	low
TCGA-13-1405-01	2.37808	1	3.9915	6.6569	5.8712	2.9959	3.1063	0.613167	low
TCGA-36-1568-01	2.39726	0	4.0086	5.8262	7.0648	4.9268	3.4678	0.548767	low
TCGA-25-2404-01	2.41918	1	2.4656	6.2835	5.6418	3.3287	1.6265	0.624926	low
TCGA-36-1569-01	2.42466	0	3.9572	8.0813	6.8365	1.7135	3.7282	0.596768	low
TCGA-09-0364-01	2.43014	1	0.5377	0	3.525	3.95	0	0.744607	high
TCGA-30-1891-01	2.50411	1	3.3468	4.148	5.1944	1.8868	3.3468	0.676673	high
TCGA-36-1576-01	2.50685	0	9.1596	8.0268	5.8629	2.7444	5.1869	0.592603	low
TCGA-31-1946-01	2.51507	0	9.089	6.5366	5.0919	2.1802	1.9059	0.654061	high
TCGA-24-1924-01	2.51781	1	6.8773	9.4208	7.1377	5.1026	4.6214	0.512518	low
TCGA-09-1669-01	2.54247	0	5.6975	8.8744	5.8636	5.8726	5.9052	0.53065	low
TCGA-61-2008-01	2.55342	0	1.4745	6.3167	4.9465	3.7497	3.5451	0.628731	low
TCGA-61-2012-01	2.55342	0	8.1994	8.2066	6.5757	3.741	6.9851	0.546987	low
TCGA-61-2008-02	2.55342	0	7.8184	9.5469	6.9015	1.9428	1.0961	0.587472	low
TCGA-29-1697-01	2.6	1	4.5398	3.1421	4.2292	0	0.9844	0.774436	high
TCGA-29-1710-01	2.60548	1	5.3095	7.5663	8.5495	3.6076	5.9551	0.511032	low
TCGA-61-1907-01	2.60822	0	7.2167	9.0155	7.3231	2.9573	5.4171	0.543414	low
TCGA-61-1725-01	2.61918	0	3.6203	6.1452	6.5537	3.1659	4.0255	0.590458	low
TCGA-24-2271-01	2.63562	1	3.8093	8.3933	6.4824	1.7828	4.7997	0.598366	low
TCGA-61-1733-01	2.64932	0	0.5645	6.5084	5.3056	2.1218	1.285	0.662225	high
TCGA-23-1027-01	2.67397	1	2.3556	6.8346	6.7786	1.6633	0.9006	0.624005	low
TCGA-29-A5NZ-01	2.69589	0	4.8966	6.1233	3.129	0.8597	2.4898	0.755189	high
TCGA-25-1314-01	2.75068	1	3.33	6.5486	4.9581	0.3697	2.0751	0.703995	high
TCGA-23-1123-01	2.78904	1	5.0564	9.1788	5.6412	1.8748	4.1103	0.616612	low
TCGA-04-1364-01	2.80548	1	1.9885	1.184	4.1668	5.3526	1.184	0.672348	high
TCGA-61-1741-01	2.80548	1	5.4776	8.0039	5.2451	1.2059	5.1283	0.645923	high
TCGA-29-1696-01	2.8274	1	1.8434	5.6398	7.0785	1.1981	0.4045	0.636926	low
TCGA-25-1321-01	2.83014	1	1.1278	3.4691	5.1393	0.3744	0	0.740004	high
TCGA-25-1324-01	2.83562	1	4.4018	7.1748	6.3245	4.6678	3.4353	0.563211	low
TCGA-13-1506-01	2.84658	1	3.5173	4.7451	3.9776	4.6424	1.1567	0.661992	high
TCGA-59-2354-01	2.86575	1	4.7175	6.9517	6.6574	2.0025	3.4625	0.605204	low
TCGA-29-1711-01	2.88493	0	5.1187	7.1988	6.5366	2.3999	1.7555	0.606545	low
TCGA-30-1861-01	2.89863	1	0	4.3635	2.8255	1.4546	0	0.790255	high
TCGA-24-2026-01	2.90137	1	4.2969	7.8385	6.6836	1.9732	4.8842	0.592283	low
TCGA-25-1318-01	2.91507	1	2.915	4.8598	4.7133	2.8227	2.0946	0.672734	high
TCGA-09-2045-01	2.92877	1	4.8054	3.1587	5.1383	0.8424	0.8424	0.722269	high
TCGA-09-0369-01	2.96438	1	4.5064	0.6665	1.9768	0.3714	0	0.885011	high
TCGA-61-1738-01	2.98356	1	5.5692	6.199	7.0341	1.9995	3.8067	0.597696	low
TCGA-25-1634-01	2.98904	1	2.7445	3.1047	4.2521	0.9636	1.2782	0.751122	high
TCGA-24-2290-01	3.01918	1	2.6465	4.1779	2.8356	0.9084	1.4614	0.792925	high
TCGA-29-1785-01	3.02466	1	5.3148	9.1416	6.8314	5.0019	1.2446	0.5388	low
TCGA-29-1699-01	3.03014	1	4.0731	7.7038	5.3044	2.8563	3.6864	0.621553	low
TCGA-10-0936-01	3.07671	1	0.5887	6.8691	6.7709	4.5026	3.1799	0.561475	low
TCGA-61-1910-01	3.08767	0	2.5449	3.2786	5.6879	0	0.9761	0.724169	high
TCGA-25-1320-01	3.16438	1	5.2776	5.8879	4.4649	1.2399	2.4398	0.702129	high
TCGA-25-2393-01	3.16986	1	8.4135	6.2505	4.1379	2.6773	0.5009	0.68404	high
TCGA-61-1919-01	3.18082	1	8.2894	9.6012	6.4725	2.2424	4.8171	0.576185	low
TCGA-25-1630-01	3.18356	1	7.6594	2.1727	4.9929	1.9723	0.6643	0.707348	high
TCGA-24-1616-01	3.1863	1	2.656	0	3.3596	0.3917	0	0.838147	high
TCGA-29-1694-01	3.25205	1	4.2041	4.0929	5.6802	0.4242	1.4378	0.702722	high
TCGA-23-1122-01	3.25753	1	3.7021	4.4328	6.0284	0	0.7541	0.702042	high
TCGA-OY-A56P-01	3.30685	0	1.3802	1.0487	5.199	2.3241	0.8492	0.709525	high
TCGA-61-2009-01	3.32055	0	5.6943	8.3254	6.0506	2.6981	2.9749	0.599837	low
TCGA-24-1557-01	3.32329	1	1.4776	5.6885	6.8566	4.4479	1.1309	0.576628	low
TCGA-29-1695-01	3.36712	1	9.3593	8.7266	4.2108	1.3102	0.9167	0.687102	high
TCGA-23-1023-01	3.37808	0	5.16785	4.33605	6.84965	3.69735	2.6423	0.590116	low
TCGA-25-1326-01	3.42192	1	5.1811	5.3782	4.6977	2.6579	3.5388	0.662263	high
TCGA-24-1550-01	3.42192	1	8.8099	6.6665	3.8604	4.7898	4.7416	0.623146	low
TCGA-24-1552-01	3.44932	1	3.4358	2.6684	4.8924	1.2261	0.5325	0.729782	high
TCGA-25-2400-01	3.50137	1	4.4653	4.0719	6.5696	2.8382	0	0.63022	low
TCGA-25-1316-01	3.50411	1	6.8061	5.7914	1.2761	3.6293	1.4737	0.760675	high
TCGA-13-0893-01	3.6137	1	5.6307	5.1117	7.4164	4.6362	1.938	0.554528	low
TCGA-61-1917-01	3.61918	1	6.1195	7.8244	6.9913	1.8556	0.9054	0.602191	low
TCGA-24-1435-01	3.6274	1	3.8168	4.5679	6.2488	1.8857	0	0.656438	high
TCGA-61-1743-01	3.6411	1	6.532	4.9987	6.5632	0.298	3.8153	0.654146	high
TCGA-24-1560-01	3.67397	1	2.0647	5.8743	6.702	1.0435	0.4369	0.649276	high
TCGA-31-1956-01	3.67671	0	10.4884	11.4939	8.54	5.8564	7.3453	0.443708	low
TCGA-04-1362-01	3.69315	1	1.2165	1.867	5.3904	0	0	0.755031	high
TCGA-24-2038-01	3.70959	1	2.9598	0	5.6238	2.2672	1.9878	0.697751	high
TCGA-61-2110-01	3.70959	1	2.9392	0.9655	5.161	1.5389	1.2805	0.725258	high
TCGA-24-2281-01	3.71781	0	10.0171	8.994	5.8771	1.7734	4.569	0.605521	low
TCGA-61-1737-01	3.73699	0	7.2517	9.5672	5.4217	2.4378	1.6144	0.618201	low
TCGA-24-2023-01	3.73699	1	5.131	4.6127	4.2969	1.7284	0.412	0.719258	high
TCGA-30-1860-01	3.74247	1	6.9221	10.7647	6.8579	3.0976	5.4237	0.541265	low
TCGA-25-2398-01	3.75068	1	7.743	8.1615	5.4066	3.6641	0.5923	0.609551	low
TCGA-29-2428-01	3.7589	0	10.9572	9.3579	6.3918	0.664	5.4865	0.604282	low
TCGA-24-1562-01	3.79178	1	3.2131	3.7629	4.3111	2.2142	1.2164	0.713321	high
TCGA-31-1944-01	3.79726	0	6.4039	4.3937	4.7883	0.5977	3.2038	0.71358	high
TCGA-13-0801-01	3.83288	1	5.4554	7.5779	6.1403	3.2672	4.8825	0.583653	low
TCGA-24-2267-01	3.96164	1	3.0032	9.2396	6.8176	3.1996	6.9856	0.548318	low
TCGA-29-1690-01	3.96712	1	9.5426	4.1073	5.8066	2.7404	0	0.649146	high
TCGA-24-1563-01	3.97534	1	4.7305	5.4611	5.724	4.9001	2.2584	0.592642	low
TCGA-29-1691-01	4.0274	1	4.2307	6.1915	6.9494	4.3977	1.7243	0.565963	low
TCGA-04-1348-01	4.06301	1	6.2278	8.8968	8.5947	4.7449	3.2227	0.492905	low
TCGA-61-1736-01	4.06575	1	0	1.6434	5.7698	1.4325	1.6434	0.702865	high
TCGA-13-0920-01	4.06575	1	5.0982	7.7306	7.4813	0	4.3781	0.609962	low
TCGA-25-2391-01	4.08767	1	3.7384	2.8712	7.7008	1.5897	0.6547	0.628916	low
TCGA-23-2084-01	4.15342	1	2.0997	3.8728	4.2308	0	0	0.776564	high
TCGA-23-1109-01	4.27945	1	7.0369	6.9623	4.2741	0.5579	1.2729	0.718615	high
TCGA-61-2092-01	4.30959	0	1.9146	0.5476	5.7618	1.7261	3.5946	0.693266	high
TCGA-24-1551-01	4.32603	1	4.0391	6.0298	4.8943	3.2071	2.3554	0.646566	high
TCGA-30-1718-01	4.32603	1	2.4615	6.5267	5.8622	1.2553	4.4	0.645163	high
TCGA-25-1315-01	4.33699	1	5.3453	1.4591	4.5056	1.7366	0	0.742823	high
TCGA-25-1635-01	4.33699	1	4.3513	3.371	5.1724	4.1322	1.8141	0.642749	high
TCGA-24-2298-01	4.43836	1	3.3624	4.4803	6.4702	0	1.0226	0.686103	high
TCGA-24-1103-01	4.50959	1	1.7395	4.039	3.4972	1.5217	0.9528	0.758983	high
TCGA-13-1511-01	4.52055	1	2.062	2.4452	5.9301	0.7094	3.0538	0.696565	high
TCGA-09-1668-01	4.6137	0	6.3378	7.4426	8.6223	3.3814	1.7053	0.529822	low
TCGA-61-2101-01	4.62466	1	7.8946	4.0096	6.3228	0.3743	0.9173	0.6816	high
TCGA-24-2297-01	4.65479	1	1.854	3.9122	6.9057	1.9789	1.9789	0.632289	low
TCGA-04-1514-01	4.71233	1	1.9555	2.8166	2.5591	1.2865	0.365	0.81521	high
TCGA-24-1549-01	4.71507	1	4.6793	5.1352	7.6742	2.5667	2.2052	0.585114	low
TCGA-61-1914-01	4.71781	0	5.8629	7.8786	6.1105	2.5098	5.0635	0.595352	low
TCGA-24-2254-01	4.75616	1	6.7007	4.699	3.5455	3.5117	0.6044	0.699997	high
TCGA-24-1545-01	4.78356	1	6.7642	8.8496	7.4398	3.3482	7.8492	0.525331	low
TCGA-09-1666-01	4.8	0	5.2756	7.4694	7.5844	2.8905	0.8112	0.570173	low
TCGA-09-0366-01	4.8137	1	2.1413	2.5301	6.4375	3.3031	0	0.639692	high
TCGA-24-1553-01	4.8411	1	3.9317	9.3232	7.4707	5.1817	5.2097	0.504264	low
TCGA-24-2024-01	4.84658	1	5.0706	7.1722	7.6553	5.6243	1.735	0.518914	low
TCGA-13-0916-01	4.89041	0	2.0271	7.8718	9.6182	7.0987	3.9519	0.441917	low
TCGA-25-1632-01	4.92877	1	4.0982	3.5547	3.7303	0	0	0.795477	high
TCGA-29-1703-01	4.9726	1	3.8171	4.7865	5.3886	4.3091	0.4949	0.628378	low
TCGA-61-2097-01	5.05205	0	5.5339	3.726	5.2984	3.726	1.2863	0.645662	high
TCGA-61-2095-01	5.13699	1	11.0346	1.7234	6.5384	1.4805	0.3286	0.669274	high
TCGA-09-1667-01	5.15616	0	7.7875	8.6286	7.4449	2.1386	2.8839	0.567744	low
TCGA-25-1633-01	5.18082	1	7.0157	7.6621	5.927	2.2194	1.9428	0.621254	low
TCGA-29-2427-01	5.20548	0	4.1698	8.9639	7.6759	6.7477	6.3491	0.472665	low
TCGA-09-2051-01	5.25753	0	5.9059	6.1878	7.7871	1.1364	2.4734	0.598791	low
TCGA-24-2036-01	5.33425	1	4.2972	0.4352	4.0011	4.4444	1.268	0.700903	high
TCGA-24-1546-01	5.35616	1	2.6288	4.244	5.8315	0.4843	3.5569	0.685793	high
TCGA-29-2425-01	5.41644	0	7.0894	5.8764	3.224	1.4805	4.5746	0.724604	high
TCGA-25-1319-01	5.41644	1	3.875	3.6239	7.551	1.3576	1.3576	0.628575	low
TCGA-61-2098-01	5.46027	0	4.1054	1.8138	5.6658	4.9103	0	0.633528	low
TCGA-13-1507-01	5.46027	1	6.2862	9.0649	8.298	2.8743	6.9475	0.514756	low
TCGA-13-1505-01	5.47397	0	4.5902	6.7712	5.7131	5.4689	4.4701	0.563211	low
TCGA-25-1328-01	5.50411	1	6.3982	4.8089	4.0676	0.6444	2.3051	0.7385	high
TCGA-13-0899-01	5.51233	1	6.835	7.8188	5.2941	0.5264	2.1052	0.674011	high
TCGA-13-1498-01	5.51233	1	4.5912	7.9547	8.4312	2.408	0.4767	0.555048	low
TCGA-29-1763-01	5.56712	0	1.4737	2.7286	7.5752	3.2615	1.3109	0.600102	low
TCGA-24-2289-01	5.6137	1	1.0902	3.8251	4.8925	1.3251	1.7041	0.713593	high
TCGA-29-1698-01	5.69315	0	4.1301	6.3985	4.2825	1.6623	2.3391	0.696196	high
TCGA-23-1114-01	5.72329	1	3.7106	4.0886	4.0886	1.8538	0	0.732446	high
TCGA-13-A5FT-01	5.87123	0	1.8781	5.1918	7.1318	0.4671	2.6671	0.642796	high
TCGA-24-1556-01	5.88493	1	4.7741	6.0511	8.5189	6.3062	2.0311	0.493374	low
TCGA-61-2094-01	5.97808	0	7.1697	10.765	7.9939	4.4416	7.3261	0.483888	low
TCGA-13-0897-01	5.97808	1	6.1685	7.1818	5.8714	2.5024	2.5024	0.619283	low
TCGA-24-1463-01	6.07671	1	6.4019	7.3974	5.1435	1.2633	2.2432	0.666287	high
TCGA-04-1365-01	6.38082	0	7.0551	9.2498	6.5791	2.2979	2.6142	0.585907	low
TCGA-61-2104-01	6.40548	0	4.6511	8.3752	7.1677	5.9793	3.1954	0.511768	low
TCGA-23-2081-01	6.41644	1	2.9414	3.6097	1.1974	0.5171	0	0.883344	high
TCGA-13-1403-01	6.42466	1	5.1781	0.5614	6.533	3.1063	0	0.653267	high
TCGA-13-2060-01	6.49041	0	6.2254	9.2448	7.3741	3.4056	5.4039	0.533828	low
TCGA-29-1688-01	6.57534	1	2.7633	6.8678	5.7164	4.4969	0.61	0.599725	low
TCGA-13-1410-01	6.75068	0	5.2064	7.277	4.7367	1.4215	3.7465	0.670525	high
TCGA-24-1930-01	6.7589	1	3.82	8.293	5.668	3.3595	5.8515	0.587146	low
TCGA-13-0799-01	6.94521	0	3.0264	5.7898	5.3607	6.1604	1.1318	0.583424	low
TCGA-13-1489-02	6.99452	1	8.4001	7.9593	5.0942	2.0334	0.4717	0.653405	high
TCGA-13-0924-01	7.16164	0	6.9754	9.0003	6.4085	2.9138	4.4102	0.573035	low
TCGA-29-2414-01	7.18082	1	3.8548	5.1043	6.2854	2.6752	1.885	0.625436	low
TCGA-29-2414-02	7.18082	1	8.972	9.9255	7.909	5.4514	4.4307	0.484394	low
TCGA-29-1762-01	7.21644	1	2.2276	0	5.0241	5.1548	0	0.665174	high
TCGA-13-1481-01	7.25479	1	6.4674	6.9896	6.1231	3.8905	6.0922	0.570409	low
TCGA-13-0800-01	7.29041	0	2.1109	1.7532	7.1639	4.3197	0	0.604089	low
TCGA-23-2078-01	7.29041	0	5.2992	8.6132	5.9264	2.1921	3.8165	0.607559	low
TCGA-24-1604-01	7.36438	1	1.6726	6.3176	6.5485	4.3266	2.2481	0.577588	low
TCGA-24-1555-01	7.37534	1	3.7905	3.4098	5.3917	4.6933	0	0.633834	low
TCGA-09-1662-01	7.44384	1	8.2011	6.9171	5.9473	1.2306	1.6575	0.646741	high
TCGA-24-1603-01	7.51233	1	4.9144	4.1015	6.6788	3.7763	0.6575	0.604566	low
TCGA-29-1693-01	8.48219	0	5.6888	6.4481	5.7046	2.6567	2.8101	0.625927	low
TCGA-24-1467-01	8.83288	1	5.0934	6.3947	4.1535	1.1129	1.4564	0.716561	high
TCGA-13-0913-01	9.10959	0	1.1457	3.2087	8.2666	2.7698	0	0.592753	low
TCGA-24-2027-01	9.14247	1	4.0776	5.7383	2.7931	3.5625	0	0.72158	high
TCGA-23-2077-01	9.65753	0	2.4435	7.055	7.6953	3.4711	2.2117	0.556489	low
TCGA-59-2351-01	9.67671	0	5.0488	5.8032	5.9943	2.0429	6.2712	0.618904	low
TCGA-61-2111-01	10.4795	0	9.3695	5.1868	3.892	2.3793	2.9269	0.693845	high
TCGA-13-1497-01	10.6055	0	5.9542	7.8797	6.6171	0.8673	5.2824	0.611604	low
TCGA-13-0890-01	12.1205	0	7.8784	6.4665	6.3933	4.2372	4.6278	0.565465	low
TCGA-24-2020-01	12.6685	1	3.9296	3.5356	1.1345	1.5786	0.9952	0.849011	high
TCGA-59-2348-01	15.0164	0	2.3033	5.659	5.6389	1.7207	6.225	0.640538	high
