# Supplementary material for: Comprehensive Analysis of Tumor Microenvironment Identified Prognostic Immune-Related Gene Signature in Ovarian Cancer
Source: Front Genet. 2021 Feb 10;12:616073. doi: 10.3389/fgene.2021.616073 (PMC7928403; doi:10.3389/fgene.2021.616073)
Supplement: Supplementary file 4 [file Data_Sheet_1.ZIP › Supplementary table 4_v1.xlsx]

## Sheet: Sheet1
Supplementary table 4: The single-sample gene-set enrichment analysis (ssGSEA) was used to quantify the relative abundance of immune cell infiltration.
id	TCGA-61-1910-01	TCGA-61-1728-01	TCGA-09-1666-01	TCGA-24-1469-01	TCGA-04-1348-01	TCGA-61-1917-01	TCGA-61-2009-01	TCGA-31-1950-01	TCGA-31-1951-01	TCGA-61-1995-01	TCGA-24-2297-01	TCGA-24-1555-01	TCGA-25-1322-01	TCGA-24-1427-01	TCGA-29-1698-01	TCGA-23-1023-01	TCGA-13-0924-01	TCGA-24-1847-01	TCGA-24-1843-01	TCGA-25-1321-01	TCGA-30-1891-01	TCGA-25-1326-01	TCGA-29-2414-01	TCGA-09-1670-01	TCGA-24-2033-01	TCGA-29-2414-02	TCGA-61-1741-01	TCGA-31-1953-01	TCGA-30-1855-01	TCGA-25-1324-01	TCGA-09-2056-01	TCGA-29-1701-01	TCGA-25-1633-01	TCGA-25-2396-01	TCGA-61-1914-01	TCGA-61-2094-01	TCGA-29-1705-01	TCGA-36-1580-01	TCGA-25-2401-01	TCGA-5X-AA5U-01	TCGA-13-0916-01	TCGA-23-2084-01	TCGA-36-1577-01	TCGA-24-1551-01	TCGA-61-1998-01	TCGA-20-1684-01	TCGA-24-1556-01	TCGA-57-1582-01	TCGA-04-1362-01
aDCs	0.496879	0.376956	0.609199	0.555942	0.553435	0.49526	0.376659	0.605507	0.609737	0.441758	0.497755	0.438186	0.585861	0.466496	0.550499	0.487572	0.47968	0.518135	0.562872	0.45062	0.373912	0.38967	0.321135	0.493488	0.341859	0.416834	0.6015	0.468766	0.545359	0.56376	0.413254	0.458177	0.550409	0.595216	0.491947	0.588787	0.393815	0.472927	0.548516	0.384939	0.625468	0.539266	0.425229	0.482297	0.402807	0.490975	0.553229	0.347384	0.540125
APC_co_inhibition	0.55772	0.55116	0.611379	0.580261	0.579542	0.63877	0.601458	0.604601	0.661118	0.583544	0.589841	0.575582	0.634949	0.608076	0.595013	0.596548	0.627254	0.642902	0.570937	0.636281	0.582703	0.57343	0.54611	0.661385	0.628719	0.574193	0.627504	0.644568	0.609029	0.53901	0.641182	0.579622	0.627337	0.625392	0.597583	0.683483	0.577661	0.583349	0.661474	0.509978	0.606854	0.619864	0.375823	0.666711	0.673625	0.510792	0.654021	0.564188	0.593697
APC_co_stimulation	0.337104	0.368155	0.359247	0.331153	0.396838	0.358972	0.407739	0.390556	0.413454	0.417054	0.298359	0.342869	0.392169	0.393528	0.349849	0.380714	0.405179	0.405184	0.380324	0.308633	0.372902	0.414814	0.339247	0.390156	0.314277	0.381489	0.326514	0.429151	0.369674	0.303835	0.486612	0.394422	0.354897	0.364832	0.41929	0.411794	0.34299	0.375339	0.428218	0.359875	0.330985	0.394352	0.339291	0.445845	0.367852	0.313452	0.371948	0.397535	0.306499
B_cells	0.279888	0.242264	0.347	0.345266	0.33515	0.319413	0.320418	0.379525	0.310411	0.320575	0.322782	0.300589	0.32253	0.390996	0.313271	0.300086	0.409588	0.379666	0.357234	0.332105	0.343888	0.308804	0.315711	0.330371	0.304305	0.386156	0.374709	0.34379	0.336103	0.403032	0.337274	0.334963	0.379707	0.315408	0.297217	0.497442	0.323929	0.313806	0.350805	0.329845	0.370943	0.31237	0.262234	0.309684	0.295693	0.287454	0.317808	0.361547	0.311375
CCR	0.422497	0.423931	0.442628	0.42484	0.459813	0.439359	0.444431	0.4432	0.467095	0.443498	0.390458	0.415385	0.454379	0.442077	0.426523	0.451126	0.470315	0.484558	0.449613	0.410345	0.445558	0.45102	0.380741	0.426838	0.414288	0.420499	0.42029	0.484124	0.450833	0.396551	0.462888	0.452976	0.461762	0.444693	0.441548	0.49407	0.425279	0.463459	0.484075	0.388188	0.416099	0.43175	0.394512	0.467708	0.444958	0.401974	0.43194	0.40708	0.42575
CD8+_T_cells	0.286419	0.328145	0.480636	0.371895	0.637729	0.493634	0.506127	0.403151	0.428288	0.40912	0.296484	0.371338	0.244642	0.549674	0.361223	0.407805	0.559638	0.846007	0.518164	0.256831	0.496416	0.432082	0.34342	0.3767	0.322784	0.650981	0.384387	0.53	0.46172	0.460051	0.489032	0.563886	0.594031	0.479675	0.37321	0.861585	0.374019	0.518923	0.489184	0.208024	0.494241	0.345089	0.39167	0.487869	0.261181	0.245502	0.43714	0.395767	0.323391
Check-point	0.411572	0.403416	0.455379	0.403682	0.494821	0.433019	0.444697	0.46981	0.481649	0.477954	0.376801	0.405126	0.455086	0.440847	0.421718	0.441801	0.486556	0.519348	0.468354	0.390078	0.429323	0.460451	0.370874	0.443513	0.408002	0.451108	0.422224	0.52528	0.44243	0.370904	0.470575	0.442311	0.464617	0.455946	0.444036	0.556193	0.418574	0.436449	0.49726	0.352968	0.422091	0.456516	0.34444	0.49963	0.439837	0.363101	0.456685	0.416003	0.421156
Cytolytic_activity	0.275716	0.299061	0.391405	0.360134	0.496985	0.375334	0.41122	0.366913	0.441537	0.359286	0.289421	0.300026	0.306422	0.387468	0.310308	0.407266	0.457862	0.558742	0.405414	0.236948	0.39262	0.36461	0.173422	0.318325	0.279109	0.401917	0.308299	0.570283	0.369091	0.313767	0.396693	0.415285	0.422428	0.455169	0.349893	0.61684	0.320062	0.390422	0.416858	0.175136	0.439257	0.347963	0.196767	0.472159	0.350672	0.2464	0.381151	0.324718	0.29497
DCs	0.24756	0.259049	0.303613	0.216122	0.308986	0.293174	0.413309	0.2864	0.316883	0.385468	0.224	0.225114	0.304351	0.295898	0.27277	0.294631	0.327341	0.357372	0.284035	0.274803	0.28722	0.300677	0.168954	0.238758	0.165087	0.357131	0.288302	0.347172	0.283265	0.222936	0.283596	0.298386	0.311554	0.268487	0.273185	0.378434	0.224149	0.438717	0.381916	0.181956	0.202422	0.208189	0.215742	0.372857	0.341588	0.241619	0.266379	0.276575	0.216246
HLA	0.641911	0.699263	0.745406	0.720766	0.871667	0.726173	0.729472	0.8487	0.719137	0.75197	0.662081	0.751251	0.615233	0.738736	0.65265	0.7909	0.763412	0.790171	0.722669	0.690719	0.72293	0.735107	0.683191	0.702998	0.756742	0.795902	0.699929	0.808645	0.795476	0.648415	0.766505	0.748068	0.749014	0.761642	0.744704	0.834681	0.728951	0.772046	0.765393	0.514753	0.859342	0.717293	0.583185	0.79452	0.707236	0.667099	0.779326	0.614999	0.681819
iDCs	0.259724	0.217668	0.300522	0.213899	0.230387	0.236103	0.331389	0.0776046	0.218042	0.281481	0.112338	0.25077	0.218504	0.238044	0.202012	0.203819	0.293038	0.287349	0.256095	0.261714	0.220865	0.171888	0.100256	0.194953	0.147137	0.307523	0.180583	0.756141	0.362467	0.184966	0.382117	0.244477	0.180844	0.15296	0.165986	0.451639	0.258688	0.407142	0.328457	0.299844	0.0802197	0.147613	0.178814	0.311144	0.28693	0.161928	0.203581	0.177489	0.142736
Inflammation-promoting	0.436478	0.415898	0.550559	0.500662	0.61049	0.552124	0.528256	0.542499	0.565531	0.467095	0.402205	0.420287	0.436424	0.469109	0.450811	0.50796	0.587292	0.627455	0.526292	0.412139	0.481019	0.509682	0.326538	0.433574	0.356917	0.580782	0.500711	0.639222	0.521101	0.450085	0.502872	0.526671	0.522709	0.538364	0.507927	0.668359	0.402633	0.509614	0.535467	0.30976	0.553569	0.490196	0.344951	0.552215	0.424569	0.381997	0.503501	0.433019	0.440943
Macrophages	0.63659	0.650791	0.689311	0.63373	0.710581	0.710686	0.687567	0.636445	0.72107	0.704707	0.540583	0.627563	0.679613	0.651185	0.646066	0.613623	0.688678	0.72044	0.745853	0.630215	0.709553	0.729013	0.584197	0.653587	0.630006	0.650459	0.640741	0.745294	0.684319	0.498593	0.617526	0.656693	0.679204	0.66195	0.706495	0.754048	0.685015	0.723541	0.742982	0.508751	0.600537	0.620303	0.603447	0.742282	0.740479	0.521625	0.684396	0.639944	0.580333
Mast_cells	0.252397	0.185947	0.177889	0.14524	0.126687	0.15321	0.195516	0.137492	0.166112	0.141864	0.110962	0.153487	0.177446	0.221492	0.204898	0.348717	0.310929	0.210805	0.200418	0.114304	0.252561	0.442489	0.205289	0.145618	0.133333	0.172644	0.11663	0.122887	0.205538	0.188807	0.214398	0.209539	0.216459	0.170585	0.222405	0.131012	0.216028	0.286758	0.20303	0.0662205	0.169269	0.132245	0.0404639	0.207487	0.146228	0.177565	0.184157	0.173678	0.126877
MHC_class_I	0.980168	0.915106	0.988539	0.97797	0.995763	0.985489	0.959713	0.995209	0.991643	0.950826	0.97453	0.961278	0.949749	0.915253	0.961505	0.996703	0.984088	0.993323	0.981289	0.938497	0.943136	0.964199	0.896917	0.941397	0.8861	0.988845	0.989207	0.990995	0.975451	0.96833	0.973906	0.963244	0.98831	0.985747	0.976513	0.99734	0.916895	0.966196	0.990718	0.784105	1	0.993634	0.911178	0.982292	0.944124	0.926196	0.997254	0.875051	0.935608
Neutrophils	0.481483	0.444507	0.58094	0.5142	0.509618	0.497306	0.475773	0.522254	0.557417	0.530627	0.470901	0.495309	0.551739	0.577281	0.504156	0.543291	0.528211	0.574842	0.525842	0.517866	0.553167	0.535408	0.502689	0.547511	0.458752	0.529293	0.519475	0.601717	0.538064	0.496513	0.504999	0.509673	0.568036	0.565238	0.48397	0.595472	0.495525	0.539846	0.606402	0.415129	0.546384	0.518265	0.467201	0.556628	0.509887	0.46192	0.564101	0.462369	0.465491
NK_cells	0.101722	0.249035	0.310515	0.219182	0.269328	0.321723	0.231925	0.269391	0.242047	0.233676	0.194023	0.165073	0.210301	0.150483	0.229324	0.180364	0.23516	0.225034	0.214057	0.272034	0.21505	0.234121	0.186641	0.231692	0.199252	0.192759	0.242618	0.293741	0.158645	0.316341	0.29119	0.206102	0.150901	0.259466	0.267776	0.278457	0.231088	0.184087	0.266651	0.0742165	0.153401	0.265993	0.180064	0.293173	0.224484	0.241703	0.211246	0.122371	0.221137
Parainflammation	0.68724	0.628563	0.756487	0.671771	0.718635	0.725285	0.689152	0.735976	0.754684	0.701893	0.664517	0.677469	0.750498	0.671225	0.702363	0.717022	0.741209	0.75299	0.732144	0.68103	0.679771	0.692926	0.597042	0.724754	0.606491	0.64454	0.72018	0.751307	0.700388	0.653365	0.6964	0.726155	0.77182	0.718203	0.722198	0.736892	0.64004	0.708896	0.775692	0.559007	0.69498	0.741659	0.630551	0.727291	0.693966	0.64309	0.722498	0.611671	0.687473
pDCs	0.316129	0.32413	0.376937	0.322228	0.394283	0.390838	0.333852	0.392851	0.40575	0.362808	0.293978	0.336594	0.365155	0.369792	0.352599	0.316496	0.454368	0.441712	0.357436	0.320232	0.345099	0.324795	0.257464	0.40071	0.288791	0.351968	0.329021	0.439438	0.404304	0.30965	0.359522	0.428419	0.406674	0.387976	0.351809	0.421546	0.325171	0.34832	0.441151	0.236102	0.336104	0.377564	0.240851	0.359164	0.329021	0.282869	0.378142	0.309203	0.350357
T_cell_co-inhibition	0.401519	0.352435	0.441463	0.351125	0.488053	0.427927	0.401772	0.439212	0.465226	0.446227	0.314306	0.383475	0.438543	0.442991	0.380131	0.39131	0.46987	0.534293	0.470343	0.3721	0.419495	0.45799	0.330881	0.441131	0.393402	0.424622	0.385815	0.535788	0.444673	0.32409	0.42857	0.424249	0.46511	0.441185	0.399142	0.590645	0.410631	0.434897	0.509992	0.309151	0.397106	0.45011	0.283709	0.473799	0.415019	0.315922	0.431545	0.354195	0.386108
T_cell_co-stimulation	0.298766	0.25987	0.333864	0.289289	0.405469	0.307914	0.327778	0.371433	0.378039	0.403437	0.253963	0.281463	0.304583	0.342379	0.308824	0.281029	0.380847	0.399825	0.36975	0.24906	0.308384	0.338219	0.228234	0.308292	0.303879	0.381106	0.337591	0.393933	0.366252	0.308551	0.382972	0.331567	0.371129	0.328747	0.297375	0.470706	0.324723	0.335637	0.364263	0.232902	0.365004	0.312411	0.246033	0.362537	0.307214	0.252574	0.327344	0.320583	0.285738
T_helper_cells	0.800032	0.739795	0.87342	0.688762	0.917119	0.867503	0.843933	0.823703	0.903058	0.946201	0.591148	0.726493	0.825928	0.893297	0.762605	0.759166	0.920558	0.948477	0.929814	0.740452	0.825473	0.90407	0.799931	0.898203	0.70257	0.910696	0.815812	0.978115	0.906498	0.84454	0.755625	0.777171	0.887784	0.846665	0.806102	0.975485	0.856426	0.887228	0.966432	0.580172	0.839887	0.810198	0.572636	0.899063	0.864316	0.576784	0.86199	0.728415	0.802713
Tfh	0.227241	0.219064	0.35724	0.281922	0.446502	0.34632	0.372002	0.48965	0.317173	0.231543	0.230705	0.246294	0.277853	0.31812	0.292476	0.299929	0.492495	0.470426	0.294168	0.229305	0.246178	0.304834	0.242279	0.242405	0.209643	0.513855	0.345006	0.379284	0.38207	0.322733	0.332905	0.346857	0.371435	0.317061	0.328757	0.642003	0.226365	0.38589	0.348586	0.187439	0.391772	0.264617	0.152109	0.32416	0.229925	0.208747	0.289444	0.293898	0.202833
Th1_cells	0.195119	0.179142	0.284628	0.233983	0.333633	0.258127	0.231449	0.301678	0.287363	0.278268	0.206552	0.204732	0.215355	0.242659	0.240262	0.252224	0.301573	0.333833	0.316524	0.177484	0.225892	0.254349	0.166152	0.218181	0.169995	0.292227	0.279486	0.311603	0.25904	0.240559	0.22199	0.26056	0.265078	0.278982	0.239391	0.41801	0.202548	0.253513	0.287558	0.151845	0.28127	0.259517	0.190671	0.310051	0.215108	0.22135	0.303136	0.229861	0.196643
Th2_cells	0.350329	0.357968	0.401414	0.378026	0.403865	0.410354	0.4013	0.372181	0.407655	0.410319	0.356911	0.357386	0.339981	0.374712	0.35752	0.389703	0.342211	0.446995	0.372838	0.311556	0.362163	0.395733	0.34721	0.360906	0.346022	0.372013	0.357276	0.420088	0.375624	0.328968	0.359553	0.381074	0.409855	0.387398	0.365732	0.467335	0.38965	0.391074	0.386058	0.389267	0.375969	0.357603	0.293834	0.38639	0.361203	0.326003	0.362437	0.378081	0.329344
TIL	0.400398	0.391788	0.471909	0.416523	0.526255	0.470706	0.481331	0.47094	0.49234	0.50122	0.362055	0.392598	0.430027	0.506427	0.432353	0.447774	0.535544	0.586044	0.513269	0.395186	0.475783	0.48906	0.366783	0.4622	0.392683	0.51247	0.443909	0.574065	0.492569	0.408634	0.463869	0.474913	0.510752	0.471357	0.447259	0.668309	0.43798	0.492596	0.543334	0.324173	0.449817	0.439243	0.34351	0.513487	0.441628	0.332125	0.467383	0.432811	0.398256
Type_I_IFN_Reponse	0.813903	0.55635	0.861487	0.768875	0.727552	0.810991	0.674262	0.883247	0.790895	0.666242	0.797185	0.731958	0.865763	0.632252	0.763749	0.666908	0.665793	0.692629	0.78207	0.749107	0.600068	0.664361	0.569123	0.812355	0.479013	0.629794	0.837294	0.805587	0.70717	0.751765	0.646021	0.79028	0.788532	0.841428	0.731404	0.7264	0.563085	0.686977	0.841946	0.587719	0.752882	0.834656	0.538729	0.727612	0.634136	0.727338	0.860224	0.525475	0.779813
Type_II_IFN_Reponse	0.443036	0.616583	0.51998	0.543894	0.612174	0.520508	0.548593	0.583693	0.536095	0.571033	0.510858	0.608008	0.615836	0.575988	0.633597	0.521873	0.567186	0.565677	0.565072	0.543231	0.595153	0.489165	0.471502	0.553865	0.587033	0.486444	0.541639	0.54929	0.570659	0.525426	0.616413	0.533087	0.564031	0.559611	0.542341	0.551202	0.521751	0.560965	0.528325	0.473385	0.487706	0.536836	0.537738	0.591952	0.54722	0.595385	0.59582	0.518109	0.568901
[truncated: 259 more columns]
