# Supplementary material for: Comprehensive Analysis of Tumor Microenvironment Identified Prognostic Immune-Related Gene Signature in Ovarian Cancer
Source: Front Genet. 2021 Feb 10;12:616073. doi: 10.3389/fgene.2021.616073 (PMC7928403; doi:10.3389/fgene.2021.616073)
Supplement: Supplementary file 4 [file Data_Sheet_1.ZIP › Supplementary table 7_v1.xlsx]

## Sheet: Sheet1
Supplementary Table 7: The stimated the proportions of 22 immune cell subsets by using a computational approach (CIBERSORT) in ovarian cancer.
Mixture	B cells naive	B cells memory	Plasma cells	T cells CD8	T cells CD4 naive	T cells CD4 memory resting	T cells CD4 memory activated	T cells follicular helper	T cells regulatory (Tregs)	T cells gamma delta	NK cells resting	NK cells activated	Monocytes	Macrophages M0	Macrophages M1	Macrophages M2	Dendritic cells resting	Dendritic cells activated	Mast cells resting	Mast cells activated	Eosinophils	Neutrophils	P-value	Correlation	RMSE
TCGA-61-1910-01	0	0.0911878	0.0249692	0	0	0.22896	0	0.0846742	0.0514173	0	0.016942	0.0376439	0.0669506	0.0288751	0.072322	0.170134	0.0166547	0.0615802	0	0.0476891	0	0	0	0.198751	1.00275
TCGA-61-1728-01	0	0	0.235845	0.0419984	0	0.115399	0	0.0876179	0.040844	0	0.00584111	0.0716161	0.0687937	0.0569721	0.0565715	0.163883	0	0.010888	0	0.0383298	0	0.00540001	0	0.196484	0.995423
TCGA-09-1666-01	0.00285145	0	0.0940124	0.027269	0	0.0876746	0	0.191114	0.0049585	0	0.0500306	0.0400502	0.0365698	0.128981	0.0725318	0.208704	0	0.0552525	0	0	0	0	0	0.327839	0.949274
TCGA-24-1469-01	0.0851491	0	0.170521	0.0297645	0	0.13911	0	0.106979	0.0428312	0	0.00875253	0.0407438	0.0286416	0.128305	0.0533622	0.101473	0	0.0631959	0	0.00117035	0	0	0	0.254761	0.975227
TCGA-04-1348-01	0	0.0155735	0.10296	0.151708	0	0.0976967	0.0138473	0.129463	0.0561669	0	0	0.037633	0.102062	0.0910348	0.0668165	0.120903	0	0.014135	0	0	0	0	0	0.37996	0.925021
TCGA-61-1917-01	0.0537709	0	0.0591758	0.0929387	0	0.171562	0	0.0965109	0.0211448	0	0.0032911	0.056353	0.0989883	0.112687	0.0780222	0.141157	0	0.0143982	0	0	0	0	0	0.331689	0.947434
TCGA-61-2009-01	0	0.0775073	0.0982572	0.179566	0	0.0616389	0	0.0979909	0.00800937	0	0.00767666	0.0501191	0.0599456	0.0354688	0.0554818	0.167093	0.0512212	0.0203008	0.029724	0	0	0	0	0.307096	0.954755
TCGA-31-1950-01	0.134145	0	0.182936	0.0229579	0	0.0519376	0	0.13672	0.027837	0	0	0.0658061	0.0731439	0.0771147	0.0351379	0.125952	0	0.066312	0	0	0	0	0	0.264474	0.969512
TCGA-31-1951-01	0	0	0.119886	0.0300072	0	0.139119	0	0.181486	0	0	0.0555657	0.0445975	0.0663724	0.053983	0.049516	0.172751	0	0.0656465	0	0.00697283	0	0.0140972	0	0.318999	0.95088
TCGA-61-1995-01	0	0.0715464	0.0396806	0.0476764	0	0.252351	0	0.0429091	0.106113	0	0	0.0135664	0.0376947	0.127613	0.0502098	0.205079	0	0.00556074	0	0	0	0	0	0.300986	0.962568
TCGA-24-2297-01	0.10701	0	0.112815	0	0	0.191237	0	0.0926432	0.0248706	0	0	0.0782079	0.0668409	0.0990361	0	0.12745	0	0.0998888	0	0	0	0	0.09	0.113384	1.03182
TCGA-24-1555-01	0.0547208	0	0.0190579	0.0698629	0	0.22545	0	0.0770964	0.0263578	0	0	0.0591274	0.0534385	0.133963	0.0598727	0.187704	0	0.0333489	0	0	0	0	0	0.179078	1.01855
TCGA-25-1322-01	0.0218362	0.00143009	0.10737	0	0	0.178491	0	0.14051	0	0.00889577	0	0.0985906	0	0.0803916	0.0384193	0.206203	0	0.0576111	0	0	0	0.0602508	0	0.17747	1.01244
TCGA-24-1427-01	0	0.0453218	0.130561	0.220658	0	0.0385166	0	0.145454	0	0	0.0463379	0.00905983	0.0700194	0.0306741	0.0367849	0.186459	0	0.0401525	0	0	0	0	0	0.279238	0.968213
TCGA-29-1698-01	0.120231	0	0.12175	0.020356	0	0.156979	0	0.0944304	0.0592486	0	0	0.0384608	0.0661666	0.0566813	0.0490565	0.148787	0	0.067853	0	0	0	0	0	0.258102	0.973975
TCGA-23-1023-01	0	0	0.094013	0.0806005	0	0.139138	0	0.0750482	0.0732075	0	0.0458534	0.0345338	0.074755	0.152789	0.0548399	0.0958176	0	0.0544447	0.0208826	0	0	0.00407635	0	0.282021	0.967845
TCGA-13-0924-01	0.0811587	0	0.0718724	0.136574	0	0.0411403	0	0.157985	0.0427248	0	0.037497	0.0417512	0.11219	0.0615753	0.0448758	0.117911	0	0.0312798	0	0.0214654	0	0	0	0.366516	0.930669
TCGA-24-1847-01	0	0.0679645	0.0731621	0.169033	0	0.0709872	0	0.108126	0.0602498	0	0.0430944	0.00838359	0.0783451	0.0111227	0.0645131	0.166112	0.0193022	0.0346069	0	0.0249979	0	0	0	0.371086	0.928554
TCGA-24-1843-01	0	0.0197663	0.130675	0.129385	0	0.135386	0	0.0707116	0.0476895	0	0	0.0715086	0.0523638	0.103341	0.0448262	0.156461	0	0.0376758	0	0	0	0.000209629	0	0.355635	0.935761
TCGA-25-1321-01	0.0261177	0	0.145702	0.0123082	0.0448033	0	0	0.159518	0.00680161	0	0	0.146596	0.10546	0.0442813	0.0396629	0.151463	0	0.0649209	0	0.0246882	0	0.0276771	0.04	0.128645	1.03079
TCGA-30-1891-01	0.0625753	0	0.19076	0.106309	0	0.19807	0	0.0346431	0.0276079	0	0	0.0213351	0.0302782	0.0851667	0.0514182	0.157484	0	0.00214216	0.00267659	0.0130723	0	0.0164609	0	0.295026	0.959005
TCGA-25-1326-01	0	0	0.172651	0.0443712	0	0.243104	0	0.0610411	0.0178718	0	0.00534179	0.0227502	0.0449348	0.106488	0.0658473	0.190293	0	0	0	0.00786852	0	0.017436	0	0.300684	0.958193
TCGA-29-2414-01	0.108696	0	0.217533	0.0310432	0	0.0978794	0	0.11682	0.013414	0	0	0.024693	0.0111445	0.153524	0.0109053	0.163485	0	0.0391377	0	0.011725	0	0	0	0.154461	1.01219
TCGA-09-1670-01	0	0.0628636	0.0715202	0.0163408	0	0.205094	0	0.100711	0.0153642	0	0.0210007	0.0128911	0.143023	0.0152412	0.0417043	0.205976	0	0.0561898	0	0.0191173	0	0.0129629	0	0.233696	0.984863
TCGA-24-2033-01	0.0994365	0	0.101397	0.0905375	0	0	0	0.1405	0.0318582	0	0.00779971	0.03414	0	0.116685	0.0477516	0.239007	0	0	0	0.0601506	0	0.0307369	0.01	0.136625	1.02653
TCGA-29-2414-02	0.0951776	0	0.0575897	0.123659	0	0	0	0.228346	0.0141625	0	0	0.0524027	0.0549747	0.0434868	0.0776056	0.177715	0.029398	0.0373201	0.00816231	0	0	0	0	0.379017	0.925342
TCGA-61-1741-01	0.100783	0	0.149437	0.0283274	0	0.149006	0	0.100269	0.0609192	0	0	0.0248601	0.038159	0.106998	0.0527241	0.138892	0	0.0496249	0	0	0	0	0	0.264119	0.971504
TCGA-31-1953-01	0	0	0.0455307	0.0885898	0	0.178896	0	0.0989423	0.0343655	0	0.033634	0.0631084	0.0836925	0.0428249	0.0760556	0.137961	0.0980808	0	0	0	0	0.0183178	0	0.3944	0.918851
TCGA-30-1855-01	0.0381296	0.0307145	0.00263784	0.103272	0	0.173083	0	0.128186	0.0644579	0	0	0.0656145	0.0582631	0.0525761	0.0655802	0.161422	0.00246038	0.0342782	0.00935382	0	0	0.00996989	0	0.290042	0.969378
TCGA-25-1324-01	0.119812	0	0.142801	0.128613	0	0.0456262	0	0.168763	0.0208712	0	0	0.0076168	0.035563	0.166843	0.0493012	0.0381247	0	0.0760662	0	0	0	0	0	0.231163	0.98776
TCGA-09-2056-01	0.0331552	0	0.0768542	0.130277	0	0.210894	0	0.063081	0.0484123	0	0.00659433	0.0277965	0.0697632	0.00996725	0.0438207	0.129975	0.0430951	0.0557982	0	0.0325593	0	0.0179569	0	0.29054	0.963847
TCGA-29-1701-01	0.0302503	0	0.0965551	0.098135	0	0.136336	0	0.134466	0.0477263	0	0.0452726	0.00180982	0.0667647	0.0749003	0.0600836	0.174961	0	0.0272797	0	0	0.000566716	0.00489283	0	0.316135	0.952546
TCGA-25-1633-01	0.110999	0	0.032823	0.138267	0	0.12206	0.00881914	0.0886513	0.0688401	0	0	0.0101446	0.0395308	0.0670469	0.0561397	0.180863	0	0.0449626	0	0.00611677	0	0.0247364	0	0.315903	0.953867
TCGA-25-2396-01	0	0	0.0995549	0.0665073	0	0.115158	0	0.133445	0.0894729	0	0	0.0811859	0.0699819	0.093937	0.0607186	0.148749	0	0.0412899	0	0	0	0	0	0.318018	0.953193
TCGA-61-1914-01	0.109559	0	0.150237	0.021651	0	0.149301	0	0.0881137	0	0	0	0.0499318	0.0376202	0.0826456	0.0448203	0.164728	0	0.0575293	0.0163667	0	0	0.0274967	0	0.312742	0.951141
TCGA-61-2094-01	0.0184687	0.0411224	0.171017	0.127788	0	0.127542	0	0.160211	0	0	0.0138514	0.0183705	0.0279421	0.0633873	0.0411069	0.089858	0.0627614	0.036574	0	0	0	0	0	0.405456	0.913917
TCGA-29-1705-01	0.130729	0	0.102336	0.0590638	0	0.208594	0	0.0610863	0.0352837	0	0	0.0417497	0.0649542	0.0917377	0.0328117	0.148263	0	0	0	0.0225717	0	0.000818456	0	0.236836	0.984617
TCGA-36-1580-01	0.0235989	0	0.076924	0.104121	0	0.18142	0	0.0800127	0.0712385	0	0	0.0371159	0.0636685	0.0821644	0.0614448	0.138447	0.0468005	0.0258102	0.00300399	0.00233852	0	0.00189106	0	0.339474	0.942854
TCGA-25-2401-01	0.0314042	0	0.110818	0.0684718	0	0.139876	0	0.0872306	0.0371966	0	0	0.022273	0.0818665	0.126945	0.0674894	0.171351	0	0.0403557	0.00183694	0	0	0.012884	0	0.362027	0.932457
TCGA-5X-AA5U-01	0.0494833	0.0317609	0	0	0	0.10554	0	0.157853	0	0	0	0.108591	0.0610366	0.192686	0.0213509	0.0584786	0.0866437	0.0650669	0	0.0615078	0	0	0.34	0.0790398	1.0609
TCGA-13-0916-01	0.0871993	0	0.157633	0.111747	0	0.0587394	0	0.0933141	0.0408063	0	0	0.0509536	0.0262938	0.107825	0.074466	0.149845	0	0.0302586	0.0109195	0	0	0	0	0.305728	0.955297
TCGA-23-2084-01	0	0	0.13829	0.0149761	0	0.187757	0	0.0747345	0.0423294	0	0.0239758	0.0389762	0.130032	0.0525582	0.060441	0.173129	0	0.0618419	0	0	0	0.000958779	0	0.258218	0.97474
TCGA-36-1577-01	0.21915	0	0.0623679	0.062707	0	0.11543	0	0	0.0562624	0	0	0.0996752	0.0676777	0.0709348	0	0.126756	0	0.0752572	0	0	0	0.0437817	0.55	0.0558994	1.06363
TCGA-24-1551-01	0	0.0189576	0.0183723	0.164265	0	0.108812	0	0.0793706	0.0715446	0	0	0.0721054	0.0971019	0.0752545	0.0751391	0.135545	0.0084844	0.0233611	0.0275762	0	0	0.0241098	0	0.329363	0.950318
TCGA-61-1998-01	0.086887	0	0.0495163	0	0	0.252922	0	0.0420532	0.0189144	0	0.0176557	0.0351636	0.0890986	0.104335	0.0443396	0.201049	0.0318537	0.0140571	0	0	0	0.0121544	0	0.297264	0.960936
TCGA-20-1684-01	0.03072	0	0.174328	0	0	0.0927411	0	0.0843865	0.112943	0	0	0.0819776	0.0612126	0.0902567	0.0407546	0.148874	0	0.0523616	0.0294441	0	0	0	0.16	0.102114	1.03062
TCGA-24-1556-01	0.0402204	0	0.131188	0	0	0.06552	0	0.176097	0.0481229	0	0.00403994	0.0476043	0.0834599	0.120895	0.0845407	0.173813	0	0.0244984	0	0	0	0	0	0.306334	0.956114
TCGA-57-1582-01	0.109617	0	0.142188	0.0524968	0	0.131464	0.00031523	0.0777453	0.0315317	0	0	0.0440121	0.0437016	0.134843	0.0595858	0.164477	0	0	0.00802198	0	0	0	0	0.254259	0.976225
TCGA-04-1362-01	0.104109	0	0.0810113	0.0151024	0	0.285147	0	0.0151802	0	0	0.0188244	0.048061	0.157134	0.0579063	0.0201787	0.108689	0	0.0687356	0	0.0199213	0	0	0	0.140718	1.02258
TCGA-61-2113-01	0.0287652	0	0.0963381	0.0321855	0	0.266875	0	0.0949658	0.00528751	0	0.0372307	0.00820998	0.0322217	0.0872254	0.052625	0.160058	0	0.05933	0	0.0319241	0	0.00675769	0	0.282142	0.966985
TCGA-24-1924-01	0.0224155	0	0.142101	0.125211	0	0.116707	0.0125251	0.157407	0	0	0	0.0260875	0.0457019	0.0631231	0.0718646	0.160044	0	0.0231677	0	0	0	0.0336451	0	0.370346	0.928675
TCGA-31-1946-01	0	0	0.113942	0	0	0.196365	0	0.157854	4.17309e-05	0	0.0526913	0.0366368	0.0832451	0.0556302	0.0552285	0.181756	0.0191969	0.016526	0.0308865	0	0	0	0	0.304353	0.956029
TCGA-29-1699-01	0.0618746	0	0.0839752	0	0	0.176117	0	0.0612151	0.0262796	0	0.0345968	0.046484	0.117821	0.0533249	0.0547682	0.184495	0	0.0755647	0.0234847	0	0	0	0	0.332278	0.944314
TCGA-61-2002-01	0	0.0382598	0.1087	0.0369957	0	0.166135	0	0.154129	0.0295402	0	0.0293364	0.0590454	0.0629019	0.026789	0.0473407	0.12197	0.0523456	0.0486961	0	0	0	0.0178152	0	0.367275	0.929916
TCGA-24-2035-01	0.0955649	0	0.0547877	0.0694808	0	0.152592	0	0.0623227	0.0254811	0	0.0282789	0.0202492	0.0702993	0.0320237	0.0598771	0.22614	0	0.00958361	0.0522064	0	0	0.041113	0	0.358172	0.933511
TCGA-09-1674-01	0	0	0.327593	0.0547471	0	0.272799	0	0.0953808	0.0102785	0	0	0	0.103972	0.134789	0	0	0	0.000441005	0	0	0	0	0.74	0.0330819	1.06021
TCGA-29-1710-01	0.0661642	0	0.106649	0.0809402	0	0.123052	0	0.0767896	0.0925481	0	0.0212729	0.0551285	0.0460075	0.022467	0.0530414	0.132391	0.100178	0.0127896	0.0105809	0	0	0	0	0.385087	0.922173
TCGA-24-1436-01	0.0362389	0	0.106123	0	0	0.147627	0	0.137141	0.0334572	0	0.0517044	0.0647331	0.0746266	0.0397008	0.0458565	0.179055	0	0.0742892	0	0	0	0.00944726	0	0.273236	0.969923
TCGA-13-1497-01	0.0399931	0	0.166026	0.0557701	0	0.160135	0	0.112039	0.00273651	0	0.00534746	0.0477073	0.049682	0.101698	0.0540032	0.141815	0	0.0630467	0	0	0	0	0	0.294107	0.959879
TCGA-24-2271-01	0.124957	0	0.0835521	0.0725624	0	0.146127	0	0.118083	0.0538219	0	0.00345387	0.0364694	0.0858669	0.105119	0.0441407	0.0858749	0	0.0337379	0	0.00623404	0	0	0	0.328922	0.946721
TCGA-24-1552-01	0.164659	0	0.190159	0.0335655	0	0.140718	0	0.0555617	0.0145999	0	0.00421067	0.028404	0.0114771	0.155116	0.0186133	0.138294	0	0.0335771	0	0.00943057	0	0.00161563	0	0.160227	1.01156
TCGA-61-1724-01	0.148393	0	0.171752	0.053218	0	0.119041	0	0.0483514	0.0217611	0	0.0142949	0.0335998	0.0399232	0.107589	0.0366691	0.147655	0	0.0507722	0	0	0	0.00698057	0	0.258067	0.972715
TCGA-20-1685-01	0	0.136508	0.00547464	0.040465	0	0.276499	0	0.0107767	0.0940036	0	0	0	0.0756892	0.0133898	0.0771964	0.213436	0.00970835	0.00850031	0	0.0353583	0	0.00299449	0	0.276977	0.9716
TCGA-24-1423-01	0.102617	0	0.153637	0.0180755	0	0.109103	0	0.1317	0.0112057	0	0	0.0720627	0.042801	0.116542	0.0364513	0.129785	0	0.0751281	0	0	0	0.000891105	0	0.231268	0.984385
TCGA-25-2398-01	0.0252083	0	0.0927457	0.0196052	0	0.260803	0	0.0794302	0	0	0	0.0699476	0.0798718	0.146734	0.0544668	0.144233	0	0.0252876	0	0.00166731	0	0	0	0.255006	0.980588
TCGA-29-1763-01	0.128931	0	0.071196	0	0	0.187909	0	0.129942	0	0	0	0.0881618	0.0426034	0.0727647	0.0407014	0.171281	0	0.0536885	0	0	0	0.0128202	0	0.176323	1.01135
TCGA-29-1703-01	0.183996	0	0.144683	0.0210379	0	0.217735	0	0.0442973	0.0272633	0	0.0135812	0.0448508	0.0299226	0.0284942	0.0399771	0.145201	0.0195177	0.0394427	0	0	0	0	0	0.165993	1.01088
TCGA-10-0936-01	0.00980032	0	0.178517	0.157089	0	0	0	0.171204	0.111084	0	0.015878	0.0573959	0.0564439	0.0689857	0.0469513	0.0966943	0	0.0299566	0	0	0	0	0	0.235177	0.987359
TCGA-25-2409-01	0	0.0174163	0.0782019	0.0778824	0	0.133993	0	0.0593599	0.058499	0	0.078291	0.0260721	0.109432	0.0466021	0.0755468	0.206361	0	0.0296855	0	0.00265696	0	0	0	0.29004	0.964992
TCGA-30-1718-01	0.099895	0	0.115491	0.0665742	0	0.153365	0	0.0704818	0.0467662	0	0.00358014	0.0330625	0.060323	0.100334	0.0414902	0.138921	0	0.0598847	0.00983144	0	0	0	0	0.291335	0.960827
TCGA-29-1711-01	0.0024673	0	0.0665689	0.068849	0	0.111888	0	0.195169	0.0217889	0	0.0213166	0.0831508	0.0952158	0.0480291	0.0555232	0.127158	0.0562284	0.0466456	0	0	0	0	0	0.337364	0.944828
TCGA-61-2008-01	0.10825	0	0.184577	0.100813	0	0.135742	0	0.0619518	0.0314718	0	0	0.0390932	0.0822695	0.0496339	0.0316534	0.148595	0	0.025949	0	0	0	0	0	0.196457	0.995778
TCGA-61-1740-01	0.0512567	0	0.157203	0.0549808	0	0.168177	0	0.126291	0.010449	0	0.0410693	0.0171664	0.0525784	0.0297301	0.0822867	0.189194	0	0.0196184	0	0	0	0	0	0.387386	0.921278
TCGA-29-1785-01	0.0125435	0	0.0862789	0.108792	0	0.0799818	0	0.115258	0.0579929	0	0.0059555	0.0966763	0.0296419	0	0.0830958	0.268051	0	0.0376278	0.0130531	0	0	0.005051	0	0.388875	0.921915
TCGA-13-1506-01	0.132037	0	0.11556	0.0771599	0	0.154302	0.00392826	0.0402164	0.051682	0	0.0179968	0.035052	0.0595351	0.0714531	0.0334954	0.103061	0	0.0740589	0	0.0118607	0	0.0186009	0	0.211082	0.992735
TCGA-29-1781-01	0.0168625	0.0387764	0.191008	0.120975	0	0.0418584	0	0.112416	0.0393278	0	0.0704664	0	0.0831744	0.0238741	0.0430131	0.17009	0.0312798	0.016878	0	0	0	0	0	0.413854	0.911185
TCGA-36-1570-01	0.0756143	0	0.154122	0.0201616	0	0.15513	0	0.0730219	0.0305936	0	0	0.0686579	0.0508306	0.0953241	0.0409124	0.158871	0	0.0636144	0	0	0	0.0131464	0	0.201161	0.995595
TCGA-24-1930-01	0.0206547	0	0.1528	0.0728907	0	0.161254	0	0.0972712	0.00920161	0	0	0.0495388	0.101396	0.0360402	0.0595054	0.186116	0	0.0338329	0.0172389	0	0	0.00225948	0	0.363847	0.931091
TCGA-13-0799-01	0.0570312	0	0.167138	0	0	0.0379474	0	0.152208	0.143584	0	0	0.0934467	0.0800847	0.0659317	0.0660656	0.0898326	0	0.0450921	0	0.00163804	0	0	0	0.182221	1.00603
TCGA-30-1862-01	0.0404055	0	0.161282	0.0817477	0	0.200196	0	0.0977677	0	0	0.00715085	0.0293881	0.0974645	0.0445148	0.0352506	0.151223	0	0.0486207	0	0.00498931	0	0	0	0.239552	0.980942
TCGA-23-1114-01	0.211531	0	0.030087	0	0	0.227963	0	0.0537633	0.00665523	0	0	0.0152431	0.0443133	0.119206	0	0.128342	0	0.0792131	0	0.0836825	0	0	0.43	0.0689284	1.05685
TCGA-25-1626-01	0.0398599	0.00265135	0.0999382	0.142218	0	0.139844	0	0.139731	0	0	0.00883272	0.0320815	0.0602244	0.0469762	0.040648	0.115404	0.0340923	0.0368438	0	0.0606541	0	0	0	0.319103	0.950761
TCGA-61-2097-01	0.118246	0	0.0353063	0	0	0.243531	0	0.11181	0	0	0	0.0730554	0.0473715	0.0447475	0.0245347	0.151081	0	0.0896319	0	0.0197666	0	0.0409184	0	0.193691	1.0056
TCGA-24-1616-01	0.118508	0	0.0644658	0.0280587	0	0.196577	0	0.0632061	0.035195	0	0.00729024	0.0818046	0.0591017	0.118267	0.0585449	0.134023	0	0.0162987	0	0.0186601	0	0	0	0.146254	1.02559
TCGA-23-1109-01	0.0823997	0	0.0668161	0.110899	0	0.0997786	0	0.134398	0.0273026	0	0	0.0465754	0.0644342	0.0408195	0.0434872	0.142752	0.0868213	0.0385758	0	0.0149404	0	0	0	0.281617	0.965633
TCGA-29-2427-01	0.0145797	0	0.087269	0.137311	0	0.110863	0	0.0624641	0.0498593	0	0	0.049978	0.067967	0.0822812	0.0674618	0.189918	0	0.0160444	0.0640037	0	0	0	0	0.411116	0.910856
TCGA-29-1695-01	0.00828065	0	0.011915	0.0759161	0	0.225984	0	0.0843785	0.0435592	0	0.0108662	0.0153326	0.0455383	0.163688	0.0676813	0.184388	0	0.0121616	0	0.0314958	0	0.0188142	0	0.351886	0.94083
TCGA-61-1737-01	0	0.0396074	0.0890799	0.0691369	0	0.188758	0	0.115575	0.0192215	0	0.0125698	0.0688613	0.0577314	0.06067	0.0688312	0.176441	0.0133895	0.00492141	0	0.0152058	0	0	0	0.269406	0.973849
TCGA-29-2425-01	0.0833548	0	0.151223	0.0455727	0	0.171168	0	0.090033	0.0464075	0	0.0237252	0.0478541	0.0427574	0.0819476	0.0569483	0.110355	0.0282369	0.0129431	0	0.00747352	0	0	0	0.230857	0.984767
TCGA-09-1662-01	0.025076	0	0.0369389	0.071369	0	0.267769	0	0.0498286	0	0	0.0120641	0.0950084	0.094305	0.0533977	0.0628275	0.158519	0.0466155	0.0146354	0	0	0	0.0116459	0	0.322294	0.953711
TCGA-13-1512-01	0.0113981	0.0236947	0.0376929	0.0595212	0	0.0856674	0	0.163362	0	0	0.0254367	0.0535892	0.0993208	0.0867313	0.0898755	0.157733	0.0481792	0.0264046	0	0.0313935	0	0	0	0.308288	0.95729
TCGA-29-1697-01	0	0	0.286511	0	0.0361813	0.0517785	0	0.089533	0.00366346	0	0.0030075	0.124089	0.0391887	0.0771183	0.0535017	0.16398	0	0.0714478	0	0	0	0	0.04	0.128949	1.0237
TCGA-24-2024-01	0.107948	0	0.150063	0	0	0.180865	0	0.106527	0	0	0.0198251	0.0460258	0.0161143	0.139932	0.0198183	0.115155	0	0.0579011	0	0.0215271	0	0.0182978	0	0.214456	0.990896
TCGA-57-1583-01	0.0702754	0	0.142892	0	0	0.127221	0	0.127538	0	0	0.0568424	0.0516854	0.0364613	0.12514	0.0439158	0.133469	0	0.0768321	0	0.00772708	0	0	0	0.151907	1.01661
TCGA-24-1562-01	0	0	0.0426553	0.0795994	0	0.283387	0	0.00550266	0.124493	0	0.0175349	0.036079	0.0538688	0.0387433	0.0267348	0.140705	0.0613983	0.0462448	0	0.0430544	0	0	0	0.257154	0.981683
TCGA-57-1584-01	0.0745336	0	0.0889088	0.0615221	0	0.268912	0	0.0271834	0.0167531	0	0.00228558	0.0473574	0.161895	0.0275762	0.0305195	0.146753	0	0.0386634	0.00713733	0	0	0	0	0.169903	1.01246
TCGA-13-1411-01	0.00420006	0	0.0518822	0.10913	0	0.181166	0	0.0570464	0.016707	0	0.0490027	0.0306039	0.0585489	0.0641814	0.0788874	0.186369	0.0682604	0	0	0.000953621	0	0.0430611	0	0.396609	0.917719
TCGA-61-2088-01	0.0613635	0	0.0483085	0	0	0	0	0.320008	0	0	0.00940786	0.105303	0.12737	0.0791149	0.0197766	0.213354	0	0.0159931	0	0	0	0	0.43	0.0707903	1.06284
TCGA-25-1625-01	0.0563585	0	0.0925217	0.0563287	0	0.211464	0	0.064402	0.0194935	0	0.00521871	0.0431706	0.0457752	0.0601133	0.029855	0.19433	0	0.0581791	0.0300197	0	0	0.0327697	0	0.248321	0.978536
TCGA-24-2288-01	0.0777796	0	0.174326	0.11252	0	0.0912431	0	0.15272	0	0	0.0518082	0	0.0387629	0.0282589	0.0499419	0.177256	0	0.0433411	0	0	0.00204332	0	0	0.340933	0.940418
TCGA-25-1623-01	0.0388705	0	0.103595	0.0846686	0	0.140213	0	0.110064	0.0375399	0	0	0.0427945	0.0391371	0.147225	0.0543159	0.152641	0	0.0255352	0.00398246	0	0	0.019418	0	0.377051	0.926161
TCGA-25-1312-01	0.0956971	0	0.153387	0	0	0.265383	0	0.0619056	0.0120281	0	0	0.0624666	0.0687067	0.0474777	0.0319949	0.151032	0	0.0482987	0	0	0	0.00162274	0	0.155748	1.01337
TCGA-61-1725-01	0.0734646	0	0.121405	0.0818637	0	0.146138	0	0.0924608	0.0236519	0	0.00465812	0.0499258	0.00308887	0.074256	0.0629263	0.189575	0	0.0152795	0.0178932	0	0	0.0434132	0	0.294857	0.960219
TCGA-25-2042-01	0.105829	0	0.0681986	0.0742821	0	0.218318	0	0.0478825	0.0236907	0	0	0.0326452	0.0309848	0.0608003	0.0115506	0.178302	0	0.054775	0	0.0358874	0	0.0568533	0	0.239692	0.984006
TCGA-23-1026-01	0.0431886	0	0.0772073	0.0254812	0	0.116295	0	0.175851	0.0376004	0	0.0948474	0.0370172	0.0913528	0.0189619	0.0366209	0.185388	0.0177171	0.042471	0	0	0	0	0	0.334019	0.945044
TCGA-29-1770-01	0.134363	0	0.177133	0.0118871	0	0.155101	0	0.0537565	0	0	0	0.0484244	0.0625934	0.106001	0.0038788	0.150773	0	0.0726639	0	0.0128425	0	0.0105813	0	0.22017	0.986348
TCGA-09-2054-01	0.169533	0	0.149921	0	0	0.0452477	0	0.136793	0.0103543	0	0	0.0614826	0.0383736	0.105444	0.0452833	0.235989	0	0	0	0	0	0.00157793	0	0.215353	0.992757
TCGA-61-1919-01	0.00729395	0.0145923	0.0847146	0.0250552	0	0.221844	0	0.0638411	0.0217524	0	0	0.0585065	0.0525599	0.0973442	0.0695129	0.16648	0.0360774	0.0402971	0.0230584	0	0	0.0170694	0	0.370938	0.928526
TCGA-61-1900-01	0.151148	0	0.158538	0.0540442	0	0.0618083	0	0.14071	0	0	0	0.119219	0.035863	0.072029	0.0412533	0.160549	0	0	0.00483782	0	0	0	0.46	0.0647845	1.05404
TCGA-24-1558-01	0.0691449	0	0.107952	0	0	0.206623	0	0.125232	0	0	0.022452	0.0464201	0.0748513	0.124919	0.0228379	0.113104	0	0.0613002	0	0.0251621	0	0	0	0.178717	1.00633
TCGA-59-2354-01	0	0.0573515	0.0941353	0.110083	0	0.0766798	0	0.114703	0.067841	0	0.0506768	0.0278672	0.0662184	0.053255	0.0583223	0.15905	0.0336864	0.03013	0	0	0	0	0	0.322991	0.948835
TCGA-09-2051-01	0.0795797	0	0.0749716	0.014104	0	0.113874	0	0.120805	0.0294936	0	0.0635811	0.0282633	0.0414599	0.12992	0.0236009	0.169518	0	0.0938081	0	0	0	0.0170201	0	0.289009	0.963578
TCGA-09-1667-01	0.0538643	0	0.0883276	0.072238	0	0.158014	0	0.119839	0.0191518	0	0.00443693	0.0742359	0.0653043	0.0926695	0.0845621	0.14081	0	0.0219431	0.00460261	0	0	0	0	0.36746	0.930844
TCGA-23-1809-01	0.160938	0	0.125861	0	0	0.163666	0	0.108556	0	0	0	0.0374102	0.0437149	0.155346	0.0237578	0.114189	0	0.0591175	0	0.00744316	0	0	0	0.167191	1.01089
TCGA-31-1956-01	0.030354	0	0.125827	0.126727	0	0.162434	0.0388049	0.0672968	0.0501764	0	0	0.0266304	0.0425041	0.0417632	0.0684771	0.142545	0.0531842	0	0.00655138	0	0	0.0167244	0	0.459722	0.889931
TCGA-13-0730-01	0.0708626	0	0.0704581	0.184554	0	0.132294	0	0.0573267	0.0331645	0	0.000872978	0.0612272	0	0.00265122	0.0221385	0.189681	0.0850047	0.065941	0	0.0238235	0	0	0	0.143846	1.02779
TCGA-04-1519-01	0.0887088	0	0.213716	0.0468616	0	0.141974	0	0.0199616	0.0558573	0	0	0.0858828	0.00889529	0.114882	0.0202779	0.172521	0	0.0304619	0	0	0	0	0.16	0.102375	1.03342
TCGA-25-1870-01	0.0425033	0.0242204	0.0538794	0	0	0.145326	0	0.163186	0	0	0.0758404	0.0411416	0.0173977	0.0672978	0.0331298	0.262267	0	0.0107224	0	0.0466734	0	0.0164158	0	0.163802	1.01878
TCGA-29-1688-01	0.0850024	0	0.0547036	0.10821	0	0.0931665	0	0.0841546	0.0175662	0	0.0184872	0.0437637	0.114375	0.0728939	0.0490183	0.165538	0	0.0613923	0.0317287	0	0	0	0	0.354781	0.935163
TCGA-61-2104-01	0.015834	0	0.125704	0.0313073	0	0.20215	0	0.0994646	0.0651394	0	0.0140785	0.0190127	0.0544006	0.0532943	0.0779424	0.158688	0	0.0520429	0	0.023902	0	0.00703909	0	0.295928	0.96023
TCGA-13-0801-01	0	0.0951137	0.0933612	0.113506	0	0.0962707	0	0.072477	0.0365406	0	0	0.0486524	0.0958888	0.0252844	0.0475423	0.168046	0.0666108	0.0407058	0	0	0	0	0	0.394994	0.918033
TCGA-24-1928-01	0	0.0329854	0.155422	0.130935	0	0.142783	0	0.147589	0.0210164	0	0.0241743	0.0067026	0.0276681	0.0636141	0.0449555	0.143487	0	0.0360173	0	0.0194747	0	0.00317584	0	0.216534	0.992739
TCGA-36-1569-01	0.0563975	0	0.0720898	0.0970849	0	0.0789795	0	0.16794	0	0	0	0.0549038	0.0795808	0.0498077	0.0640106	0.171087	0.0187456	0.0548995	0.0344739	0	0	0	0	0.347749	0.938158
TCGA-25-1315-01	0.159735	0	0.187777	0	0	0.0608557	0	0.110111	0	0	0	0.106823	0.0181648	0.0940472	0.00546272	0.190122	0	0.0669009	0	0	0	0	0.64	0.0441859	1.05599
TCGA-24-1418-01	0.136295	0	0.0956021	0.00870912	0	0.212951	0	0.0367923	0.0324804	0	0.0170019	0.0141005	0.0526497	0.122636	0.0398958	0.17055	0	0.0577285	0	0.00260708	0	0	0	0.234471	0.985144
TCGA-24-1428-01	0	0.0218867	0.130473	0.0317229	0	0.179789	0	0.0627617	0.0610874	0	0.0349002	0.042633	0.0745546	0.123751	0.0580512	0.136496	0	0.0395959	0	0.00229759	0	0	0	0.359739	0.933307
TCGA-23-2077-01	0.0372417	0.0135246	0.101218	0.00500561	0	0.138756	0	0.119649	0.00891156	0	0	0.059951	0.106408	0.0948515	0.0532393	0.194108	0	0.0671357	0	0	0	0	0	0.27576	0.968532
TCGA-09-1669-01	0.0607032	0	0.170762	0.132163	0	0.00714075	0	0.150355	0.0222875	0	0.000369366	0.056014	0.0637933	0.0813499	0.0563821	0.170075	0	0.0286046	0	0	0	0	0	0.321868	0.9483
TCGA-24-1430-01	0.112343	0	0.126667	0.0215785	0	0.154226	0	0.159573	0.00556963	0	0.0446738	0	0.0583927	0.0656985	0	0.17195	0	0.0282187	0	0.0511094	0	0	0.5	0.0609181	1.04756
TCGA-36-1581-01	0.0697768	0	0.117254	0.107493	0	0.0538258	0.0433025	0.188698	0	0	0.0162319	0.0180095	0.0745371	0.064121	0.070369	0.132161	0	0.0442203	0	0	0	0	0	0.384243	0.922554
TCGA-29-1776-01	0.0364761	0	0.182706	0.0223548	0	0.179635	0	0.11729	0.030427	0	0	0.0666669	0.0502132	0.0632163	0.0553333	0.128252	0	0.0459667	0.00369865	0	0.0177633	0	0	0.222886	0.987076
TCGA-29-1696-01	0.113648	0	0.170829	0.0315312	0	0.167432	0	0.0955378	0	0	0	0.0691503	0.0254458	0.0954531	0.0469556	0.135017	0	0.0490001	0	0	0	0	0	0.199831	0.99674
TCGA-13-0913-01	0.1233	0	0.191864	0.0342557	0	0.0618771	0	0.0441865	0.0410246	0	0	0.0847326	0.0126046	0.140541	0.0126185	0.204022	0	0.0489741	0	0	0	0	0.15	0.10451	1.03464
TCGA-09-0364-01	0.30946	0	0.0814672	0	0	0.062801	0	0.167716	0	0	0	0.102694	0.0567409	0.0291833	0	0.182867	0	0.00707006	0	0	0	0	0.99	-0.047194	1.11413
TCGA-61-2111-01	0.146448	0	0.0893312	0.065522	0	0.158903	0	0.0444613	0.0914143	0	0	0.0351658	0.0294499	0.108059	0.0288432	0.160245	0.0042681	0.0253788	0.0125101	0	0	0	0	0.257104	0.976596
TCGA-36-1571-01	0.0984948	0	0.20006	0	0	0.162919	0	0.0859836	0	0	0	0.0784671	0.0302733	0.0869476	0.0275529	0.126334	0	0.062496	0.0404728	0	0	0	0.11	0.10935	1.02472
TCGA-24-2020-01	0.130159	0	0.125013	0.0651541	0	0.189196	0	0.0380572	0	0	0	0.063119	0.105615	0.101201	0.0283303	0.154156	0	0	0	0	0	0	0.16	0.102699	1.03665
TCGA-20-1687-01	0.0967308	0	0.165641	0.039168	0	0.167114	0	0.095836	0.0415435	0	0.0191923	0.020879	0.115037	0	0.0377235	0.143395	0	0.0434056	0	0.0143343	0	0	0	0.256681	0.972695
TCGA-24-2262-01	0	0.0733838	0.0921525	0.112726	0	0.0665722	0	0.182009	0.015275	0	0.0709574	0.0174772	0.068935	0.072096	0.0696787	0.0742616	0.0374038	0.0104924	0	0.0326802	0	0.00389865	0	0.281672	0.966747
TCGA-24-1850-01	0	0.0586421	0.100652	0.0875617	0	0.11598	0	0.0595728	0.0965833	0	0.00173351	0.0482224	0.0339952	0.124142	0.064251	0.208664	0	0	0	0	0	0	0	0.263835	0.975779
TCGA-25-1313-01	0	0.0023099	0.158534	0	0	0.117565	0	0.117961	0	0	0	0.0913718	0.0789259	0	0.0608931	0.270317	0	0.0193236	0.0219443	0	0	0.060854	0	0.265866	0.972095
TCGA-13-1489-02	0	0.027069	0.0845476	0.129629	0	0.0994749	0	0.114432	0.0934066	0	0	0.048784	0.0929499	0.0750096	0.0282533	0.0206435	0.0141608	0.127034	0	0.0446066	0	0	0	0.292427	0.964321
TCGA-29-1694-01	0.0650801	0	0.0601776	0.00182759	0	0.31154	0	0.0508705	0.0545575	0	0.0339902	0.0450769	0.074632	0.0854584	0.0466143	0.0941961	0.00623965	0.0359262	0.0338125	0	0	0	0	0.199522	1.00245
TCGA-23-1027-01	0	0.0224502	0.083593	0.0184671	0	0.227153	0	0.0972048	0.044607	0	0.00860855	0.0437199	0.104723	0.0837525	0.0489292	0.132337	0	0.0627161	0	0.0217386	0	0	0	0.270534	0.971426
TCGA-59-2355-01	0	0	0.0931325	0.0308079	0	0.208704	0	0.0911247	0.0526947	0	0.0229589	0.0665065	0.066127	0.1173	0.0476992	0.169019	0	0.0339252	0	0	0	0	0	0.272905	0.972999
TCGA-24-1604-01	0.057905	0	0.116461	0.0230837	0	0.204556	0	0.0975702	0.0133095	0	0	0.0639078	0.0798328	0.0611193	0.0474641	0.14863	0	0.0730554	0	0	0	0.0131054	0	0.238399	0.983001
TCGA-25-1319-01	0.0627151	0	0.0965263	0.0576205	0	0.121167	0	0.0883329	0.0133034	0	0	0.0586856	0.0637901	0.135927	0.0539819	0.159845	0	0.037842	0.0502626	0	0	0	0	0.223377	0.988549
TCGA-24-1564-01	0.00879892	0	0.046805	0.0500149	0	0.272027	0	0.0631609	0.0457939	0	0.00548446	0.0302176	0.0801704	0.0702084	0.0652376	0.207221	0.0296038	0.00253701	0	0.00535833	0.0154051	0.00195513	0	0.318746	0.953274
TCGA-57-1994-01	0.0822582	0	0.0880702	0.0895352	0	0.0896902	0	0.186615	0.0397944	0	0	0.0256382	0.0540055	0.0732285	0.0634564	0.184573	0	0.0231348	0	0	0	0	0	0.327953	0.947517
TCGA-04-1357-01	0	0.111827	0.126717	0.0731451	0	0.0673096	0	0.182035	0.00183096	0	0.0355724	0.0209924	0.052518	0.0708069	0.0577602	0.0820097	0.0677472	0.0497279	0	0	0	0	0	0.444812	0.897397
TCGA-29-1778-01	0.0704165	0	0.146127	0.0872829	0	0.151358	0	0.0678672	0.0544266	0	0	0.0707382	0.045434	0.0499044	0.0495685	0.149373	0	0.0483475	0.00915577	0	0	0	0	0.319281	0.950002
TCGA-13-0899-01	0	0.10888	0.102994	0.0649413	0	0.0221477	0	0.161547	0.00496693	0	0	0.0704885	0.101438	0.102144	0.057351	0.119246	0.0239163	0.0158882	0	0.0440499	0	0	0	0.258768	0.973956
TCGA-24-2038-01	0.150266	0	0.104447	0	0	0.206096	0	0.0590215	0	0	0.0185822	0.074789	0.0425612	0.116119	0	0.144312	0	0.0544178	0	0.0214935	0	0.00789558	0	0.144628	1.02148
TCGA-13-0800-01	0.0393727	0	0.268677	0	0.108581	0.037238	0	0.202015	0	0	0	0.0786593	0.0856331	0.0745406	0	0.0680694	0	0.0125041	0.0247098	0	0	0	0.97	-0.0245882	1.07478
TCGA-25-2399-01	0.0729616	0	0.0812079	0.107601	0	0.114496	0	0.0752426	0.0616074	0	0.00294423	0.0809054	0.0735083	0.0951007	0.0161161	0.157628	0	0.0606813	0	0	0	0	0	0.284145	0.966892
TCGA-24-1548-01	0.0155193	0.0744789	0.102589	0	0	0.181319	0	0.127766	0	0	0	0.0329427	0.086734	0.0811129	0.0487332	0.142165	0	0.103138	0	0.00350261	0	0	0	0.226393	0.987368
TCGA-59-A5PD-01	0.0160343	0.0138502	0.060207	0.0189179	0	0.253414	0	0.0977664	0.0316569	0	0	0.0459078	0.0493621	0.193482	0.0544221	0.138611	0	0.0109307	0	0.0154378	0	0	0	0.271935	0.976105
TCGA-25-2391-01	0.140857	0	0.130167	0.0464843	0	0.122189	0	0.0482131	0.0759586	0	0	0.0357026	0.0485649	0.0799825	0.0171403	0.144652	0	0.0714053	0	0.0163078	0	0.0223762	0	0.213978	0.989752
TCGA-29-2428-01	0.023085	0.00426463	0.183672	0.098156	0	0.0314583	0	0.127234	0.03944	0	0.0563698	0.00874304	0.070418	0.0439351	0.0606784	0.151941	0.0753333	0.0252721	0	0	0	0	0	0.422433	0.907634
TCGA-25-1314-01	0.0907502	0	0.0703908	0.0607859	0	0.0918527	0	0.112691	0.0292592	0	0.0439493	0.0250143	0.0465041	0.107547	0.0452198	0.192826	0	0.0647584	0.0134909	0	0	0.00496041	0	0.242766	0.982159
TCGA-25-2393-01	0.120694	0	0.0393351	0.0839491	0	0.187107	0	0.111568	0.0184056	0	0	0.0592586	0.0248007	0.071795	0.0407233	0.123843	0.0257809	0.0215291	0	0	0.0201687	0.0510424	0	0.227423	0.992544
TCGA-23-2081-01	0.123849	0	0.163364	0.0403373	0	0.163313	0	0.0968804	0.00596293	0	0.0400837	0.0299025	0.0433106	0.0933412	0.0162608	0.125004	0	0.0571511	0	0.00124008	0	0	0.08	0.118587	1.02565
TCGA-29-1762-01	0.130047	0	0.195829	0	0.00725965	0.106829	0	0.0387563	0	0	0	0.0283242	0.0782796	0.126959	0	0.226122	0	0.0165757	0	0.0380904	0	0.0069289	0.01	0.138424	1.02055
TCGA-23-1123-01	0.0312872	0.0434789	0.0932404	0.0693628	0	0.0848978	0	0.170195	0	0	0.0590273	0.0162198	0.0520055	0.0704304	0.0862471	0.178886	0	0.0356218	0	0.00743911	0	0.00166048	0	0.358191	0.934115
TCGA-24-1435-01	0	0.0509739	0.111611	0.0931092	0	0.0863992	0	0.123822	0	0	0	0.0987703	0.06781	0.0472262	0.0634378	0.14097	0.0778253	0.0380453	0	0	0	0	0	0.293364	0.961512
TCGA-24-2026-01	0.0684975	0	0.154124	0.0759207	0	0.104346	0	0.0966209	0.0303558	0	0.0128869	0.0431699	0.0459369	0.101083	0.0529846	0.16483	0	0.0401225	0	0	0	0.00912059	0	0.300674	0.956825
TCGA-36-1575-01	0.0798236	0	0.247642	0	0	0.164858	0	0.102581	0	0	0	0.0793078	0	0.117498	6.88384e-05	0.165426	0	0.0427952	0	0	0	0	0.35	0.0762404	1.04048
TCGA-10-0928-01	0.159879	0	0.015491	0	0	0.179086	0	0.12541	0.0291516	0	0	0.0956108	0.0293031	0.0843084	0	0.160346	0	0.119929	0	0.00148529	0	0	0.26	0.090583	1.05326
TCGA-36-1568-01	0	0.0771993	0.0834684	0.00477623	0	0.156384	0	0.0741902	0.0972596	0	0.0171984	0.0757334	0.0700268	0.10608	0.0156278	0.0422866	0.0526661	0.0235997	0.103504	0	0	0	0	0.271164	0.968133
TCGA-36-1576-01	0	0.0579926	0.1006	0.129261	0	0.0925149	0	0.0959021	0.0309623	0	0	0.0589388	0.0963381	0.0225415	0.041669	0.170139	0.0510475	0.0286431	0.0234501	0	0	0	0	0.358214	0.933372
TCGA-24-1463-01	0	0.012496	0.119546	0.0310016	0	0.186658	0	0.105301	0	0	0	0.119773	0.0323676	0.0539084	0.0762072	0.204082	0.0548904	0.00376834	0	0	0	0	0	0.242733	0.986366
TCGA-57-1993-01	0.0489175	0	0.110651	0	0	0.273616	0	0.0489461	0.0301892	0	0	0.0371871	0.0101246	0.106933	0	0.231431	0	0.100129	0	0	0	0.00187619	0	0.172884	1.01315
TCGA-24-2036-01	0	0	0.275458	0	0.0455843	0.0533503	0	0.0750646	0.0622932	0	0.0146285	0.0449806	0.0839174	0.0512091	0.0140893	0.273148	0	0.00627639	0	0	0	0	0.12	0.107486	1.02752
TCGA-13-1403-01	0.168309	0	0.11752	0	0	0.172615	0	0.0302787	0.0850832	0	0.0302293	0.0436234	0	0.103292	0.00610503	0.129791	0	0.0872068	0	0.00627991	0	0.0196667	0.04	0.127696	1.0267
TCGA-09-0369-01	0.109532	0	0.103978	0.0863586	0	0.0906697	0	0.0175581	0.00136306	0	0.0182086	0.0675521	0.0768167	0.0642556	0.0320714	0.292495	0	0	0.0391412	0	0	0	0	0.142748	1.02309
TCGA-24-1103-01	0.0822517	0	0.147254	0.0388761	0	0.177661	0	0.0690189	0.0330551	0	0	0.0719472	0.100838	0.105644	0.0318993	0.0630389	0	0.0785167	0	0	0	0	0	0.148168	1.01693
TCGA-25-1871-01	0.177588	0	0.226479	0	0.0418854	0.0781889	0	0.0850992	0.0348914	0	0	0.0861381	0.11001	0.117568	0	0.0315629	0	0.0105892	0	0	0	0	0.74	0.0335782	1.05775
TCGA-23-1029-01	0.148071	0	0.141555	0	0	0.13259	0	0.0375307	0.0356699	0	0	0.0905464	0.0440092	0.126347	0.0305531	0.105922	0	0.0991552	0	0	0	0.00804975	0.01	0.139533	1.0221
TCGA-25-1630-01	0	0.0875807	0.00791485	0	0	0.278838	0	0.0219586	0.0232542	0	0.0132134	0.0552153	0.0591775	0.049621	0.0291544	0.165769	0.0536592	0.0492023	0	0.0140226	0	0.0914195	0	0.334628	0.945653
TCGA-25-1634-01	0.106489	0	0.212811	0	0	0.190969	0	0.0769225	0.00191417	0	0	0.101323	0.0774836	0.0641241	0.00479041	0.163173	0	0	0	0	0	0	0.64	0.0431073	1.05453
TCGA-61-1721-01	0.0377376	0	0.156185	0.0146602	0	0.266374	0	0.0654807	0.009322	0	0.0353113	0.0223672	0.0940089	0	0.00777662	0.185863	0	0.0428096	0.0621033	0	0	0	0	0.285037	0.961854
TCGA-24-1413-01	0.101801	0	0.133976	0	0	0.14215	0	0.122237	0	0	0.0123131	0.0480172	0.0385893	0.138608	0.0283738	0.142234	0	0.0908973	0	0	0	0.000802344	0	0.208901	0.994062
TCGA-25-1323-01	0.0717777	0	0.0719074	0.0141159	0	0.0797191	0	0.133196	0.0142651	0	0	0.13867	0.078865	0.124347	0.0361594	0.163767	0	0.0676542	0	0	0	0.00555568	0.14	0.10502	1.04592
TCGA-61-2110-01	0.00851276	0	0.120795	0	0	0.261522	0	0.0684559	0.0101496	0	0.0450905	0.0213006	0.0612674	0.162864	0.0214149	0.166574	0	0	0	0.0520533	0	0	0	0.177206	1.01146
TCGA-61-2109-01	0.00572593	0	0.0384662	0.000656693	0	0.165636	0	0.0970111	0.0347516	0	0.0350619	0.0972246	0.103052	0.147874	0.0269024	0.180309	0	0.0673283	0	0	0	0	0	0.215528	1.00245
TCGA-04-1514-01	0.107784	0	0.284946	0	0	0.0595066	0	0.182379	0	0	0.000984499	0.0572772	0.137016	0.142585	0.0245915	0.0029302	0	0	0	0	0	0	0.94	0.00200043	1.0628
TCGA-VG-A8LO-01	0	0.0406678	0.0933228	0	0.0076623	0.157132	0	0.252664	0.0846571	0	0.00766909	0.0542529	0.0310188	0.180181	0.0187901	0	0	0.0467593	0	0	0.0252234	0	0.04	0.127502	1.0419
TCGA-24-1549-01	0	0	0.11803	0.0627601	0	0.108369	0.00636906	0.151349	0.047619	0	0.0498344	0.0745587	0.0782297	0.0833161	0.0845423	0.0627026	0.021223	0.03418	0.0169175	0	0	0	0	0.314208	0.955009
TCGA-29-1784-01	0.0195414	0.0394095	0.189455	0.0627099	0	0.111263	0	0.12933	0.00921073	0	0.0681283	0.0023685	0.0757742	0.0320718	0.0621971	0.139299	0.0217311	0.0256487	0.0118613	0	0	0	0	0.386905	0.921967
TCGA-13-A5FT-01	0.0961764	0	0.177561	0	0	0.0647169	0	0.169587	0.0929546	0	0	0.0685038	0.0760068	0.109206	0.0800176	0	0	0.0563648	0	0.00890429	0	0	0	0.209865	0.99514
TCGA-61-1736-01	0.052116	0	0.0983819	0.0211465	0	0.213531	0	0.0729513	0.0515886	0	0.0224897	0.0514374	0.0902831	0.0566337	0.0121595	0.156106	0	0.0773285	0	0.0238468	0	0	0	0.204556	0.996364
TCGA-OY-A56P-01	0.180084	0	0.143023	0	0	0	0	0.108562	0.0209266	0	0	0.117192	0	0.217609	0	0.0893609	0	0.123243	0	0	0	0	0.57	0.0514696	1.06785
TCGA-29-1690-01	0.0023926	0	0.10629	0.110801	0	0.13285	0	0.0348242	0.0621804	0	0.0106447	0.0043291	0.140074	0.0270397	0.00603107	0.163676	0.0742525	0.0871813	0.020969	0	0	0.0164652	0	0.377839	0.925383
TCGA-29-1761-01	0	0.00418596	0.127643	0.00670234	0	0.155058	0	0.175932	0.0450839	0	0	0.0938683	0.0459507	0.0938749	0.0486263	0.126034	0.0263646	0.049431	0	0	0.00124518	0	0	0.326118	0.94854
TCGA-24-2281-01	0	0.0363131	0.0957057	0.0774116	0	0.0733161	0	0.164427	0.00744537	0	0	0.104764	0.112007	0.0806	0.0537252	0.110416	0.0478851	0.0359845	0	0	0	0	0	0.374048	0.92734
TCGA-61-1738-01	0.089733	0	0.0988395	0.0394198	0	0.131485	0	0.119282	0	0	0.00783664	0.0524606	0.0310857	0.0805227	0.0121864	0.165266	0	0.132661	0	0	0	0.0392212	0	0.234321	0.985018
TCGA-25-2400-01	0.122197	0	0.13616	0	0	0.166845	0	0.115492	0	0	0	0.0648404	0.00684533	0.106206	0.0484614	0.181127	0	0.0386416	0	0	0	0.0131837	0	0.14558	1.01951
TCGA-61-2098-01	0	0	0.129121	0.0448813	0	0.214211	0	0.0871175	0.0417843	0	0	0.095004	0.121781	0.179565	0	0.081529	0	0.00137819	0	0	0.00362845	0	0.94	0.00219116	1.0877
TCGA-59-2363-01	0.0560082	0.0109932	0	0	0	0.201927	0	0.16839	0.0438861	0	0	0.113545	0.0632669	0.0883244	0.0394094	0.106128	0	0.0641953	0	0.0108749	0	0.0330515	0.23	0.0971959	1.05631
TCGA-24-1567-01	0.240459	0	0.0666768	0.102816	0	0.0415039	0	0.08407	0.0380185	0	0	0.0810557	0.0100361	0.132337	0	0.147588	0	0.0554392	0	0	0	0	0.55	0.0547221	1.06722
TCGA-61-1918-01	0.0597142	0	0.0731692	0.0395482	0	0.195219	0	0.0820334	0.0413867	0	0.0115362	0.0559917	0.0850683	0.0440222	0.0752963	0.178985	0.0580032	0	2.65275e-05	0	0	0	0	0.244457	0.982366
TCGA-36-1574-01	0.0965302	0	0.110015	0	0	0.2974	0	0.0338103	0.0537815	0	0.00777949	0.0410473	0.0561108	0.0391662	0.0640068	0.155433	0.0198979	0.0184645	0	0.00655686	0	0	0	0.277909	0.967743
TCGA-24-2023-01	0.00581794	0	0.11383	0.0650747	0	0.19705	0	0.0889904	0.0529687	0	0.00823397	0.0701434	0.0276796	0.0720429	0.0280901	0.174103	0	0.0774813	0	0	0	0.018494	0	0.284615	0.966972
TCGA-13-1511-01	0.0646158	0	0.102133	0.0558624	0	0.20895	0	0.0606176	0.0323928	0	0	0.0935319	0.0363073	0.0587821	0.0157848	0.133241	0	0.110958	0	0	0	0.0268233	0	0.179329	1.01109
TCGA-25-1318-01	0.0226327	0	0.174279	0	0	0.222483	0	0.0787819	0.0272212	0	0	0.0723868	0.0779878	0.0767393	0.0395544	0.169028	0	0.0366729	0	0	0	0.00223337	0	0.202047	0.995632
TCGA-25-2392-01	0	0	0.12985	0.0372461	0	0.214873	0	0.0671963	0.0949138	0	0	0.0128537	0.0710964	0	0.0616339	0.283513	0	0.0268235	0	0	0	0	0	0.290194	0.963643
TCGA-24-1474-01	0.156418	0	0.0525591	0	0	0.103894	0	0.138621	0.00976335	0	0	0.0821311	0.139118	0.0847319	0.0342331	0.148859	0	0.0378562	0.00880832	0	0.00038253	0.00262421	0	0.16825	1.01302
TCGA-24-1846-01	0	0.0439268	0.0550402	0.0334141	0	0.102727	0	0.121627	0.0728889	0	0.00212731	0.0761437	0.022783	0.124649	0.0722365	0.160935	0	0.0449569	0.0382946	0	0	0.0282496	0	0.312005	0.955198
TCGA-09-1659-01	0	0	0.173285	0.136306	0	0.125624	0	0.0830856	0.0575292	0	0	0.0631972	0.0755778	0.0607338	0.0329414	0.121874	0	0.0652825	0	0	0	0.00456323	0	0.263357	0.973596
TCGA-24-2027-01	0.143186	0	0.0506043	0.0814876	0	0.0524447	0	0.13593	0.038626	0	0	0.1313	0.0606321	0.0749253	0.0271266	0.183408	0	0.0203295	0	0	0	0	0.86	0.0238597	1.08261
TCGA-29-1693-01	0.0338309	0	0.139612	0.0554473	0	0.155071	0	0.0566912	0.0186585	0	0	0.0562764	0.0431068	0.11969	0.0382537	0.166942	0	0.0765445	0.0340619	0	0	0.0058132	0	0.283589	0.963859
TCGA-20-1682-01	0.0981477	0	0.131406	0.0980874	0	0.0903245	0.0163161	0.0903627	0.0237144	0	0	0.0273722	0.065715	0.0896182	0.0471623	0.155204	0	0.0281337	0.038436	0	0	0	0	0.314923	0.950178
TCGA-09-0366-01	2.04088e-05	0.0251577	0.0171043	0.0719873	0	0.0732079	0	0.130492	0.0167861	0	0.0285121	0.0393415	0.218242	0.0599664	0.0363614	0.216003	0	0.0314325	0	0.0139051	0.0176805	0.00380021	0	0.257906	0.980768
TCGA-24-1434-01	0.010183	0	0.102095	0.0130428	0	0.256567	0	0.0732921	0.0367958	0	0.0147544	0.0293177	0.0727134	0.113084	0.0478896	0.165509	0	0.0182281	0	0.0328373	0.0132504	0.000440557	0	0.291004	0.962799
TCGA-61-2003-01	0.0445101	0	0	0.0929978	0	0.195571	0	0.101347	0.0268681	0	0	0.0459478	0.103555	0.104698	0.0516622	0.127813	0.0723647	0.0270898	0.00557554	0	0	0	0	0.336461	0.945563
TCGA-24-1545-01	0.0652693	0	0.259288	0.0879206	0	0.0645823	0	0.0937755	0.00968693	0	0.0278829	0.0262485	0.04492	0.0553758	0.0556755	0.147865	0.0121898	0.0324418	0.0168779	0	0	0	0	0.383144	0.924195
TCGA-61-2012-01	0	0.0300272	0.122166	0.102397	0	0.138235	0	0.0840842	0.0685529	0	0.0228932	0	0.043601	0.121802	0.0555098	0.114839	0	0.0322203	0	0.0334236	0	0.0302485	0	0.342764	0.940259
TCGA-25-1632-01	0.0857456	0	0.227939	0	0	0.149137	0	0.151142	0	0	0	0.0520487	0.0972172	0.0594688	0	0.0663823	0	0.0386437	0	0.0572536	0.0150223	0	0.86	0.0233992	1.05331
TCGA-24-2267-01	0	0.100546	0.121427	0.0905676	0	0.0832677	0	0.0917803	0.0534338	0	0.0223623	0.0114655	0.076715	0.0858613	0.0633905	0.149719	0	0.04305	0	0.00641338	0	0	0	0.378645	0.924924
TCGA-24-2261-01	0.0519293	0	0.0522693	0.17008	0	0.0652163	0	0.113824	0.0714986	0	0	0.0755857	0.0730794	0.0689776	0.0659702	0.173283	0	0.014854	0.00343214	0	0	0	0	0.338578	0.945503
TCGA-25-1316-01	0.105443	0	0.0790453	0.188557	0	0	0	0.157684	0.0155101	0	0	0.0824023	0.014255	0.0565295	0.0607924	0.147256	0	0.0130154	0.0795104	0	0	0	0	0.231299	0.989911
TCGA-09-1668-01	0.114885	0	0.117391	0.0202812	0	0.179625	0	0.155763	0.00332218	0	0.00610271	0.0399925	0.0511213	0.0532919	0.0433965	0.104394	0.0146318	0.0958013	0	0	0	0	0	0.331462	0.94497
TCGA-29-1770-02	0.0926421	0	0.154311	0	0	0.112823	0	0.0795908	0	0	0.00652666	0.117095	0.053359	0.0968904	0.00903643	0.168602	0	0.0818531	0.0272701	0	0	0	0	0.162675	1.01116
TCGA-61-1733-01	0.1107	0	0.153942	0.0555901	0	0.125979	0	0.109421	0.00177747	0	0	0.00569421	0.0461799	0.129329	0.0434657	0.170634	0	0.0198781	0	0.0249138	0	0.00249483	0	0.164737	1.0096
TCGA-3P-A9WA-01	0.0285971	0	0.136912	0.0297023	0	0.147204	0	0.0961132	0.0914138	0	0	0.0780533	0.107949	0.0594379	0.0161279	0.134996	0.0191525	0.054341	0	0	0	0	0	0.208985	0.993802
TCGA-24-1425-01	0.0117463	0	0.0956382	0.0604518	0	0.0885779	0	0.129642	0.0406512	0	0.0970665	0.0304934	0.0677744	0.0739124	0.0511779	0.2099	0	0.0290917	0.0138762	0	0	0	0	0.264829	0.974719
TCGA-29-1691-01	0.119973	0	0.0757685	0.0324564	0	0.126083	0	0.116548	0.0460669	0	0	0.0735613	0.0540797	0.0957421	0.0368826	0.170899	0	0.0405589	0.0113806	0	0	0	0	0.19473	1.00197
TCGA-61-2101-01	0.0144484	0	0.179872	0.066345	0	0.164005	0	0.0207427	0.0577877	0	0	0.0658088	0.0565407	0.0556318	0.029817	0.155097	0.0248785	0.0292145	0.0798118	0	0	0	0	0.18253	0.998656
TCGA-59-2352-01	0.0216219	0	0.198844	0.0638179	0	0.157024	0	0.0909641	0.0392903	0	0	0.102267	0.042005	0.0780525	0.0605986	0.104989	0	0.0405259	0	0	0	0	0	0.275569	0.969265
TCGA-OY-A56Q-01	0.1592	0	0.198866	0	0.0606603	0	0	0.141613	0	0	0	0.096247	0.0038853	0.0995634	0	0.172912	0	0.0140104	0.0530421	0	0	0	0.82	0.026898	1.05884
TCGA-04-1365-01	0.00646601	0	0.13691	0.0873594	0	0.0689557	0	0.181179	0.0207944	0	0.0207155	0.0616385	0.0950954	0.0331386	0.0846488	0.160542	0.0153665	0.0271906	0	0	0	0	0	0.363818	0.931763
TCGA-24-1563-01	0.0260333	0.0038482	0.060582	0	0	0.337681	0	0.0739058	0	0	0	0.0743238	0.0458848	0.0360082	0.0457125	0.176008	0.0190798	0.0557638	0.0026526	0.00918107	0	0.0333343	0	0.268811	0.975178
TCGA-13-0897-01	0	0.0162279	0.0700616	0.0779766	0	0.114613	0	0.12436	0.100904	0	0.00926873	0.0732947	0.00632148	0.102311	0.0508451	0.175154	0	0.0299315	0.0487298	0	0	0	0	0.32256	0.951342
TCGA-24-2019-01	0.131713	0	0.160964	0.125848	0	0.0389165	0	0.133623	0.0198808	0	0	0.0327999	0.0815213	0.0810514	0.0504282	0.122875	0	0.0203792	0	0	0	0	0	0.238976	0.980705
TCGA-36-1578-01	0	0.0262406	0.0893135	0.107096	0	0.173806	0	0.113055	0.0319718	0	0	0.064906	0.0132248	0.0537297	0.0625934	0.149527	0	0.0519352	0.0274492	0	0	0.0351524	0	0.327283	0.948787
TCGA-61-2016-01	0.137476	0	0.130685	0.0726486	0	0.191233	0	0.0290724	0.0430703	0	0.0332768	0.0390819	0.0825909	0.0286672	0.0345747	0.123649	0.00930954	0.0446652	0	0	0	0	0	0.19754	0.998722
TCGA-13-1498-01	0	0.116518	0.077917	0.110484	0	0.0837485	0	0.140384	0.0410491	0	0	0.0868082	0.0679293	0.0380409	0.0718869	0.118957	0.0235427	0.0227345	0	0	0	0	0	0.332956	0.946254
TCGA-24-1842-01	0	0.0405591	0.0858274	0.14931	0	0.0967033	0	0.107913	0.0688329	0	0	0.0890605	0.076027	0.0789076	0.0620672	0.106665	0	0.0235281	0.0093585	0	0	0.00524016	0	0.358404	0.935773
TCGA-13-1405-01	0.0564941	0	0.140177	0.148638	0	0.010784	0	0.142411	0	0	0	0.093406	0.108062	0.0517331	0.054212	0.130791	0	0.0350122	0.0282793	0	0	0	0	0.270772	0.970012
TCGA-24-2298-01	0.0609903	0	0.0957821	0.0494756	0	0.201106	0	0.0726986	0	0	0.0563413	0.00972415	0.0363226	0.101101	0.0270532	0.147684	0	0.0978889	0	0.0280351	0	0.0157978	0	0.189826	1.0029
TCGA-25-1328-01	0.0918575	0	0.0427768	0.0840066	0	0.213197	0	0.0533838	0.0692487	0	0.0109193	0.0579818	0.0627334	0.083877	0.0276609	0.149287	0.0291399	0.0107859	0.0121807	0.000964284	0	0	0	0.235426	0.989158
TCGA-30-1860-01	0.0112884	0	0.108447	0.120059	0	0.11145	0	0.148478	0.0281598	0	0.0472998	0.0332596	0.0578203	0.0514972	0.0741136	0.152065	0	0.0402789	0	0	0	0.0157842	0	0.411127	0.910782
TCGA-25-1631-01	0.170711	0	0.151472	0.0109594	0	0.187	0	0	0.0309554	0	0	0.0485621	0.0200672	0.122885	0.00383031	0.166335	0	0.0785695	0	0	0	0.00865372	0	0.152478	1.01595
TCGA-13-0893-01	0.0121478	0	0.16303	0.0896834	0	0.134043	0	0.0314605	0.0918744	0	0.00732176	0.0607322	0.0583281	0.0866911	0.0410749	0.128918	0	0.0721447	0.0225496	0	0	0	0	0.294825	0.959434
TCGA-23-1122-01	0.112856	0	0.112242	0	0	0.240897	0	0.0772764	0	0	0.0212271	0.028408	0.0681755	0.049995	0.0413211	0.131361	0.0150319	0.0676816	0	0.0335263	0	0	0	0.178432	1.00404
TCGA-13-2060-01	0.0656915	0	0.144952	0.064804	0	0.110606	0	0.127084	0.0288216	0	0.00488061	0.042214	0.0475433	0.0571531	0.0747323	0.211142	0	0.0203755	0	0	0	0	0	0.343903	0.939615
TCGA-13-0890-01	0.0755524	0	0.188738	0.087829	0	0.105454	0	0.0724661	0.0783051	0	0	0.050937	0.0353816	0.120469	0.0552178	0.129651	0	0	0	0	0	0	0	0.292711	0.960323
TCGA-59-2350-01	0	0.0228108	0.181132	0.0466777	0	0.0579493	0	0.0929876	0.0368631	0	0.0423451	0.0171887	0.0969866	0.149732	0.0450708	0.130173	0	0.0625999	0	0.0174836	0	0	0	0.230146	0.983968
TCGA-WR-A838-01	0.0800355	0	0.241652	0	0	0.0389327	0	0.17079	0.042323	0	0	0.0918177	0.0104739	0.123497	0.00062573	0.0412144	0	0.158638	0	0	0	0	0.56	0.0521413	1.05316
TCGA-24-1467-01	0.0236179	0	0.170887	0.0735385	0	0.141427	0	0.163197	0	0	0	0.050391	0.0381298	0.079595	0.0459321	0.17295	0	0.0307534	0	0	0	0.00958087	0	0.198635	0.998466
TCGA-09-1673-01	0.0416227	0	0.12431	0	0	0.1171	0	0.185884	0	0	0.0401807	0.0316986	0.0991595	0.0245375	0.0213851	0.20443	0	0.109692	0	0	0	0	0	0.172788	1.00707
TCGA-24-1544-01	0.118681	0	0.136763	0.178381	0	0.066555	0	0.075877	0	0	0	0.0708859	0.0533783	0.125597	0.00398541	0.120868	0	0.0490287	0	0	0	0	0.27	0.0863734	1.04576
TCGA-04-1364-01	0.316658	0	0.194587	0	0.0688414	0.0725772	0	0.0180433	0	0	0	0.0956554	0.00675204	0.108165	0	0.11872	0	0	0	0	0	0	0.88	0.0208972	1.08064
TCGA-61-2102-01	0.045702	0	0.140319	0	0	0.19785	0	0.0104565	0.0679678	0	0	0.0790647	0.105101	0.0793248	0.0282783	0.22991	0	0.00235844	0.0109329	0	0	0.00273486	0	0.163822	1.01249
TCGA-24-1550-01	0.152998	0	0.137931	0.0083832	0	0.217884	0	0.067828	0.00424393	0	0	0.0419549	0.0362608	0.0925731	0.0388701	0.15034	0	0.0256545	0	0	0	0.0250791	0	0.272315	0.968495
TCGA-24-1419-01	0.101598	0	0.217349	0	0.0226123	0.0341193	0	0.111887	0.0522042	0	0	0.0471801	0.0762146	0.182805	0.0282103	0.0682582	0	0.0575626	0	0	0	0	0.39	0.073876	1.04026
TCGA-24-1849-01	0.0548033	0	0.0375757	0.158045	0	0.140708	0	0.0477671	0.0601116	0	0.0105801	0.0360708	0.0750748	0.0526663	0.0487138	0.205239	0	0.0310074	0.0180833	0	0	0.0235543	0	0.379237	0.925501
TCGA-25-1320-01	0.125605	0	0.0810032	0.0528981	0	0.236034	0	0.0827322	0	0	0	0.0507303	0.0446908	0.0377421	0.0346217	0.135091	0.0375968	0.042279	0.00665388	0.015098	0	0.0172244	0	0.213627	0.993628
TCGA-30-1861-01	0.0998651	0	0.120206	0.0302062	0	0.301636	0	0.0652228	0	0	0.0104203	0.0187749	0.0308774	0.0321763	0.0540869	0.186086	0	0.0333789	0	0.0170637	0	0	0	0.142597	1.02251
TCGA-13-1410-01	0.0284055	0.0104929	0.0866975	0.0219315	0	0.192056	0	0.108869	0	0	0.0334633	0.0207495	0.0965461	0.0731355	0.0748917	0.173496	0	0.073203	0	0.00606223	0	0	0	0.300275	0.959058
TCGA-25-1627-01	0.117617	0	0.150884	0	0	0.258509	0	0.0770747	0	0	0	0.0712607	0.0358262	0.100302	0.0329995	0.132092	0	0.0133393	0	0.00443789	0	0.00565696	0	0.200533	0.998263
TCGA-30-1857-01	0	0.151445	0.039831	0.0403977	0	0.0886602	0	0.0733827	0.092623	0	0	0.0568866	0.0850529	0.0676109	0.0768272	0.152229	0.0390592	0.0323819	0.00361245	0	0	0	0	0.331709	0.945318
TCGA-13-0920-01	0.040045	0.038191	0.216265	0	0.0349797	0.070305	0	0.110222	0.0262297	0.0181517	0	0.0659956	0.072125	0.059311	0.0379819	0.157316	0	0.0528824	0	0	0	0	0	0.19762	0.993236
TCGA-09-0367-01	0	0.0650282	0.0673901	0.000753919	0	0.168919	0	0.135404	0.0365534	0.00329347	0	0.0936678	0.0528851	0.0213418	0.0405725	0.161242	0.0819097	0.0299856	0	0.00843846	0	0.0326147	0	0.279648	0.967183
TCGA-24-1416-01	0.0572173	0	0.190445	0	0	0.159677	0	0.118024	0.0606814	0	0	0.0895371	0.0485073	0.0940337	0.0238868	0.109747	0	0.0257166	0	0.0038187	0	0.0187087	0	0.158132	1.01231
TCGA-24-0975-01	0.0536034	0	0.109842	0.133134	0	0.148144	0.0135336	0.0208431	0.0848193	0	0.0334517	0.02494	0.063838	0.0898081	0.043784	0.169543	0	0.0107164	0	0	0	0	0	0.277147	0.968928
TCGA-24-2293-01	0.0252588	0.00434025	0	0.123931	0	0.217241	0	0.0560942	0.0641981	0	0.00633945	0.0319477	0.0941716	0.0501006	0.0661985	0.193353	0	0.0529682	0	0	0	0.0138576	0	0.328492	0.951543
TCGA-61-1743-01	0.104541	0	0.267535	0	0	0.0839551	0	0.124485	0	0	0	0.0712337	0.0323766	0.0399358	0.0300412	0.149392	0	0.0965038	0	0	0	0	0	0.198198	0.992482
TCGA-31-1944-01	0.0955656	0	0.0910572	0.0433412	0	0.220699	0	0.073548	0.00546941	0	0.0169026	0.0230158	0.0372396	0.13589	0.0384808	0.150062	0	0.0424337	0	0	0	0.0262953	0	0.261176	0.975408
TCGA-25-1317-01	0.0984749	0	0.19787	0	0	0.160123	0	0.0752087	0.0168235	0	0	0.0388017	0.0347665	0.13169	0.0437575	0.125442	0	0.028712	0	0.0197123	0	0.0286179	0	0.184069	0.999682
TCGA-25-1635-01	0.0452625	0	0.123106	0.0438631	0	0.132047	0	0.104808	0.0527458	0	0.0503187	0.0163551	0.029573	0.12101	0.0437406	0.185697	0	0.0514737	0	0	0	0	0	0.293235	0.961183
TCGA-29-A5NZ-01	0.0528924	0	0.0693793	5.68848e-05	0	0.230303	0	0.152098	0.00912379	0	0.0313747	0.0278614	0.0457336	0.107351	0.0540425	0.135298	0.00566104	0.0788232	0	0	0	0	0	0.200808	1.00267
TCGA-25-1628-01	0.0341462	0	0.0794192	0.160456	0	0.120435	0	0.0918692	0.0336834	0	0	0.0676791	0.0336146	0.0746371	0.0632306	0.15848	0	0.0281849	0.043257	0	0	0.0109077	0	0.313649	0.954787
TCGA-24-1553-01	0	0.0507073	0.134366	0.182042	0	0.0711905	0.00489345	0.0963409	0.0528318	0	0	0.059036	0.0200691	0.054504	0.0564608	0.187863	0	0.0193195	0	0	0	0.010375	0	0.390119	0.920325
TCGA-61-2092-01	0.162237	0	0.222304	0	0	0.201347	0	0.0564038	0.0423976	0	0	0.0547533	0.0388063	0.0695901	0.00417993	0.106534	0	0.0402929	0	0	0	0.00115392	0.18	0.0998246	1.03133
TCGA-25-1329-01	0.0551799	0	0.221719	0.0363989	0	0.159759	0	0.115104	0.00633291	0	0.0257775	0.00439127	0.0308457	0.048756	0.0279606	0.192716	0	0.0604733	0.00223153	0	0	0.0123549	0	0.22772	0.982409
TCGA-24-1844-01	0.172044	0	0.187209	0	0	0	0	0.145241	0	0	0	0.0767274	0.0325265	0.0998007	0	0.203865	0	0.0825859	0	0	0	0	0.36	0.0753176	1.04314
TCGA-24-1603-01	0.0810578	0	0.157362	0.0112438	0	0.0658459	0	0.105378	0.0586024	0	0	0.0704357	0.0722689	0.10006	0.0622441	0.121524	0	0.023008	0	0.0239411	0	0.0470283	0	0.185309	1.00129
TCGA-09-2044-01	0	0.0414631	0.0571718	0.0838685	0	0.0873495	0	0.115209	0.0877545	0	0.0130497	0.0395488	0.0737211	0.081709	0.0718954	0.201757	0	0.00093943	0	0.0392447	0	0.00531805	0	0.294541	0.962636
TCGA-61-2008-02	0.0393096	0	0.0823708	0.188806	0	0	0	0.125804	0.0693847	0	0.0309037	0.0793983	0.0377506	0.0385129	0.0749161	0.18069	0.0355454	0.016607	0	0	0	0	0	0.340631	0.944798
TCGA-23-2078-01	0.138214	0	0.0769732	0.059006	0	0.119225	0	0.149409	0	0	0.00116268	0.0344879	0.0700719	0.0638571	0.0978768	0.120305	0	0.0241011	0.0453108	0	0	0	0	0.350112	0.937331
TCGA-20-1683-01	0.112262	0	0.297678	0.0739633	0	0.10407	0	0.0743812	0.00956978	0	0	0.0313173	0.0034579	0.0907837	0.0285715	0.115716	0	0.0175906	0.0404124	0	0	0.000225657	0	0.244336	0.975045
TCGA-13-1505-01	0.113876	0	0.169678	0.0549354	0	0.104037	0	0.154379	0.0035194	0	0	0.0518562	0.0543962	0.0715242	0.0330395	0.116488	0	0.038041	0.0342298	0	0	0	0	0.225259	0.984121
TCGA-24-2254-01	0.117704	0	0.0595026	0	0	0.23918	0	0.0484523	0.020641	0	0.020496	0.0302083	0.0914215	0.0968847	0.012228	0.154961	0	0.0134073	0	0.0822714	0	0.0126417	0	0.164576	1.01439
TCGA-23-1120-01	0	0.0570498	0.0941016	0.120588	0	0.0714724	0.0092249	0.0969381	0.0481648	0	0	0.0742139	0.078599	0.083502	0.0683648	0.13379	0	0.0446011	0.014387	0	0	0.00500306	0	0.339077	0.942424
TCGA-24-1546-01	0	0.0553849	0.170476	0	0	0.143684	0	0.068546	0.0139741	0	0	0.0609464	0.0549575	0.0315184	0.0232084	0.1241	0.105715	0.0545731	0	0.0424848	0	0.0504306	0	0.252575	0.972478
TCGA-24-1557-01	0.0612811	0	0.175489	0	0	0.218037	0	0.110366	0	0	0	0.0698678	0.0832556	0.0604444	0.0436482	0.133424	0	0.0441867	0	0	0	0	0	0.153882	1.0129
TCGA-59-2351-01	0.00829316	0	0.220048	0.0553649	0	0.201848	0	0.0408502	0.0467643	0	0	0.0509483	0.0459639	0.0749481	0.0626567	0.179225	0	0.0130888	0	0	0	0	0	0.338863	0.941591
TCGA-24-2289-01	0.0953499	0	0.090313	0.014716	0	0.200757	0	0.061928	0.0543817	0	0	0.0302611	0.0941361	0.103805	0.0236549	0.15406	0	0.0474579	0	0.0220961	0	0.00708418	0	0.224003	0.98806
TCGA-13-1481-01	0.0516218	0	0.238503	0.0549625	0	0.0664636	0	0.155619	0.0223895	0	0	0.0624021	0.0569848	0.0727886	0.0433422	0.14163	0	0.0218605	0	0.0114322	0	0	0	0.263038	0.969712
TCGA-25-2397-01	0.071481	0	0.094438	0	0	0.235804	0	0.0710741	0	0	0.030276	0.0765512	0.0784746	0.0877948	0.00210726	0.174971	0	0.058506	0	0.00367833	0	0.0148443	0	0.151262	1.01992
TCGA-09-2045-01	0.0651763	0	0.0979192	0.0713465	0	0.131318	0	0.0555463	0.126042	0	0	0.0822748	0.0283541	0.0424037	0.0314662	0.171273	0	0.0685875	0	0	0	0.0282922	0	0.187364	1.00719
TCGA-24-2290-01	0	0.136542	0.0117028	0	0	0.234709	0	0.0628663	0.0283088	0	0.024636	0.00304959	0.0556052	0.0294247	0.0378778	0.182771	0.0321372	0.0941197	0	0.0275172	0.00634272	0.0323905	0	0.264903	0.973097
TCGA-61-2000-01	0.0095108	0	0.0744581	0.0777448	0	0.235632	0	0.0675355	0.0627407	0	0	0.100546	0.0470906	0.084754	0.0470733	0.115012	0.0384193	0.0255762	0.00337013	0	0	0.0105367	0	0.285915	0.970079
TCGA-09-2048-01	0.104319	0	0.173492	0.0161077	0	0.12949	0	0.100084	0.0729748	0	0	0.0298644	0.0360331	0.0681477	0.00199191	0.160994	0	0.018309	0	0.0846735	0	0.00351852	0.23	0.0969986	1.03244
TCGA-61-1907-01	0.0705454	0	0.126438	0.0768819	0	0.144807	0	0.08865	0.0846146	0	0.01426	0.0352832	0.0734304	0.012896	0.0702155	0.169608	0.0100353	0.0215919	0	0.000741981	0	0	0	0.407505	0.912513
TCGA-23-1111-01	0.167895	0	0.0885806	0	0	0.223039	0	0.111492	0	0	0	0.0650511	0	0.067365	0.0152662	0.18112	0	0.072419	0.0077718	0	0	0	0.34	0.0785763	1.0498
TCGA-31-1959-01	0.0283908	0	0.04127	0.0839524	0	0.201896	0	0.114476	0.025307	0	0	0.044479	0.0353402	0.0860362	0.0466241	0.199062	0.0224833	0.0495797	0	0	0	0.0211029	0	0.337972	0.944902
TCGA-24-1560-01	0.124432	0	0.170559	0.00737239	0	0.0873356	0	0.142385	0	0	0	0.063521	0.0273193	0.129079	0.0317032	0.147438	0	0.0688562	0	0	0	0	0	0.148053	1.01574
TCGA-29-1783-01	0	0.00578471	0.0995341	0.0799154	0	0.218759	0	0.108559	0.0179116	0	0	0.0503203	0.0917016	0.0250637	0.0669917	0.17754	0.0277699	0.0215956	0	0	0	0.0085535	0	0.280308	0.968537
TCGA-59-2348-01	0.0602265	0	0.221408	0.0489146	0	0.0502738	0	0.141259	0.00294868	0	0.0119265	0.0423625	0.0420683	0.0638391	0.0375384	0.166599	0	0.068919	0.0249226	0	0	0.0167937	0	0.265937	0.96738
TCGA-24-1424-01	0.114745	0	0.128933	0	0	0.153301	0	0.117497	0	0	0.00271811	0.0346251	0.031865	0.119553	0.0258383	0.166092	0	0.0837544	0	0	0	0.0210781	0	0.224014	0.987587
TCGA-13-1507-01	0.0505293	0	0.134534	0.07565	0	0.123646	0.0252055	0.0979273	0.00229762	0	0.0172969	0.0374537	0.0581296	0.10297	0.053865	0.151576	0	0.0370698	0.0234473	0	0	0.00840217	0	0.395017	0.91822
TCGA-25-2404-01	0.0807512	0	0.133173	0.0563801	0	0.19364	0	0.095387	0	0	0.00836051	0.0330364	0.0287117	0.0851319	0.0401988	0.162506	0	0.0650325	0	0	0	0.0176919	0	0.225817	0.987429
TCGA-61-2095-01	0.0328872	0	0	0.00277841	0	0.236362	0	0	0.0871654	0	0.0776697	0.0659071	0.107425	0.0499881	0.0138973	0.146722	0.11024	0.0324982	0.0237948	0	0	0.0126648	0	0.286518	0.967782
TCGA-29-1702-01	0.0750766	0	0.170357	0.0135015	0	0.105273	0	0.120921	0	0	0	0.0969648	0.0388988	0.108744	0	0.199754	0	0.0416228	0	0.024829	0	0.0040572	0.5	0.0607447	1.05041
TCGA-24-1417-01	0	0	0.110204	0.084135	0	0.159798	0	0.0851829	0.0432527	0	0.00561903	0.065415	0.0867658	0.0519366	0.0480029	0.147531	0	0.0870284	0.0251284	0	0	0	0	0.360275	0.933146
TCGA-57-1585-01	0.0811675	0	0.0818003	0.0762626	0	0.221849	0	0.0543204	0.0455251	0	0.0202705	0	0.0796067	0.0306799	0.0373587	0.117123	0.0643989	0.0153261	0	0.0607619	0	0.013549	0	0.271658	0.968545
