# Supplementary material for: Comprehensive Analysis of Tumor Microenvironment Identified Prognostic Immune-Related Gene Signature in Ovarian Cancer
Source: Front Genet. 2021 Feb 10;12:616073. doi: 10.3389/fgene.2021.616073 (PMC7928403; doi:10.3389/fgene.2021.616073)
Supplement: Supplementary file 4 [file Data_Sheet_1.ZIP › Supplementary table 8_v1.xlsx]

## Sheet: Sheet1
Supplementary Table 8. The correlation analysis between immune cells in ovarian cancer.
Immune cell	B cells naive	B cells memory	Plasma cells	T cells CD8	T cells CD4 naive	T cells CD4 memory resting	T cells CD4 memory activated	T cells follicular helper	T cells regulatory (Tregs)	T cells gamma delta	NK cells resting	NK cells activated	Monocytes	Macrophages M0	Macrophages M1	Macrophages M2	Dendritic cells resting	Dendritic cells activated	Mast cells resting	Mast cells activated	Eosinophils	Neutrophils
B cells naive	1
B cells memory	-0.414724	1
Plasma cells	0.156984	-0.247263	1
T cells CD8	-0.283235	0.125076	-0.191939	1
T cells CD4 naive	0.111912	-0.043125	0.292578	-0.172011	1
T cells CD4 memory resting	-0.0877555	-0.0721102	-0.286185	-0.338717	-0.229841	1
T cells CD4 memory activated	-0.0392093	-0.0325927	-0.00372582	0.193568	-0.0258767	-0.0808356	1
T cells follicular helper	-0.142517	0.0494797	0.0501767	0.0308683	0.0700088	-0.531716	0.0391992	1
T cells regulatory (Tregs)	-0.262911	0.140612	-0.188258	0.221162	-0.0871914	-0.018623	-0.00227245	-0.273081	1
T cells gamma delta	-0.0481006	0.0675821	0.0702357	-0.0918793	0.170722	-0.0381554	-0.0135477	0.0390603	-0.0341142	1
NK cells resting	-0.252742	0.0714202	-0.14348	0.0313241	-0.0892891	-0.00503908	-0.0179678	0.122563	-0.0275772	-0.0545573	1
NK cells activated	0.125226	-0.118666	0.0193126	-0.210796	0.193583	-0.222335	-0.122333	0.123656	-0.0324567	0.0763692	-0.417727	1
Monocytes	-0.305221	0.112626	-0.190182	0.0322115	0.00460762	0.0354347	0.00437782	0.0297561	0.044722	-0.0324034	0.149044	-0.0512405	1
Macrophages M0	0.226157	-0.177389	0.108767	-0.267557	0.0302633	-0.05811	-0.0355204	-0.00197059	-0.0470031	-0.0421936	-0.170022	0.0920506	-0.250751	1
Macrophages M1	-0.506318	0.223301	-0.266588	0.399091	-0.210925	-0.0808948	0.142366	0.201837	0.171558	-0.0162366	0.135298	-0.18569	0.12066	-0.234825	1
Macrophages M2	-0.100586	-0.0297937	-0.220054	0.0246887	-0.0918577	0.0542409	-0.0344278	-0.16369	-0.0836446	0.0388954	0.131434	-0.0954647	-0.0892303	-0.310339	0.149384	1
Dendritic cells resting	-0.286025	0.302828	-0.279849	0.17942	-0.0757655	0.0547813	0.0057161	-0.0322589	0.0746242	-0.00564425	0.124631	0.00724195	0.110271	-0.329954	0.133113	-0.108297	1
Dendritic cells activated	0.135813	-0.0654275	-0.0154798	-0.270931	-0.0990121	0.030716	-0.0864784	0.0327002	-0.104041	0.029563	-0.0039494	0.0838965	-0.122983	0.076357	-0.34956	-0.178889	-0.145354	1
Mast cells resting	-0.0728874	-0.0121569	-0.027425	0.136592	0.0675937	-0.103903	0.0268949	-0.0817801	0.0454039	-0.0366745	-0.0363799	0.080477	-0.0155317	-0.0867299	0.0489169	0.0323378	0.00868744	-0.111855	1
Mast cells activated	-0.00307013	0.135281	-0.1574	-0.109234	-0.0481354	0.162519	-0.0725615	-0.056829	-0.0337898	-0.0361766	0.0722154	-0.246652	0.028711	0.012255	-0.160968	-0.0496732	0.0968224	-0.0428234	-0.208317	1
Eosinophils	-0.0796147	0.0437074	-0.0651033	-0.0650531	-0.00277627	0.0831393	-0.0263194	0.120048	0.0229	-0.013942	-0.0265358	-0.0300093	0.0850335	0.0472772	-0.0482414	-0.110604	-0.0120758	-0.0520143	-0.065589	0.0600827	1
Neutrophils	-0.0498642	0.0424847	-0.221289	-0.0557047	-0.0545111	0.196363	0.017614	-0.151318	-0.0597736	0.0927145	-0.0628149	0.0147573	-0.191334	-0.127924	-0.0212067	0.154864	0.0915506	0.0825077	-0.0242271	0.104188	0.0333657	1
